# Supplementary material for: Structural Determinants of Phosphopeptide Binding to the N-Terminal Src Homology 2 Domain of the SHP2 Phosphatase
Source: J Chem Inf Model. 2020 May 12;60(6):3157–71. doi: 10.1021/acs.jcim.0c00307 (PMC8007070; doi:10.1021/acs.jcim.0c00307)
Supplement: Supplementary file 1 — ci0c00307_si_001.zip [file ci0c00307_si_001.zip]

Archive with 25 entries (24 files):
- cstructure_Ac-AALN-pY-AQLMFP-NH2.pdb
- __MACOSX/
- __MACOSX/._cstructure_Ac-AALN-pY-AQLMFP-NH2.pdb
- cstructure_Ac-GDKQVE-pY-LDLDLD-NH2.pdb
- __MACOSX/._cstructure_Ac-GDKQVE-pY-LDLDLD-NH2.pdb
- cstructure_Ac-IEE-pY-TEMMPAA-NH2.pdb
- __MACOSX/._cstructure_Ac-IEE-pY-TEMMPAA-NH2.pdb
- cstructure_Ac-LN-pY-IDLDL-NH2.pdb
- __MACOSX/._cstructure_Ac-LN-pY-IDLDL-NH2.pdb
- cstructure_Ac-LN-pY-IDLDLV-NH2.pdb
- __MACOSX/._cstructure_Ac-LN-pY-IDLDLV-NH2.pdb
- cstructure_Ac-QVE-pY-LDLDLD-NH2.pdb
- __MACOSX/._cstructure_Ac-QVE-pY-LDLDLD-NH2.pdb
- cstructure_Ac-RLN-pY-AQLWHR-NH2.pdb
- __MACOSX/._cstructure_Ac-RLN-pY-AQLWHR-NH2.pdb
- cstructure_Ac-SLN-pY-IDLDLVK-NH2.pdb
- __MACOSX/._cstructure_Ac-SLN-pY-IDLDLVK-NH2.pdb
- cstructure_Ac-SLN-pY-IDLDLVKD-NH2.pdb
- __MACOSX/._cstructure_Ac-SLN-pY-IDLDLVKD-NH2.pdb
- cstructure_Ac-SPGE-pY-VNIEFGS-NH2.pdb
- __MACOSX/._cstructure_Ac-SPGE-pY-VNIEFGS-NH2.pdb
- cstructure_Ac-SVL-pY-TAVQPNE-NH2.pdb
- __MACOSX/._cstructure_Ac-SVL-pY-TAVQPNE-NH2.pdb
- cstructure_Ac-VL-pY-MQPLNGRK-NH2.pdb
- __MACOSX/._cstructure_Ac-VL-pY-MQPLNGRK-NH2.pdb
