# Supplementary material for: Structural Determinants of Phosphopeptide Binding to the N-Terminal Src Homology 2 Domain of the SHP2 Phosphatase
Source: J Chem Inf Model. 2020 May 12;60(6):3157–71. doi: 10.1021/acs.jcim.0c00307 (PMC8007070; doi:10.1021/acs.jcim.0c00307)
Supplement: Supplementary file 1 — ci0c00307_si_001.zip [file ci0c00307_si_001.zip › cstructure_Ac-AALN-pY-AQLMFP-NH2.pdb]

REMARK    GENERATED BY TRJCONV
TITLE     frame t= 501300.00000
MODEL        1
ATOM      1  N   MET     1      63.300  50.040  13.610  1.00  0.00            
ATOM      2  H1  MET     1      63.620  50.990  13.770  1.00  0.00            
ATOM      3  H2  MET     1      63.830  49.420  14.210  1.00  0.00            
ATOM      4  H3  MET     1      63.460  49.780  12.640  1.00  0.00            
ATOM      5  CA  MET     1      61.870  50.030  13.990  1.00  0.00            
ATOM      6  HA  MET     1      61.540  49.050  13.630  1.00  0.00            
ATOM      7  CB  MET     1      61.670  50.200  15.500  1.00  0.00            
ATOM      8  HB1 MET     1      61.800  51.270  15.720  1.00  0.00            
ATOM      9  HB2 MET     1      62.270  49.450  16.000  1.00  0.00            
ATOM     10  CG  MET     1      60.230  49.970  15.930  1.00  0.00            
ATOM     11  HG1 MET     1      59.490  50.020  15.140  1.00  0.00            
ATOM     12  HG2 MET     1      59.950  50.800  16.580  1.00  0.00            
ATOM     13  SD  MET     1      59.960  48.410  16.820  1.00  0.00            
ATOM     14  CE  MET     1      58.380  48.970  17.490  1.00  0.00            
ATOM     15  HE1 MET     1      57.980  48.210  18.170  1.00  0.00            
ATOM     16  HE2 MET     1      58.640  49.830  18.090  1.00  0.00            
ATOM     17  HE3 MET     1      57.720  49.320  16.680  1.00  0.00            
ATOM     18  C   MET     1      61.120  51.140  13.280  1.00  0.00            
ATOM     19  O   MET     1      61.460  52.310  13.450  1.00  0.00            
ATOM     20  N   ARG     2      60.020  50.780  12.630  1.00  0.00            
ATOM     21  H   ARG     2      59.810  49.780  12.620  1.00  0.00            
ATOM     22  CA  ARG     2      59.100  51.630  11.900  1.00  0.00            
ATOM     23  HA  ARG     2      59.730  52.360  11.380  1.00  0.00            
ATOM     24  CB  ARG     2      58.330  50.860  10.830  1.00  0.00            
ATOM     25  HB1 ARG     2      57.820  51.580  10.190  1.00  0.00            
ATOM     26  HB2 ARG     2      57.730  50.180  11.430  1.00  0.00            
ATOM     27  CG  ARG     2      59.170  50.120   9.800  1.00  0.00            
ATOM     28  HG1 ARG     2      59.580  49.210  10.260  1.00  0.00            
ATOM     29  HG2 ARG     2      60.040  50.670   9.430  1.00  0.00            
ATOM     30  CD  ARG     2      58.190  49.510   8.790  1.00  0.00            
ATOM     31  HD1 ARG     2      57.760  50.330   8.230  1.00  0.00            
ATOM     32  HD2 ARG     2      57.390  49.070   9.390  1.00  0.00            
ATOM     33  NE  ARG     2      58.950  48.490   8.080  1.00  0.00            
ATOM     34  HE  ARG     2      59.780  48.140   8.540  1.00  0.00            
ATOM     35  CZ  ARG     2      58.710  48.040   6.840  1.00  0.00            
ATOM     36  NH1 ARG     2      57.730  48.500   6.050  1.00  0.00            
ATOM     37 1HH1 ARG     2      57.100  49.180   6.460  1.00  0.00            
ATOM     38 2HH1 ARG     2      57.660  48.030   5.160  1.00  0.00            
ATOM     39  NH2 ARG     2      59.450  47.130   6.190  1.00  0.00            
ATOM     40 1HH2 ARG     2      60.320  46.890   6.630  1.00  0.00            
ATOM     41 2HH2 ARG     2      59.230  47.030   5.210  1.00  0.00            
ATOM     42  C   ARG     2      58.200  52.350  12.890  1.00  0.00            
ATOM     43  O   ARG     2      58.180  52.050  14.070  1.00  0.00            
ATOM     44  N   ARG     3      57.550  53.390  12.350  1.00  0.00            
ATOM     45  H   ARG     3      57.640  53.530  11.350  1.00  0.00            
ATOM     46  CA  ARG     3      56.740  54.330  13.100  1.00  0.00            
ATOM     47  HA  ARG     3      57.240  54.530  14.050  1.00  0.00            
ATOM     48  CB  ARG     3      56.580  55.610  12.300  1.00  0.00            
ATOM     49  HB1 ARG     3      55.820  56.240  12.780  1.00  0.00            
ATOM     50  HB2 ARG     3      56.240  55.210  11.350  1.00  0.00            
ATOM     51  CG  ARG     3      57.910  56.320  12.100  1.00  0.00            
ATOM     52  HG1 ARG     3      58.620  55.650  11.620  1.00  0.00            
ATOM     53  HG2 ARG     3      58.420  56.490  13.050  1.00  0.00            
ATOM     54  CD  ARG     3      57.780  57.650  11.370  1.00  0.00            
ATOM     55  HD1 ARG     3      57.220  58.360  11.990  1.00  0.00            
ATOM     56  HD2 ARG     3      57.150  57.500  10.490  1.00  0.00            
ATOM     57  NE  ARG     3      59.070  58.160  10.940  1.00  0.00            
ATOM     58  HE  ARG     3      59.260  58.280   9.950  1.00  0.00            
ATOM     59  CZ  ARG     3      59.930  58.930  11.610  1.00  0.00            
ATOM     60  NH1 ARG     3      59.710  59.230  12.900  1.00  0.00            
ATOM     61 1HH1 ARG     3      58.770  59.120  13.260  1.00  0.00            
ATOM     62 2HH1 ARG     3      60.320  59.850  13.410  1.00  0.00            
ATOM     63  NH2 ARG     3      61.030  59.440  11.030  1.00  0.00            
ATOM     64 1HH2 ARG     3      61.150  59.150  10.080  1.00  0.00            
ATOM     65 2HH2 ARG     3      61.670  59.990  11.580  1.00  0.00            
ATOM     66  C   ARG     3      55.390  53.720  13.460  1.00  0.00            
ATOM     67  O   ARG     3      54.810  52.920  12.730  1.00  0.00            
ATOM     68  N   TRP     4      54.790  54.180  14.560  1.00  0.00            
ATOM     69  H   TRP     4      55.360  54.770  15.140  1.00  0.00            
ATOM     70  CA  TRP     4      53.600  53.620  15.190  1.00  0.00            
ATOM     71  HA  TRP     4      52.870  53.290  14.440  1.00  0.00            
ATOM     72  CB  TRP     4      54.010  52.410  16.010  1.00  0.00            
ATOM     73  HB1 TRP     4      54.420  51.740  15.270  1.00  0.00            
ATOM     74  HB2 TRP     4      53.090  52.000  16.450  1.00  0.00            
ATOM     75  CG  TRP     4      55.030  52.650  17.060  1.00  0.00            
ATOM     76  CD1 TRP     4      56.380  52.760  16.890  1.00  0.00            
ATOM     77  HD1 TRP     4      56.820  52.860  15.910  1.00  0.00            
ATOM     78  NE1 TRP     4      57.030  53.040  18.060  1.00  0.00            
ATOM     79  HE1 TRP     4      58.040  53.090  18.160  1.00  0.00            
ATOM     80  CE2 TRP     4      56.090  53.050  19.080  1.00  0.00            
ATOM     81  CZ2 TRP     4      56.210  53.230  20.460  1.00  0.00            
ATOM     82  HZ2 TRP     4      57.210  53.310  20.850  1.00  0.00            
ATOM     83  CH2 TRP     4      55.050  53.270  21.230  1.00  0.00            
ATOM     84  HH2 TRP     4      55.040  53.200  22.310  1.00  0.00            
ATOM     85  CZ3 TRP     4      53.770  53.160  20.670  1.00  0.00            
ATOM     86  HZ3 TRP     4      52.880  53.100  21.270  1.00  0.00            
ATOM     87  CE3 TRP     4      53.670  53.000  19.280  1.00  0.00            
ATOM     88  HE3 TRP     4      52.670  52.780  18.950  1.00  0.00            
ATOM     89  CD2 TRP     4      54.810  52.990  18.460  1.00  0.00            
ATOM     90  C   TRP     4      52.820  54.540  16.120  1.00  0.00            
ATOM     91  O   TRP     4      51.670  54.200  16.380  1.00  0.00            
ATOM     92  N   PHE     5      53.430  55.580  16.690  1.00  0.00            
ATOM     93  H   PHE     5      54.340  55.880  16.350  1.00  0.00            
ATOM     94  CA  PHE     5      52.800  56.520  17.590  1.00  0.00            
ATOM     95  HA  PHE     5      51.990  56.000  18.080  1.00  0.00            
ATOM     96  CB  PHE     5      53.830  56.930  18.640  1.00  0.00            
ATOM     97  HB1 PHE     5      54.620  57.530  18.160  1.00  0.00            
ATOM     98  HB2 PHE     5      54.280  56.060  19.120  1.00  0.00            
ATOM     99  CG  PHE     5      53.390  57.740  19.830  1.00  0.00            
ATOM    100  CD1 PHE     5      52.520  57.090  20.710  1.00  0.00            
ATOM    101  HD1 PHE     5      52.390  56.020  20.650  1.00  0.00            
ATOM    102  CE1 PHE     5      52.080  57.800  21.830  1.00  0.00            
ATOM    103  HE1 PHE     5      51.520  57.220  22.570  1.00  0.00            
ATOM    104  CZ  PHE     5      52.200  59.190  21.900  1.00  0.00            
ATOM    105  HZ  PHE     5      51.740  59.740  22.710  1.00  0.00            
ATOM    106  CE2 PHE     5      52.850  59.860  20.850  1.00  0.00            
ATOM    107  HE2 PHE     5      53.070  60.920  20.880  1.00  0.00            
ATOM    108  CD2 PHE     5      53.540  59.140  19.870  1.00  0.00            
ATOM    109  HD2 PHE     5      53.980  59.740  19.090  1.00  0.00            
ATOM    110  C   PHE     5      52.140  57.690  16.860  1.00  0.00            
ATOM    111  O   PHE     5      52.730  58.350  16.020  1.00  0.00            
ATOM    112  N   HIS     6      50.890  57.980  17.270  1.00  0.00            
ATOM    113  H   HIS     6      50.460  57.340  17.910  1.00  0.00            
ATOM    114  CA  HIS     6      50.090  58.980  16.590  1.00  0.00            
ATOM    115  HA  HIS     6      50.740  59.450  15.850  1.00  0.00            
ATOM    116  CB  HIS     6      48.880  58.370  15.900  1.00  0.00            
ATOM    117  HB1 HIS     6      48.150  59.130  15.660  1.00  0.00            
ATOM    118  HB2 HIS     6      48.300  57.740  16.580  1.00  0.00            
ATOM    119  CG  HIS     6      49.180  57.520  14.690  1.00  0.00            
ATOM    120  ND1 HIS     6      49.220  57.890  13.350  1.00  0.00            
ATOM    121  CE1 HIS     6      49.580  56.790  12.710  1.00  0.00            
ATOM    122  HE1 HIS     6      49.790  56.780  11.650  1.00  0.00            
ATOM    123  NE2 HIS     6      49.740  55.750  13.540  1.00  0.00            
ATOM    124  HE2 HIS     6      49.970  54.810  13.270  1.00  0.00            
ATOM    125  CD2 HIS     6      49.560  56.210  14.840  1.00  0.00            
ATOM    126  HD2 HIS     6      49.550  55.610  15.720  1.00  0.00            
ATOM    127  C   HIS     6      49.670  59.940  17.700  1.00  0.00            
ATOM    128  O   HIS     6      48.640  59.680  18.320  1.00  0.00            
ATOM    129  N   PRO     7      50.270  61.130  17.800  1.00  0.00            
ATOM    130  CD  PRO     7      51.240  61.680  16.890  1.00  0.00            
ATOM    131  HD1 PRO     7      50.930  61.590  15.850  1.00  0.00            
ATOM    132  HD2 PRO     7      52.170  61.110  17.000  1.00  0.00            
ATOM    133  CG  PRO     7      51.420  63.140  17.290  1.00  0.00            
ATOM    134  HG1 PRO     7      50.720  63.780  16.760  1.00  0.00            
ATOM    135  HG2 PRO     7      52.430  63.410  16.950  1.00  0.00            
ATOM    136  CB  PRO     7      51.150  63.100  18.790  1.00  0.00            
ATOM    137  HB1 PRO     7      50.900  64.080  19.180  1.00  0.00            
ATOM    138  HB2 PRO     7      52.050  62.690  19.250  1.00  0.00            
ATOM    139  CA  PRO     7      50.050  62.050  18.890  1.00  0.00            
ATOM    140  HA  PRO     7      50.250  61.490  19.800  1.00  0.00            
ATOM    141  C   PRO     7      48.670  62.700  18.950  1.00  0.00            
ATOM    142  O   PRO     7      48.320  63.330  19.940  1.00  0.00            
ATOM    143  N   ASN     8      47.890  62.660  17.870  1.00  0.00            
ATOM    144  H   ASN     8      48.210  62.230  17.020  1.00  0.00            
ATOM    145  CA  ASN     8      46.610  63.320  17.680  1.00  0.00            
ATOM    146  HA  ASN     8      46.170  63.430  18.670  1.00  0.00            
ATOM    147  CB  ASN     8      46.830  64.750  17.210  1.00  0.00            
ATOM    148  HB1 ASN     8      47.430  64.740  16.290  1.00  0.00            
ATOM    149  HB2 ASN     8      47.420  65.190  18.010  1.00  0.00            
ATOM    150  CG  ASN     8      45.580  65.600  17.170  1.00  0.00            
ATOM    151  OD1 ASN     8      44.470  65.270  17.610  1.00  0.00            
ATOM    152  ND2 ASN     8      45.840  66.860  16.800  1.00  0.00            
ATOM    153 1HD2 ASN     8      46.740  67.170  16.470  1.00  0.00            
ATOM    154 2HD2 ASN     8      45.000  67.410  16.780  1.00  0.00            
ATOM    155  C   ASN     8      45.600  62.550  16.820  1.00  0.00            
ATOM    156  O   ASN     8      45.120  63.090  15.830  1.00  0.00            
ATOM    157  N   ILE     9      45.230  61.350  17.250  1.00  0.00            
ATOM    158  H   ILE     9      45.650  61.000  18.100  1.00  0.00            
ATOM    159  CA  ILE     9      44.230  60.470  16.670  1.00  0.00            
ATOM    160  HA  ILE     9      43.630  61.050  15.970  1.00  0.00            
ATOM    161  CB  ILE     9      44.840  59.280  15.940  1.00  0.00            
ATOM    162  HB  ILE     9      45.600  59.750  15.310  1.00  0.00            
ATOM    163  CG2 ILE     9      45.570  58.280  16.820  1.00  0.00            
ATOM    164 1HG2 ILE     9      46.040  57.670  16.050  1.00  0.00            
ATOM    165 2HG2 ILE     9      46.420  58.710  17.370  1.00  0.00            
ATOM    166 3HG2 ILE     9      44.890  57.740  17.490  1.00  0.00            
ATOM    167  CG1 ILE     9      43.940  58.670  14.880  1.00  0.00            
ATOM    168 1HG1 ILE     9      43.390  59.380  14.260  1.00  0.00            
ATOM    169 2HG1 ILE     9      43.330  57.920  15.370  1.00  0.00            
ATOM    170  CD  ILE     9      44.710  57.850  13.850  1.00  0.00            
ATOM    171  HD1 ILE     9      45.230  56.990  14.280  1.00  0.00            
ATOM    172  HD2 ILE     9      44.050  57.480  13.070  1.00  0.00            
ATOM    173  HD3 ILE     9      45.410  58.530  13.350  1.00  0.00            
ATOM    174  C   ILE     9      43.240  59.960  17.720  1.00  0.00            
ATOM    175  O   ILE     9      43.640  59.640  18.830  1.00  0.00            
ATOM    176  N   THR    10      41.990  59.930  17.250  1.00  0.00            
ATOM    177  H   THR    10      41.770  60.430  16.390  1.00  0.00            
ATOM    178  CA  THR    10      40.900  59.320  17.980  1.00  0.00            
ATOM    179  HA  THR    10      40.940  59.480  19.060  1.00  0.00            
ATOM    180  CB  THR    10      39.590  60.000  17.610  1.00  0.00            
ATOM    181  HB  THR    10      38.890  59.630  18.350  1.00  0.00            
ATOM    182  CG2 THR    10      39.520  61.520  17.630  1.00  0.00            
ATOM    183 1HG2 THR    10      40.090  61.930  18.460  1.00  0.00            
ATOM    184 2HG2 THR    10      39.870  62.040  16.740  1.00  0.00            
ATOM    185 3HG2 THR    10      38.490  61.820  17.840  1.00  0.00            
ATOM    186  OG1 THR    10      39.190  59.690  16.290  1.00  0.00            
ATOM    187  HG1 THR    10      38.440  60.260  16.140  1.00  0.00            
ATOM    188  C   THR    10      40.700  57.830  17.820  1.00  0.00            
ATOM    189  O   THR    10      41.170  57.240  16.850  1.00  0.00            
ATOM    190  N   GLY    11      40.060  57.220  18.830  1.00  0.00            
ATOM    191  H   GLY    11      39.720  57.820  19.560  1.00  0.00            
ATOM    192  CA  GLY    11      39.910  55.780  18.940  1.00  0.00            
ATOM    193  HA1 GLY    11      39.450  55.590  19.910  1.00  0.00            
ATOM    194  HA2 GLY    11      40.870  55.290  18.870  1.00  0.00            
ATOM    195  C   GLY    11      39.100  55.200  17.770  1.00  0.00            
ATOM    196  O   GLY    11      39.580  54.220  17.220  1.00  0.00            
ATOM    197  N   VAL    12      38.050  55.870  17.320  1.00  0.00            
ATOM    198  H   VAL    12      37.700  56.500  18.020  1.00  0.00            
ATOM    199  CA  VAL    12      37.220  55.690  16.140  1.00  0.00            
ATOM    200  HA  VAL    12      36.960  54.640  16.150  1.00  0.00            
ATOM    201  CB  VAL    12      35.850  56.370  16.130  1.00  0.00            
ATOM    202  HB  VAL    12      35.410  56.130  15.170  1.00  0.00            
ATOM    203  CG1 VAL    12      34.980  55.850  17.270  1.00  0.00            
ATOM    204 1HG1 VAL    12      35.480  55.830  18.240  1.00  0.00            
ATOM    205 2HG1 VAL    12      34.110  56.510  17.310  1.00  0.00            
ATOM    206 3HG1 VAL    12      34.660  54.850  17.000  1.00  0.00            
ATOM    207  CG2 VAL    12      36.050  57.870  16.330  1.00  0.00            
ATOM    208 1HG2 VAL    12      35.090  58.400  16.420  1.00  0.00            
ATOM    209 2HG2 VAL    12      36.530  58.090  17.290  1.00  0.00            
ATOM    210 3HG2 VAL    12      36.680  58.190  15.500  1.00  0.00            
ATOM    211  C   VAL    12      38.060  55.790  14.890  1.00  0.00            
ATOM    212  O   VAL    12      37.710  55.150  13.900  1.00  0.00            
ATOM    213  N   GLU    13      39.040  56.690  14.760  1.00  0.00            
ATOM    214  H   GLU    13      39.190  57.240  15.590  1.00  0.00            
ATOM    215  CA  GLU    13      39.860  56.850  13.570  1.00  0.00            
ATOM    216  HA  GLU    13      39.210  56.610  12.720  1.00  0.00            
ATOM    217  CB  GLU    13      40.280  58.320  13.500  1.00  0.00            
ATOM    218  HB1 GLU    13      41.060  58.470  14.240  1.00  0.00            
ATOM    219  HB2 GLU    13      39.530  59.050  13.790  1.00  0.00            
ATOM    220  CG  GLU    13      40.820  58.790  12.150  1.00  0.00            
ATOM    221  HG1 GLU    13      41.690  58.190  11.890  1.00  0.00            
ATOM    222  HG2 GLU    13      41.260  59.770  12.340  1.00  0.00            
ATOM    223  CD  GLU    13      39.780  58.890  11.040  1.00  0.00            
ATOM    224  OE1 GLU    13      39.640  57.930  10.260  1.00  0.00            
ATOM    225  OE2 GLU    13      39.190  59.990  10.990  1.00  0.00            
ATOM    226  C   GLU    13      41.030  55.890  13.540  1.00  0.00            
ATOM    227  O   GLU    13      41.270  55.320  12.470  1.00  0.00            
ATOM    228  N   ALA    14      41.680  55.660  14.680  1.00  0.00            
ATOM    229  H   ALA    14      41.360  56.170  15.490  1.00  0.00            
ATOM    230  CA  ALA    14      42.710  54.660  14.830  1.00  0.00            
ATOM    231  HA  ALA    14      43.440  54.860  14.050  1.00  0.00            
ATOM    232  CB  ALA    14      43.290  54.970  16.210  1.00  0.00            
ATOM    233  HB1 ALA    14      44.290  54.550  16.250  1.00  0.00            
ATOM    234  HB2 ALA    14      43.400  56.040  16.370  1.00  0.00            
ATOM    235  HB3 ALA    14      42.750  54.430  17.000  1.00  0.00            
ATOM    236  C   ALA    14      42.280  53.220  14.610  1.00  0.00            
ATOM    237  O   ALA    14      43.050  52.460  14.040  1.00  0.00            
ATOM    238  N   GLU    15      41.000  52.900  14.860  1.00  0.00            
ATOM    239  H   GLU    15      40.550  53.640  15.390  1.00  0.00            
ATOM    240  CA  GLU    15      40.360  51.630  14.610  1.00  0.00            
ATOM    241  HA  GLU    15      41.070  50.830  14.830  1.00  0.00            
ATOM    242  CB  GLU    15      39.090  51.460  15.430  1.00  0.00            
ATOM    243  HB1 GLU    15      38.390  52.210  15.070  1.00  0.00            
ATOM    244  HB2 GLU    15      39.360  51.580  16.480  1.00  0.00            
ATOM    245  CG  GLU    15      38.410  50.100  15.230  1.00  0.00            
ATOM    246  HG1 GLU    15      38.970  49.360  15.800  1.00  0.00            
ATOM    247  HG2 GLU    15      38.390  49.760  14.200  1.00  0.00            
ATOM    248  CD  GLU    15      36.980  50.040  15.760  1.00  0.00            
ATOM    249  OE1 GLU    15      36.810  49.610  16.920  1.00  0.00            
ATOM    250  OE2 GLU    15      36.090  50.470  15.010  1.00  0.00            
ATOM    251  C   GLU    15      40.100  51.600  13.100  1.00  0.00            
ATOM    252  O   GLU    15      40.340  50.610  12.430  1.00  0.00            
ATOM    253  N   ASN    16      39.730  52.690  12.420  1.00  0.00            
ATOM    254  H   ASN    16      39.530  53.520  12.960  1.00  0.00            
ATOM    255  CA  ASN    16      39.520  52.730  10.990  1.00  0.00            
ATOM    256  HA  ASN    16      38.820  51.920  10.790  1.00  0.00            
ATOM    257  CB  ASN    16      38.760  53.980  10.550  1.00  0.00            
ATOM    258  HB1 ASN    16      39.280  54.920  10.780  1.00  0.00            
ATOM    259  HB2 ASN    16      37.900  54.120  11.210  1.00  0.00            
ATOM    260  CG  ASN    16      38.310  54.000   9.100  1.00  0.00            
ATOM    261  OD1 ASN    16      37.270  53.450   8.740  1.00  0.00            
ATOM    262  ND2 ASN    16      38.970  54.750   8.210  1.00  0.00            
ATOM    263 1HD2 ASN    16      39.740  55.300   8.580  1.00  0.00            
ATOM    264 2HD2 ASN    16      38.520  55.000   7.360  1.00  0.00            
ATOM    265  C   ASN    16      40.760  52.520  10.140  1.00  0.00            
ATOM    266  O   ASN    16      40.730  51.840   9.110  1.00  0.00            
ATOM    267  N   LEU    17      41.900  53.030  10.610  1.00  0.00            
ATOM    268  H   LEU    17      41.890  53.520  11.500  1.00  0.00            
ATOM    269  CA  LEU    17      43.220  52.840  10.040  1.00  0.00            
ATOM    270  HA  LEU    17      43.230  53.110   8.980  1.00  0.00            
ATOM    271  CB  LEU    17      44.070  53.830  10.840  1.00  0.00            
ATOM    272  HB1 LEU    17      44.220  53.550  11.880  1.00  0.00            
ATOM    273  HB2 LEU    17      43.670  54.840  10.780  1.00  0.00            
ATOM    274  CG  LEU    17      45.520  53.930  10.370  1.00  0.00            
ATOM    275  HG  LEU    17      46.120  53.070  10.650  1.00  0.00            
ATOM    276  CD1 LEU    17      45.620  54.100   8.860  1.00  0.00            
ATOM    277 1HD1 LEU    17      45.220  53.230   8.360  1.00  0.00            
ATOM    278 2HD1 LEU    17      45.060  54.990   8.570  1.00  0.00            
ATOM    279 3HD1 LEU    17      46.690  54.060   8.610  1.00  0.00            
ATOM    280  CD2 LEU    17      46.200  55.120  11.060  1.00  0.00            
ATOM    281 1HD2 LEU    17      46.200  54.950  12.130  1.00  0.00            
ATOM    282 2HD2 LEU    17      47.250  55.040  10.770  1.00  0.00            
ATOM    283 3HD2 LEU    17      45.670  56.070  10.970  1.00  0.00            
ATOM    284  C   LEU    17      43.680  51.400  10.120  1.00  0.00            
ATOM    285  O   LEU    17      44.190  50.810   9.180  1.00  0.00            
ATOM    286  N   LEU    18      43.420  50.780  11.280  1.00  0.00            
ATOM    287  H   LEU    18      42.970  51.340  12.000  1.00  0.00            
ATOM    288  CA  LEU    18      43.710  49.410  11.610  1.00  0.00            
ATOM    289  HA  LEU    18      44.750  49.280  11.300  1.00  0.00            
ATOM    290  CB  LEU    18      43.670  49.270  13.130  1.00  0.00            
ATOM    291  HB1 LEU    18      42.650  49.510  13.420  1.00  0.00            
ATOM    292  HB2 LEU    18      44.310  50.030  13.590  1.00  0.00            
ATOM    293  CG  LEU    18      44.130  47.950  13.730  1.00  0.00            
ATOM    294  HG  LEU    18      43.480  47.180  13.310  1.00  0.00            
ATOM    295  CD1 LEU    18      45.620  47.710  13.450  1.00  0.00            
ATOM    296 1HD1 LEU    18      45.870  47.320  12.470  1.00  0.00            
ATOM    297 2HD1 LEU    18      46.150  48.650  13.570  1.00  0.00            
ATOM    298 3HD1 LEU    18      45.960  46.980  14.180  1.00  0.00            
ATOM    299  CD2 LEU    18      43.900  47.730  15.220  1.00  0.00            
ATOM    300 1HD2 LEU    18      42.840  47.830  15.470  1.00  0.00            
ATOM    301 2HD2 LEU    18      44.340  46.820  15.620  1.00  0.00            
ATOM    302 3HD2 LEU    18      44.620  48.370  15.720  1.00  0.00            
ATOM    303  C   LEU    18      42.810  48.440  10.850  1.00  0.00            
ATOM    304  O   LEU    18      43.190  47.290  10.640  1.00  0.00            
ATOM    305  N   LEU    19      41.580  48.890  10.560  1.00  0.00            
ATOM    306  H   LEU    19      41.410  49.890  10.600  1.00  0.00            
ATOM    307  CA  LEU    19      40.700  48.100   9.730  1.00  0.00            
ATOM    308  HA  LEU    19      40.680  47.070  10.060  1.00  0.00            
ATOM    309  CB  LEU    19      39.300  48.660  10.010  1.00  0.00            
ATOM    310  HB1 LEU    19      38.680  48.380   9.160  1.00  0.00            
ATOM    311  HB2 LEU    19      39.360  49.750  10.070  1.00  0.00            
ATOM    312  CG  LEU    19      38.670  48.150  11.300  1.00  0.00            
ATOM    313  HG  LEU    19      39.300  48.410  12.150  1.00  0.00            
ATOM    314  CD1 LEU    19      37.340  48.870  11.500  1.00  0.00            
ATOM    315 1HD1 LEU    19      36.810  48.590  12.410  1.00  0.00            
ATOM    316 2HD1 LEU    19      37.520  49.930  11.680  1.00  0.00            
ATOM    317 3HD1 LEU    19      36.680  48.680  10.660  1.00  0.00            
ATOM    318  CD2 LEU    19      38.260  46.690  11.170  1.00  0.00            
ATOM    319 1HD2 LEU    19      39.070  45.990  11.350  1.00  0.00            
ATOM    320 2HD2 LEU    19      37.460  46.450  11.880  1.00  0.00            
ATOM    321 3HD2 LEU    19      37.810  46.590  10.190  1.00  0.00            
ATOM    322  C   LEU    19      41.040  48.180   8.240  1.00  0.00            
ATOM    323  O   LEU    19      41.230  47.170   7.570  1.00  0.00            
ATOM    324  N   THR    20      41.190  49.410   7.740  1.00  0.00            
ATOM    325  H   THR    20      40.850  50.140   8.350  1.00  0.00            
ATOM    326  CA  THR    20      41.350  49.600   6.320  1.00  0.00            
ATOM    327  HA  THR    20      40.590  49.030   5.790  1.00  0.00            
ATOM    328  CB  THR    20      41.020  51.040   5.940  1.00  0.00            
ATOM    329  HB  THR    20      41.190  51.190   4.870  1.00  0.00            
ATOM    330  CG2 THR    20      39.570  51.450   6.120  1.00  0.00            
ATOM    331 1HG2 THR    20      38.930  50.950   5.390  1.00  0.00            
ATOM    332 2HG2 THR    20      39.190  51.100   7.080  1.00  0.00            
ATOM    333 3HG2 THR    20      39.600  52.540   6.230  1.00  0.00            
ATOM    334  OG1 THR    20      41.830  51.990   6.610  1.00  0.00            
ATOM    335  HG1 THR    20      41.360  52.050   7.450  1.00  0.00            
ATOM    336  C   THR    20      42.720  49.230   5.760  1.00  0.00            
ATOM    337  O   THR    20      42.870  48.970   4.570  1.00  0.00            
ATOM    338  N   ARG    21      43.700  49.420   6.640  1.00  0.00            
ATOM    339  H   ARG    21      43.360  49.830   7.510  1.00  0.00            
ATOM    340  CA  ARG    21      45.090  49.380   6.230  1.00  0.00            
ATOM    341  HA  ARG    21      45.270  48.950   5.240  1.00  0.00            
ATOM    342  CB  ARG    21      45.450  50.860   6.120  1.00  0.00            
ATOM    343  HB1 ARG    21      45.250  51.360   7.060  1.00  0.00            
ATOM    344  HB2 ARG    21      44.910  51.350   5.310  1.00  0.00            
ATOM    345  CG  ARG    21      46.930  51.020   5.780  1.00  0.00            
ATOM    346  HG1 ARG    21      47.140  50.510   4.840  1.00  0.00            
ATOM    347  HG2 ARG    21      47.550  50.650   6.600  1.00  0.00            
ATOM    348  CD  ARG    21      47.290  52.500   5.690  1.00  0.00            
ATOM    349  HD1 ARG    21      46.760  53.170   6.370  1.00  0.00            
ATOM    350  HD2 ARG    21      47.020  52.740   4.660  1.00  0.00            
ATOM    351  NE  ARG    21      48.730  52.730   5.720  1.00  0.00            
ATOM    352  HE  ARG    21      49.220  52.080   5.130  1.00  0.00            
ATOM    353  CZ  ARG    21      49.420  53.470   6.590  1.00  0.00            
ATOM    354  NH1 ARG    21      48.970  54.510   7.310  1.00  0.00            
ATOM    355 1HH1 ARG    21      48.050  54.930   7.250  1.00  0.00            
ATOM    356 2HH1 ARG    21      49.660  54.980   7.880  1.00  0.00            
ATOM    357  NH2 ARG    21      50.740  53.220   6.640  1.00  0.00            
ATOM    358 1HH2 ARG    21      51.110  52.400   6.180  1.00  0.00            
ATOM    359 2HH2 ARG    21      51.400  53.810   7.130  1.00  0.00            
ATOM    360  C   ARG    21      45.900  48.480   7.150  1.00  0.00            
ATOM    361  O   ARG    21      46.850  47.860   6.690  1.00  0.00            
ATOM    362  N   GLY    22      45.570  48.330   8.440  1.00  0.00            
ATOM    363  H   GLY    22      45.000  49.060   8.850  1.00  0.00            
ATOM    364  CA  GLY    22      46.150  47.400   9.390  1.00  0.00            
ATOM    365  HA1 GLY    22      45.730  47.690  10.350  1.00  0.00            
ATOM    366  HA2 GLY    22      47.230  47.530   9.470  1.00  0.00            
ATOM    367  C   GLY    22      45.820  45.970   8.960  1.00  0.00            
ATOM    368  O   GLY    22      44.650  45.640   8.850  1.00  0.00            
ATOM    369  N   VAL    23      46.820  45.090   8.900  1.00  0.00            
ATOM    370  H   VAL    23      47.750  45.510   8.870  1.00  0.00            
ATOM    371  CA  VAL    23      46.830  43.640   8.830  1.00  0.00            
ATOM    372  HA  VAL    23      45.930  43.260   8.370  1.00  0.00            
ATOM    373  CB  VAL    23      47.950  43.150   7.920  1.00  0.00            
ATOM    374  HB  VAL    23      47.990  42.080   8.050  1.00  0.00            
ATOM    375  CG1 VAL    23      47.790  43.400   6.430  1.00  0.00            
ATOM    376 1HG1 VAL    23      46.710  43.340   6.300  1.00  0.00            
ATOM    377 2HG1 VAL    23      48.200  44.390   6.220  1.00  0.00            
ATOM    378 3HG1 VAL    23      48.290  42.670   5.790  1.00  0.00            
ATOM    379  CG2 VAL    23      49.340  43.690   8.260  1.00  0.00            
ATOM    380 1HG2 VAL    23      50.070  43.310   7.550  1.00  0.00            
ATOM    381 2HG2 VAL    23      49.400  44.770   8.150  1.00  0.00            
ATOM    382 3HG2 VAL    23      49.690  43.360   9.230  1.00  0.00            
ATOM    383  C   VAL    23      47.010  43.070  10.230  1.00  0.00            
ATOM    384  O   VAL    23      47.500  43.760  11.120  1.00  0.00            
ATOM    385  N   ASP    24      46.730  41.780  10.380  1.00  0.00            
ATOM    386  H   ASP    24      46.460  41.250   9.570  1.00  0.00            
ATOM    387  CA  ASP    24      47.120  40.960  11.520  1.00  0.00            
ATOM    388  HA  ASP    24      46.490  41.290  12.350  1.00  0.00            
ATOM    389  CB  ASP    24      46.740  39.510  11.230  1.00  0.00            
ATOM    390  HB1 ASP    24      47.270  39.150  10.350  1.00  0.00            
ATOM    391  HB2 ASP    24      45.680  39.540  11.010  1.00  0.00            
ATOM    392  CG  ASP    24      47.130  38.620  12.410  1.00  0.00            
ATOM    393  OD1 ASP    24      46.540  38.690  13.500  1.00  0.00            
ATOM    394  OD2 ASP    24      48.140  37.900  12.320  1.00  0.00            
ATOM    395  C   ASP    24      48.510  41.250  12.070  1.00  0.00            
ATOM    396  O   ASP    24      49.520  41.230  11.360  1.00  0.00            
ATOM    397  N   GLY    25      48.500  41.450  13.390  1.00  0.00            
ATOM    398  H   GLY    25      47.630  41.500  13.880  1.00  0.00            
ATOM    399  CA  GLY    25      49.680  41.830  14.140  1.00  0.00            
ATOM    400  HA1 GLY    25      50.480  41.160  13.840  1.00  0.00            
ATOM    401  HA2 GLY    25      49.570  41.700  15.230  1.00  0.00            
ATOM    402  C   GLY    25      50.140  43.270  13.990  1.00  0.00            
ATOM    403  O   GLY    25      51.190  43.700  14.440  1.00  0.00            
ATOM    404  N   SER    26      49.390  44.100  13.260  1.00  0.00            
ATOM    405  H   SER    26      48.560  43.720  12.830  1.00  0.00            
ATOM    406  CA  SER    26      49.620  45.520  13.080  1.00  0.00            
ATOM    407  HA  SER    26      50.700  45.480  12.960  1.00  0.00            
ATOM    408  CB  SER    26      48.970  46.210  11.880  1.00  0.00            
ATOM    409  HB1 SER    26      49.230  47.260  11.900  1.00  0.00            
ATOM    410  HB2 SER    26      47.890  46.070  11.870  1.00  0.00            
ATOM    411  OG  SER    26      49.460  45.720  10.650  1.00  0.00            
ATOM    412  HG  SER    26      49.200  44.800  10.740  1.00  0.00            
ATOM    413  C   SER    26      49.300  46.230  14.380  1.00  0.00            
ATOM    414  O   SER    26      48.330  45.840  15.030  1.00  0.00            
ATOM    415  N   PHE    27      50.070  47.230  14.830  1.00  0.00            
ATOM    416  H   PHE    27      50.940  47.410  14.370  1.00  0.00            
ATOM    417  CA  PHE    27      49.740  47.950  16.040  1.00  0.00            
ATOM    418  HA  PHE    27      48.660  47.890  16.220  1.00  0.00            
ATOM    419  CB  PHE    27      50.520  47.390  17.220  1.00  0.00            
ATOM    420  HB1 PHE    27      50.460  46.300  17.220  1.00  0.00            
ATOM    421  HB2 PHE    27      50.110  47.890  18.100  1.00  0.00            
ATOM    422  CG  PHE    27      51.990  47.640  17.150  1.00  0.00            
ATOM    423  CD1 PHE    27      52.750  46.670  16.480  1.00  0.00            
ATOM    424  HD1 PHE    27      52.260  45.820  16.020  1.00  0.00            
ATOM    425  CE1 PHE    27      54.130  46.880  16.410  1.00  0.00            
ATOM    426  HE1 PHE    27      54.720  46.100  15.970  1.00  0.00            
ATOM    427  CZ  PHE    27      54.710  47.970  17.070  1.00  0.00            
ATOM    428  HZ  PHE    27      55.770  48.120  17.000  1.00  0.00            
ATOM    429  CE2 PHE    27      53.920  48.930  17.730  1.00  0.00            
ATOM    430  HE2 PHE    27      54.370  49.820  18.150  1.00  0.00            
ATOM    431  CD2 PHE    27      52.540  48.730  17.850  1.00  0.00            
ATOM    432  HD2 PHE    27      51.920  49.430  18.370  1.00  0.00            
ATOM    433  C   PHE    27      50.140  49.420  15.930  1.00  0.00            
ATOM    434  O   PHE    27      51.060  49.800  15.210  1.00  0.00            
ATOM    435  N   LEU    28      49.470  50.250  16.730  1.00  0.00            
ATOM    436  H   LEU    28      48.940  49.790  17.460  1.00  0.00            
ATOM    437  CA  LEU    28      49.620  51.680  16.800  1.00  0.00            
ATOM    438  HA  LEU    28      50.700  51.890  16.790  1.00  0.00            
ATOM    439  CB  LEU    28      48.910  52.370  15.630  1.00  0.00            
ATOM    440  HB1 LEU    28      49.240  51.810  14.750  1.00  0.00            
ATOM    441  HB2 LEU    28      49.320  53.370  15.570  1.00  0.00            
ATOM    442  CG  LEU    28      47.390  52.400  15.650  1.00  0.00            
ATOM    443  HG  LEU    28      47.130  52.750  16.660  1.00  0.00            
ATOM    444  CD1 LEU    28      46.880  53.410  14.630  1.00  0.00            
ATOM    445 1HD1 LEU    28      45.820  53.570  14.860  1.00  0.00            
ATOM    446 2HD1 LEU    28      47.290  54.420  14.610  1.00  0.00            
ATOM    447 3HD1 LEU    28      46.900  52.940  13.660  1.00  0.00            
ATOM    448  CD2 LEU    28      46.660  51.080  15.390  1.00  0.00            
ATOM    449 1HD2 LEU    28      45.590  51.210  15.380  1.00  0.00            
ATOM    450 2HD2 LEU    28      47.060  50.710  14.440  1.00  0.00            
ATOM    451 3HD2 LEU    28      47.060  50.410  16.150  1.00  0.00            
ATOM    452  C   LEU    28      49.140  52.240  18.130  1.00  0.00            
ATOM    453  O   LEU    28      48.620  51.460  18.910  1.00  0.00            
ATOM    454  N   ALA    29      49.230  53.550  18.370  1.00  0.00            
ATOM    455  H   ALA    29      49.770  54.150  17.760  1.00  0.00            
ATOM    456  CA  ALA    29      48.940  54.150  19.660  1.00  0.00            
ATOM    457  HA  ALA    29      48.090  53.680  20.150  1.00  0.00            
ATOM    458  CB  ALA    29      50.120  53.950  20.590  1.00  0.00            
ATOM    459  HB1 ALA    29      50.920  54.530  20.120  1.00  0.00            
ATOM    460  HB2 ALA    29      50.000  54.490  21.530  1.00  0.00            
ATOM    461  HB3 ALA    29      50.340  52.890  20.660  1.00  0.00            
ATOM    462  C   ALA    29      48.510  55.610  19.510  1.00  0.00            
ATOM    463  O   ALA    29      48.910  56.250  18.540  1.00  0.00            
ATOM    464  N   ARG    30      47.840  56.090  20.550  1.00  0.00            
ATOM    465  H   ARG    30      47.710  55.520  21.370  1.00  0.00            
ATOM    466  CA  ARG    30      47.390  57.470  20.700  1.00  0.00            
ATOM    467  HA  ARG    30      47.990  58.090  20.040  1.00  0.00            
ATOM    468  CB  ARG    30      45.910  57.570  20.320  1.00  0.00            
ATOM    469  HB1 ARG    30      45.700  57.130  19.350  1.00  0.00            
ATOM    470  HB2 ARG    30      45.710  58.630  20.170  1.00  0.00            
ATOM    471  CG  ARG    30      44.930  56.740  21.150  1.00  0.00            
ATOM    472  HG1 ARG    30      44.820  57.170  22.140  1.00  0.00            
ATOM    473  HG2 ARG    30      45.300  55.720  21.090  1.00  0.00            
ATOM    474  CD  ARG    30      43.530  56.840  20.570  1.00  0.00            
ATOM    475  HD1 ARG    30      43.560  56.640  19.500  1.00  0.00            
ATOM    476  HD2 ARG    30      43.120  57.850  20.700  1.00  0.00            
ATOM    477  NE  ARG    30      42.570  55.870  21.090  1.00  0.00            
ATOM    478  HE  ARG    30      42.540  54.920  20.760  1.00  0.00            
ATOM    479  CZ  ARG    30      41.990  55.980  22.300  1.00  0.00            
ATOM    480  NH1 ARG    30      42.020  57.110  23.030  1.00  0.00            
ATOM    481 1HH1 ARG    30      42.560  57.930  22.810  1.00  0.00            
ATOM    482 2HH1 ARG    30      41.430  57.040  23.840  1.00  0.00            
ATOM    483  NH2 ARG    30      41.350  54.930  22.810  1.00  0.00            
ATOM    484 1HH2 ARG    30      41.220  54.070  22.300  1.00  0.00            
ATOM    485 2HH2 ARG    30      40.730  55.100  23.590  1.00  0.00            
ATOM    486  C   ARG    30      47.660  57.920  22.130  1.00  0.00            
ATOM    487  O   ARG    30      47.470  57.090  23.020  1.00  0.00            
ATOM    488  N   PRO    31      48.030  59.170  22.350  1.00  0.00            
ATOM    489  CD  PRO    31      48.620  60.100  21.400  1.00  0.00            
ATOM    490  HD1 PRO    31      47.930  60.140  20.570  1.00  0.00            
ATOM    491  HD2 PRO    31      49.530  59.720  20.930  1.00  0.00            
ATOM    492  CG  PRO    31      48.690  61.460  22.100  1.00  0.00            
ATOM    493  HG1 PRO    31      47.780  61.970  21.810  1.00  0.00            
ATOM    494  HG2 PRO    31      49.530  62.080  21.790  1.00  0.00            
ATOM    495  CB  PRO    31      48.690  61.070  23.580  1.00  0.00            
ATOM    496  HB1 PRO    31      48.160  61.890  24.080  1.00  0.00            
ATOM    497  HB2 PRO    31      49.650  60.970  24.100  1.00  0.00            
ATOM    498  CA  PRO    31      47.870  59.790  23.650  1.00  0.00            
ATOM    499  HA  PRO    31      48.340  59.170  24.430  1.00  0.00            
ATOM    500  C   PRO    31      46.410  60.010  24.020  1.00  0.00            
ATOM    501  O   PRO    31      45.610  60.370  23.160  1.00  0.00            
ATOM    502  N   SER    32      46.180  59.980  25.330  1.00  0.00            
ATOM    503  H   SER    32      46.840  59.520  25.940  1.00  0.00            
ATOM    504  CA  SER    32      44.970  60.570  25.880  1.00  0.00            
ATOM    505  HA  SER    32      44.110  60.040  25.490  1.00  0.00            
ATOM    506  CB  SER    32      44.950  60.450  27.400  1.00  0.00            
ATOM    507  HB1 SER    32      45.890  60.780  27.860  1.00  0.00            
ATOM    508  HB2 SER    32      44.810  59.400  27.650  1.00  0.00            
ATOM    509  OG  SER    32      43.810  61.070  27.970  1.00  0.00            
ATOM    510  HG  SER    32      43.390  60.320  28.410  1.00  0.00            
ATOM    511  C   SER    32      44.840  62.050  25.580  1.00  0.00            
ATOM    512  O   SER    32      45.780  62.830  25.770  1.00  0.00            
ATOM    513  N   LYS    33      43.590  62.460  25.280  1.00  0.00            
ATOM    514  H   LYS    33      42.990  61.670  25.110  1.00  0.00            
ATOM    515  CA  LYS    33      43.180  63.840  25.120  1.00  0.00            
ATOM    516  HA  LYS    33      43.990  64.350  24.590  1.00  0.00            
ATOM    517  CB  LYS    33      41.910  64.040  24.310  1.00  0.00            
ATOM    518  HB1 LYS    33      41.010  63.860  24.900  1.00  0.00            
ATOM    519  HB2 LYS    33      41.950  63.330  23.490  1.00  0.00            
ATOM    520  CG  LYS    33      41.660  65.400  23.640  1.00  0.00            
ATOM    521  HG1 LYS    33      41.630  66.080  24.480  1.00  0.00            
ATOM    522  HG2 LYS    33      40.710  65.270  23.130  1.00  0.00            
ATOM    523  CD  LYS    33      42.690  65.860  22.610  1.00  0.00            
ATOM    524  HD1 LYS    33      43.690  65.900  23.060  1.00  0.00            
ATOM    525  HD2 LYS    33      42.370  66.880  22.380  1.00  0.00            
ATOM    526  CE  LYS    33      42.770  65.130  21.280  1.00  0.00            
ATOM    527  HE1 LYS    33      41.750  65.110  20.920  1.00  0.00            
ATOM    528  HE2 LYS    33      43.070  64.090  21.480  1.00  0.00            
ATOM    529  NZ  LYS    33      43.820  65.630  20.380  1.00  0.00            
ATOM    530  HZ1 LYS    33      44.730  65.370  20.720  1.00  0.00            
ATOM    531  HZ2 LYS    33      43.730  65.190  19.470  1.00  0.00            
ATOM    532  HZ3 LYS    33      43.730  66.640  20.330  1.00  0.00            
ATOM    533  C   LYS    33      43.190  64.590  26.440  1.00  0.00            
ATOM    534  O   LYS    33      43.260  65.810  26.400  1.00  0.00            
ATOM    535  N   SER    34      43.030  63.880  27.570  1.00  0.00            
ATOM    536  H   SER    34      43.170  62.890  27.560  1.00  0.00            
ATOM    537  CA  SER    34      42.710  64.450  28.860  1.00  0.00            
ATOM    538  HA  SER    34      42.710  65.510  28.640  1.00  0.00            
ATOM    539  CB  SER    34      41.310  63.910  29.200  1.00  0.00            
ATOM    540  HB1 SER    34      41.030  64.230  30.210  1.00  0.00            
ATOM    541  HB2 SER    34      41.460  62.840  29.300  1.00  0.00            
ATOM    542  OG  SER    34      40.340  64.310  28.270  1.00  0.00            
ATOM    543  HG  SER    34      40.290  65.270  28.270  1.00  0.00            
ATOM    544  C   SER    34      43.690  64.180  29.990  1.00  0.00            
ATOM    545  O   SER    34      43.510  64.620  31.120  1.00  0.00            
ATOM    546  N   ASN    35      44.730  63.370  29.760  1.00  0.00            
ATOM    547  H   ASN    35      44.940  62.990  28.840  1.00  0.00            
ATOM    548  CA  ASN    35      45.560  62.900  30.840  1.00  0.00            
ATOM    549  HA  ASN    35      45.680  63.720  31.550  1.00  0.00            
ATOM    550  CB  ASN    35      44.770  61.880  31.640  1.00  0.00            
ATOM    551  HB1 ASN    35      44.570  61.100  30.920  1.00  0.00            
ATOM    552  HB2 ASN    35      43.780  62.150  32.000  1.00  0.00            
ATOM    553  CG  ASN    35      45.570  61.230  32.780  1.00  0.00            
ATOM    554  OD1 ASN    35      46.610  61.790  33.080  1.00  0.00            
ATOM    555  ND2 ASN    35      45.110  60.090  33.290  1.00  0.00            
ATOM    556 1HD2 ASN    35      44.220  59.680  33.020  1.00  0.00            
ATOM    557 2HD2 ASN    35      45.600  59.740  34.110  1.00  0.00            
ATOM    558  C   ASN    35      46.910  62.410  30.330  1.00  0.00            
ATOM    559  O   ASN    35      46.910  61.270  29.880  1.00  0.00            
ATOM    560  N   PRO    36      48.060  63.070  30.520  1.00  0.00            
ATOM    561  CD  PRO    36      48.310  64.300  31.240  1.00  0.00            
ATOM    562  HD1 PRO    36      47.910  64.250  32.260  1.00  0.00            
ATOM    563  HD2 PRO    36      47.850  65.090  30.650  1.00  0.00            
ATOM    564  CG  PRO    36      49.820  64.430  31.450  1.00  0.00            
ATOM    565  HG1 PRO    36      50.140  64.000  32.400  1.00  0.00            
ATOM    566  HG2 PRO    36      50.170  65.460  31.320  1.00  0.00            
ATOM    567  CB  PRO    36      50.350  63.690  30.220  1.00  0.00            
ATOM    568  HB1 PRO    36      51.360  63.320  30.410  1.00  0.00            
ATOM    569  HB2 PRO    36      50.370  64.380  29.380  1.00  0.00            
ATOM    570  CA  PRO    36      49.340  62.550  30.110  1.00  0.00            
ATOM    571  HA  PRO    36      49.280  62.290  29.050  1.00  0.00            
ATOM    572  C   PRO    36      49.660  61.240  30.800  1.00  0.00            
ATOM    573  O   PRO    36      50.660  60.630  30.420  1.00  0.00            
ATOM    574  N   GLY    37      48.900  60.790  31.790  1.00  0.00            
ATOM    575  H   GLY    37      48.140  61.430  32.020  1.00  0.00            
ATOM    576  CA  GLY    37      48.990  59.580  32.570  1.00  0.00            
ATOM    577  HA1 GLY    37      48.450  59.770  33.510  1.00  0.00            
ATOM    578  HA2 GLY    37      50.010  59.260  32.740  1.00  0.00            
ATOM    579  C   GLY    37      48.270  58.380  31.960  1.00  0.00            
ATOM    580  O   GLY    37      48.330  57.270  32.490  1.00  0.00            
ATOM    581  N   ASP    38      47.640  58.550  30.790  1.00  0.00            
ATOM    582  H   ASP    38      47.550  59.480  30.410  1.00  0.00            
ATOM    583  CA  ASP    38      46.850  57.600  30.050  1.00  0.00            
ATOM    584  HA  ASP    38      47.090  56.640  30.480  1.00  0.00            
ATOM    585  CB  ASP    38      45.360  57.810  30.290  1.00  0.00            
ATOM    586  HB1 ASP    38      45.040  58.830  30.070  1.00  0.00            
ATOM    587  HB2 ASP    38      45.230  57.720  31.370  1.00  0.00            
ATOM    588  CG  ASP    38      44.500  56.860  29.470  1.00  0.00            
ATOM    589  OD1 ASP    38      44.150  55.780  29.990  1.00  0.00            
ATOM    590  OD2 ASP    38      44.190  57.140  28.300  1.00  0.00            
ATOM    591  C   ASP    38      47.230  57.460  28.570  1.00  0.00            
ATOM    592  O   ASP    38      47.430  58.440  27.850  1.00  0.00            
ATOM    593  N   PHE    39      47.410  56.280  27.990  1.00  0.00            
ATOM    594  H   PHE    39      47.390  55.490  28.610  1.00  0.00            
ATOM    595  CA  PHE    39      47.590  55.960  26.580  1.00  0.00            
ATOM    596  HA  PHE    39      47.070  56.660  25.910  1.00  0.00            
ATOM    597  CB  PHE    39      49.070  55.850  26.250  1.00  0.00            
ATOM    598  HB1 PHE    39      49.170  55.610  25.190  1.00  0.00            
ATOM    599  HB2 PHE    39      49.580  55.000  26.720  1.00  0.00            
ATOM    600  CG  PHE    39      49.950  57.010  26.660  1.00  0.00            
ATOM    601  CD1 PHE    39      50.350  57.120  28.000  1.00  0.00            
ATOM    602  HD1 PHE    39      50.160  56.290  28.670  1.00  0.00            
ATOM    603  CE1 PHE    39      51.170  58.160  28.470  1.00  0.00            
ATOM    604  HE1 PHE    39      51.400  58.260  29.520  1.00  0.00            
ATOM    605  CZ  PHE    39      51.600  59.070  27.490  1.00  0.00            
ATOM    606  HZ  PHE    39      52.210  59.920  27.720  1.00  0.00            
ATOM    607  CE2 PHE    39      51.320  58.940  26.120  1.00  0.00            
ATOM    608  HE2 PHE    39      51.720  59.670  25.440  1.00  0.00            
ATOM    609  CD2 PHE    39      50.390  57.970  25.750  1.00  0.00            
ATOM    610  HD2 PHE    39      50.120  57.700  24.730  1.00  0.00            
ATOM    611  C   PHE    39      46.900  54.630  26.310  1.00  0.00            
ATOM    612  O   PHE    39      46.570  53.850  27.190  1.00  0.00            
ATOM    613  N   THR    40      46.620  54.410  25.020  1.00  0.00            
ATOM    614  H   THR    40      46.920  55.120  24.360  1.00  0.00            
ATOM    615  CA  THR    40      45.900  53.300  24.460  1.00  0.00            
ATOM    616  HA  THR    40      45.910  52.550  25.260  1.00  0.00            
ATOM    617  CB  THR    40      44.480  53.530  23.970  1.00  0.00            
ATOM    618  HB  THR    40      44.460  54.050  23.020  1.00  0.00            
ATOM    619  CG2 THR    40      43.660  52.260  23.740  1.00  0.00            
ATOM    620 1HG2 THR    40      44.070  51.720  22.890  1.00  0.00            
ATOM    621 2HG2 THR    40      43.650  51.530  24.550  1.00  0.00            
ATOM    622 3HG2 THR    40      42.660  52.530  23.390  1.00  0.00            
ATOM    623  OG1 THR    40      43.820  54.350  24.920  1.00  0.00            
ATOM    624  HG1 THR    40      44.010  55.290  24.880  1.00  0.00            
ATOM    625  C   THR    40      46.700  52.730  23.290  1.00  0.00            
ATOM    626  O   THR    40      47.030  53.390  22.320  1.00  0.00            
ATOM    627  N   LEU    41      46.950  51.410  23.330  1.00  0.00            
ATOM    628  H   LEU    41      46.810  50.900  24.200  1.00  0.00            
ATOM    629  CA  LEU    41      47.430  50.610  22.230  1.00  0.00            
ATOM    630  HA  LEU    41      47.980  51.220  21.510  1.00  0.00            
ATOM    631  CB  LEU    41      48.510  49.720  22.850  1.00  0.00            
ATOM    632  HB1 LEU    41      48.190  49.350  23.820  1.00  0.00            
ATOM    633  HB2 LEU    41      49.400  50.350  22.910  1.00  0.00            
ATOM    634  CG  LEU    41      48.880  48.430  22.140  1.00  0.00            
ATOM    635  HG  LEU    41      47.960  47.860  22.060  1.00  0.00            
ATOM    636  CD1 LEU    41      49.560  48.740  20.810  1.00  0.00            
ATOM    637 1HD1 LEU    41      48.850  49.310  20.220  1.00  0.00            
ATOM    638 2HD1 LEU    41      50.560  49.180  20.830  1.00  0.00            
ATOM    639 3HD1 LEU    41      49.580  47.770  20.320  1.00  0.00            
ATOM    640  CD2 LEU    41      49.910  47.640  22.950  1.00  0.00            
ATOM    641 1HD2 LEU    41      50.040  46.750  22.350  1.00  0.00            
ATOM    642 2HD2 LEU    41      50.810  48.230  23.120  1.00  0.00            
ATOM    643 3HD2 LEU    41      49.590  47.340  23.960  1.00  0.00            
ATOM    644  C   LEU    41      46.270  49.980  21.470  1.00  0.00            
ATOM    645  O   LEU    41      45.380  49.390  22.060  1.00  0.00            
ATOM    646  N   SER    42      46.210  50.050  20.130  1.00  0.00            
ATOM    647  H   SER    42      47.050  50.430  19.730  1.00  0.00            
ATOM    648  CA  SER    42      45.290  49.330  19.270  1.00  0.00            
ATOM    649  HA  SER    42      44.560  48.840  19.900  1.00  0.00            
ATOM    650  CB  SER    42      44.520  50.220  18.300  1.00  0.00            
ATOM    651  HB1 SER    42      43.680  49.680  17.840  1.00  0.00            
ATOM    652  HB2 SER    42      45.160  50.620  17.520  1.00  0.00            
ATOM    653  OG  SER    42      43.900  51.190  19.120  1.00  0.00            
ATOM    654  HG  SER    42      43.190  51.540  18.580  1.00  0.00            
ATOM    655  C   SER    42      46.130  48.310  18.520  1.00  0.00            
ATOM    656  O   SER    42      47.240  48.640  18.110  1.00  0.00            
ATOM    657  N   VAL    43      45.650  47.080  18.380  1.00  0.00            
ATOM    658  H   VAL    43      44.690  46.900  18.680  1.00  0.00            
ATOM    659  CA  VAL    43      46.330  45.960  17.770  1.00  0.00            
ATOM    660  HA  VAL    43      46.890  46.340  16.930  1.00  0.00            
ATOM    661  CB  VAL    43      47.350  45.450  18.790  1.00  0.00            
ATOM    662  HB  VAL    43      48.060  46.230  19.040  1.00  0.00            
ATOM    663  CG1 VAL    43      46.790  44.870  20.080  1.00  0.00            
ATOM    664 1HG1 VAL    43      46.230  45.630  20.630  1.00  0.00            
ATOM    665 2HG1 VAL    43      46.090  44.100  19.780  1.00  0.00            
ATOM    666 3HG1 VAL    43      47.590  44.440  20.700  1.00  0.00            
ATOM    667  CG2 VAL    43      48.260  44.380  18.160  1.00  0.00            
ATOM    668 1HG2 VAL    43      47.660  43.550  17.790  1.00  0.00            
ATOM    669 2HG2 VAL    43      48.850  44.690  17.310  1.00  0.00            
ATOM    670 3HG2 VAL    43      48.930  43.960  18.910  1.00  0.00            
ATOM    671  C   VAL    43      45.280  44.940  17.320  1.00  0.00            
ATOM    672  O   VAL    43      44.130  45.030  17.730  1.00  0.00            
ATOM    673  N   ARG    44      45.640  44.110  16.340  1.00  0.00            
ATOM    674  H   ARG    44      46.580  44.210  15.990  1.00  0.00            
ATOM    675  CA  ARG    44      44.720  43.330  15.530  1.00  0.00            
ATOM    676  HA  ARG    44      43.690  43.410  15.860  1.00  0.00            
ATOM    677  CB  ARG    44      44.750  43.980  14.150  1.00  0.00            
ATOM    678  HB1 ARG    44      45.790  43.970  13.800  1.00  0.00            
ATOM    679  HB2 ARG    44      44.410  45.010  14.200  1.00  0.00            
ATOM    680  CG  ARG    44      44.000  43.210  13.070  1.00  0.00            
ATOM    681  HG1 ARG    44      42.960  43.000  13.360  1.00  0.00            
ATOM    682  HG2 ARG    44      44.540  42.280  12.910  1.00  0.00            
ATOM    683  CD  ARG    44      43.850  43.960  11.760  1.00  0.00            
ATOM    684  HD1 ARG    44      44.790  44.380  11.400  1.00  0.00            
ATOM    685  HD2 ARG    44      43.260  44.880  11.880  1.00  0.00            
ATOM    686  NE  ARG    44      43.150  43.100  10.820  1.00  0.00            
ATOM    687  HE  ARG    44      43.290  42.110  10.970  1.00  0.00            
ATOM    688  CZ  ARG    44      42.310  43.460   9.830  1.00  0.00            
ATOM    689  NH1 ARG    44      42.020  44.700   9.450  1.00  0.00            
ATOM    690 1HH1 ARG    44      42.510  45.500   9.820  1.00  0.00            
ATOM    691 2HH1 ARG    44      41.360  44.860   8.700  1.00  0.00            
ATOM    692  NH2 ARG    44      41.730  42.440   9.180  1.00  0.00            
ATOM    693 1HH2 ARG    44      41.910  41.470   9.440  1.00  0.00            
ATOM    694 2HH2 ARG    44      40.920  42.560   8.590  1.00  0.00            
ATOM    695  C   ARG    44      45.030  41.840  15.580  1.00  0.00            
ATOM    696  O   ARG    44      46.210  41.500  15.590  1.00  0.00            
ATOM    697  N   ARG    45      43.990  41.020  15.470  1.00  0.00            
ATOM    698  H   ARG    45      43.050  41.390  15.410  1.00  0.00            
ATOM    699  CA  ARG    45      44.010  39.570  15.490  1.00  0.00            
ATOM    700  HA  ARG    45      45.060  39.420  15.210  1.00  0.00            
ATOM    701  CB  ARG    45      43.640  38.920  16.810  1.00  0.00            
ATOM    702  HB1 ARG    45      43.440  37.860  16.650  1.00  0.00            
ATOM    703  HB2 ARG    45      42.620  39.230  17.070  1.00  0.00            
ATOM    704  CG  ARG    45      44.560  39.070  18.020  1.00  0.00            
ATOM    705  HG1 ARG    45      44.880  40.100  18.110  1.00  0.00            
ATOM    706  HG2 ARG    45      45.350  38.340  17.850  1.00  0.00            
ATOM    707  CD  ARG    45      43.930  38.590  19.330  1.00  0.00            
ATOM    708  HD1 ARG    45      44.660  38.640  20.130  1.00  0.00            
ATOM    709  HD2 ARG    45      43.580  37.560  19.250  1.00  0.00            
ATOM    710  NE  ARG    45      42.820  39.450  19.710  1.00  0.00            
ATOM    711  HE  ARG    45      42.710  40.370  19.320  1.00  0.00            
ATOM    712  CZ  ARG    45      41.980  39.070  20.690  1.00  0.00            
ATOM    713  NH1 ARG    45      41.930  37.910  21.350  1.00  0.00            
ATOM    714 1HH1 ARG    45      42.250  37.120  20.810  1.00  0.00            
ATOM    715 2HH1 ARG    45      41.410  37.830  22.200  1.00  0.00            
ATOM    716  NH2 ARG    45      41.220  40.010  21.300  1.00  0.00            
ATOM    717 1HH2 ARG    45      41.210  40.990  21.060  1.00  0.00            
ATOM    718 2HH2 ARG    45      40.600  39.670  22.020  1.00  0.00            
ATOM    719  C   ARG    45      43.060  39.020  14.430  1.00  0.00            
ATOM    720  O   ARG    45      41.850  39.110  14.550  1.00  0.00            
ATOM    721  N   ASN    46      43.610  38.500  13.320  1.00  0.00            
ATOM    722  H   ASN    46      44.590  38.260  13.360  1.00  0.00            
ATOM    723  CA  ASN    46      43.000  38.290  12.030  1.00  0.00            
ATOM    724  HA  ASN    46      43.710  38.700  11.310  1.00  0.00            
ATOM    725  CB  ASN    46      42.780  36.810  11.780  1.00  0.00            
ATOM    726  HB1 ASN    46      41.930  36.470  12.370  1.00  0.00            
ATOM    727  HB2 ASN    46      43.700  36.260  12.020  1.00  0.00            
ATOM    728  CG  ASN    46      42.490  36.440  10.330  1.00  0.00            
ATOM    729  OD1 ASN    46      42.480  37.320   9.460  1.00  0.00            
ATOM    730  ND2 ASN    46      42.060  35.200  10.080  1.00  0.00            
ATOM    731 1HD2 ASN    46      41.870  34.550  10.840  1.00  0.00            
ATOM    732 2HD2 ASN    46      41.750  35.050   9.140  1.00  0.00            
ATOM    733  C   ASN    46      41.830  39.250  11.770  1.00  0.00            
ATOM    734  O   ASN    46      42.040  40.450  11.880  1.00  0.00            
ATOM    735  N   GLY    47      40.620  38.720  11.650  1.00  0.00            
ATOM    736  H   GLY    47      40.450  37.750  11.910  1.00  0.00            
ATOM    737  CA  GLY    47      39.530  39.560  11.210  1.00  0.00            
ATOM    738  HA1 GLY    47      38.790  38.860  10.820  1.00  0.00            
ATOM    739  HA2 GLY    47      39.820  40.300  10.470  1.00  0.00            
ATOM    740  C   GLY    47      38.820  40.350  12.300  1.00  0.00            
ATOM    741  O   GLY    47      37.620  40.610  12.260  1.00  0.00            
ATOM    742  N   ALA    48      39.520  40.560  13.430  1.00  0.00            
ATOM    743  H   ALA    48      40.490  40.320  13.530  1.00  0.00            
ATOM    744  CA  ALA    48      39.020  41.260  14.590  1.00  0.00            
ATOM    745  HA  ALA    48      38.220  41.920  14.270  1.00  0.00            
ATOM    746  CB  ALA    48      38.520  40.130  15.510  1.00  0.00            
ATOM    747  HB1 ALA    48      39.360  39.530  15.860  1.00  0.00            
ATOM    748  HB2 ALA    48      38.090  40.570  16.410  1.00  0.00            
ATOM    749  HB3 ALA    48      37.790  39.510  15.000  1.00  0.00            
ATOM    750  C   ALA    48      40.080  42.100  15.270  1.00  0.00            
ATOM    751  O   ALA    48      41.290  41.890  15.120  1.00  0.00            
ATOM    752  N   VAL    49      39.600  43.030  16.100  1.00  0.00            
ATOM    753  H   VAL    49      38.590  43.140  16.130  1.00  0.00            
ATOM    754  CA  VAL    49      40.420  44.090  16.630  1.00  0.00            
ATOM    755  HA  VAL    49      41.460  43.880  16.410  1.00  0.00            
ATOM    756  CB  VAL    49      40.300  45.300  15.710  1.00  0.00            
ATOM    757  HB  VAL    49      40.720  46.100  16.310  1.00  0.00            
ATOM    758  CG1 VAL    49      41.010  45.300  14.350  1.00  0.00            
ATOM    759 1HG1 VAL    49      42.090  45.280  14.530  1.00  0.00            
ATOM    760 2HG1 VAL    49      40.730  44.410  13.790  1.00  0.00            
ATOM    761 3HG1 VAL    49      40.750  46.240  13.860  1.00  0.00            
ATOM    762  CG2 VAL    49      38.850  45.750  15.510  1.00  0.00            
ATOM    763 1HG2 VAL    49      38.380  45.380  16.410  1.00  0.00            
ATOM    764 2HG2 VAL    49      38.770  46.830  15.330  1.00  0.00            
ATOM    765 3HG2 VAL    49      38.380  45.210  14.700  1.00  0.00            
ATOM    766  C   VAL    49      40.430  44.350  18.130  1.00  0.00            
ATOM    767  O   VAL    49      39.410  44.170  18.790  1.00  0.00            
ATOM    768  N   THR    50      41.550  44.720  18.750  1.00  0.00            
ATOM    769  H   THR    50      42.350  44.970  18.190  1.00  0.00            
ATOM    770  CA  THR    50      41.740  44.770  20.190  1.00  0.00            
ATOM    771  HA  THR    50      40.840  44.550  20.750  1.00  0.00            
ATOM    772  CB  THR    50      42.770  43.700  20.520  1.00  0.00            
ATOM    773  HB  THR    50      43.680  43.700  19.920  1.00  0.00            
ATOM    774  CG2 THR    50      43.310  43.620  21.950  1.00  0.00            
ATOM    775 1HG2 THR    50      42.400  43.410  22.530  1.00  0.00            
ATOM    776 2HG2 THR    50      43.940  42.740  22.030  1.00  0.00            
ATOM    777 3HG2 THR    50      43.820  44.540  22.220  1.00  0.00            
ATOM    778  OG1 THR    50      42.380  42.380  20.180  1.00  0.00            
ATOM    779  HG1 THR    50      42.440  42.300  19.220  1.00  0.00            
ATOM    780  C   THR    50      42.370  46.080  20.660  1.00  0.00            
ATOM    781  O   THR    50      43.280  46.660  20.050  1.00  0.00            
ATOM    782  N   HID    51      41.730  46.690  21.640  1.00  0.00            
ATOM    783  H   HID    51      40.960  46.190  22.050  1.00  0.00            
ATOM    784  CA  HID    51      42.110  47.910  22.320  1.00  0.00            
ATOM    785  HA  HID    51      42.920  48.370  21.740  1.00  0.00            
ATOM    786  CB  HID    51      41.020  48.970  22.330  1.00  0.00            
ATOM    787  HB1 HID    51      41.380  49.870  22.820  1.00  0.00            
ATOM    788  HB2 HID    51      40.200  48.600  22.940  1.00  0.00            
ATOM    789  CG  HID    51      40.440  49.330  20.990  1.00  0.00            
ATOM    790  ND1 HID    51      39.280  50.080  20.890  1.00  0.00            
ATOM    791  HD1 HID    51      38.560  49.900  21.580  1.00  0.00            
ATOM    792  CE1 HID    51      39.020  50.270  19.590  1.00  0.00            
ATOM    793  HE1 HID    51      38.090  50.660  19.210  1.00  0.00            
ATOM    794  NE2 HID    51      40.050  49.840  18.860  1.00  0.00            
ATOM    795  CD2 HID    51      40.910  49.150  19.720  1.00  0.00            
ATOM    796  HD2 HID    51      41.790  48.630  19.370  1.00  0.00            
ATOM    797  C   HID    51      42.590  47.610  23.730  1.00  0.00            
ATOM    798  O   HID    51      41.800  47.180  24.570  1.00  0.00            
ATOM    799  N   ILE    52      43.840  48.020  24.000  1.00  0.00            
ATOM    800  H   ILE    52      44.310  48.640  23.360  1.00  0.00            
ATOM    801  CA  ILE    52      44.480  47.780  25.280  1.00  0.00            
ATOM    802  HA  ILE    52      43.720  47.540  26.030  1.00  0.00            
ATOM    803  CB  ILE    52      45.370  46.550  25.190  1.00  0.00            
ATOM    804  HB  ILE    52      46.060  46.610  26.030  1.00  0.00            
ATOM    805  CG2 ILE    52      44.630  45.220  25.190  1.00  0.00            
ATOM    806 1HG2 ILE    52      44.040  45.200  26.100  1.00  0.00            
ATOM    807 2HG2 ILE    52      43.990  45.150  24.310  1.00  0.00            
ATOM    808 3HG2 ILE    52      45.420  44.450  25.180  1.00  0.00            
ATOM    809  CG1 ILE    52      46.220  46.490  23.920  1.00  0.00            
ATOM    810 1HG1 ILE    52      46.530  47.510  23.670  1.00  0.00            
ATOM    811 2HG1 ILE    52      45.640  46.200  23.050  1.00  0.00            
ATOM    812  CD  ILE    52      47.350  45.460  23.860  1.00  0.00            
ATOM    813  HD1 ILE    52      47.980  45.550  24.740  1.00  0.00            
ATOM    814  HD2 ILE    52      47.070  44.440  23.590  1.00  0.00            
ATOM    815  HD3 ILE    52      47.950  45.830  23.020  1.00  0.00            
ATOM    816  C   ILE    52      45.170  49.010  25.860  1.00  0.00            
ATOM    817  O   ILE    52      45.650  49.830  25.080  1.00  0.00            
ATOM    818  N   LYS    53      44.940  49.160  27.160  1.00  0.00            
ATOM    819  H   LYS    53      44.360  48.450  27.580  1.00  0.00            
ATOM    820  CA  LYS    53      45.250  50.370  27.880  1.00  0.00            
ATOM    821  HA  LYS    53      45.260  51.230  27.210  1.00  0.00            
ATOM    822  CB  LYS    53      44.200  50.590  28.970  1.00  0.00            
ATOM    823  HB1 LYS    53      44.650  51.430  29.480  1.00  0.00            
ATOM    824  HB2 LYS    53      44.170  49.690  29.570  1.00  0.00            
ATOM    825  CG  LYS    53      42.780  50.970  28.540  1.00  0.00            
ATOM    826  HG1 LYS    53      42.230  51.010  29.490  1.00  0.00            
ATOM    827  HG2 LYS    53      42.360  50.160  27.950  1.00  0.00            
ATOM    828  CD  LYS    53      42.580  52.270  27.770  1.00  0.00            
ATOM    829  HD1 LYS    53      41.500  52.430  27.770  1.00  0.00            
ATOM    830  HD2 LYS    53      42.870  52.180  26.720  1.00  0.00            
ATOM    831  CE  LYS    53      43.210  53.530  28.360  1.00  0.00            
ATOM    832  HE1 LYS    53      44.300  53.440  28.450  1.00  0.00            
ATOM    833  HE2 LYS    53      42.790  53.650  29.360  1.00  0.00            
ATOM    834  NZ  LYS    53      42.790  54.710  27.590  1.00  0.00            
ATOM    835  HZ1 LYS    53      43.270  55.530  27.920  1.00  0.00            
ATOM    836  HZ2 LYS    53      42.940  54.550  26.610  1.00  0.00            
ATOM    837  HZ3 LYS    53      41.790  54.800  27.730  1.00  0.00            
ATOM    838  C   LYS    53      46.590  50.290  28.600  1.00  0.00            
ATOM    839  O   LYS    53      46.930  49.300  29.250  1.00  0.00            
ATOM    840  N   ILE    54      47.310  51.410  28.480  1.00  0.00            
ATOM    841  H   ILE    54      47.030  52.190  27.890  1.00  0.00            
ATOM    842  CA  ILE    54      48.490  51.710  29.250  1.00  0.00            
ATOM    843  HA  ILE    54      48.720  50.810  29.840  1.00  0.00            
ATOM    844  CB  ILE    54      49.700  52.030  28.370  1.00  0.00            
ATOM    845  HB  ILE    54      49.480  52.870  27.730  1.00  0.00            
ATOM    846  CG2 ILE    54      50.940  52.410  29.190  1.00  0.00            
ATOM    847 1HG2 ILE    54      51.750  52.610  28.490  1.00  0.00            
ATOM    848 2HG2 ILE    54      50.790  53.290  29.800  1.00  0.00            
ATOM    849 3HG2 ILE    54      51.190  51.540  29.790  1.00  0.00            
ATOM    850  CG1 ILE    54      50.110  50.820  27.560  1.00  0.00            
ATOM    851 1HG1 ILE    54      50.040  49.940  28.200  1.00  0.00            
ATOM    852 2HG1 ILE    54      51.150  50.960  27.250  1.00  0.00            
ATOM    853  CD  ILE    54      49.290  50.720  26.280  1.00  0.00            
ATOM    854  HD1 ILE    54      49.790  50.130  25.510  1.00  0.00            
ATOM    855  HD2 ILE    54      48.310  50.250  26.410  1.00  0.00            
ATOM    856  HD3 ILE    54      49.120  51.740  25.950  1.00  0.00            
ATOM    857  C   ILE    54      48.170  52.830  30.230  1.00  0.00            
ATOM    858  O   ILE    54      47.590  53.860  29.920  1.00  0.00            
ATOM    859  N   GLN    55      48.660  52.570  31.450  1.00  0.00            
ATOM    860  H   GLN    55      49.160  51.710  31.600  1.00  0.00            
ATOM    861  CA  GLN    55      48.760  53.540  32.520  1.00  0.00            
ATOM    862  HA  GLN    55      48.180  54.440  32.280  1.00  0.00            
ATOM    863  CB  GLN    55      48.030  52.980  33.750  1.00  0.00            
ATOM    864  HB1 GLN    55      47.010  52.750  33.440  1.00  0.00            
ATOM    865  HB2 GLN    55      48.020  53.750  34.530  1.00  0.00            
ATOM    866  CG  GLN    55      48.660  51.790  34.460  1.00  0.00            
ATOM    867  HG1 GLN    55      49.680  52.020  34.750  1.00  0.00            
ATOM    868  HG2 GLN    55      48.660  50.860  33.890  1.00  0.00            
ATOM    869  CD  GLN    55      47.850  51.370  35.680  1.00  0.00            
ATOM    870  OE1 GLN    55      46.860  51.970  36.030  1.00  0.00            
ATOM    871  NE2 GLN    55      48.200  50.270  36.340  1.00  0.00            
ATOM    872 1HE2 GLN    55      48.910  49.670  35.950  1.00  0.00            
ATOM    873 2HE2 GLN    55      47.730  50.000  37.210  1.00  0.00            
ATOM    874  C   GLN    55      50.210  53.900  32.770  1.00  0.00            
ATOM    875  O   GLN    55      51.120  53.220  32.300  1.00  0.00            
ATOM    876  N   ASN    56      50.480  55.010  33.450  1.00  0.00            
ATOM    877  H   ASN    56      49.680  55.520  33.800  1.00  0.00            
ATOM    878  CA  ASN    56      51.760  55.650  33.660  1.00  0.00            
ATOM    879  HA  ASN    56      52.450  54.790  33.630  1.00  0.00            
ATOM    880  CB  ASN    56      52.040  56.630  32.520  1.00  0.00            
ATOM    881  HB1 ASN    56      51.200  57.260  32.230  1.00  0.00            
ATOM    882  HB2 ASN    56      52.260  56.030  31.650  1.00  0.00            
ATOM    883  CG  ASN    56      53.290  57.470  32.680  1.00  0.00            
ATOM    884  OD1 ASN    56      53.200  58.690  32.480  1.00  0.00            
ATOM    885  ND2 ASN    56      54.460  56.870  32.920  1.00  0.00            
ATOM    886 1HD2 ASN    56      54.640  55.960  33.330  1.00  0.00            
ATOM    887 2HD2 ASN    56      55.290  57.400  32.740  1.00  0.00            
ATOM    888  C   ASN    56      51.820  56.260  35.050  1.00  0.00            
ATOM    889  O   ASN    56      50.970  57.080  35.370  1.00  0.00            
ATOM    890  N   THR    57      52.840  55.970  35.850  1.00  0.00            
ATOM    891  H   THR    57      53.480  55.230  35.610  1.00  0.00            
ATOM    892  CA  THR    57      52.930  56.560  37.180  1.00  0.00            
ATOM    893  HA  THR    57      51.960  56.800  37.630  1.00  0.00            
ATOM    894  CB  THR    57      53.610  55.570  38.130  1.00  0.00            
ATOM    895  HB  THR    57      53.460  55.930  39.140  1.00  0.00            
ATOM    896  CG2 THR    57      53.010  54.170  38.240  1.00  0.00            
ATOM    897 1HG2 THR    57      53.380  53.550  39.050  1.00  0.00            
ATOM    898 2HG2 THR    57      51.940  54.270  38.370  1.00  0.00            
ATOM    899 3HG2 THR    57      53.200  53.580  37.330  1.00  0.00            
ATOM    900  OG1 THR    57      54.970  55.350  37.860  1.00  0.00            
ATOM    901  HG1 THR    57      55.420  55.010  38.620  1.00  0.00            
ATOM    902  C   THR    57      53.780  57.820  37.220  1.00  0.00            
ATOM    903  O   THR    57      53.630  58.640  38.130  1.00  0.00            
ATOM    904  N   GLY    58      54.460  58.250  36.160  1.00  0.00            
ATOM    905  H   GLY    58      54.490  57.680  35.340  1.00  0.00            
ATOM    906  CA  GLY    58      55.430  59.340  36.180  1.00  0.00            
ATOM    907  HA1 GLY    58      55.130  60.110  36.890  1.00  0.00            
ATOM    908  HA2 GLY    58      55.390  59.740  35.160  1.00  0.00            
ATOM    909  C   GLY    58      56.810  58.760  36.430  1.00  0.00            
ATOM    910  O   GLY    58      57.860  59.400  36.310  1.00  0.00            
ATOM    911  N   ASP    59      56.920  57.480  36.790  1.00  0.00            
ATOM    912  H   ASP    59      56.040  56.960  36.800  1.00  0.00            
ATOM    913  CA  ASP    59      58.150  56.730  36.880  1.00  0.00            
ATOM    914  HA  ASP    59      59.050  57.320  36.690  1.00  0.00            
ATOM    915  CB  ASP    59      58.350  56.270  38.330  1.00  0.00            
ATOM    916  HB1 ASP    59      57.670  55.450  38.530  1.00  0.00            
ATOM    917  HB2 ASP    59      58.040  57.050  39.020  1.00  0.00            
ATOM    918  CG  ASP    59      59.780  55.910  38.690  1.00  0.00            
ATOM    919  OD1 ASP    59      60.080  54.700  38.790  1.00  0.00            
ATOM    920  OD2 ASP    59      60.580  56.840  38.930  1.00  0.00            
ATOM    921  C   ASP    59      58.280  55.490  36.030  1.00  0.00            
ATOM    922  O   ASP    59      59.360  55.180  35.530  1.00  0.00            
ATOM    923  N   TYR    60      57.190  54.740  35.810  1.00  0.00            
ATOM    924  H   TYR    60      56.370  55.070  36.320  1.00  0.00            
ATOM    925  CA  TYR    60      57.040  53.650  34.870  1.00  0.00            
ATOM    926  HA  TYR    60      57.750  53.710  34.050  1.00  0.00            
ATOM    927  CB  TYR    60      57.290  52.310  35.560  1.00  0.00            
ATOM    928  HB1 TYR    60      58.320  52.270  35.900  1.00  0.00            
ATOM    929  HB2 TYR    60      57.320  51.600  34.730  1.00  0.00            
ATOM    930  CG  TYR    60      56.300  51.930  36.630  1.00  0.00            
ATOM    931  CD1 TYR    60      55.170  51.180  36.320  1.00  0.00            
ATOM    932  HD1 TYR    60      54.920  51.010  35.280  1.00  0.00            
ATOM    933  CE1 TYR    60      54.370  50.610  37.310  1.00  0.00            
ATOM    934  HE1 TYR    60      53.420  50.130  37.120  1.00  0.00            
ATOM    935  CZ  TYR    60      54.610  50.930  38.660  1.00  0.00            
ATOM    936  OH  TYR    60      53.790  50.450  39.640  1.00  0.00            
ATOM    937  HH  TYR    60      53.030  49.940  39.360  1.00  0.00            
ATOM    938  CE2 TYR    60      55.760  51.680  39.000  1.00  0.00            
ATOM    939  HE2 TYR    60      55.930  51.900  40.040  1.00  0.00            
ATOM    940  CD2 TYR    60      56.600  52.110  37.990  1.00  0.00            
ATOM    941  HD2 TYR    60      57.560  52.560  38.250  1.00  0.00            
ATOM    942  C   TYR    60      55.730  53.720  34.110  1.00  0.00            
ATOM    943  O   TYR    60      54.840  54.530  34.370  1.00  0.00            
ATOM    944  N   TYR    61      55.650  52.960  33.010  1.00  0.00            
ATOM    945  H   TYR    61      56.440  52.390  32.760  1.00  0.00            
ATOM    946  CA  TYR    61      54.540  52.720  32.110  1.00  0.00            
ATOM    947  HA  TYR    61      53.630  53.240  32.410  1.00  0.00            
ATOM    948  CB  TYR    61      55.010  52.990  30.680  1.00  0.00            
ATOM    949  HB1 TYR    61      54.310  52.570  29.950  1.00  0.00            
ATOM    950  HB2 TYR    61      55.960  52.510  30.470  1.00  0.00            
ATOM    951  CG  TYR    61      55.300  54.450  30.410  1.00  0.00            
ATOM    952  CD1 TYR    61      54.220  55.170  29.900  1.00  0.00            
ATOM    953  HD1 TYR    61      53.260  54.720  29.660  1.00  0.00            
ATOM    954  CE1 TYR    61      54.450  56.520  29.600  1.00  0.00            
ATOM    955  HE1 TYR    61      53.580  57.080  29.320  1.00  0.00            
ATOM    956  CZ  TYR    61      55.680  57.150  29.880  1.00  0.00            
ATOM    957  OH  TYR    61      55.930  58.470  29.680  1.00  0.00            
ATOM    958  HH  TYR    61      56.790  58.810  29.920  1.00  0.00            
ATOM    959  CE2 TYR    61      56.690  56.420  30.560  1.00  0.00            
ATOM    960  HE2 TYR    61      57.670  56.870  30.680  1.00  0.00            
ATOM    961  CD2 TYR    61      56.510  55.050  30.740  1.00  0.00            
ATOM    962  HD2 TYR    61      57.320  54.480  31.200  1.00  0.00            
ATOM    963  C   TYR    61      54.270  51.240  32.360  1.00  0.00            
ATOM    964  O   TYR    61      55.200  50.450  32.490  1.00  0.00            
ATOM    965  N   ASP    62      52.990  50.850  32.310  1.00  0.00            
ATOM    966  H   ASP    62      52.280  51.460  31.950  1.00  0.00            
ATOM    967  CA  ASP    62      52.460  49.530  32.540  1.00  0.00            
ATOM    968  HA  ASP    62      53.120  48.690  32.280  1.00  0.00            
ATOM    969  CB  ASP    62      52.180  49.440  34.040  1.00  0.00            
ATOM    970  HB1 ASP    62      51.910  50.430  34.390  1.00  0.00            
ATOM    971  HB2 ASP    62      53.150  49.250  34.490  1.00  0.00            
ATOM    972  CG  ASP    62      51.220  48.370  34.550  1.00  0.00            
ATOM    973  OD1 ASP    62      50.400  48.710  35.430  1.00  0.00            
ATOM    974  OD2 ASP    62      51.330  47.200  34.130  1.00  0.00            
ATOM    975  C   ASP    62      51.220  49.250  31.710  1.00  0.00            
ATOM    976  O   ASP    62      50.360  50.070  31.440  1.00  0.00            
ATOM    977  N   LEU    63      50.990  47.980  31.350  1.00  0.00            
ATOM    978  H   LEU    63      51.600  47.210  31.600  1.00  0.00            
ATOM    979  CA  LEU    63      49.930  47.410  30.540  1.00  0.00            
ATOM    980  HA  LEU    63      49.540  48.220  29.920  1.00  0.00            
ATOM    981  CB  LEU    63      50.510  46.440  29.510  1.00  0.00            
ATOM    982  HB1 LEU    63      50.840  45.610  30.150  1.00  0.00            
ATOM    983  HB2 LEU    63      51.410  46.870  29.080  1.00  0.00            
ATOM    984  CG  LEU    63      49.680  46.020  28.310  1.00  0.00            
ATOM    985  HG  LEU    63      48.890  45.370  28.700  1.00  0.00            
ATOM    986  CD1 LEU    63      49.180  47.150  27.440  1.00  0.00            
ATOM    987 1HD1 LEU    63      48.500  46.800  26.650  1.00  0.00            
ATOM    988 2HD1 LEU    63      48.590  47.910  27.960  1.00  0.00            
ATOM    989 3HD1 LEU    63      50.030  47.740  27.100  1.00  0.00            
ATOM    990  CD2 LEU    63      50.600  45.190  27.410  1.00  0.00            
ATOM    991 1HD2 LEU    63      50.790  44.220  27.850  1.00  0.00            
ATOM    992 2HD2 LEU    63      50.010  44.870  26.550  1.00  0.00            
ATOM    993 3HD2 LEU    63      51.540  45.640  27.090  1.00  0.00            
ATOM    994  C   LEU    63      48.780  46.810  31.340  1.00  0.00            
ATOM    995  O   LEU    63      48.120  45.830  31.000  1.00  0.00            
ATOM    996  N   TYR    64      48.590  47.370  32.540  1.00  0.00            
ATOM    997  H   TYR    64      49.150  48.150  32.850  1.00  0.00            
ATOM    998  CA  TYR    64      47.790  46.720  33.560  1.00  0.00            
ATOM    999  HA  TYR    64      48.010  47.250  34.480  1.00  0.00            
ATOM   1000  CB  TYR    64      46.290  46.910  33.410  1.00  0.00            
ATOM   1001  HB1 TYR    64      45.780  46.450  34.260  1.00  0.00            
ATOM   1002  HB2 TYR    64      45.980  46.420  32.490  1.00  0.00            
ATOM   1003  CG  TYR    64      45.860  48.360  33.420  1.00  0.00            
ATOM   1004  CD1 TYR    64      46.110  49.150  32.290  1.00  0.00            
ATOM   1005  HD1 TYR    64      46.690  48.710  31.490  1.00  0.00            
ATOM   1006  CE1 TYR    64      45.660  50.470  32.280  1.00  0.00            
ATOM   1007  HE1 TYR    64      45.950  51.090  31.440  1.00  0.00            
ATOM   1008  CZ  TYR    64      44.880  50.990  33.350  1.00  0.00            
ATOM   1009  OH  TYR    64      44.180  52.140  33.180  1.00  0.00            
ATOM   1010  HH  TYR    64      44.430  52.690  32.430  1.00  0.00            
ATOM   1011  CE2 TYR    64      44.630  50.180  34.470  1.00  0.00            
ATOM   1012  HE2 TYR    64      44.020  50.570  35.250  1.00  0.00            
ATOM   1013  CD2 TYR    64      45.160  48.880  34.510  1.00  0.00            
ATOM   1014  HD2 TYR    64      44.990  48.170  35.310  1.00  0.00            
ATOM   1015  C   TYR    64      48.220  45.270  33.750  1.00  0.00            
ATOM   1016  O   TYR    64      47.460  44.310  33.770  1.00  0.00            
ATOM   1017  N   GLY    65      49.540  45.120  33.930  1.00  0.00            
ATOM   1018  H   GLY    65      50.080  45.960  33.920  1.00  0.00            
ATOM   1019  CA  GLY    65      50.180  43.860  34.240  1.00  0.00            
ATOM   1020  HA1 GLY    65      50.640  43.550  33.300  1.00  0.00            
ATOM   1021  HA2 GLY    65      49.450  43.080  34.490  1.00  0.00            
ATOM   1022  C   GLY    65      51.150  44.000  35.400  1.00  0.00            
ATOM   1023  O   GLY    65      50.950  44.780  36.330  1.00  0.00            
ATOM   1024  N   GLY    66      52.280  43.290  35.340  1.00  0.00            
ATOM   1025  H   GLY    66      52.370  42.840  34.440  1.00  0.00            
ATOM   1026  CA  GLY    66      53.360  43.320  36.300  1.00  0.00            
ATOM   1027  HA1 GLY    66      53.480  42.370  36.800  1.00  0.00            
ATOM   1028  HA2 GLY    66      53.150  44.100  37.030  1.00  0.00            
ATOM   1029  C   GLY    66      54.730  43.680  35.750  1.00  0.00            
ATOM   1030  O   GLY    66      55.530  44.210  36.520  1.00  0.00            
ATOM   1031  N   GLU    67      55.010  43.560  34.450  1.00  0.00            
ATOM   1032  H   GLU    67      54.420  43.000  33.860  1.00  0.00            
ATOM   1033  CA  GLU    67      56.130  44.250  33.830  1.00  0.00            
ATOM   1034  HA  GLU    67      56.970  43.800  34.380  1.00  0.00            
ATOM   1035  CB  GLU    67      56.370  43.820  32.390  1.00  0.00            
ATOM   1036  HB1 GLU    67      57.310  44.240  32.000  1.00  0.00            
ATOM   1037  HB2 GLU    67      55.560  44.190  31.770  1.00  0.00            
ATOM   1038  CG  GLU    67      56.500  42.330  32.100  1.00  0.00            
ATOM   1039  HG1 GLU    67      56.640  42.160  31.030  1.00  0.00            
ATOM   1040  HG2 GLU    67      55.650  41.750  32.460  1.00  0.00            
ATOM   1041  CD  GLU    67      57.660  41.710  32.850  1.00  0.00            
ATOM   1042  OE1 GLU    67      57.560  40.630  33.470  1.00  0.00            
ATOM   1043  OE2 GLU    67      58.770  42.310  32.820  1.00  0.00            
ATOM   1044  C   GLU    67      56.130  45.770  33.860  1.00  0.00            
ATOM   1045  O   GLU    67      55.160  46.380  33.390  1.00  0.00            
ATOM   1046  N   LYS    68      57.220  46.410  34.270  1.00  0.00            
ATOM   1047  H   LYS    68      57.960  45.740  34.420  1.00  0.00            
ATOM   1048  CA  LYS    68      57.350  47.850  34.330  1.00  0.00            
ATOM   1049  HA  LYS    68      56.370  48.290  34.100  1.00  0.00            
ATOM   1050  CB  LYS    68      57.810  48.240  35.730  1.00  0.00            
ATOM   1051  HB1 LYS    68      57.760  49.340  35.690  1.00  0.00            
ATOM   1052  HB2 LYS    68      58.820  47.930  36.000  1.00  0.00            
ATOM   1053  CG  LYS    68      56.910  47.770  36.870  1.00  0.00            
ATOM   1054  HG1 LYS    68      56.890  46.680  36.950  1.00  0.00            
ATOM   1055  HG2 LYS    68      55.890  48.020  36.560  1.00  0.00            
ATOM   1056  CD  LYS    68      57.240  48.410  38.210  1.00  0.00            
ATOM   1057  HD1 LYS    68      56.890  49.430  38.310  1.00  0.00            
ATOM   1058  HD2 LYS    68      58.310  48.420  38.420  1.00  0.00            
ATOM   1059  CE  LYS    68      56.570  47.560  39.280  1.00  0.00            
ATOM   1060  HE1 LYS    68      57.080  46.610  39.300  1.00  0.00            
ATOM   1061  HE2 LYS    68      55.510  47.450  39.020  1.00  0.00            
ATOM   1062  NZ  LYS    68      56.700  48.140  40.630  1.00  0.00            
ATOM   1063  HZ1 LYS    68      57.650  48.400  40.840  1.00  0.00            
ATOM   1064  HZ2 LYS    68      56.080  48.910  40.840  1.00  0.00            
ATOM   1065  HZ3 LYS    68      56.360  47.420  41.240  1.00  0.00            
ATOM   1066  C   LYS    68      58.330  48.250  33.230  1.00  0.00            
ATOM   1067  O   LYS    68      59.290  47.550  32.940  1.00  0.00            
ATOM   1068  N   PHE    69      58.180  49.440  32.640  1.00  0.00            
ATOM   1069  H   PHE    69      57.380  49.960  32.930  1.00  0.00            
ATOM   1070  CA  PHE    69      59.040  49.970  31.600  1.00  0.00            
ATOM   1071  HA  PHE    69      59.970  49.410  31.620  1.00  0.00            
ATOM   1072  CB  PHE    69      58.330  49.800  30.260  1.00  0.00            
ATOM   1073  HB1 PHE    69      58.800  50.250  29.390  1.00  0.00            
ATOM   1074  HB2 PHE    69      57.320  50.190  30.290  1.00  0.00            
ATOM   1075  CG  PHE    69      58.130  48.350  29.860  1.00  0.00            
ATOM   1076  CD1 PHE    69      56.940  47.720  30.280  1.00  0.00            
ATOM   1077  HD1 PHE    69      56.190  48.220  30.870  1.00  0.00            
ATOM   1078  CE1 PHE    69      56.760  46.360  29.970  1.00  0.00            
ATOM   1079  HE1 PHE    69      55.910  45.820  30.330  1.00  0.00            
ATOM   1080  CZ  PHE    69      57.760  45.630  29.330  1.00  0.00            
ATOM   1081  HZ  PHE    69      57.620  44.560  29.200  1.00  0.00            
ATOM   1082  CE2 PHE    69      58.920  46.250  28.880  1.00  0.00            
ATOM   1083  HE2 PHE    69      59.680  45.670  28.350  1.00  0.00            
ATOM   1084  CD2 PHE    69      59.090  47.610  29.180  1.00  0.00            
ATOM   1085  HD2 PHE    69      60.020  48.080  28.960  1.00  0.00            
ATOM   1086  C   PHE    69      59.260  51.470  31.780  1.00  0.00            
ATOM   1087  O   PHE    69      58.350  52.170  32.230  1.00  0.00            
ATOM   1088  N   ALA    70      60.430  52.010  31.440  1.00  0.00            
ATOM   1089  H   ALA    70      61.170  51.470  31.010  1.00  0.00            
ATOM   1090  CA  ALA    70      60.750  53.380  31.820  1.00  0.00            
ATOM   1091  HA  ALA    70      60.340  53.620  32.790  1.00  0.00            
ATOM   1092  CB  ALA    70      62.280  53.470  31.890  1.00  0.00            
ATOM   1093  HB1 ALA    70      62.600  53.330  30.860  1.00  0.00            
ATOM   1094  HB2 ALA    70      62.620  54.470  32.130  1.00  0.00            
ATOM   1095  HB3 ALA    70      62.560  52.780  32.690  1.00  0.00            
ATOM   1096  C   ALA    70      60.190  54.390  30.830  1.00  0.00            
ATOM   1097  O   ALA    70      59.950  55.520  31.260  1.00  0.00            
ATOM   1098  N   THR    71      59.930  54.050  29.570  1.00  0.00            
ATOM   1099  H   THR    71      60.180  53.120  29.270  1.00  0.00            
ATOM   1100  CA  THR    71      59.210  54.800  28.550  1.00  0.00            
ATOM   1101  HA  THR    71      58.610  55.580  29.020  1.00  0.00            
ATOM   1102  CB  THR    71      60.180  55.460  27.580  1.00  0.00            
ATOM   1103  HB  THR    71      59.640  55.580  26.640  1.00  0.00            
ATOM   1104  CG2 THR    71      60.560  56.870  28.000  1.00  0.00            
ATOM   1105 1HG2 THR    71      59.820  57.560  28.410  1.00  0.00            
ATOM   1106 2HG2 THR    71      61.330  56.880  28.770  1.00  0.00            
ATOM   1107 3HG2 THR    71      61.000  57.400  27.160  1.00  0.00            
ATOM   1108  OG1 THR    71      61.390  54.780  27.380  1.00  0.00            
ATOM   1109  HG1 THR    71      61.700  55.070  26.520  1.00  0.00            
ATOM   1110  C   THR    71      58.240  53.820  27.910  1.00  0.00            
ATOM   1111  O   THR    71      58.380  52.600  27.870  1.00  0.00            
ATOM   1112  N   LEU    72      57.280  54.410  27.200  1.00  0.00            
ATOM   1113  H   LEU    72      57.200  55.400  27.090  1.00  0.00            
ATOM   1114  CA  LEU    72      56.220  53.730  26.480  1.00  0.00            
ATOM   1115  HA  LEU    72      55.700  53.080  27.190  1.00  0.00            
ATOM   1116  CB  LEU    72      55.130  54.740  26.130  1.00  0.00            
ATOM   1117  HB1 LEU    72      55.590  55.590  25.640  1.00  0.00            
ATOM   1118  HB2 LEU    72      54.770  55.110  27.090  1.00  0.00            
ATOM   1119  CG  LEU    72      53.950  54.180  25.330  1.00  0.00            
ATOM   1120  HG  LEU    72      54.260  53.640  24.440  1.00  0.00            
ATOM   1121  CD1 LEU    72      53.100  53.240  26.180  1.00  0.00            
ATOM   1122 1HD1 LEU    72      52.420  52.700  25.520  1.00  0.00            
ATOM   1123 2HD1 LEU    72      53.780  52.480  26.560  1.00  0.00            
ATOM   1124 3HD1 LEU    72      52.580  53.830  26.930  1.00  0.00            
ATOM   1125  CD2 LEU    72      53.020  55.300  24.890  1.00  0.00            
ATOM   1126 1HD2 LEU    72      52.530  55.860  25.690  1.00  0.00            
ATOM   1127 2HD2 LEU    72      53.470  55.980  24.160  1.00  0.00            
ATOM   1128 3HD2 LEU    72      52.260  54.790  24.310  1.00  0.00            
ATOM   1129  C   LEU    72      56.750  52.880  25.330  1.00  0.00            
ATOM   1130  O   LEU    72      56.200  51.810  25.080  1.00  0.00            
ATOM   1131  N   ALA    73      57.780  53.340  24.610  1.00  0.00            
ATOM   1132  H   ALA    73      58.060  54.280  24.820  1.00  0.00            
ATOM   1133  CA  ALA    73      58.390  52.650  23.490  1.00  0.00            
ATOM   1134  HA  ALA    73      57.580  52.430  22.800  1.00  0.00            
ATOM   1135  CB  ALA    73      59.370  53.590  22.780  1.00  0.00            
ATOM   1136  HB1 ALA    73      59.840  53.140  21.900  1.00  0.00            
ATOM   1137  HB2 ALA    73      58.720  54.390  22.470  1.00  0.00            
ATOM   1138  HB3 ALA    73      60.160  54.040  23.400  1.00  0.00            
ATOM   1139  C   ALA    73      59.080  51.340  23.800  1.00  0.00            
ATOM   1140  O   ALA    73      59.290  50.580  22.850  1.00  0.00            
ATOM   1141  N   GLU    74      59.470  51.140  25.060  1.00  0.00            
ATOM   1142  H   GLU    74      59.200  51.730  25.820  1.00  0.00            
ATOM   1143  CA  GLU    74      60.080  49.870  25.430  1.00  0.00            
ATOM   1144  HA  GLU    74      60.720  49.410  24.670  1.00  0.00            
ATOM   1145  CB  GLU    74      61.050  49.980  26.610  1.00  0.00            
ATOM   1146  HB1 GLU    74      61.410  48.990  26.860  1.00  0.00            
ATOM   1147  HB2 GLU    74      60.530  50.440  27.450  1.00  0.00            
ATOM   1148  CG  GLU    74      62.230  50.930  26.370  1.00  0.00            
ATOM   1149  HG1 GLU    74      61.930  51.920  26.720  1.00  0.00            
ATOM   1150  HG2 GLU    74      62.490  50.940  25.320  1.00  0.00            
ATOM   1151  CD  GLU    74      63.510  50.540  27.100  1.00  0.00            
ATOM   1152  OE1 GLU    74      63.940  51.290  28.000  1.00  0.00            
ATOM   1153  OE2 GLU    74      64.110  49.450  26.910  1.00  0.00            
ATOM   1154  C   GLU    74      59.030  48.790  25.670  1.00  0.00            
ATOM   1155  O   GLU    74      59.330  47.610  25.550  1.00  0.00            
ATOM   1156  N   LEU    75      57.800  49.200  25.970  1.00  0.00            
ATOM   1157  H   LEU    75      57.680  50.220  25.980  1.00  0.00            
ATOM   1158  CA  LEU    75      56.650  48.370  26.250  1.00  0.00            
ATOM   1159  HA  LEU    75      56.880  47.540  26.900  1.00  0.00            
ATOM   1160  CB  LEU    75      55.540  49.170  26.910  1.00  0.00            
ATOM   1161  HB1 LEU    75      55.160  49.920  26.210  1.00  0.00            
ATOM   1162  HB2 LEU    75      55.990  49.640  27.790  1.00  0.00            
ATOM   1163  CG  LEU    75      54.260  48.480  27.410  1.00  0.00            
ATOM   1164  HG  LEU    75      54.550  47.480  27.740  1.00  0.00            
ATOM   1165  CD1 LEU    75      53.590  49.200  28.580  1.00  0.00            
ATOM   1166 1HD1 LEU    75      52.680  48.750  28.940  1.00  0.00            
ATOM   1167 2HD1 LEU    75      54.280  49.290  29.420  1.00  0.00            
ATOM   1168 3HD1 LEU    75      53.440  50.230  28.230  1.00  0.00            
ATOM   1169  CD2 LEU    75      53.200  48.410  26.320  1.00  0.00            
ATOM   1170 1HD2 LEU    75      52.310  47.940  26.750  1.00  0.00            
ATOM   1171 2HD2 LEU    75      52.930  49.450  26.100  1.00  0.00            
ATOM   1172 3HD2 LEU    75      53.510  47.870  25.430  1.00  0.00            
ATOM   1173  C   LEU    75      56.230  47.700  24.950  1.00  0.00            
ATOM   1174  O   LEU    75      56.060  46.480  24.890  1.00  0.00            
ATOM   1175  N   VAL    76      56.130  48.450  23.850  1.00  0.00            
ATOM   1176  H   VAL    76      56.200  49.450  23.860  1.00  0.00            
ATOM   1177  CA  VAL    76      55.830  47.880  22.550  1.00  0.00            
ATOM   1178  HA  VAL    76      55.070  47.130  22.730  1.00  0.00            
ATOM   1179  CB  VAL    76      55.430  48.810  21.400  1.00  0.00            
ATOM   1180  HB  VAL    76      55.100  48.210  20.560  1.00  0.00            
ATOM   1181  CG1 VAL    76      54.200  49.660  21.700  1.00  0.00            
ATOM   1182 1HG1 VAL    76      53.530  49.040  22.290  1.00  0.00            
ATOM   1183 2HG1 VAL    76      54.480  50.470  22.370  1.00  0.00            
ATOM   1184 3HG1 VAL    76      53.700  49.990  20.790  1.00  0.00            
ATOM   1185  CG2 VAL    76      56.600  49.680  20.940  1.00  0.00            
ATOM   1186 1HG2 VAL    76      56.870  50.420  21.690  1.00  0.00            
ATOM   1187 2HG2 VAL    76      57.360  49.030  20.530  1.00  0.00            
ATOM   1188 3HG2 VAL    76      56.230  50.220  20.060  1.00  0.00            
ATOM   1189  C   VAL    76      56.930  46.970  22.020  1.00  0.00            
ATOM   1190  O   VAL    76      56.640  45.850  21.620  1.00  0.00            
ATOM   1191  N   GLN    77      58.190  47.380  22.150  1.00  0.00            
ATOM   1192  H   GLN    77      58.380  48.360  22.320  1.00  0.00            
ATOM   1193  CA  GLN    77      59.320  46.560  21.720  1.00  0.00            
ATOM   1194  HA  GLN    77      59.010  46.190  20.740  1.00  0.00            
ATOM   1195  CB  GLN    77      60.540  47.470  21.630  1.00  0.00            
ATOM   1196  HB1 GLN    77      61.040  47.490  22.600  1.00  0.00            
ATOM   1197  HB2 GLN    77      60.270  48.460  21.230  1.00  0.00            
ATOM   1198  CG  GLN    77      61.550  46.900  20.640  1.00  0.00            
ATOM   1199  HG1 GLN    77      61.070  46.510  19.750  1.00  0.00            
ATOM   1200  HG2 GLN    77      62.110  46.100  21.110  1.00  0.00            
ATOM   1201  CD  GLN    77      62.530  47.980  20.180  1.00  0.00            
ATOM   1202  OE1 GLN    77      62.510  48.450  19.050  1.00  0.00            
ATOM   1203  NE2 GLN    77      63.410  48.360  21.120  1.00  0.00            
ATOM   1204 1HE2 GLN    77      63.460  47.890  22.010  1.00  0.00            
ATOM   1205 2HE2 GLN    77      64.200  48.950  20.900  1.00  0.00            
ATOM   1206  C   GLN    77      59.570  45.350  22.600  1.00  0.00            
ATOM   1207  O   GLN    77      60.090  44.350  22.090  1.00  0.00            
ATOM   1208  N   TYR    78      59.100  45.310  23.840  1.00  0.00            
ATOM   1209  H   TYR    78      58.720  46.140  24.270  1.00  0.00            
ATOM   1210  CA  TYR    78      58.930  44.100  24.630  1.00  0.00            
ATOM   1211  HA  TYR    78      59.800  43.460  24.540  1.00  0.00            
ATOM   1212  CB  TYR    78      58.750  44.450  26.100  1.00  0.00            
ATOM   1213  HB1 TYR    78      57.870  45.080  26.240  1.00  0.00            
ATOM   1214  HB2 TYR    78      59.600  45.050  26.420  1.00  0.00            
ATOM   1215  CG  TYR    78      58.660  43.260  27.020  1.00  0.00            
ATOM   1216  CD1 TYR    78      59.790  42.760  27.680  1.00  0.00            
ATOM   1217  HD1 TYR    78      60.690  43.310  27.410  1.00  0.00            
ATOM   1218  CE1 TYR    78      59.710  41.660  28.540  1.00  0.00            
ATOM   1219  HE1 TYR    78      60.600  41.240  29.000  1.00  0.00            
ATOM   1220  CZ  TYR    78      58.470  41.040  28.740  1.00  0.00            
ATOM   1221  OH  TYR    78      58.430  39.940  29.540  1.00  0.00            
ATOM   1222  HH  TYR    78      57.540  39.620  29.700  1.00  0.00            
ATOM   1223  CE2 TYR    78      57.340  41.520  28.040  1.00  0.00            
ATOM   1224  HE2 TYR    78      56.400  40.990  28.140  1.00  0.00            
ATOM   1225  CD2 TYR    78      57.430  42.590  27.140  1.00  0.00            
ATOM   1226  HD2 TYR    78      56.520  42.930  26.680  1.00  0.00            
ATOM   1227  C   TYR    78      57.840  43.140  24.190  1.00  0.00            
ATOM   1228  O   TYR    78      58.190  41.980  23.970  1.00  0.00            
ATOM   1229  N   TYR    79      56.580  43.510  23.940  1.00  0.00            
ATOM   1230  H   TYR    79      56.310  44.460  24.160  1.00  0.00            
ATOM   1231  CA  TYR    79      55.600  42.550  23.450  1.00  0.00            
ATOM   1232  HA  TYR    79      55.930  41.580  23.830  1.00  0.00            
ATOM   1233  CB  TYR    79      54.210  42.870  24.000  1.00  0.00            
ATOM   1234  HB1 TYR    79      53.560  42.100  23.580  1.00  0.00            
ATOM   1235  HB2 TYR    79      53.790  43.810  23.660  1.00  0.00            
ATOM   1236  CG  TYR    79      54.080  42.860  25.500  1.00  0.00            
ATOM   1237  CD1 TYR    79      53.960  41.630  26.150  1.00  0.00            
ATOM   1238  HD1 TYR    79      54.090  40.760  25.510  1.00  0.00            
ATOM   1239  CE1 TYR    79      53.850  41.550  27.540  1.00  0.00            
ATOM   1240  HE1 TYR    79      53.830  40.550  27.980  1.00  0.00            
ATOM   1241  CZ  TYR    79      53.840  42.720  28.320  1.00  0.00            
ATOM   1242  OH  TYR    79      53.810  42.680  29.680  1.00  0.00            
ATOM   1243  HH  TYR    79      54.380  41.940  29.930  1.00  0.00            
ATOM   1244  CE2 TYR    79      53.890  43.970  27.660  1.00  0.00            
ATOM   1245  HE2 TYR    79      53.890  44.880  28.230  1.00  0.00            
ATOM   1246  CD2 TYR    79      54.020  44.030  26.280  1.00  0.00            
ATOM   1247  HD2 TYR    79      54.160  45.000  25.820  1.00  0.00            
ATOM   1248  C   TYR    79      55.640  42.310  21.950  1.00  0.00            
ATOM   1249  O   TYR    79      54.980  41.500  21.300  1.00  0.00            
ATOM   1250  N   MET    80      56.470  43.020  21.180  1.00  0.00            
ATOM   1251  H   MET    80      56.750  43.930  21.530  1.00  0.00            
ATOM   1252  CA  MET    80      56.980  42.700  19.860  1.00  0.00            
ATOM   1253  HA  MET    80      56.200  42.270  19.240  1.00  0.00            
ATOM   1254  CB  MET    80      57.460  44.000  19.200  1.00  0.00            
ATOM   1255  HB1 MET    80      58.410  44.200  19.680  1.00  0.00            
ATOM   1256  HB2 MET    80      56.720  44.750  19.480  1.00  0.00            
ATOM   1257  CG  MET    80      57.660  43.930  17.680  1.00  0.00            
ATOM   1258  HG1 MET    80      56.820  43.410  17.220  1.00  0.00            
ATOM   1259  HG2 MET    80      58.560  43.370  17.430  1.00  0.00            
ATOM   1260  SD  MET    80      57.640  45.630  17.060  1.00  0.00            
ATOM   1261  CE  MET    80      58.350  45.330  15.430  1.00  0.00            
ATOM   1262  HE1 MET    80      58.150  46.220  14.820  1.00  0.00            
ATOM   1263  HE2 MET    80      59.420  45.240  15.540  1.00  0.00            
ATOM   1264  HE3 MET    80      58.150  44.390  14.900  1.00  0.00            
ATOM   1265  C   MET    80      58.040  41.620  19.920  1.00  0.00            
ATOM   1266  O   MET    80      58.270  41.050  18.860  1.00  0.00            
ATOM   1267  N   GLU    81      58.720  41.310  21.040  1.00  0.00            
ATOM   1268  H   GLU    81      58.520  41.790  21.910  1.00  0.00            
ATOM   1269  CA  GLU    81      59.840  40.390  21.030  1.00  0.00            
ATOM   1270  HA  GLU    81      59.920  39.920  20.070  1.00  0.00            
ATOM   1271  CB  GLU    81      61.140  41.180  21.150  1.00  0.00            
ATOM   1272  HB1 GLU    81      61.950  40.450  21.080  1.00  0.00            
ATOM   1273  HB2 GLU    81      61.260  41.580  22.160  1.00  0.00            
ATOM   1274  CG  GLU    81      61.410  42.170  20.020  1.00  0.00            
ATOM   1275  HG1 GLU    81      60.640  42.940  20.140  1.00  0.00            
ATOM   1276  HG2 GLU    81      61.260  41.630  19.090  1.00  0.00            
ATOM   1277  CD  GLU    81      62.770  42.830  20.110  1.00  0.00            
ATOM   1278  OE1 GLU    81      63.480  42.800  21.140  1.00  0.00            
ATOM   1279  OE2 GLU    81      63.140  43.430  19.060  1.00  0.00            
ATOM   1280  C   GLU    81      59.750  39.320  22.110  1.00  0.00            
ATOM   1281  O   GLU    81      60.460  38.320  22.090  1.00  0.00            
ATOM   1282  N   HIS    82      58.850  39.470  23.070  1.00  0.00            
ATOM   1283  H   HIS    82      58.360  40.360  23.030  1.00  0.00            
ATOM   1284  CA  HIS    82      58.370  38.470  24.000  1.00  0.00            
ATOM   1285  HA  HIS    82      59.030  37.600  24.090  1.00  0.00            
ATOM   1286  CB  HIS    82      58.350  39.020  25.430  1.00  0.00            
ATOM   1287  HB1 HIS    82      57.740  38.390  26.060  1.00  0.00            
ATOM   1288  HB2 HIS    82      58.010  40.060  25.450  1.00  0.00            
ATOM   1289  CG  HIS    82      59.730  39.140  25.970  1.00  0.00            
ATOM   1290  ND1 HIS    82      60.500  38.120  26.540  1.00  0.00            
ATOM   1291  CE1 HIS    82      61.700  38.670  26.760  1.00  0.00            
ATOM   1292  HE1 HIS    82      62.570  38.200  27.190  1.00  0.00            
ATOM   1293  NE2 HIS    82      61.750  39.950  26.330  1.00  0.00            
ATOM   1294  HE2 HIS    82      62.550  40.560  26.330  1.00  0.00            
ATOM   1295  CD2 HIS    82      60.510  40.260  25.790  1.00  0.00            
ATOM   1296  HD2 HIS    82      60.230  41.160  25.260  1.00  0.00            
ATOM   1297  C   HIS    82      57.030  37.930  23.530  1.00  0.00            
ATOM   1298  O   HIS    82      56.160  38.710  23.180  1.00  0.00            
ATOM   1299  N   HIS    83      56.810  36.610  23.630  1.00  0.00            
ATOM   1300  H   HIS    83      57.520  35.980  23.970  1.00  0.00            
ATOM   1301  CA  HIS    83      55.660  35.960  23.030  1.00  0.00            
ATOM   1302  HA  HIS    83      55.080  36.710  22.520  1.00  0.00            
ATOM   1303  CB  HIS    83      56.310  35.130  21.920  1.00  0.00            
ATOM   1304  HB1 HIS    83      56.660  34.170  22.300  1.00  0.00            
ATOM   1305  HB2 HIS    83      57.170  35.560  21.410  1.00  0.00            
ATOM   1306  CG  HIS    83      55.410  34.870  20.750  1.00  0.00            
ATOM   1307  ND1 HIS    83      54.730  33.670  20.510  1.00  0.00            
ATOM   1308  CE1 HIS    83      54.180  33.730  19.290  1.00  0.00            
ATOM   1309  HE1 HIS    83      53.540  32.990  18.850  1.00  0.00            
ATOM   1310  NE2 HIS    83      54.520  34.900  18.720  1.00  0.00            
ATOM   1311  HE2 HIS    83      54.220  35.140  17.790  1.00  0.00            
ATOM   1312  CD2 HIS    83      55.400  35.550  19.570  1.00  0.00            
ATOM   1313  HD2 HIS    83      55.840  36.520  19.360  1.00  0.00            
ATOM   1314  C   HIS    83      54.800  35.080  23.940  1.00  0.00            
ATOM   1315  O   HIS    83      55.300  34.350  24.800  1.00  0.00            
ATOM   1316  N   GLY    84      53.500  35.150  23.690  1.00  0.00            
ATOM   1317  H   GLY    84      53.250  35.900  23.070  1.00  0.00            
ATOM   1318  CA  GLY    84      52.440  34.430  24.380  1.00  0.00            
ATOM   1319  HA1 GLY    84      52.490  33.360  24.230  1.00  0.00            
ATOM   1320  HA2 GLY    84      51.530  34.800  23.880  1.00  0.00            
ATOM   1321  C   GLY    84      52.260  34.640  25.870  1.00  0.00            
ATOM   1322  O   GLY    84      51.580  33.900  26.580  1.00  0.00            
ATOM   1323  N   GLN    85      52.770  35.730  26.440  1.00  0.00            
ATOM   1324  H   GLN    85      53.310  36.360  25.850  1.00  0.00            
ATOM   1325  CA  GLN    85      52.650  36.160  27.820  1.00  0.00            
ATOM   1326  HA  GLN    85      52.410  35.370  28.520  1.00  0.00            
ATOM   1327  CB  GLN    85      53.900  36.840  28.360  1.00  0.00            
ATOM   1328  HB1 GLN    85      53.740  37.100  29.410  1.00  0.00            
ATOM   1329  HB2 GLN    85      54.160  37.710  27.750  1.00  0.00            
ATOM   1330  CG  GLN    85      55.220  36.060  28.340  1.00  0.00            
ATOM   1331  HG1 GLN    85      55.600  35.890  27.330  1.00  0.00            
ATOM   1332  HG2 GLN    85      55.050  35.150  28.910  1.00  0.00            
ATOM   1333  CD  GLN    85      56.370  36.890  28.860  1.00  0.00            
ATOM   1334  OE1 GLN    85      56.180  38.010  29.350  1.00  0.00            
ATOM   1335  NE2 GLN    85      57.520  36.260  29.070  1.00  0.00            
ATOM   1336 1HE2 GLN    85      57.620  35.340  28.690  1.00  0.00            
ATOM   1337 2HE2 GLN    85      58.280  36.750  29.530  1.00  0.00            
ATOM   1338  C   GLN    85      51.590  37.250  27.910  1.00  0.00            
ATOM   1339  O   GLN    85      50.840  37.370  28.880  1.00  0.00            
ATOM   1340  N   LEU    86      51.430  38.120  26.910  1.00  0.00            
ATOM   1341  H   LEU    86      52.030  37.980  26.110  1.00  0.00            
ATOM   1342  CA  LEU    86      50.270  38.970  26.770  1.00  0.00            
ATOM   1343  HA  LEU    86      50.050  39.430  27.740  1.00  0.00            
ATOM   1344  CB  LEU    86      50.700  40.020  25.760  1.00  0.00            
ATOM   1345  HB1 LEU    86      51.270  39.610  24.920  1.00  0.00            
ATOM   1346  HB2 LEU    86      51.370  40.700  26.290  1.00  0.00            
ATOM   1347  CG  LEU    86      49.520  40.780  25.190  1.00  0.00            
ATOM   1348  HG  LEU    86      48.820  40.060  24.800  1.00  0.00            
ATOM   1349  CD1 LEU    86      48.710  41.600  26.190  1.00  0.00            
ATOM   1350 1HD1 LEU    86      47.870  42.150  25.760  1.00  0.00            
ATOM   1351 2HD1 LEU    86      48.340  40.890  26.940  1.00  0.00            
ATOM   1352 3HD1 LEU    86      49.330  42.300  26.750  1.00  0.00            
ATOM   1353  CD2 LEU    86      50.030  41.750  24.100  1.00  0.00            
ATOM   1354 1HD2 LEU    86      49.320  42.550  23.880  1.00  0.00            
ATOM   1355 2HD2 LEU    86      50.960  42.220  24.390  1.00  0.00            
ATOM   1356 3HD2 LEU    86      50.140  41.250  23.150  1.00  0.00            
ATOM   1357  C   LEU    86      49.090  38.110  26.320  1.00  0.00            
ATOM   1358  O   LEU    86      49.120  37.610  25.200  1.00  0.00            
ATOM   1359  N   LYS    87      47.990  37.960  27.040  1.00  0.00            
ATOM   1360  H   LYS    87      48.110  38.120  28.030  1.00  0.00            
ATOM   1361  CA  LYS    87      46.760  37.300  26.630  1.00  0.00            
ATOM   1362  HA  LYS    87      46.760  37.250  25.540  1.00  0.00            
ATOM   1363  CB  LYS    87      46.550  35.940  27.270  1.00  0.00            
ATOM   1364  HB1 LYS    87      45.560  35.600  26.980  1.00  0.00            
ATOM   1365  HB2 LYS    87      46.620  36.050  28.360  1.00  0.00            
ATOM   1366  CG  LYS    87      47.550  34.940  26.700  1.00  0.00            
ATOM   1367  HG1 LYS    87      48.600  35.240  26.730  1.00  0.00            
ATOM   1368  HG2 LYS    87      47.180  34.780  25.700  1.00  0.00            
ATOM   1369  CD  LYS    87      47.690  33.620  27.450  1.00  0.00            
ATOM   1370  HD1 LYS    87      46.710  33.160  27.420  1.00  0.00            
ATOM   1371  HD2 LYS    87      47.990  33.820  28.480  1.00  0.00            
ATOM   1372  CE  LYS    87      48.730  32.650  26.880  1.00  0.00            
ATOM   1373  HE1 LYS    87      49.720  32.870  27.250  1.00  0.00            
ATOM   1374  HE2 LYS    87      48.650  32.640  25.790  1.00  0.00            
ATOM   1375  NZ  LYS    87      48.600  31.230  27.240  1.00  0.00            
ATOM   1376  HZ1 LYS    87      48.300  31.090  28.190  1.00  0.00            
ATOM   1377  HZ2 LYS    87      47.880  30.750  26.700  1.00  0.00            
ATOM   1378  HZ3 LYS    87      49.510  30.820  27.080  1.00  0.00            
ATOM   1379  C   LYS    87      45.600  38.190  27.060  1.00  0.00            
ATOM   1380  O   LYS    87      45.760  39.000  27.970  1.00  0.00            
ATOM   1381  N   GLU    88      44.430  38.020  26.430  1.00  0.00            
ATOM   1382  H   GLU    88      44.400  37.440  25.610  1.00  0.00            
ATOM   1383  CA  GLU    88      43.200  38.320  27.110  1.00  0.00            
ATOM   1384  HA  GLU    88      43.490  39.220  27.670  1.00  0.00            
ATOM   1385  CB  GLU    88      42.200  38.840  26.080  1.00  0.00            
ATOM   1386  HB1 GLU    88      42.540  39.530  25.300  1.00  0.00            
ATOM   1387  HB2 GLU    88      41.360  39.230  26.640  1.00  0.00            
ATOM   1388  CG  GLU    88      41.560  37.660  25.350  1.00  0.00            
ATOM   1389  HG1 GLU    88      41.340  36.780  25.950  1.00  0.00            
ATOM   1390  HG2 GLU    88      42.320  37.320  24.650  1.00  0.00            
ATOM   1391  CD  GLU    88      40.290  38.190  24.680  1.00  0.00            
ATOM   1392  OE1 GLU    88      40.360  38.430  23.450  1.00  0.00            
ATOM   1393  OE2 GLU    88      39.280  38.410  25.380  1.00  0.00            
ATOM   1394  C   GLU    88      42.710  37.240  28.070  1.00  0.00            
ATOM   1395  O   GLU    88      43.130  36.110  27.930  1.00  0.00            
ATOM   1396  N   LYS    89      41.930  37.630  29.080  1.00  0.00            
ATOM   1397  H   LYS    89      41.620  38.590  29.080  1.00  0.00            
ATOM   1398  CA  LYS    89      41.660  36.740  30.200  1.00  0.00            
ATOM   1399  HA  LYS    89      42.600  36.580  30.700  1.00  0.00            
ATOM   1400  CB  LYS    89      40.750  37.410  31.230  1.00  0.00            
ATOM   1401  HB1 LYS    89      40.130  36.700  31.780  1.00  0.00            
ATOM   1402  HB2 LYS    89      40.050  37.990  30.640  1.00  0.00            
ATOM   1403  CG  LYS    89      41.520  38.470  32.010  1.00  0.00            
ATOM   1404  HG1 LYS    89      41.990  39.170  31.300  1.00  0.00            
ATOM   1405  HG2 LYS    89      42.310  38.050  32.620  1.00  0.00            
ATOM   1406  CD  LYS    89      40.740  39.330  32.990  1.00  0.00            
ATOM   1407  HD1 LYS    89      39.870  39.720  32.460  1.00  0.00            
ATOM   1408  HD2 LYS    89      41.330  40.150  33.400  1.00  0.00            
ATOM   1409  CE  LYS    89      40.290  38.530  34.220  1.00  0.00            
ATOM   1410  HE1 LYS    89      40.120  37.510  33.850  1.00  0.00            
ATOM   1411  HE2 LYS    89      39.390  38.940  34.650  1.00  0.00            
ATOM   1412  NZ  LYS    89      41.200  38.480  35.360  1.00  0.00            
ATOM   1413  HZ1 LYS    89      40.670  37.950  36.030  1.00  0.00            
ATOM   1414  HZ2 LYS    89      42.100  38.010  35.230  1.00  0.00            
ATOM   1415  HZ3 LYS    89      41.360  39.390  35.760  1.00  0.00            
ATOM   1416  C   LYS    89      40.970  35.470  29.730  1.00  0.00            
ATOM   1417  O   LYS    89      41.190  34.370  30.230  1.00  0.00            
ATOM   1418  N   ASN    90      40.120  35.580  28.690  1.00  0.00            
ATOM   1419  H   ASN    90      40.110  36.440  28.170  1.00  0.00            
ATOM   1420  CA  ASN    90      39.540  34.440  28.020  1.00  0.00            
ATOM   1421  HA  ASN    90      38.970  33.880  28.760  1.00  0.00            
ATOM   1422  CB  ASN    90      38.560  35.010  27.010  1.00  0.00            
ATOM   1423  HB1 ASN    90      39.010  35.920  26.590  1.00  0.00            
ATOM   1424  HB2 ASN    90      37.600  35.220  27.500  1.00  0.00            
ATOM   1425  CG  ASN    90      38.320  34.160  25.770  1.00  0.00            
ATOM   1426  OD1 ASN    90      39.060  34.200  24.790  1.00  0.00            
ATOM   1427  ND2 ASN    90      37.220  33.400  25.780  1.00  0.00            
ATOM   1428 1HD2 ASN    90      36.580  33.520  26.570  1.00  0.00            
ATOM   1429 2HD2 ASN    90      36.810  33.310  24.860  1.00  0.00            
ATOM   1430  C   ASN    90      40.520  33.430  27.450  1.00  0.00            
ATOM   1431  O   ASN    90      40.180  32.280  27.190  1.00  0.00            
ATOM   1432  N   GLY    91      41.800  33.770  27.290  1.00  0.00            
ATOM   1433  H   GLY    91      42.080  34.710  27.540  1.00  0.00            
ATOM   1434  CA  GLY    91      42.940  32.950  27.000  1.00  0.00            
ATOM   1435  HA1 GLY    91      42.740  31.900  27.220  1.00  0.00            
ATOM   1436  HA2 GLY    91      43.770  33.080  27.710  1.00  0.00            
ATOM   1437  C   GLY    91      43.630  33.110  25.660  1.00  0.00            
ATOM   1438  O   GLY    91      44.710  32.560  25.470  1.00  0.00            
ATOM   1439  N   ASP    92      42.930  33.790  24.740  1.00  0.00            
ATOM   1440  H   ASP    92      42.020  34.100  25.000  1.00  0.00            
ATOM   1441  CA  ASP    92      43.430  34.160  23.430  1.00  0.00            
ATOM   1442  HA  ASP    92      43.810  33.210  23.030  1.00  0.00            
ATOM   1443  CB  ASP    92      42.280  34.590  22.530  1.00  0.00            
ATOM   1444  HB1 ASP    92      42.080  35.630  22.790  1.00  0.00            
ATOM   1445  HB2 ASP    92      41.380  34.010  22.760  1.00  0.00            
ATOM   1446  CG  ASP    92      42.570  34.550  21.050  1.00  0.00            
ATOM   1447  OD1 ASP    92      42.750  33.360  20.710  1.00  0.00            
ATOM   1448  OD2 ASP    92      42.640  35.520  20.260  1.00  0.00            
ATOM   1449  C   ASP    92      44.690  35.010  23.370  1.00  0.00            
ATOM   1450  O   ASP    92      44.810  35.890  24.220  1.00  0.00            
ATOM   1451  N   VAL    93      45.640  34.770  22.470  1.00  0.00            
ATOM   1452  H   VAL    93      45.530  33.990  21.840  1.00  0.00            
ATOM   1453  CA  VAL    93      46.930  35.440  22.470  1.00  0.00            
ATOM   1454  HA  VAL    93      47.110  35.910  23.430  1.00  0.00            
ATOM   1455  CB  VAL    93      48.080  34.450  22.240  1.00  0.00            
ATOM   1456  HB  VAL    93      47.730  33.790  21.450  1.00  0.00            
ATOM   1457  CG1 VAL    93      49.480  34.900  21.850  1.00  0.00            
ATOM   1458 1HG1 VAL    93      50.200  34.080  21.820  1.00  0.00            
ATOM   1459 2HG1 VAL    93      49.440  35.430  20.900  1.00  0.00            
ATOM   1460 3HG1 VAL    93      49.900  35.560  22.600  1.00  0.00            
ATOM   1461  CG2 VAL    93      48.220  33.520  23.450  1.00  0.00            
ATOM   1462 1HG2 VAL    93      48.360  34.180  24.300  1.00  0.00            
ATOM   1463 2HG2 VAL    93      47.330  32.970  23.780  1.00  0.00            
ATOM   1464 3HG2 VAL    93      49.040  32.820  23.310  1.00  0.00            
ATOM   1465  C   VAL    93      47.020  36.620  21.520  1.00  0.00            
ATOM   1466  O   VAL    93      46.520  36.650  20.400  1.00  0.00            
ATOM   1467  N   ILE    94      47.670  37.670  22.050  1.00  0.00            
ATOM   1468  H   ILE    94      47.810  37.670  23.050  1.00  0.00            
ATOM   1469  CA  ILE    94      47.830  38.910  21.310  1.00  0.00            
ATOM   1470  HA  ILE    94      47.230  38.950  20.410  1.00  0.00            
ATOM   1471  CB  ILE    94      47.370  40.170  22.050  1.00  0.00            
ATOM   1472  HB  ILE    94      48.070  40.380  22.860  1.00  0.00            
ATOM   1473  CG2 ILE    94      47.520  41.360  21.110  1.00  0.00            
ATOM   1474 1HG2 ILE    94      48.580  41.570  21.050  1.00  0.00            
ATOM   1475 2HG2 ILE    94      47.270  41.150  20.070  1.00  0.00            
ATOM   1476 3HG2 ILE    94      46.980  42.230  21.460  1.00  0.00            
ATOM   1477  CG1 ILE    94      45.990  40.010  22.640  1.00  0.00            
ATOM   1478 1HG1 ILE    94      45.770  39.020  23.060  1.00  0.00            
ATOM   1479 2HG1 ILE    94      45.330  40.380  21.850  1.00  0.00            
ATOM   1480  CD  ILE    94      45.610  41.000  23.740  1.00  0.00            
ATOM   1481  HD1 ILE    94      46.340  40.900  24.540  1.00  0.00            
ATOM   1482  HD2 ILE    94      45.420  41.920  23.190  1.00  0.00            
ATOM   1483  HD3 ILE    94      44.610  40.750  24.130  1.00  0.00            
ATOM   1484  C   ILE    94      49.290  39.110  20.940  1.00  0.00            
ATOM   1485  O   ILE    94      50.150  39.000  21.810  1.00  0.00            
ATOM   1486  N   GLU    95      49.550  39.360  19.650  1.00  0.00            
ATOM   1487  H   GLU    95      48.780  39.430  19.010  1.00  0.00            
ATOM   1488  CA  GLU    95      50.850  39.620  19.080  1.00  0.00            
ATOM   1489  HA  GLU    95      51.560  39.530  19.900  1.00  0.00            
ATOM   1490  CB  GLU    95      51.090  38.680  17.900  1.00  0.00            
ATOM   1491  HB1 GLU    95      51.970  38.960  17.320  1.00  0.00            
ATOM   1492  HB2 GLU    95      50.150  38.760  17.370  1.00  0.00            
ATOM   1493  CG  GLU    95      51.450  37.230  18.230  1.00  0.00            
ATOM   1494  HG1 GLU    95      50.610  36.740  18.720  1.00  0.00            
ATOM   1495  HG2 GLU    95      52.270  37.140  18.950  1.00  0.00            
ATOM   1496  CD  GLU    95      51.880  36.410  17.020  1.00  0.00            
ATOM   1497  OE1 GLU    95      51.010  36.040  16.200  1.00  0.00            
ATOM   1498  OE2 GLU    95      53.080  36.230  16.770  1.00  0.00            
ATOM   1499  C   GLU    95      50.990  41.020  18.480  1.00  0.00            
ATOM   1500  O   GLU    95      50.130  41.510  17.750  1.00  0.00            
ATOM   1501  N   LEU    96      52.090  41.670  18.840  1.00  0.00            
ATOM   1502  H   LEU    96      52.690  41.250  19.530  1.00  0.00            
ATOM   1503  CA  LEU    96      52.680  42.850  18.220  1.00  0.00            
ATOM   1504  HA  LEU    96      51.890  43.360  17.680  1.00  0.00            
ATOM   1505  CB  LEU    96      53.240  43.840  19.240  1.00  0.00            
ATOM   1506  HB1 LEU    96      53.950  44.510  18.750  1.00  0.00            
ATOM   1507  HB2 LEU    96      53.810  43.280  19.980  1.00  0.00            
ATOM   1508  CG  LEU    96      52.120  44.690  19.820  1.00  0.00            
ATOM   1509  HG  LEU    96      51.470  45.050  19.030  1.00  0.00            
ATOM   1510  CD1 LEU    96      51.270  44.030  20.910  1.00  0.00            
ATOM   1511 1HD1 LEU    96      51.840  43.750  21.790  1.00  0.00            
ATOM   1512 2HD1 LEU    96      50.360  44.540  21.210  1.00  0.00            
ATOM   1513 3HD1 LEU    96      50.940  43.060  20.540  1.00  0.00            
ATOM   1514  CD2 LEU    96      52.870  45.870  20.450  1.00  0.00            
ATOM   1515 1HD2 LEU    96      53.530  46.480  19.820  1.00  0.00            
ATOM   1516 2HD2 LEU    96      52.180  46.560  20.950  1.00  0.00            
ATOM   1517 3HD2 LEU    96      53.490  45.410  21.210  1.00  0.00            
ATOM   1518  C   LEU    96      53.740  42.420  17.210  1.00  0.00            
ATOM   1519  O   LEU    96      54.630  41.640  17.510  1.00  0.00            
ATOM   1520  N   LYS    97      53.630  42.830  15.930  1.00  0.00            
ATOM   1521  H   LYS    97      52.710  43.120  15.630  1.00  0.00            
ATOM   1522  CA  LYS    97      54.430  42.330  14.830  1.00  0.00            
ATOM   1523  HA  LYS    97      55.380  41.930  15.200  1.00  0.00            
ATOM   1524  CB  LYS    97      53.720  41.150  14.180  1.00  0.00            
ATOM   1525  HB1 LYS    97      53.470  41.470  13.180  1.00  0.00            
ATOM   1526  HB2 LYS    97      52.780  40.930  14.680  1.00  0.00            
ATOM   1527  CG  LYS    97      54.690  39.970  14.060  1.00  0.00            
ATOM   1528  HG1 LYS    97      55.210  39.720  14.980  1.00  0.00            
ATOM   1529  HG2 LYS    97      55.470  40.380  13.410  1.00  0.00            
ATOM   1530  CD  LYS    97      53.860  38.810  13.510  1.00  0.00            
ATOM   1531  HD1 LYS    97      53.370  39.030  12.570  1.00  0.00            
ATOM   1532  HD2 LYS    97      53.100  38.490  14.220  1.00  0.00            
ATOM   1533  CE  LYS    97      54.880  37.730  13.170  1.00  0.00            
ATOM   1534  HE1 LYS    97      55.290  37.430  14.140  1.00  0.00            
ATOM   1535  HE2 LYS    97      55.710  38.170  12.610  1.00  0.00            
ATOM   1536  NZ  LYS    97      54.220  36.540  12.580  1.00  0.00            
ATOM   1537  HZ1 LYS    97      54.010  36.800  11.630  1.00  0.00            
ATOM   1538  HZ2 LYS    97      54.780  35.710  12.500  1.00  0.00            
ATOM   1539  HZ3 LYS    97      53.320  36.380  13.010  1.00  0.00            
ATOM   1540  C   LYS    97      54.830  43.410  13.830  1.00  0.00            
ATOM   1541  O   LYS    97      55.990  43.440  13.430  1.00  0.00            
ATOM   1542  N   TYR    98      53.860  44.240  13.450  1.00  0.00            
ATOM   1543  H   TYR    98      52.930  44.060  13.790  1.00  0.00            
ATOM   1544  CA  TYR    98      53.920  45.190  12.350  1.00  0.00            
ATOM   1545  HA  TYR    98      54.950  45.240  12.020  1.00  0.00            
ATOM   1546  CB  TYR    98      53.100  44.660  11.170  1.00  0.00            
ATOM   1547  HB1 TYR    98      53.270  45.390  10.380  1.00  0.00            
ATOM   1548  HB2 TYR    98      52.020  44.730  11.290  1.00  0.00            
ATOM   1549  CG  TYR    98      53.560  43.310  10.720  1.00  0.00            
ATOM   1550  CD1 TYR    98      52.660  42.230  10.820  1.00  0.00            
ATOM   1551  HD1 TYR    98      51.660  42.480  11.120  1.00  0.00            
ATOM   1552  CE1 TYR    98      53.090  40.930  10.520  1.00  0.00            
ATOM   1553  HE1 TYR    98      52.420  40.080  10.550  1.00  0.00            
ATOM   1554  CZ  TYR    98      54.440  40.710  10.200  1.00  0.00            
ATOM   1555  OH  TYR    98      54.950  39.440  10.080  1.00  0.00            
ATOM   1556  HH  TYR    98      55.640  39.370   9.410  1.00  0.00            
ATOM   1557  CE2 TYR    98      55.310  41.790  10.010  1.00  0.00            
ATOM   1558  HE2 TYR    98      56.320  41.700   9.660  1.00  0.00            
ATOM   1559  CD2 TYR    98      54.860  43.100  10.230  1.00  0.00            
ATOM   1560  HD2 TYR    98      55.530  43.940  10.150  1.00  0.00            
ATOM   1561  C   TYR    98      53.550  46.580  12.860  1.00  0.00            
ATOM   1562  O   TYR    98      52.380  46.930  12.980  1.00  0.00            
ATOM   1563  N   PRO    99      54.490  47.530  12.960  1.00  0.00            
ATOM   1564  CD  PRO    99      55.920  47.440  12.820  1.00  0.00            
ATOM   1565  HD1 PRO    99      56.050  47.820  11.800  1.00  0.00            
ATOM   1566  HD2 PRO    99      56.370  46.460  12.950  1.00  0.00            
ATOM   1567  CG  PRO    99      56.480  48.430  13.840  1.00  0.00            
ATOM   1568  HG1 PRO    99      57.510  48.710  13.620  1.00  0.00            
ATOM   1569  HG2 PRO    99      56.410  47.970  14.820  1.00  0.00            
ATOM   1570  CB  PRO    99      55.490  49.590  13.620  1.00  0.00            
ATOM   1571  HB1 PRO    99      55.790  50.180  12.750  1.00  0.00            
ATOM   1572  HB2 PRO    99      55.490  50.130  14.560  1.00  0.00            
ATOM   1573  CA  PRO    99      54.170  48.890  13.340  1.00  0.00            
ATOM   1574  HA  PRO    99      53.550  48.910  14.240  1.00  0.00            
ATOM   1575  C   PRO    99      53.410  49.670  12.290  1.00  0.00            
ATOM   1576  O   PRO    99      53.890  49.950  11.180  1.00  0.00            
ATOM   1577  N   LEU   100      52.170  50.100  12.560  1.00  0.00            
ATOM   1578  H   LEU   100      51.810  49.980  13.500  1.00  0.00            
ATOM   1579  CA  LEU   100      51.370  50.880  11.640  1.00  0.00            
ATOM   1580  HA  LEU   100      51.750  50.670  10.640  1.00  0.00            
ATOM   1581  CB  LEU   100      49.980  50.270  11.750  1.00  0.00            
ATOM   1582  HB1 LEU   100      49.720  50.270  12.800  1.00  0.00            
ATOM   1583  HB2 LEU   100      50.020  49.210  11.460  1.00  0.00            
ATOM   1584  CG  LEU   100      48.900  50.950  10.910  1.00  0.00            
ATOM   1585  HG  LEU   100      48.940  52.010  11.120  1.00  0.00            
ATOM   1586  CD1 LEU   100      49.150  50.790   9.420  1.00  0.00            
ATOM   1587 1HD1 LEU   100      50.200  50.950   9.140  1.00  0.00            
ATOM   1588 2HD1 LEU   100      49.010  49.740   9.150  1.00  0.00            
ATOM   1589 3HD1 LEU   100      48.500  51.460   8.860  1.00  0.00            
ATOM   1590  CD2 LEU   100      47.540  50.300  11.110  1.00  0.00            
ATOM   1591 1HD2 LEU   100      47.210  50.510  12.130  1.00  0.00            
ATOM   1592 2HD2 LEU   100      46.760  50.670  10.420  1.00  0.00            
ATOM   1593 3HD2 LEU   100      47.810  49.250  10.970  1.00  0.00            
ATOM   1594  C   LEU   100      51.370  52.380  11.890  1.00  0.00            
ATOM   1595  O   LEU   100      51.030  52.780  12.990  1.00  0.00            
ATOM   1596  N   ASN   101      51.450  53.110  10.780  1.00  0.00            
ATOM   1597  H   ASN   101      51.740  52.650   9.920  1.00  0.00            
ATOM   1598  CA  ASN   101      51.600  54.560  10.740  1.00  0.00            
ATOM   1599  HA  ASN   101      50.820  55.070  11.300  1.00  0.00            
ATOM   1600  CB  ASN   101      52.940  55.010  11.330  1.00  0.00            
ATOM   1601  HB1 ASN   101      53.760  54.470  10.860  1.00  0.00            
ATOM   1602  HB2 ASN   101      52.820  54.860  12.400  1.00  0.00            
ATOM   1603  CG  ASN   101      53.280  56.490  11.210  1.00  0.00            
ATOM   1604  OD1 ASN   101      52.930  57.260  12.090  1.00  0.00            
ATOM   1605  ND2 ASN   101      53.940  57.060  10.200  1.00  0.00            
ATOM   1606 1HD2 ASN   101      54.090  56.460   9.400  1.00  0.00            
ATOM   1607 2HD2 ASN   101      54.100  58.060  10.190  1.00  0.00            
ATOM   1608  C   ASN   101      51.470  55.040   9.310  1.00  0.00            
ATOM   1609  OC1 ASN   101      50.630  55.910   9.010  1.00  0.00            
ATOM   1610  OC2 ASN   101      52.310  54.600   8.500  1.00  0.00            
ATOM   1611  CH3 ACE   102      31.230  52.250  28.370  1.00  0.00            
ATOM   1612 1HH3 ACE   102      30.420  51.650  27.960  1.00  0.00            
ATOM   1613 2HH3 ACE   102      31.070  52.370  29.440  1.00  0.00            
ATOM   1614 3HH3 ACE   102      31.210  53.150  27.750  1.00  0.00            
ATOM   1615  C   ACE   102      32.560  51.590  28.040  1.00  0.00            
ATOM   1616  O   ACE   102      32.630  50.740  27.150  1.00  0.00            
ATOM   1617  N   ALA   103      33.590  51.980  28.800  1.00  0.00            
ATOM   1618  H   ALA   103      33.440  52.590  29.600  1.00  0.00            
ATOM   1619  CA  ALA   103      34.950  51.510  28.680  1.00  0.00            
ATOM   1620  HA  ALA   103      35.390  51.900  27.760  1.00  0.00            
ATOM   1621  CB  ALA   103      35.800  51.990  29.850  1.00  0.00            
ATOM   1622  HB1 ALA   103      36.880  52.000  29.680  1.00  0.00            
ATOM   1623  HB2 ALA   103      35.480  52.990  30.180  1.00  0.00            
ATOM   1624  HB3 ALA   103      35.620  51.360  30.720  1.00  0.00            
ATOM   1625  C   ALA   103      35.100  50.020  28.480  1.00  0.00            
ATOM   1626  O   ALA   103      35.770  49.590  27.540  1.00  0.00            
ATOM   1627  N   ALA   104      34.440  49.140  29.230  1.00  0.00            
ATOM   1628  H   ALA   104      33.780  49.520  29.900  1.00  0.00            
ATOM   1629  CA  ALA   104      34.640  47.720  29.080  1.00  0.00            
ATOM   1630  HA  ALA   104      35.670  47.490  28.820  1.00  0.00            
ATOM   1631  CB  ALA   104      34.410  46.910  30.360  1.00  0.00            
ATOM   1632  HB1 ALA   104      33.370  46.980  30.670  1.00  0.00            
ATOM   1633  HB2 ALA   104      34.760  45.890  30.240  1.00  0.00            
ATOM   1634  HB3 ALA   104      35.020  47.360  31.150  1.00  0.00            
ATOM   1635  C   ALA   104      33.780  47.070  27.990  1.00  0.00            
ATOM   1636  O   ALA   104      33.970  45.900  27.650  1.00  0.00            
ATOM   1637  N   LEU   105      32.980  47.870  27.310  1.00  0.00            
ATOM   1638  H   LEU   105      32.920  48.860  27.540  1.00  0.00            
ATOM   1639  CA  LEU   105      32.340  47.580  26.030  1.00  0.00            
ATOM   1640  HA  LEU   105      32.330  46.510  25.820  1.00  0.00            
ATOM   1641  CB  LEU   105      30.910  48.110  25.960  1.00  0.00            
ATOM   1642  HB1 LEU   105      30.430  47.940  25.000  1.00  0.00            
ATOM   1643  HB2 LEU   105      30.910  49.190  26.000  1.00  0.00            
ATOM   1644  CG  LEU   105      30.030  47.560  27.080  1.00  0.00            
ATOM   1645  HG  LEU   105      30.580  47.510  28.030  1.00  0.00            
ATOM   1646  CD1 LEU   105      28.680  48.270  27.070  1.00  0.00            
ATOM   1647 1HD1 LEU   105      27.840  47.650  26.770  1.00  0.00            
ATOM   1648 2HD1 LEU   105      28.450  48.550  28.100  1.00  0.00            
ATOM   1649 3HD1 LEU   105      28.790  49.080  26.340  1.00  0.00            
ATOM   1650  CD2 LEU   105      29.660  46.090  26.950  1.00  0.00            
ATOM   1651 1HD2 LEU   105      28.940  45.860  27.730  1.00  0.00            
ATOM   1652 2HD2 LEU   105      29.070  45.830  26.060  1.00  0.00            
ATOM   1653 3HD2 LEU   105      30.440  45.390  27.260  1.00  0.00            
ATOM   1654  C   LEU   105      33.140  48.050  24.830  1.00  0.00            
ATOM   1655  O   LEU   105      32.660  48.040  23.690  1.00  0.00            
ATOM   1656  N   ASN   106      34.370  48.500  25.100  1.00  0.00            
ATOM   1657  H   ASN   106      34.580  48.680  26.070  1.00  0.00            
ATOM   1658  CA  ASN   106      35.430  48.810  24.160  1.00  0.00            
ATOM   1659  HA  ASN   106      35.080  48.490  23.190  1.00  0.00            
ATOM   1660  CB  ASN   106      35.630  50.330  24.100  1.00  0.00            
ATOM   1661  HB1 ASN   106      35.980  50.690  25.070  1.00  0.00            
ATOM   1662  HB2 ASN   106      34.670  50.760  23.830  1.00  0.00            
ATOM   1663  CG  ASN   106      36.610  50.740  23.000  1.00  0.00            
ATOM   1664  OD1 ASN   106      36.380  50.700  21.800  1.00  0.00            
ATOM   1665  ND2 ASN   106      37.810  51.230  23.330  1.00  0.00            
ATOM   1666 1HD2 ASN   106      37.950  51.380  24.330  1.00  0.00            
ATOM   1667 2HD2 ASN   106      38.250  51.910  22.720  1.00  0.00            
ATOM   1668  C   ASN   106      36.750  48.120  24.490  1.00  0.00            
ATOM   1669  O   ASN   106      37.140  47.300  23.660  1.00  0.00            
ATOM   1670  N   PTR   107      37.400  48.380  25.630  1.00  0.00            
ATOM   1671  H   PTR   107      36.930  48.990  26.280  1.00  0.00            
ATOM   1672  CA  PTR   107      38.680  47.810  25.980  1.00  0.00            
ATOM   1673  HA  PTR   107      39.290  47.910  25.080  1.00  0.00            
ATOM   1674  CB  PTR   107      39.290  48.690  27.060  1.00  0.00            
ATOM   1675  HB1 PTR   107      40.210  48.160  27.340  1.00  0.00            
ATOM   1676  HB2 PTR   107      38.680  48.690  27.960  1.00  0.00            
ATOM   1677  CG  PTR   107      39.600  50.120  26.680  1.00  0.00            
ATOM   1678  CD1 PTR   107      40.370  50.340  25.540  1.00  0.00            
ATOM   1679  HD1 PTR   107      40.710  49.440  25.040  1.00  0.00            
ATOM   1680  CE1 PTR   107      40.440  51.650  25.030  1.00  0.00            
ATOM   1681  HE1 PTR   107      40.820  51.810  24.040  1.00  0.00            
ATOM   1682  CZ  PTR   107      39.790  52.740  25.630  1.00  0.00            
ATOM   1683  OH  PTR   107      39.980  53.950  25.040  1.00  0.00            
ATOM   1684  P   PTR   107      39.590  55.350  25.720  1.00  0.00            
ATOM   1685  O1P PTR   107      40.300  56.480  25.070  1.00  0.00            
ATOM   1686  O2P PTR   107      39.880  55.430  27.160  1.00  0.00            
ATOM   1687  O3P PTR   107      38.140  55.560  25.470  1.00  0.00            
ATOM   1688  CE2 PTR   107      38.970  52.470  26.750  1.00  0.00            
ATOM   1689  HE2 PTR   107      38.310  53.270  27.090  1.00  0.00            
ATOM   1690  CD2 PTR   107      38.980  51.200  27.320  1.00  0.00            
ATOM   1691  HD2 PTR   107      38.260  50.980  28.090  1.00  0.00            
ATOM   1692  C   PTR   107      38.660  46.350  26.420  1.00  0.00            
ATOM   1693  O   PTR   107      37.800  45.840  27.150  1.00  0.00            
ATOM   1694  N   ALA   108      39.690  45.590  26.090  1.00  0.00            
ATOM   1695  H   ALA   108      40.460  46.080  25.640  1.00  0.00            
ATOM   1696  CA  ALA   108      39.950  44.220  26.510  1.00  0.00            
ATOM   1697  HA  ALA   108      38.970  43.750  26.600  1.00  0.00            
ATOM   1698  CB  ALA   108      40.900  43.440  25.610  1.00  0.00            
ATOM   1699  HB1 ALA   108      41.950  43.710  25.780  1.00  0.00            
ATOM   1700  HB2 ALA   108      40.750  42.380  25.710  1.00  0.00            
ATOM   1701  HB3 ALA   108      40.740  43.650  24.550  1.00  0.00            
ATOM   1702  C   ALA   108      40.260  44.110  27.990  1.00  0.00            
ATOM   1703  O   ALA   108      40.680  45.060  28.640  1.00  0.00            
ATOM   1704  N   GLN   109      40.160  42.880  28.490  1.00  0.00            
ATOM   1705  H   GLN   109      39.780  42.050  28.060  1.00  0.00            
ATOM   1706  CA  GLN   109      40.670  42.590  29.810  1.00  0.00            
ATOM   1707  HA  GLN   109      41.040  43.500  30.310  1.00  0.00            
ATOM   1708  CB  GLN   109      39.570  42.090  30.730  1.00  0.00            
ATOM   1709  HB1 GLN   109      40.080  41.860  31.670  1.00  0.00            
ATOM   1710  HB2 GLN   109      39.040  41.270  30.250  1.00  0.00            
ATOM   1711  CG  GLN   109      38.490  43.070  31.160  1.00  0.00            
ATOM   1712  HG1 GLN   109      37.770  43.370  30.390  1.00  0.00            
ATOM   1713  HG2 GLN   109      39.020  43.980  31.450  1.00  0.00            
ATOM   1714  CD  GLN   109      37.640  42.470  32.260  1.00  0.00            
ATOM   1715  OE1 GLN   109      38.040  42.380  33.420  1.00  0.00            
ATOM   1716  NE2 GLN   109      36.500  41.860  31.930  1.00  0.00            
ATOM   1717 1HE2 GLN   109      36.210  41.850  30.960  1.00  0.00            
ATOM   1718 2HE2 GLN   109      35.810  41.790  32.670  1.00  0.00            
ATOM   1719  C   GLN   109      41.770  41.540  29.720  1.00  0.00            
ATOM   1720  O   GLN   109      41.520  40.500  29.130  1.00  0.00            
ATOM   1721  N   LEU   110      42.900  41.820  30.380  1.00  0.00            
ATOM   1722  H   LEU   110      43.000  42.610  31.010  1.00  0.00            
ATOM   1723  CA  LEU   110      44.090  41.040  30.150  1.00  0.00            
ATOM   1724  HA  LEU   110      43.900  40.250  29.420  1.00  0.00            
ATOM   1725  CB  LEU   110      45.240  41.920  29.680  1.00  0.00            
ATOM   1726  HB1 LEU   110      45.990  41.260  29.240  1.00  0.00            
ATOM   1727  HB2 LEU   110      45.610  42.490  30.530  1.00  0.00            
ATOM   1728  CG  LEU   110      44.900  42.860  28.520  1.00  0.00            
ATOM   1729  HG  LEU   110      44.060  43.510  28.770  1.00  0.00            
ATOM   1730  CD1 LEU   110      46.120  43.760  28.400  1.00  0.00            
ATOM   1731 1HD1 LEU   110      46.390  44.220  29.360  1.00  0.00            
ATOM   1732 2HD1 LEU   110      46.940  43.120  28.090  1.00  0.00            
ATOM   1733 3HD1 LEU   110      45.890  44.500  27.620  1.00  0.00            
ATOM   1734  CD2 LEU   110      44.660  42.200  27.170  1.00  0.00            
ATOM   1735 1HD2 LEU   110      44.220  42.900  26.460  1.00  0.00            
ATOM   1736 2HD2 LEU   110      45.540  41.670  26.790  1.00  0.00            
ATOM   1737 3HD2 LEU   110      43.810  41.520  27.290  1.00  0.00            
ATOM   1738  C   LEU   110      44.590  40.260  31.360  1.00  0.00            
ATOM   1739  O   LEU   110      44.310  40.710  32.460  1.00  0.00            
ATOM   1740  N   MET   111      45.470  39.280  31.130  1.00  0.00            
ATOM   1741  H   MET   111      45.560  39.070  30.150  1.00  0.00            
ATOM   1742  CA  MET   111      46.290  38.590  32.110  1.00  0.00            
ATOM   1743  HA  MET   111      46.300  39.210  33.010  1.00  0.00            
ATOM   1744  CB  MET   111      45.830  37.200  32.500  1.00  0.00            
ATOM   1745  HB1 MET   111      44.840  37.310  32.950  1.00  0.00            
ATOM   1746  HB2 MET   111      46.450  36.770  33.290  1.00  0.00            
ATOM   1747  CG  MET   111      45.670  36.230  31.320  1.00  0.00            
ATOM   1748  HG1 MET   111      46.680  35.930  31.050  1.00  0.00            
ATOM   1749  HG2 MET   111      45.160  36.630  30.440  1.00  0.00            
ATOM   1750  SD  MET   111      44.720  34.850  32.000  1.00  0.00            
ATOM   1751  CE  MET   111      44.890  33.750  30.570  1.00  0.00            
ATOM   1752  HE1 MET   111      45.840  33.210  30.580  1.00  0.00            
ATOM   1753  HE2 MET   111      44.100  33.000  30.580  1.00  0.00            
ATOM   1754  HE3 MET   111      44.940  34.310  29.630  1.00  0.00            
ATOM   1755  C   MET   111      47.740  38.410  31.720  1.00  0.00            
ATOM   1756  O   MET   111      47.980  38.100  30.550  1.00  0.00            
ATOM   1757  N   PHE   112      48.650  38.360  32.700  1.00  0.00            
ATOM   1758  H   PHE   112      48.250  38.440  33.630  1.00  0.00            
ATOM   1759  CA  PHE   112      50.080  38.280  32.530  1.00  0.00            
ATOM   1760  HA  PHE   112      50.250  37.930  31.520  1.00  0.00            
ATOM   1761  CB  PHE   112      50.620  39.700  32.730  1.00  0.00            
ATOM   1762  HB1 PHE   112      51.700  39.760  32.830  1.00  0.00            
ATOM   1763  HB2 PHE   112      50.250  40.020  33.710  1.00  0.00            
ATOM   1764  CG  PHE   112      50.160  40.670  31.680  1.00  0.00            
ATOM   1765  CD1 PHE   112      50.670  40.700  30.370  1.00  0.00            
ATOM   1766  HD1 PHE   112      51.480  40.050  30.090  1.00  0.00            
ATOM   1767  CE1 PHE   112      50.210  41.620  29.420  1.00  0.00            
ATOM   1768  HE1 PHE   112      50.610  41.520  28.420  1.00  0.00            
ATOM   1769  CZ  PHE   112      49.290  42.600  29.790  1.00  0.00            
ATOM   1770  HZ  PHE   112      48.950  43.340  29.090  1.00  0.00            
ATOM   1771  CE2 PHE   112      48.740  42.590  31.070  1.00  0.00            
ATOM   1772  HE2 PHE   112      48.080  43.380  31.400  1.00  0.00            
ATOM   1773  CD2 PHE   112      49.170  41.610  31.980  1.00  0.00            
ATOM   1774  HD2 PHE   112      48.780  41.620  32.990  1.00  0.00            
ATOM   1775  C   PHE   112      50.740  37.310  33.500  1.00  0.00            
ATOM   1776  O   PHE   112      50.190  37.030  34.570  1.00  0.00            
ATOM   1777  N   PRO   113      51.980  36.880  33.290  1.00  0.00            
ATOM   1778  CD  PRO   113      52.720  37.110  32.060  1.00  0.00            
ATOM   1779  HD1 PRO   113      53.060  38.140  32.050  1.00  0.00            
ATOM   1780  HD2 PRO   113      51.980  36.800  31.320  1.00  0.00            
ATOM   1781  CG  PRO   113      53.880  36.140  32.110  1.00  0.00            
ATOM   1782  HG1 PRO   113      54.800  36.690  32.320  1.00  0.00            
ATOM   1783  HG2 PRO   113      53.920  35.630  31.150  1.00  0.00            
ATOM   1784  CB  PRO   113      53.550  35.120  33.200  1.00  0.00            
ATOM   1785  HB1 PRO   113      54.400  34.640  33.710  1.00  0.00            
ATOM   1786  HB2 PRO   113      52.900  34.390  32.720  1.00  0.00            
ATOM   1787  CA  PRO   113      52.730  35.990  34.160  1.00  0.00            
ATOM   1788  HA  PRO   113      52.080  35.270  34.640  1.00  0.00            
ATOM   1789  C   PRO   113      53.520  36.750  35.220  1.00  0.00            
ATOM   1790  O   PRO   113      53.710  37.960  35.160  1.00  0.00            
ATOM   1791  N   NHE   114      54.210  36.150  36.180  1.00  0.00            
ATOM   1792  H1  NHE   114      54.190  35.130  36.170  1.00  0.00            
ATOM   1793  H2  NHE   114      54.770  36.660  36.860  1.00  0.00            
TER
ENDMDL
