# Supplementary material for: Structural Determinants of Phosphopeptide Binding to the N-Terminal Src Homology 2 Domain of the SHP2 Phosphatase
Source: J Chem Inf Model. 2020 May 12;60(6):3157–71. doi: 10.1021/acs.jcim.0c00307 (PMC8007070; doi:10.1021/acs.jcim.0c00307)
Supplement: Supplementary file 1 — ci0c00307_si_001.zip [file ci0c00307_si_001.zip › cstructure_Ac-GDKQVE-pY-LDLDLD-NH2.pdb]

REMARK    GENERATED BY TRJCONV
TITLE     frame t= 623600.00000
MODEL        1
ATOM      1  N   MET     1      63.100  51.140  15.180  1.00  0.00            
ATOM      2  H1  MET     1      63.440  50.370  15.730  1.00  0.00            
ATOM      3  H2  MET     1      63.300  50.890  14.230  1.00  0.00            
ATOM      4  H3  MET     1      63.450  52.070  15.410  1.00  0.00            
ATOM      5  CA  MET     1      61.640  51.090  15.370  1.00  0.00            
ATOM      6  HA  MET     1      61.340  50.040  15.300  1.00  0.00            
ATOM      7  CB  MET     1      61.120  51.760  16.630  1.00  0.00            
ATOM      8  HB1 MET     1      61.140  52.840  16.430  1.00  0.00            
ATOM      9  HB2 MET     1      61.880  51.590  17.380  1.00  0.00            
ATOM     10  CG  MET     1      59.680  51.470  17.080  1.00  0.00            
ATOM     11  HG1 MET     1      59.060  52.200  16.580  1.00  0.00            
ATOM     12  HG2 MET     1      59.510  51.670  18.140  1.00  0.00            
ATOM     13  SD  MET     1      58.970  49.880  16.630  1.00  0.00            
ATOM     14  CE  MET     1      57.600  49.720  17.790  1.00  0.00            
ATOM     15  HE1 MET     1      57.450  48.660  18.010  1.00  0.00            
ATOM     16  HE2 MET     1      57.900  50.060  18.790  1.00  0.00            
ATOM     17  HE3 MET     1      56.820  50.350  17.350  1.00  0.00            
ATOM     18  C   MET     1      60.960  51.790  14.210  1.00  0.00            
ATOM     19  O   MET     1      61.640  52.660  13.650  1.00  0.00            
ATOM     20  N   ARG     2      59.730  51.370  13.910  1.00  0.00            
ATOM     21  H   ARG     2      59.280  50.620  14.410  1.00  0.00            
ATOM     22  CA  ARG     2      58.840  52.050  13.000  1.00  0.00            
ATOM     23  HA  ARG     2      59.290  52.920  12.520  1.00  0.00            
ATOM     24  CB  ARG     2      58.410  51.080  11.900  1.00  0.00            
ATOM     25  HB1 ARG     2      57.770  51.620  11.200  1.00  0.00            
ATOM     26  HB2 ARG     2      57.930  50.170  12.250  1.00  0.00            
ATOM     27  CG  ARG     2      59.670  50.590  11.200  1.00  0.00            
ATOM     28  HG1 ARG     2      60.430  50.130  11.830  1.00  0.00            
ATOM     29  HG2 ARG     2      60.250  51.370  10.680  1.00  0.00            
ATOM     30  CD  ARG     2      59.420  49.620  10.060  1.00  0.00            
ATOM     31  HD1 ARG     2      60.310  49.580   9.420  1.00  0.00            
ATOM     32  HD2 ARG     2      58.610  50.010   9.440  1.00  0.00            
ATOM     33  NE  ARG     2      59.070  48.280  10.530  1.00  0.00            
ATOM     34  HE  ARG     2      59.170  48.150  11.520  1.00  0.00            
ATOM     35  CZ  ARG     2      58.440  47.240   9.970  1.00  0.00            
ATOM     36  NH1 ARG     2      58.000  47.310   8.710  1.00  0.00            
ATOM     37 1HH1 ARG     2      58.260  48.090   8.140  1.00  0.00            
ATOM     38 2HH1 ARG     2      57.600  46.490   8.270  1.00  0.00            
ATOM     39  NH2 ARG     2      58.300  46.090  10.630  1.00  0.00            
ATOM     40 1HH2 ARG     2      58.630  45.930  11.570  1.00  0.00            
ATOM     41 2HH2 ARG     2      57.920  45.290  10.130  1.00  0.00            
ATOM     42  C   ARG     2      57.600  52.700  13.610  1.00  0.00            
ATOM     43  O   ARG     2      57.260  52.350  14.740  1.00  0.00            
ATOM     44  N   ARG     3      56.960  53.650  12.920  1.00  0.00            
ATOM     45  H   ARG     3      57.320  53.870  12.010  1.00  0.00            
ATOM     46  CA  ARG     3      55.910  54.520  13.410  1.00  0.00            
ATOM     47  HA  ARG     3      56.300  55.000  14.310  1.00  0.00            
ATOM     48  CB  ARG     3      55.530  55.580  12.390  1.00  0.00            
ATOM     49  HB1 ARG     3      54.490  55.830  12.590  1.00  0.00            
ATOM     50  HB2 ARG     3      55.610  55.180  11.380  1.00  0.00            
ATOM     51  CG  ARG     3      56.330  56.880  12.390  1.00  0.00            
ATOM     52  HG1 ARG     3      56.220  57.410  11.440  1.00  0.00            
ATOM     53  HG2 ARG     3      57.330  56.450  12.530  1.00  0.00            
ATOM     54  CD  ARG     3      55.820  57.790  13.510  1.00  0.00            
ATOM     55  HD1 ARG     3      55.780  57.200  14.420  1.00  0.00            
ATOM     56  HD2 ARG     3      54.770  58.070  13.390  1.00  0.00            
ATOM     57  NE  ARG     3      56.620  59.010  13.590  1.00  0.00            
ATOM     58  HE  ARG     3      57.390  59.230  12.960  1.00  0.00            
ATOM     59  CZ  ARG     3      56.510  59.830  14.640  1.00  0.00            
ATOM     60  NH1 ARG     3      55.480  59.770  15.510  1.00  0.00            
ATOM     61 1HH1 ARG     3      54.750  59.080  15.400  1.00  0.00            
ATOM     62 2HH1 ARG     3      55.530  60.470  16.250  1.00  0.00            
ATOM     63  NH2 ARG     3      57.350  60.840  14.880  1.00  0.00            
ATOM     64 1HH2 ARG     3      58.170  61.020  14.330  1.00  0.00            
ATOM     65 2HH2 ARG     3      57.210  61.480  15.660  1.00  0.00            
ATOM     66  C   ARG     3      54.740  53.700  13.930  1.00  0.00            
ATOM     67  O   ARG     3      54.210  52.920  13.150  1.00  0.00            
ATOM     68  N   TRP     4      54.490  53.820  15.240  1.00  0.00            
ATOM     69  H   TRP     4      55.150  54.410  15.720  1.00  0.00            
ATOM     70  CA  TRP     4      53.530  53.090  16.040  1.00  0.00            
ATOM     71  HA  TRP     4      52.940  52.440  15.400  1.00  0.00            
ATOM     72  CB  TRP     4      54.330  52.250  17.030  1.00  0.00            
ATOM     73  HB1 TRP     4      54.910  51.570  16.410  1.00  0.00            
ATOM     74  HB2 TRP     4      53.660  51.640  17.640  1.00  0.00            
ATOM     75  CG  TRP     4      55.300  52.890  17.970  1.00  0.00            
ATOM     76  CD1 TRP     4      56.650  52.950  17.780  1.00  0.00            
ATOM     77  HD1 TRP     4      57.130  52.410  16.980  1.00  0.00            
ATOM     78  NE1 TRP     4      57.240  53.530  18.880  1.00  0.00            
ATOM     79  HE1 TRP     4      58.200  53.840  18.790  1.00  0.00            
ATOM     80  CE2 TRP     4      56.300  54.050  19.750  1.00  0.00            
ATOM     81  CZ2 TRP     4      56.360  54.910  20.850  1.00  0.00            
ATOM     82  HZ2 TRP     4      57.350  55.210  21.130  1.00  0.00            
ATOM     83  CH2 TRP     4      55.200  55.280  21.550  1.00  0.00            
ATOM     84  HH2 TRP     4      55.300  55.990  22.360  1.00  0.00            
ATOM     85  CZ3 TRP     4      53.970  54.880  21.000  1.00  0.00            
ATOM     86  HZ3 TRP     4      53.020  55.130  21.470  1.00  0.00            
ATOM     87  CE3 TRP     4      53.910  54.020  19.910  1.00  0.00            
ATOM     88  HE3 TRP     4      52.990  53.670  19.470  1.00  0.00            
ATOM     89  CD2 TRP     4      55.060  53.620  19.210  1.00  0.00            
ATOM     90  C   TRP     4      52.510  54.000  16.710  1.00  0.00            
ATOM     91  O   TRP     4      51.390  53.530  16.950  1.00  0.00            
ATOM     92  N   PHE     5      52.870  55.280  16.730  1.00  0.00            
ATOM     93  H   PHE     5      53.820  55.600  16.580  1.00  0.00            
ATOM     94  CA  PHE     5      52.030  56.390  17.150  1.00  0.00            
ATOM     95  HA  PHE     5      50.970  56.160  17.100  1.00  0.00            
ATOM     96  CB  PHE     5      52.410  56.690  18.600  1.00  0.00            
ATOM     97  HB1 PHE     5      53.480  56.910  18.620  1.00  0.00            
ATOM     98  HB2 PHE     5      52.090  55.800  19.150  1.00  0.00            
ATOM     99  CG  PHE     5      51.730  57.840  19.310  1.00  0.00            
ATOM    100  CD1 PHE     5      50.330  57.880  19.330  1.00  0.00            
ATOM    101  HD1 PHE     5      49.720  57.200  18.750  1.00  0.00            
ATOM    102  CE1 PHE     5      49.670  58.940  19.960  1.00  0.00            
ATOM    103  HE1 PHE     5      48.610  59.050  19.800  1.00  0.00            
ATOM    104  CZ  PHE     5      50.380  59.860  20.740  1.00  0.00            
ATOM    105  HZ  PHE     5      49.780  60.450  21.410  1.00  0.00            
ATOM    106  CE2 PHE     5      51.780  59.780  20.750  1.00  0.00            
ATOM    107  HE2 PHE     5      52.390  60.360  21.430  1.00  0.00            
ATOM    108  CD2 PHE     5      52.450  58.850  19.950  1.00  0.00            
ATOM    109  HD2 PHE     5      53.520  58.990  19.980  1.00  0.00            
ATOM    110  C   PHE     5      52.230  57.600  16.250  1.00  0.00            
ATOM    111  O   PHE     5      53.300  57.940  15.740  1.00  0.00            
ATOM    112  N   HIS     6      51.090  58.260  16.000  1.00  0.00            
ATOM    113  H   HIS     6      50.220  57.790  16.200  1.00  0.00            
ATOM    114  CA  HIS     6      51.000  59.620  15.490  1.00  0.00            
ATOM    115  HA  HIS     6      52.030  59.900  15.330  1.00  0.00            
ATOM    116  CB  HIS     6      50.330  59.560  14.120  1.00  0.00            
ATOM    117  HB1 HIS     6      49.340  59.120  14.210  1.00  0.00            
ATOM    118  HB2 HIS     6      50.780  58.700  13.620  1.00  0.00            
ATOM    119  CG  HIS     6      50.460  60.730  13.180  1.00  0.00            
ATOM    120  ND1 HIS     6      51.000  61.990  13.440  1.00  0.00            
ATOM    121  CE1 HIS     6      50.730  62.740  12.370  1.00  0.00            
ATOM    122  HE1 HIS     6      51.220  63.660  12.110  1.00  0.00            
ATOM    123  NE2 HIS     6      50.230  61.970  11.370  1.00  0.00            
ATOM    124  HE2 HIS     6      50.180  62.250  10.400  1.00  0.00            
ATOM    125  CD2 HIS     6      50.060  60.700  11.860  1.00  0.00            
ATOM    126  HD2 HIS     6      49.800  59.810  11.320  1.00  0.00            
ATOM    127  C   HIS     6      50.320  60.520  16.520  1.00  0.00            
ATOM    128  O   HIS     6      49.090  60.510  16.540  1.00  0.00            
ATOM    129  N   PRO     7      51.040  61.330  17.290  1.00  0.00            
ATOM    130  CD  PRO     7      52.450  61.590  17.230  1.00  0.00            
ATOM    131  HD1 PRO     7      52.830  61.650  16.210  1.00  0.00            
ATOM    132  HD2 PRO     7      53.100  60.870  17.720  1.00  0.00            
ATOM    133  CG  PRO     7      52.650  62.960  17.880  1.00  0.00            
ATOM    134  HG1 PRO     7      52.570  63.760  17.140  1.00  0.00            
ATOM    135  HG2 PRO     7      53.630  62.910  18.330  1.00  0.00            
ATOM    136  CB  PRO     7      51.490  63.090  18.870  1.00  0.00            
ATOM    137  HB1 PRO     7      51.180  64.130  18.880  1.00  0.00            
ATOM    138  HB2 PRO     7      51.800  62.680  19.830  1.00  0.00            
ATOM    139  CA  PRO     7      50.410  62.180  18.290  1.00  0.00            
ATOM    140  HA  PRO     7      49.940  61.480  18.990  1.00  0.00            
ATOM    141  C   PRO     7      49.260  63.040  17.790  1.00  0.00            
ATOM    142  O   PRO     7      48.420  63.410  18.610  1.00  0.00            
ATOM    143  N   ASN     8      49.220  63.370  16.500  1.00  0.00            
ATOM    144  H   ASN     8      49.830  62.840  15.890  1.00  0.00            
ATOM    145  CA  ASN     8      48.280  64.360  16.010  1.00  0.00            
ATOM    146  HA  ASN     8      48.120  65.040  16.840  1.00  0.00            
ATOM    147  CB  ASN     8      48.800  65.100  14.790  1.00  0.00            
ATOM    148  HB1 ASN     8      48.830  64.250  14.100  1.00  0.00            
ATOM    149  HB2 ASN     8      49.730  65.550  15.120  1.00  0.00            
ATOM    150  CG  ASN     8      47.860  66.140  14.180  1.00  0.00            
ATOM    151  OD1 ASN     8      47.280  65.990  13.120  1.00  0.00            
ATOM    152  ND2 ASN     8      47.510  67.190  14.930  1.00  0.00            
ATOM    153 1HD2 ASN     8      47.950  67.330  15.830  1.00  0.00            
ATOM    154 2HD2 ASN     8      46.930  67.910  14.520  1.00  0.00            
ATOM    155  C   ASN     8      46.910  63.740  15.810  1.00  0.00            
ATOM    156  O   ASN     8      45.970  64.530  15.790  1.00  0.00            
ATOM    157  N   ILE     9      46.740  62.420  15.670  1.00  0.00            
ATOM    158  H   ILE     9      47.610  61.910  15.580  1.00  0.00            
ATOM    159  CA  ILE     9      45.500  61.720  15.380  1.00  0.00            
ATOM    160  HA  ILE     9      44.920  62.330  14.690  1.00  0.00            
ATOM    161  CB  ILE     9      45.640  60.450  14.540  1.00  0.00            
ATOM    162  HB  ILE     9      46.200  59.670  15.070  1.00  0.00            
ATOM    163  CG2 ILE     9      44.280  59.890  14.140  1.00  0.00            
ATOM    164 1HG2 ILE     9      43.970  60.530  13.310  1.00  0.00            
ATOM    165 2HG2 ILE     9      44.440  58.880  13.760  1.00  0.00            
ATOM    166 3HG2 ILE     9      43.590  59.880  14.980  1.00  0.00            
ATOM    167  CG1 ILE     9      46.510  60.660  13.300  1.00  0.00            
ATOM    168 1HG1 ILE     9      47.410  61.200  13.600  1.00  0.00            
ATOM    169 2HG1 ILE     9      45.940  61.320  12.650  1.00  0.00            
ATOM    170  CD  ILE     9      46.980  59.370  12.650  1.00  0.00            
ATOM    171  HD1 ILE     9      46.120  58.800  12.320  1.00  0.00            
ATOM    172  HD2 ILE     9      47.540  59.710  11.780  1.00  0.00            
ATOM    173  HD3 ILE     9      47.570  58.790  13.360  1.00  0.00            
ATOM    174  C   ILE     9      44.740  61.450  16.670  1.00  0.00            
ATOM    175  O   ILE     9      45.310  60.920  17.610  1.00  0.00            
ATOM    176  N   THR    10      43.460  61.850  16.710  1.00  0.00            
ATOM    177  H   THR    10      43.100  62.260  15.860  1.00  0.00            
ATOM    178  CA  THR    10      42.580  61.600  17.820  1.00  0.00            
ATOM    179  HA  THR    10      43.030  61.890  18.780  1.00  0.00            
ATOM    180  CB  THR    10      41.310  62.450  17.750  1.00  0.00            
ATOM    181  HB  THR    10      40.710  62.270  18.630  1.00  0.00            
ATOM    182  CG2 THR    10      41.610  63.940  17.650  1.00  0.00            
ATOM    183 1HG2 THR    10      40.740  64.460  18.050  1.00  0.00            
ATOM    184 2HG2 THR    10      42.420  64.210  18.330  1.00  0.00            
ATOM    185 3HG2 THR    10      41.890  64.350  16.680  1.00  0.00            
ATOM    186  OG1 THR    10      40.550  62.090  16.620  1.00  0.00            
ATOM    187  HG1 THR    10      41.130  62.330  15.900  1.00  0.00            
ATOM    188  C   THR    10      42.230  60.130  17.980  1.00  0.00            
ATOM    189  O   THR    10      42.330  59.320  17.060  1.00  0.00            
ATOM    190  N   GLY    11      41.860  59.690  19.190  1.00  0.00            
ATOM    191  H   GLY    11      41.600  60.380  19.880  1.00  0.00            
ATOM    192  CA  GLY    11      41.600  58.290  19.500  1.00  0.00            
ATOM    193  HA1 GLY    11      41.120  58.240  20.480  1.00  0.00            
ATOM    194  HA2 GLY    11      42.570  57.820  19.590  1.00  0.00            
ATOM    195  C   GLY    11      40.700  57.490  18.570  1.00  0.00            
ATOM    196  O   GLY    11      40.970  56.370  18.150  1.00  0.00            
ATOM    197  N   VAL    12      39.650  58.230  18.170  1.00  0.00            
ATOM    198  H   VAL    12      39.560  59.150  18.570  1.00  0.00            
ATOM    199  CA  VAL    12      38.580  57.740  17.340  1.00  0.00            
ATOM    200  HA  VAL    12      38.380  56.710  17.670  1.00  0.00            
ATOM    201  CB  VAL    12      37.280  58.490  17.540  1.00  0.00            
ATOM    202  HB  VAL    12      37.150  58.680  18.610  1.00  0.00            
ATOM    203  CG1 VAL    12      37.360  59.900  16.950  1.00  0.00            
ATOM    204 1HG1 VAL    12      36.410  60.440  16.950  1.00  0.00            
ATOM    205 2HG1 VAL    12      38.170  60.480  17.390  1.00  0.00            
ATOM    206 3HG1 VAL    12      37.710  59.780  15.920  1.00  0.00            
ATOM    207  CG2 VAL    12      36.090  57.710  16.970  1.00  0.00            
ATOM    208 1HG2 VAL    12      36.000  56.820  17.580  1.00  0.00            
ATOM    209 2HG2 VAL    12      35.220  58.380  17.010  1.00  0.00            
ATOM    210 3HG2 VAL    12      36.220  57.500  15.920  1.00  0.00            
ATOM    211  C   VAL    12      38.980  57.660  15.870  1.00  0.00            
ATOM    212  O   VAL    12      38.470  56.780  15.180  1.00  0.00            
ATOM    213  N   GLU    13      39.940  58.490  15.470  1.00  0.00            
ATOM    214  H   GLU    13      40.310  59.170  16.130  1.00  0.00            
ATOM    215  CA  GLU    13      40.540  58.430  14.150  1.00  0.00            
ATOM    216  HA  GLU    13      39.740  57.970  13.590  1.00  0.00            
ATOM    217  CB  GLU    13      40.760  59.840  13.610  1.00  0.00            
ATOM    218  HB1 GLU    13      41.660  60.260  14.070  1.00  0.00            
ATOM    219  HB2 GLU    13      39.820  60.360  13.830  1.00  0.00            
ATOM    220  CG  GLU    13      41.040  59.810  12.110  1.00  0.00            
ATOM    221  HG1 GLU    13      40.500  59.060  11.560  1.00  0.00            
ATOM    222  HG2 GLU    13      42.120  59.710  12.010  1.00  0.00            
ATOM    223  CD  GLU    13      40.770  61.140  11.410  1.00  0.00            
ATOM    224  OE1 GLU    13      39.900  61.180  10.520  1.00  0.00            
ATOM    225  OE2 GLU    13      41.370  62.210  11.670  1.00  0.00            
ATOM    226  C   GLU    13      41.670  57.420  14.020  1.00  0.00            
ATOM    227  O   GLU    13      41.820  56.850  12.940  1.00  0.00            
ATOM    228  N   ALA    14      42.400  57.260  15.120  1.00  0.00            
ATOM    229  H   ALA    14      42.140  57.790  15.940  1.00  0.00            
ATOM    230  CA  ALA    14      43.430  56.250  15.190  1.00  0.00            
ATOM    231  HA  ALA    14      43.860  56.340  14.190  1.00  0.00            
ATOM    232  CB  ALA    14      44.400  56.610  16.300  1.00  0.00            
ATOM    233  HB1 ALA    14      44.050  56.650  17.340  1.00  0.00            
ATOM    234  HB2 ALA    14      45.340  56.060  16.260  1.00  0.00            
ATOM    235  HB3 ALA    14      44.690  57.650  16.110  1.00  0.00            
ATOM    236  C   ALA    14      43.000  54.780  15.270  1.00  0.00            
ATOM    237  O   ALA    14      43.580  53.840  14.750  1.00  0.00            
ATOM    238  N   GLU    15      41.840  54.630  15.900  1.00  0.00            
ATOM    239  H   GLU    15      41.490  55.440  16.410  1.00  0.00            
ATOM    240  CA  GLU    15      41.190  53.340  15.960  1.00  0.00            
ATOM    241  HA  GLU    15      41.870  52.590  16.360  1.00  0.00            
ATOM    242  CB  GLU    15      40.100  53.500  17.020  1.00  0.00            
ATOM    243  HB1 GLU    15      39.340  54.250  16.800  1.00  0.00            
ATOM    244  HB2 GLU    15      40.630  53.790  17.930  1.00  0.00            
ATOM    245  CG  GLU    15      39.380  52.190  17.350  1.00  0.00            
ATOM    246  HG1 GLU    15      40.150  51.520  17.710  1.00  0.00            
ATOM    247  HG2 GLU    15      38.970  51.840  16.400  1.00  0.00            
ATOM    248  CD  GLU    15      38.290  52.380  18.390  1.00  0.00            
ATOM    249  OE1 GLU    15      37.240  52.980  18.110  1.00  0.00            
ATOM    250  OE2 GLU    15      38.370  52.000  19.580  1.00  0.00            
ATOM    251  C   GLU    15      40.630  52.990  14.590  1.00  0.00            
ATOM    252  O   GLU    15      40.670  51.810  14.240  1.00  0.00            
ATOM    253  N   ASN    16      40.090  53.950  13.840  1.00  0.00            
ATOM    254  H   ASN    16      40.000  54.920  14.140  1.00  0.00            
ATOM    255  CA  ASN    16      39.610  53.730  12.500  1.00  0.00            
ATOM    256  HA  ASN    16      38.880  52.920  12.490  1.00  0.00            
ATOM    257  CB  ASN    16      38.890  54.980  12.000  1.00  0.00            
ATOM    258  HB1 ASN    16      39.590  55.820  12.010  1.00  0.00            
ATOM    259  HB2 ASN    16      38.100  55.320  12.680  1.00  0.00            
ATOM    260  CG  ASN    16      38.270  54.810  10.630  1.00  0.00            
ATOM    261  OD1 ASN    16      37.210  54.220  10.410  1.00  0.00            
ATOM    262  ND2 ASN    16      38.950  55.230   9.570  1.00  0.00            
ATOM    263 1HD2 ASN    16      39.840  55.720   9.610  1.00  0.00            
ATOM    264 2HD2 ASN    16      38.620  54.970   8.640  1.00  0.00            
ATOM    265  C   ASN    16      40.790  53.460  11.560  1.00  0.00            
ATOM    266  O   ASN    16      40.620  52.740  10.580  1.00  0.00            
ATOM    267  N   LEU    17      41.990  53.950  11.830  1.00  0.00            
ATOM    268  H   LEU    17      42.070  54.690  12.520  1.00  0.00            
ATOM    269  CA  LEU    17      43.150  53.700  10.990  1.00  0.00            
ATOM    270  HA  LEU    17      42.840  53.940   9.980  1.00  0.00            
ATOM    271  CB  LEU    17      44.290  54.660  11.320  1.00  0.00            
ATOM    272  HB1 LEU    17      44.210  54.690  12.410  1.00  0.00            
ATOM    273  HB2 LEU    17      44.220  55.660  10.910  1.00  0.00            
ATOM    274  CG  LEU    17      45.680  54.140  10.960  1.00  0.00            
ATOM    275  HG  LEU    17      45.840  53.190  11.480  1.00  0.00            
ATOM    276  CD1 LEU    17      45.910  54.060   9.460  1.00  0.00            
ATOM    277 1HD1 LEU    17      46.960  53.910   9.200  1.00  0.00            
ATOM    278 2HD1 LEU    17      45.210  53.350   9.020  1.00  0.00            
ATOM    279 3HD1 LEU    17      45.520  55.010   9.070  1.00  0.00            
ATOM    280  CD2 LEU    17      46.690  55.100  11.590  1.00  0.00            
ATOM    281 1HD2 LEU    17      46.890  55.890  10.870  1.00  0.00            
ATOM    282 2HD2 LEU    17      46.360  55.470  12.560  1.00  0.00            
ATOM    283 3HD2 LEU    17      47.630  54.610  11.850  1.00  0.00            
ATOM    284  C   LEU    17      43.510  52.210  11.090  1.00  0.00            
ATOM    285  O   LEU    17      43.590  51.600  10.040  1.00  0.00            
ATOM    286  N   LEU    18      43.530  51.610  12.280  1.00  0.00            
ATOM    287  H   LEU    18      43.210  52.120  13.090  1.00  0.00            
ATOM    288  CA  LEU    18      43.640  50.170  12.400  1.00  0.00            
ATOM    289  HA  LEU    18      44.590  49.990  11.870  1.00  0.00            
ATOM    290  CB  LEU    18      43.930  49.800  13.860  1.00  0.00            
ATOM    291  HB1 LEU    18      42.930  49.820  14.300  1.00  0.00            
ATOM    292  HB2 LEU    18      44.560  50.560  14.320  1.00  0.00            
ATOM    293  CG  LEU    18      44.600  48.450  14.030  1.00  0.00            
ATOM    294  HG  LEU    18      43.890  47.750  13.600  1.00  0.00            
ATOM    295  CD1 LEU    18      45.920  48.210  13.310  1.00  0.00            
ATOM    296 1HD1 LEU    18      46.600  49.030  13.560  1.00  0.00            
ATOM    297 2HD1 LEU    18      46.380  47.310  13.710  1.00  0.00            
ATOM    298 3HD1 LEU    18      45.790  48.070  12.230  1.00  0.00            
ATOM    299  CD2 LEU    18      44.790  48.010  15.490  1.00  0.00            
ATOM    300 1HD2 LEU    18      45.210  48.850  16.020  1.00  0.00            
ATOM    301 2HD2 LEU    18      43.850  47.670  15.930  1.00  0.00            
ATOM    302 3HD2 LEU    18      45.420  47.130  15.590  1.00  0.00            
ATOM    303  C   LEU    18      42.510  49.390  11.740  1.00  0.00            
ATOM    304  O   LEU    18      42.730  48.320  11.170  1.00  0.00            
ATOM    305  N   LEU    19      41.310  49.960  11.700  1.00  0.00            
ATOM    306  H   LEU    19      41.140  50.750  12.300  1.00  0.00            
ATOM    307  CA  LEU    19      40.150  49.220  11.210  1.00  0.00            
ATOM    308  HA  LEU    19      40.360  48.190  11.500  1.00  0.00            
ATOM    309  CB  LEU    19      38.950  49.860  11.910  1.00  0.00            
ATOM    310  HB1 LEU    19      38.950  50.920  11.650  1.00  0.00            
ATOM    311  HB2 LEU    19      39.140  49.830  12.990  1.00  0.00            
ATOM    312  CG  LEU    19      37.590  49.200  11.720  1.00  0.00            
ATOM    313  HG  LEU    19      37.310  49.460  10.690  1.00  0.00            
ATOM    314  CD1 LEU    19      37.660  47.680  11.880  1.00  0.00            
ATOM    315 1HD1 LEU    19      36.660  47.250  11.960  1.00  0.00            
ATOM    316 2HD1 LEU    19      38.270  47.140  11.160  1.00  0.00            
ATOM    317 3HD1 LEU    19      38.040  47.560  12.900  1.00  0.00            
ATOM    318  CD2 LEU    19      36.450  49.720  12.570  1.00  0.00            
ATOM    319 1HD2 LEU    19      36.530  49.390  13.600  1.00  0.00            
ATOM    320 2HD2 LEU    19      36.560  50.810  12.580  1.00  0.00            
ATOM    321 3HD2 LEU    19      35.560  49.270  12.130  1.00  0.00            
ATOM    322  C   LEU    19      39.960  49.350   9.710  1.00  0.00            
ATOM    323  O   LEU    19      39.150  48.640   9.140  1.00  0.00            
ATOM    324  N   THR    20      40.810  50.160   9.060  1.00  0.00            
ATOM    325  H   THR    20      41.430  50.760   9.600  1.00  0.00            
ATOM    326  CA  THR    20      40.750  50.320   7.620  1.00  0.00            
ATOM    327  HA  THR    20      39.870  49.790   7.250  1.00  0.00            
ATOM    328  CB  THR    20      40.680  51.790   7.210  1.00  0.00            
ATOM    329  HB  THR    20      40.780  51.810   6.120  1.00  0.00            
ATOM    330  CG2 THR    20      39.440  52.540   7.660  1.00  0.00            
ATOM    331 1HG2 THR    20      38.610  52.040   7.150  1.00  0.00            
ATOM    332 2HG2 THR    20      39.330  52.580   8.740  1.00  0.00            
ATOM    333 3HG2 THR    20      39.410  53.570   7.320  1.00  0.00            
ATOM    334  OG1 THR    20      41.660  52.500   7.920  1.00  0.00            
ATOM    335  HG1 THR    20      41.340  52.580   8.820  1.00  0.00            
ATOM    336  C   THR    20      41.940  49.640   6.960  1.00  0.00            
ATOM    337  O   THR    20      41.720  49.080   5.880  1.00  0.00            
ATOM    338  N   ARG    21      43.090  49.560   7.630  1.00  0.00            
ATOM    339  H   ARG    21      43.140  49.970   8.550  1.00  0.00            
ATOM    340  CA  ARG    21      44.300  49.050   7.040  1.00  0.00            
ATOM    341  HA  ARG    21      44.050  48.710   6.040  1.00  0.00            
ATOM    342  CB  ARG    21      45.320  50.180   6.860  1.00  0.00            
ATOM    343  HB1 ARG    21      46.170  49.750   6.340  1.00  0.00            
ATOM    344  HB2 ARG    21      45.660  50.440   7.850  1.00  0.00            
ATOM    345  CG  ARG    21      44.780  51.500   6.300  1.00  0.00            
ATOM    346  HG1 ARG    21      44.280  51.990   7.130  1.00  0.00            
ATOM    347  HG2 ARG    21      44.000  51.270   5.570  1.00  0.00            
ATOM    348  CD  ARG    21      45.820  52.460   5.710  1.00  0.00            
ATOM    349  HD1 ARG    21      46.320  51.930   4.900  1.00  0.00            
ATOM    350  HD2 ARG    21      46.600  52.640   6.450  1.00  0.00            
ATOM    351  NE  ARG    21      45.140  53.650   5.180  1.00  0.00            
ATOM    352  HE  ARG    21      44.490  54.090   5.800  1.00  0.00            
ATOM    353  CZ  ARG    21      45.040  54.140   3.940  1.00  0.00            
ATOM    354  NH1 ARG    21      45.770  53.730   2.900  1.00  0.00            
ATOM    355 1HH1 ARG    21      46.580  53.130   3.010  1.00  0.00            
ATOM    356 2HH1 ARG    21      45.380  53.840   1.980  1.00  0.00            
ATOM    357  NH2 ARG    21      44.150  55.140   3.800  1.00  0.00            
ATOM    358 1HH2 ARG    21      43.830  55.580   4.650  1.00  0.00            
ATOM    359 2HH2 ARG    21      44.120  55.610   2.920  1.00  0.00            
ATOM    360  C   ARG    21      44.990  48.010   7.890  1.00  0.00            
ATOM    361  O   ARG    21      44.670  47.840   9.070  1.00  0.00            
ATOM    362  N   GLY    22      45.960  47.320   7.290  1.00  0.00            
ATOM    363  H   GLY    22      46.120  47.420   6.290  1.00  0.00            
ATOM    364  CA  GLY    22      46.720  46.330   8.030  1.00  0.00            
ATOM    365  HA1 GLY    22      46.830  46.490   9.090  1.00  0.00            
ATOM    366  HA2 GLY    22      47.760  46.360   7.700  1.00  0.00            
ATOM    367  C   GLY    22      46.340  44.880   7.750  1.00  0.00            
ATOM    368  O   GLY    22      45.340  44.610   7.090  1.00  0.00            
ATOM    369  N   VAL    23      47.090  43.930   8.320  1.00  0.00            
ATOM    370  H   VAL    23      47.790  44.330   8.930  1.00  0.00            
ATOM    371  CA  VAL    23      46.850  42.500   8.390  1.00  0.00            
ATOM    372  HA  VAL    23      45.810  42.380   8.120  1.00  0.00            
ATOM    373  CB  VAL    23      47.840  41.680   7.550  1.00  0.00            
ATOM    374  HB  VAL    23      47.470  40.680   7.740  1.00  0.00            
ATOM    375  CG1 VAL    23      47.640  42.110   6.100  1.00  0.00            
ATOM    376 1HG1 VAL    23      48.460  41.760   5.470  1.00  0.00            
ATOM    377 2HG1 VAL    23      46.650  41.810   5.760  1.00  0.00            
ATOM    378 3HG1 VAL    23      47.670  43.200   6.000  1.00  0.00            
ATOM    379  CG2 VAL    23      49.290  41.800   8.020  1.00  0.00            
ATOM    380 1HG2 VAL    23      49.960  41.290   7.330  1.00  0.00            
ATOM    381 2HG2 VAL    23      49.560  42.840   8.170  1.00  0.00            
ATOM    382 3HG2 VAL    23      49.520  41.390   9.010  1.00  0.00            
ATOM    383  C   VAL    23      46.930  42.070   9.850  1.00  0.00            
ATOM    384  O   VAL    23      47.310  42.850  10.700  1.00  0.00            
ATOM    385  N   ASP    24      46.510  40.840  10.190  1.00  0.00            
ATOM    386  H   ASP    24      46.300  40.230   9.410  1.00  0.00            
ATOM    387  CA  ASP    24      46.560  40.280  11.520  1.00  0.00            
ATOM    388  HA  ASP    24      46.060  40.960  12.210  1.00  0.00            
ATOM    389  CB  ASP    24      45.800  38.960  11.670  1.00  0.00            
ATOM    390  HB1 ASP    24      45.880  38.460  12.630  1.00  0.00            
ATOM    391  HB2 ASP    24      46.300  38.330  10.930  1.00  0.00            
ATOM    392  CG  ASP    24      44.340  39.230  11.370  1.00  0.00            
ATOM    393  OD1 ASP    24      43.630  39.960  12.100  1.00  0.00            
ATOM    394  OD2 ASP    24      43.880  38.630  10.380  1.00  0.00            
ATOM    395  C   ASP    24      47.990  40.110  12.000  1.00  0.00            
ATOM    396  O   ASP    24      48.740  39.260  11.520  1.00  0.00            
ATOM    397  N   GLY    25      48.280  40.900  13.030  1.00  0.00            
ATOM    398  H   GLY    25      47.520  41.440  13.420  1.00  0.00            
ATOM    399  CA  GLY    25      49.640  41.300  13.330  1.00  0.00            
ATOM    400  HA1 GLY    25      50.440  40.920  12.680  1.00  0.00            
ATOM    401  HA2 GLY    25      49.820  41.080  14.370  1.00  0.00            
ATOM    402  C   GLY    25      50.010  42.780  13.210  1.00  0.00            
ATOM    403  O   GLY    25      50.990  43.170  13.850  1.00  0.00            
ATOM    404  N   SER    26      49.260  43.640  12.520  1.00  0.00            
ATOM    405  H   SER    26      48.510  43.310  11.930  1.00  0.00            
ATOM    406  CA  SER    26      49.360  45.080  12.590  1.00  0.00            
ATOM    407  HA  SER    26      50.400  45.430  12.470  1.00  0.00            
ATOM    408  CB  SER    26      48.680  45.790  11.420  1.00  0.00            
ATOM    409  HB1 SER    26      48.840  46.860  11.550  1.00  0.00            
ATOM    410  HB2 SER    26      47.630  45.530  11.580  1.00  0.00            
ATOM    411  OG  SER    26      49.140  45.380  10.140  1.00  0.00            
ATOM    412  HG  SER    26      50.020  45.730  10.020  1.00  0.00            
ATOM    413  C   SER    26      48.870  45.610  13.920  1.00  0.00            
ATOM    414  O   SER    26      47.780  45.290  14.390  1.00  0.00            
ATOM    415  N   PHE    27      49.580  46.610  14.460  1.00  0.00            
ATOM    416  H   PHE    27      50.530  46.650  14.130  1.00  0.00            
ATOM    417  CA  PHE    27      49.310  47.280  15.710  1.00  0.00            
ATOM    418  HA  PHE    27      48.260  47.110  15.920  1.00  0.00            
ATOM    419  CB  PHE    27      50.070  46.610  16.850  1.00  0.00            
ATOM    420  HB1 PHE    27      50.050  45.520  16.830  1.00  0.00            
ATOM    421  HB2 PHE    27      49.540  46.900  17.760  1.00  0.00            
ATOM    422  CG  PHE    27      51.560  46.880  16.950  1.00  0.00            
ATOM    423  CD1 PHE    27      52.490  45.930  16.500  1.00  0.00            
ATOM    424  HD1 PHE    27      52.040  45.100  15.990  1.00  0.00            
ATOM    425  CE1 PHE    27      53.870  46.030  16.730  1.00  0.00            
ATOM    426  HE1 PHE    27      54.580  45.270  16.450  1.00  0.00            
ATOM    427  CZ  PHE    27      54.300  47.180  17.400  1.00  0.00            
ATOM    428  HZ  PHE    27      55.340  47.310  17.670  1.00  0.00            
ATOM    429  CE2 PHE    27      53.390  48.170  17.790  1.00  0.00            
ATOM    430  HE2 PHE    27      53.720  48.990  18.430  1.00  0.00            
ATOM    431  CD2 PHE    27      52.010  48.030  17.600  1.00  0.00            
ATOM    432  HD2 PHE    27      51.290  48.810  17.820  1.00  0.00            
ATOM    433  C   PHE    27      49.460  48.800  15.700  1.00  0.00            
ATOM    434  O   PHE    27      50.270  49.330  14.920  1.00  0.00            
ATOM    435  N   LEU    28      48.800  49.550  16.570  1.00  0.00            
ATOM    436  H   LEU    28      47.940  49.220  16.970  1.00  0.00            
ATOM    437  CA  LEU    28      49.170  50.920  16.860  1.00  0.00            
ATOM    438  HA  LEU    28      50.250  50.880  16.890  1.00  0.00            
ATOM    439  CB  LEU    28      48.700  51.950  15.840  1.00  0.00            
ATOM    440  HB1 LEU    28      49.200  51.760  14.890  1.00  0.00            
ATOM    441  HB2 LEU    28      49.070  52.940  16.110  1.00  0.00            
ATOM    442  CG  LEU    28      47.200  52.160  15.690  1.00  0.00            
ATOM    443  HG  LEU    28      46.800  51.140  15.710  1.00  0.00            
ATOM    444  CD1 LEU    28      46.420  52.970  16.710  1.00  0.00            
ATOM    445 1HD1 LEU    28      46.730  54.020  16.720  1.00  0.00            
ATOM    446 2HD1 LEU    28      45.370  52.900  16.440  1.00  0.00            
ATOM    447 3HD1 LEU    28      46.560  52.610  17.730  1.00  0.00            
ATOM    448  CD2 LEU    28      46.930  52.740  14.300  1.00  0.00            
ATOM    449 1HD2 LEU    28      45.880  52.730  14.060  1.00  0.00            
ATOM    450 2HD2 LEU    28      47.350  53.740  14.190  1.00  0.00            
ATOM    451 3HD2 LEU    28      47.460  52.180  13.520  1.00  0.00            
ATOM    452  C   LEU    28      48.850  51.330  18.300  1.00  0.00            
ATOM    453  O   LEU    28      47.910  50.830  18.920  1.00  0.00            
ATOM    454  N   ALA    29      49.460  52.400  18.790  1.00  0.00            
ATOM    455  H   ALA    29      50.200  52.890  18.290  1.00  0.00            
ATOM    456  CA  ALA    29      49.090  53.040  20.040  1.00  0.00            
ATOM    457  HA  ALA    29      48.440  52.370  20.590  1.00  0.00            
ATOM    458  CB  ALA    29      50.390  53.210  20.820  1.00  0.00            
ATOM    459  HB1 ALA    29      50.250  53.340  21.900  1.00  0.00            
ATOM    460  HB2 ALA    29      51.020  52.330  20.690  1.00  0.00            
ATOM    461  HB3 ALA    29      50.990  53.960  20.320  1.00  0.00            
ATOM    462  C   ALA    29      48.300  54.300  19.730  1.00  0.00            
ATOM    463  O   ALA    29      48.430  54.860  18.640  1.00  0.00            
ATOM    464  N   ARG    30      47.480  54.800  20.660  1.00  0.00            
ATOM    465  H   ARG    30      47.400  54.260  21.510  1.00  0.00            
ATOM    466  CA  ARG    30      46.480  55.830  20.490  1.00  0.00            
ATOM    467  HA  ARG    30      46.960  56.620  19.920  1.00  0.00            
ATOM    468  CB  ARG    30      45.430  55.280  19.510  1.00  0.00            
ATOM    469  HB1 ARG    30      45.860  55.010  18.550  1.00  0.00            
ATOM    470  HB2 ARG    30      44.670  56.010  19.220  1.00  0.00            
ATOM    471  CG  ARG    30      44.730  54.050  20.080  1.00  0.00            
ATOM    472  HG1 ARG    30      44.440  54.300  21.100  1.00  0.00            
ATOM    473  HG2 ARG    30      45.280  53.110  20.070  1.00  0.00            
ATOM    474  CD  ARG    30      43.430  53.880  19.300  1.00  0.00            
ATOM    475  HD1 ARG    30      43.600  53.540  18.280  1.00  0.00            
ATOM    476  HD2 ARG    30      42.850  54.800  19.190  1.00  0.00            
ATOM    477  NE  ARG    30      42.620  52.820  19.910  1.00  0.00            
ATOM    478  HE  ARG    30      42.640  51.920  19.440  1.00  0.00            
ATOM    479  CZ  ARG    30      41.690  52.990  20.860  1.00  0.00            
ATOM    480  NH1 ARG    30      41.560  54.110  21.580  1.00  0.00            
ATOM    481 1HH1 ARG    30      42.320  54.770  21.400  1.00  0.00            
ATOM    482 2HH1 ARG    30      41.140  54.050  22.490  1.00  0.00            
ATOM    483  NH2 ARG    30      40.870  52.000  21.250  1.00  0.00            
ATOM    484 1HH2 ARG    30      41.010  51.090  20.850  1.00  0.00            
ATOM    485 2HH2 ARG    30      40.380  52.080  22.130  1.00  0.00            
ATOM    486  C   ARG    30      45.970  56.480  21.760  1.00  0.00            
ATOM    487  O   ARG    30      46.070  55.920  22.840  1.00  0.00            
ATOM    488  N   PRO    31      45.340  57.650  21.650  1.00  0.00            
ATOM    489  CD  PRO    31      45.440  58.660  20.620  1.00  0.00            
ATOM    490  HD1 PRO    31      44.710  58.580  19.800  1.00  0.00            
ATOM    491  HD2 PRO    31      46.440  58.640  20.160  1.00  0.00            
ATOM    492  CG  PRO    31      45.260  59.950  21.400  1.00  0.00            
ATOM    493  HG1 PRO    31      44.870  60.680  20.700  1.00  0.00            
ATOM    494  HG2 PRO    31      46.270  60.150  21.770  1.00  0.00            
ATOM    495  CB  PRO    31      44.210  59.540  22.430  1.00  0.00            
ATOM    496  HB1 PRO    31      43.190  59.600  22.040  1.00  0.00            
ATOM    497  HB2 PRO    31      44.470  60.110  23.310  1.00  0.00            
ATOM    498  CA  PRO    31      44.620  58.120  22.810  1.00  0.00            
ATOM    499  HA  PRO    31      45.160  58.000  23.750  1.00  0.00            
ATOM    500  C   PRO    31      43.380  57.240  22.970  1.00  0.00            
ATOM    501  O   PRO    31      43.010  56.480  22.070  1.00  0.00            
ATOM    502  N   SER    32      42.710  57.230  24.110  1.00  0.00            
ATOM    503  H   SER    32      43.140  57.750  24.870  1.00  0.00            
ATOM    504  CA  SER    32      41.380  56.690  24.350  1.00  0.00            
ATOM    505  HA  SER    32      41.270  55.670  23.960  1.00  0.00            
ATOM    506  CB  SER    32      41.240  56.580  25.860  1.00  0.00            
ATOM    507  HB1 SER    32      41.390  57.510  26.400  1.00  0.00            
ATOM    508  HB2 SER    32      41.980  55.840  26.200  1.00  0.00            
ATOM    509  OG  SER    32      39.960  56.200  26.300  1.00  0.00            
ATOM    510  HG  SER    32      39.970  55.230  26.270  1.00  0.00            
ATOM    511  C   SER    32      40.340  57.670  23.850  1.00  0.00            
ATOM    512  O   SER    32      40.590  58.870  23.940  1.00  0.00            
ATOM    513  N   LYS    33      39.190  57.180  23.390  1.00  0.00            
ATOM    514  H   LYS    33      39.030  56.180  23.460  1.00  0.00            
ATOM    515  CA  LYS    33      38.130  58.010  22.830  1.00  0.00            
ATOM    516  HA  LYS    33      38.580  58.570  22.020  1.00  0.00            
ATOM    517  CB  LYS    33      37.180  57.000  22.180  1.00  0.00            
ATOM    518  HB1 LYS    33      36.220  57.420  21.920  1.00  0.00            
ATOM    519  HB2 LYS    33      36.970  56.180  22.860  1.00  0.00            
ATOM    520  CG  LYS    33      37.880  56.450  20.940  1.00  0.00            
ATOM    521  HG1 LYS    33      38.870  56.120  21.220  1.00  0.00            
ATOM    522  HG2 LYS    33      38.060  57.360  20.370  1.00  0.00            
ATOM    523  CD  LYS    33      36.970  55.410  20.290  1.00  0.00            
ATOM    524  HD1 LYS    33      37.410  55.030  19.360  1.00  0.00            
ATOM    525  HD2 LYS    33      36.100  55.990  19.960  1.00  0.00            
ATOM    526  CE  LYS    33      36.550  54.210  21.120  1.00  0.00            
ATOM    527  HE1 LYS    33      35.850  53.650  20.480  1.00  0.00            
ATOM    528  HE2 LYS    33      35.950  54.640  21.920  1.00  0.00            
ATOM    529  NZ  LYS    33      37.690  53.490  21.710  1.00  0.00            
ATOM    530  HZ1 LYS    33      38.310  53.240  20.950  1.00  0.00            
ATOM    531  HZ2 LYS    33      38.240  53.910  22.440  1.00  0.00            
ATOM    532  HZ3 LYS    33      37.320  52.600  22.040  1.00  0.00            
ATOM    533  C   LYS    33      37.470  58.950  23.840  1.00  0.00            
ATOM    534  O   LYS    33      37.060  60.000  23.370  1.00  0.00            
ATOM    535  N   SER    34      37.490  58.690  25.140  1.00  0.00            
ATOM    536  H   SER    34      37.890  57.780  25.330  1.00  0.00            
ATOM    537  CA  SER    34      36.880  59.440  26.210  1.00  0.00            
ATOM    538  HA  SER    34      36.140  60.140  25.830  1.00  0.00            
ATOM    539  CB  SER    34      36.150  58.420  27.090  1.00  0.00            
ATOM    540  HB1 SER    34      35.300  57.990  26.590  1.00  0.00            
ATOM    541  HB2 SER    34      35.840  58.960  27.990  1.00  0.00            
ATOM    542  OG  SER    34      37.120  57.480  27.470  1.00  0.00            
ATOM    543  HG  SER    34      37.070  56.770  26.850  1.00  0.00            
ATOM    544  C   SER    34      37.750  60.360  27.050  1.00  0.00            
ATOM    545  O   SER    34      37.220  61.010  27.940  1.00  0.00            
ATOM    546  N   ASN    35      39.050  60.230  26.750  1.00  0.00            
ATOM    547  H   ASN    35      39.300  59.630  26.000  1.00  0.00            
ATOM    548  CA  ASN    35      40.070  61.110  27.280  1.00  0.00            
ATOM    549  HA  ASN    35      39.710  62.130  27.170  1.00  0.00            
ATOM    550  CB  ASN    35      40.370  60.760  28.740  1.00  0.00            
ATOM    551  HB1 ASN    35      40.610  59.690  28.790  1.00  0.00            
ATOM    552  HB2 ASN    35      39.400  60.920  29.230  1.00  0.00            
ATOM    553  CG  ASN    35      41.450  61.520  29.480  1.00  0.00            
ATOM    554  OD1 ASN    35      41.890  62.620  29.140  1.00  0.00            
ATOM    555  ND2 ASN    35      42.050  60.820  30.430  1.00  0.00            
ATOM    556 1HD2 ASN    35      41.560  60.030  30.840  1.00  0.00            
ATOM    557 2HD2 ASN    35      42.710  61.260  31.070  1.00  0.00            
ATOM    558  C   ASN    35      41.400  60.970  26.550  1.00  0.00            
ATOM    559  O   ASN    35      41.890  59.840  26.540  1.00  0.00            
ATOM    560  N   PRO    36      41.840  62.050  25.900  1.00  0.00            
ATOM    561  CD  PRO    36      41.160  63.320  25.750  1.00  0.00            
ATOM    562  HD1 PRO    36      41.330  63.960  26.620  1.00  0.00            
ATOM    563  HD2 PRO    36      40.100  63.180  25.480  1.00  0.00            
ATOM    564  CG  PRO    36      41.870  64.050  24.630  1.00  0.00            
ATOM    565  HG1 PRO    36      41.830  65.130  24.760  1.00  0.00            
ATOM    566  HG2 PRO    36      41.440  63.850  23.650  1.00  0.00            
ATOM    567  CB  PRO    36      43.260  63.430  24.760  1.00  0.00            
ATOM    568  HB1 PRO    36      43.750  64.060  25.500  1.00  0.00            
ATOM    569  HB2 PRO    36      43.820  63.480  23.830  1.00  0.00            
ATOM    570  CA  PRO    36      43.140  61.990  25.250  1.00  0.00            
ATOM    571  HA  PRO    36      43.120  61.340  24.400  1.00  0.00            
ATOM    572  C   PRO    36      44.370  61.780  26.120  1.00  0.00            
ATOM    573  O   PRO    36      45.450  61.480  25.600  1.00  0.00            
ATOM    574  N   GLY    37      44.200  61.850  27.440  1.00  0.00            
ATOM    575  H   GLY    37      43.270  62.090  27.750  1.00  0.00            
ATOM    576  CA  GLY    37      45.250  61.720  28.420  1.00  0.00            
ATOM    577  HA1 GLY    37      44.970  62.220  29.330  1.00  0.00            
ATOM    578  HA2 GLY    37      46.250  61.900  28.010  1.00  0.00            
ATOM    579  C   GLY    37      45.390  60.260  28.860  1.00  0.00            
ATOM    580  O   GLY    37      46.360  59.870  29.500  1.00  0.00            
ATOM    581  N   ASP    38      44.390  59.450  28.530  1.00  0.00            
ATOM    582  H   ASP    38      43.700  59.860  27.920  1.00  0.00            
ATOM    583  CA  ASP    38      44.360  58.000  28.700  1.00  0.00            
ATOM    584  HA  ASP    38      45.250  57.740  29.270  1.00  0.00            
ATOM    585  CB  ASP    38      43.100  57.500  29.400  1.00  0.00            
ATOM    586  HB1 ASP    38      42.210  57.730  28.800  1.00  0.00            
ATOM    587  HB2 ASP    38      42.890  57.990  30.350  1.00  0.00            
ATOM    588  CG  ASP    38      43.200  56.020  29.690  1.00  0.00            
ATOM    589  OD1 ASP    38      42.390  55.340  29.020  1.00  0.00            
ATOM    590  OD2 ASP    38      44.040  55.630  30.520  1.00  0.00            
ATOM    591  C   ASP    38      44.510  57.240  27.400  1.00  0.00            
ATOM    592  O   ASP    38      43.970  57.700  26.400  1.00  0.00            
ATOM    593  N   PHE    39      45.330  56.190  27.380  1.00  0.00            
ATOM    594  H   PHE    39      45.850  55.810  28.160  1.00  0.00            
ATOM    595  CA  PHE    39      45.840  55.620  26.150  1.00  0.00            
ATOM    596  HA  PHE    39      45.340  56.170  25.340  1.00  0.00            
ATOM    597  CB  PHE    39      47.350  55.700  26.000  1.00  0.00            
ATOM    598  HB1 PHE    39      47.570  55.030  25.160  1.00  0.00            
ATOM    599  HB2 PHE    39      47.760  55.260  26.910  1.00  0.00            
ATOM    600  CG  PHE    39      47.930  57.010  25.500  1.00  0.00            
ATOM    601  CD1 PHE    39      48.740  57.020  24.350  1.00  0.00            
ATOM    602  HD1 PHE    39      48.790  56.090  23.810  1.00  0.00            
ATOM    603  CE1 PHE    39      49.520  58.150  24.070  1.00  0.00            
ATOM    604  HE1 PHE    39      50.260  58.110  23.280  1.00  0.00            
ATOM    605  CZ  PHE    39      49.310  59.350  24.750  1.00  0.00            
ATOM    606  HZ  PHE    39      49.940  60.200  24.550  1.00  0.00            
ATOM    607  CE2 PHE    39      48.450  59.370  25.860  1.00  0.00            
ATOM    608  HE2 PHE    39      48.390  60.230  26.500  1.00  0.00            
ATOM    609  CD2 PHE    39      47.800  58.190  26.240  1.00  0.00            
ATOM    610  HD2 PHE    39      47.290  58.160  27.200  1.00  0.00            
ATOM    611  C   PHE    39      45.470  54.140  25.960  1.00  0.00            
ATOM    612  O   PHE    39      45.120  53.380  26.840  1.00  0.00            
ATOM    613  N   THR    40      45.520  53.750  24.690  1.00  0.00            
ATOM    614  H   THR    40      45.860  54.380  23.980  1.00  0.00            
ATOM    615  CA  THR    40      45.280  52.380  24.260  1.00  0.00            
ATOM    616  HA  THR    40      45.390  51.730  25.120  1.00  0.00            
ATOM    617  CB  THR    40      43.840  52.410  23.750  1.00  0.00            
ATOM    618  HB  THR    40      43.780  53.120  22.930  1.00  0.00            
ATOM    619  CG2 THR    40      43.320  51.030  23.340  1.00  0.00            
ATOM    620 1HG2 THR    40      43.520  50.310  24.120  1.00  0.00            
ATOM    621 2HG2 THR    40      42.250  51.050  23.140  1.00  0.00            
ATOM    622 3HG2 THR    40      43.850  50.570  22.500  1.00  0.00            
ATOM    623  OG1 THR    40      42.930  52.820  24.740  1.00  0.00            
ATOM    624  HG1 THR    40      42.070  53.120  24.470  1.00  0.00            
ATOM    625  C   THR    40      46.230  51.840  23.200  1.00  0.00            
ATOM    626  O   THR    40      46.670  52.490  22.250  1.00  0.00            
ATOM    627  N   LEU    41      46.440  50.530  23.290  1.00  0.00            
ATOM    628  H   LEU    41      45.950  49.980  23.990  1.00  0.00            
ATOM    629  CA  LEU    41      47.150  49.740  22.310  1.00  0.00            
ATOM    630  HA  LEU    41      47.600  50.340  21.520  1.00  0.00            
ATOM    631  CB  LEU    41      48.250  49.000  23.070  1.00  0.00            
ATOM    632  HB1 LEU    41      47.830  48.310  23.780  1.00  0.00            
ATOM    633  HB2 LEU    41      48.880  49.720  23.620  1.00  0.00            
ATOM    634  CG  LEU    41      49.170  48.150  22.210  1.00  0.00            
ATOM    635  HG  LEU    41      50.040  47.910  22.830  1.00  0.00            
ATOM    636  CD1 LEU    41      48.590  46.820  21.760  1.00  0.00            
ATOM    637 1HD1 LEU    41      48.210  46.840  20.740  1.00  0.00            
ATOM    638 2HD1 LEU    41      49.430  46.120  21.750  1.00  0.00            
ATOM    639 3HD1 LEU    41      47.710  46.390  22.230  1.00  0.00            
ATOM    640  CD2 LEU    41      49.920  48.870  21.080  1.00  0.00            
ATOM    641 1HD2 LEU    41      50.210  49.850  21.420  1.00  0.00            
ATOM    642 2HD2 LEU    41      50.890  48.470  20.770  1.00  0.00            
ATOM    643 3HD2 LEU    41      49.320  48.960  20.170  1.00  0.00            
ATOM    644  C   LEU    41      46.200  48.800  21.580  1.00  0.00            
ATOM    645  O   LEU    41      45.560  47.890  22.090  1.00  0.00            
ATOM    646  N   SER    42      46.150  48.990  20.260  1.00  0.00            
ATOM    647  H   SER    42      46.770  49.740  19.970  1.00  0.00            
ATOM    648  CA  SER    42      45.230  48.320  19.350  1.00  0.00            
ATOM    649  HA  SER    42      44.530  47.760  19.960  1.00  0.00            
ATOM    650  CB  SER    42      44.460  49.330  18.500  1.00  0.00            
ATOM    651  HB1 SER    42      43.800  48.680  17.920  1.00  0.00            
ATOM    652  HB2 SER    42      45.210  49.880  17.920  1.00  0.00            
ATOM    653  OG  SER    42      43.670  50.250  19.240  1.00  0.00            
ATOM    654  HG  SER    42      43.050  49.740  19.740  1.00  0.00            
ATOM    655  C   SER    42      45.960  47.360  18.440  1.00  0.00            
ATOM    656  O   SER    42      47.030  47.690  17.920  1.00  0.00            
ATOM    657  N   VAL    43      45.500  46.110  18.330  1.00  0.00            
ATOM    658  H   VAL    43      44.630  45.970  18.810  1.00  0.00            
ATOM    659  CA  VAL    43      45.950  44.960  17.580  1.00  0.00            
ATOM    660  HA  VAL    43      46.820  45.320  17.020  1.00  0.00            
ATOM    661  CB  VAL    43      46.380  43.860  18.540  1.00  0.00            
ATOM    662  HB  VAL    43      45.570  43.160  18.710  1.00  0.00            
ATOM    663  CG1 VAL    43      47.520  43.070  17.920  1.00  0.00            
ATOM    664 1HG1 VAL    43      48.300  43.730  17.500  1.00  0.00            
ATOM    665 2HG1 VAL    43      47.970  42.450  18.700  1.00  0.00            
ATOM    666 3HG1 VAL    43      47.100  42.510  17.090  1.00  0.00            
ATOM    667  CG2 VAL    43      46.840  44.300  19.930  1.00  0.00            
ATOM    668 1HG2 VAL    43      47.870  44.640  19.950  1.00  0.00            
ATOM    669 2HG2 VAL    43      46.140  44.930  20.480  1.00  0.00            
ATOM    670 3HG2 VAL    43      46.760  43.360  20.500  1.00  0.00            
ATOM    671  C   VAL    43      44.950  44.460  16.540  1.00  0.00            
ATOM    672  O   VAL    43      43.780  44.330  16.890  1.00  0.00            
ATOM    673  N   ARG    44      45.330  44.030  15.340  1.00  0.00            
ATOM    674  H   ARG    44      46.280  44.260  15.090  1.00  0.00            
ATOM    675  CA  ARG    44      44.510  43.190  14.490  1.00  0.00            
ATOM    676  HA  ARG    44      43.450  43.360  14.700  1.00  0.00            
ATOM    677  CB  ARG    44      44.930  43.340  13.030  1.00  0.00            
ATOM    678  HB1 ARG    44      44.540  42.460  12.520  1.00  0.00            
ATOM    679  HB2 ARG    44      46.010  43.390  12.930  1.00  0.00            
ATOM    680  CG  ARG    44      44.210  44.600  12.550  1.00  0.00            
ATOM    681  HG1 ARG    44      44.700  45.450  13.040  1.00  0.00            
ATOM    682  HG2 ARG    44      43.150  44.540  12.800  1.00  0.00            
ATOM    683  CD  ARG    44      44.420  44.540  11.040  1.00  0.00            
ATOM    684  HD1 ARG    44      44.140  43.580  10.630  1.00  0.00            
ATOM    685  HD2 ARG    44      45.450  44.850  10.840  1.00  0.00            
ATOM    686  NE  ARG    44      43.600  45.610  10.470  1.00  0.00            
ATOM    687  HE  ARG    44      43.620  46.540  10.840  1.00  0.00            
ATOM    688  CZ  ARG    44      42.750  45.480   9.440  1.00  0.00            
ATOM    689  NH1 ARG    44      42.580  44.380   8.670  1.00  0.00            
ATOM    690 1HH1 ARG    44      43.050  43.490   8.750  1.00  0.00            
ATOM    691 2HH1 ARG    44      41.930  44.430   7.910  1.00  0.00            
ATOM    692  NH2 ARG    44      41.990  46.510   9.030  1.00  0.00            
ATOM    693 1HH2 ARG    44      42.080  47.390   9.510  1.00  0.00            
ATOM    694 2HH2 ARG    44      41.340  46.280   8.290  1.00  0.00            
ATOM    695  C   ARG    44      44.800  41.750  14.900  1.00  0.00            
ATOM    696  O   ARG    44      45.950  41.340  14.870  1.00  0.00            
ATOM    697  N   ARG    45      43.750  41.010  15.260  1.00  0.00            
ATOM    698  H   ARG    45      42.850  41.450  15.130  1.00  0.00            
ATOM    699  CA  ARG    45      43.760  39.770  16.010  1.00  0.00            
ATOM    700  HA  ARG    45      44.760  39.360  15.870  1.00  0.00            
ATOM    701  CB  ARG    45      43.470  40.040  17.480  1.00  0.00            
ATOM    702  HB1 ARG    45      42.400  40.160  17.580  1.00  0.00            
ATOM    703  HB2 ARG    45      44.130  40.870  17.760  1.00  0.00            
ATOM    704  CG  ARG    45      43.890  38.820  18.280  1.00  0.00            
ATOM    705  HG1 ARG    45      44.790  38.340  17.900  1.00  0.00            
ATOM    706  HG2 ARG    45      43.050  38.110  18.330  1.00  0.00            
ATOM    707  CD  ARG    45      44.210  39.220  19.720  1.00  0.00            
ATOM    708  HD1 ARG    45      43.350  39.660  20.200  1.00  0.00            
ATOM    709  HD2 ARG    45      45.000  39.960  19.690  1.00  0.00            
ATOM    710  NE  ARG    45      44.670  38.160  20.630  1.00  0.00            
ATOM    711  HE  ARG    45      45.610  37.830  20.490  1.00  0.00            
ATOM    712  CZ  ARG    45      44.030  37.640  21.680  1.00  0.00            
ATOM    713  NH1 ARG    45      42.760  37.890  22.030  1.00  0.00            
ATOM    714 1HH1 ARG    45      42.050  38.320  21.460  1.00  0.00            
ATOM    715 2HH1 ARG    45      42.400  37.430  22.860  1.00  0.00            
ATOM    716  NH2 ARG    45      44.620  36.820  22.570  1.00  0.00            
ATOM    717 1HH2 ARG    45      45.590  36.580  22.410  1.00  0.00            
ATOM    718 2HH2 ARG    45      43.970  36.330  23.150  1.00  0.00            
ATOM    719  C   ARG    45      42.780  38.820  15.310  1.00  0.00            
ATOM    720  O   ARG    45      41.610  38.820  15.670  1.00  0.00            
ATOM    721  N   ASN    46      43.180  37.920  14.400  1.00  0.00            
ATOM    722  H   ASN    46      44.130  37.890  14.060  1.00  0.00            
ATOM    723  CA  ASN    46      42.350  36.980  13.690  1.00  0.00            
ATOM    724  HA  ASN    46      42.830  36.800  12.730  1.00  0.00            
ATOM    725  CB  ASN    46      42.220  35.660  14.450  1.00  0.00            
ATOM    726  HB1 ASN    46      41.380  35.650  15.150  1.00  0.00            
ATOM    727  HB2 ASN    46      43.120  35.380  15.000  1.00  0.00            
ATOM    728  CG  ASN    46      41.960  34.670  13.330  1.00  0.00            
ATOM    729  OD1 ASN    46      40.850  34.250  13.040  1.00  0.00            
ATOM    730  ND2 ASN    46      43.000  34.230  12.620  1.00  0.00            
ATOM    731 1HD2 ASN    46      43.960  34.370  12.920  1.00  0.00            
ATOM    732 2HD2 ASN    46      42.840  33.730  11.760  1.00  0.00            
ATOM    733  C   ASN    46      41.000  37.530  13.220  1.00  0.00            
ATOM    734  O   ASN    46      39.960  37.340  13.840  1.00  0.00            
ATOM    735  N   GLY    47      41.060  38.520  12.330  1.00  0.00            
ATOM    736  H   GLY    47      41.960  38.940  12.130  1.00  0.00            
ATOM    737  CA  GLY    47      39.870  39.110  11.740  1.00  0.00            
ATOM    738  HA1 GLY    47      39.270  38.340  11.260  1.00  0.00            
ATOM    739  HA2 GLY    47      40.210  39.860  11.010  1.00  0.00            
ATOM    740  C   GLY    47      39.090  40.040  12.660  1.00  0.00            
ATOM    741  O   GLY    47      38.060  40.600  12.290  1.00  0.00            
ATOM    742  N   ALA    48      39.470  40.250  13.920  1.00  0.00            
ATOM    743  H   ALA    48      40.240  39.720  14.310  1.00  0.00            
ATOM    744  CA  ALA    48      38.860  41.280  14.740  1.00  0.00            
ATOM    745  HA  ALA    48      38.020  41.750  14.230  1.00  0.00            
ATOM    746  CB  ALA    48      38.280  40.570  15.960  1.00  0.00            
ATOM    747  HB1 ALA    48      37.730  41.290  16.550  1.00  0.00            
ATOM    748  HB2 ALA    48      37.510  39.920  15.530  1.00  0.00            
ATOM    749  HB3 ALA    48      38.970  40.050  16.610  1.00  0.00            
ATOM    750  C   ALA    48      39.850  42.370  15.140  1.00  0.00            
ATOM    751  O   ALA    48      41.000  42.030  15.380  1.00  0.00            
ATOM    752  N   VAL    49      39.400  43.620  15.250  1.00  0.00            
ATOM    753  H   VAL    49      38.490  43.820  14.870  1.00  0.00            
ATOM    754  CA  VAL    49      40.220  44.670  15.830  1.00  0.00            
ATOM    755  HA  VAL    49      41.280  44.540  15.620  1.00  0.00            
ATOM    756  CB  VAL    49      39.840  45.990  15.150  1.00  0.00            
ATOM    757  HB  VAL    49      38.760  46.120  15.130  1.00  0.00            
ATOM    758  CG1 VAL    49      40.530  47.150  15.860  1.00  0.00            
ATOM    759 1HG1 VAL    49      40.200  48.140  15.550  1.00  0.00            
ATOM    760 2HG1 VAL    49      40.380  47.170  16.930  1.00  0.00            
ATOM    761 3HG1 VAL    49      41.620  47.160  15.750  1.00  0.00            
ATOM    762  CG2 VAL    49      40.330  46.010  13.710  1.00  0.00            
ATOM    763 1HG2 VAL    49      40.050  46.980  13.290  1.00  0.00            
ATOM    764 2HG2 VAL    49      41.420  45.880  13.720  1.00  0.00            
ATOM    765 3HG2 VAL    49      39.790  45.230  13.170  1.00  0.00            
ATOM    766  C   VAL    49      40.040  44.700  17.330  1.00  0.00            
ATOM    767  O   VAL    49      38.900  44.810  17.790  1.00  0.00            
ATOM    768  N   THR    50      41.150  44.660  18.090  1.00  0.00            
ATOM    769  H   THR    50      42.100  44.630  17.730  1.00  0.00            
ATOM    770  CA  THR    50      41.160  44.380  19.500  1.00  0.00            
ATOM    771  HA  THR    50      40.140  44.460  19.890  1.00  0.00            
ATOM    772  CB  THR    50      41.470  42.930  19.850  1.00  0.00            
ATOM    773  HB  THR    50      41.440  42.810  20.930  1.00  0.00            
ATOM    774  CG2 THR    50      40.630  41.820  19.230  1.00  0.00            
ATOM    775 1HG2 THR    50      40.480  41.960  18.160  1.00  0.00            
ATOM    776 2HG2 THR    50      41.080  40.870  19.530  1.00  0.00            
ATOM    777 3HG2 THR    50      39.660  41.800  19.720  1.00  0.00            
ATOM    778  OG1 THR    50      42.730  42.510  19.350  1.00  0.00            
ATOM    779  HG1 THR    50      42.800  42.680  18.410  1.00  0.00            
ATOM    780  C   THR    50      42.040  45.380  20.250  1.00  0.00            
ATOM    781  O   THR    50      42.990  45.870  19.650  1.00  0.00            
ATOM    782  N   HIS    51      41.770  45.730  21.510  1.00  0.00            
ATOM    783  H   HIS    51      41.120  45.110  21.980  1.00  0.00            
ATOM    784  CA  HIS    51      42.370  46.770  22.310  1.00  0.00            
ATOM    785  HA  HIS    51      43.300  47.070  21.820  1.00  0.00            
ATOM    786  CB  HIS    51      41.410  47.940  22.480  1.00  0.00            
ATOM    787  HB1 HIS    51      41.870  48.820  22.960  1.00  0.00            
ATOM    788  HB2 HIS    51      40.550  47.680  23.090  1.00  0.00            
ATOM    789  CG  HIS    51      40.860  48.310  21.130  1.00  0.00            
ATOM    790  ND1 HIS    51      41.470  49.200  20.240  1.00  0.00            
ATOM    791  CE1 HIS    51      40.660  49.280  19.180  1.00  0.00            
ATOM    792  HE1 HIS    51      40.960  49.810  18.280  1.00  0.00            
ATOM    793  NE2 HIS    51      39.610  48.470  19.330  1.00  0.00            
ATOM    794  HE2 HIS    51      38.810  48.400  18.700  1.00  0.00            
ATOM    795  CD2 HIS    51      39.720  47.820  20.550  1.00  0.00            
ATOM    796  HD2 HIS    51      39.040  47.060  20.890  1.00  0.00            
ATOM    797  C   HIS    51      42.720  46.310  23.710  1.00  0.00            
ATOM    798  O   HIS    51      42.060  45.490  24.330  1.00  0.00            
ATOM    799  N   ILE    52      43.790  46.960  24.210  1.00  0.00            
ATOM    800  H   ILE    52      44.280  47.560  23.570  1.00  0.00            
ATOM    801  CA  ILE    52      44.420  46.720  25.490  1.00  0.00            
ATOM    802  HA  ILE    52      43.660  46.280  26.130  1.00  0.00            
ATOM    803  CB  ILE    52      45.680  45.860  25.340  1.00  0.00            
ATOM    804  HB  ILE    52      46.340  46.370  24.630  1.00  0.00            
ATOM    805  CG2 ILE    52      46.220  45.800  26.760  1.00  0.00            
ATOM    806 1HG2 ILE    52      47.010  45.070  26.870  1.00  0.00            
ATOM    807 2HG2 ILE    52      46.760  46.730  26.970  1.00  0.00            
ATOM    808 3HG2 ILE    52      45.430  45.700  27.520  1.00  0.00            
ATOM    809  CG1 ILE    52      45.230  44.460  24.930  1.00  0.00            
ATOM    810 1HG1 ILE    52      44.580  44.460  24.050  1.00  0.00            
ATOM    811 2HG1 ILE    52      44.820  43.960  25.810  1.00  0.00            
ATOM    812  CD  ILE    52      46.430  43.620  24.520  1.00  0.00            
ATOM    813  HD1 ILE    52      47.000  44.140  23.750  1.00  0.00            
ATOM    814  HD2 ILE    52      47.000  43.380  25.420  1.00  0.00            
ATOM    815  HD3 ILE    52      46.160  42.660  24.060  1.00  0.00            
ATOM    816  C   ILE    52      44.780  48.120  25.970  1.00  0.00            
ATOM    817  O   ILE    52      45.280  48.980  25.250  1.00  0.00            
ATOM    818  N   LYS    53      44.450  48.280  27.250  1.00  0.00            
ATOM    819  H   LYS    53      43.780  47.610  27.600  1.00  0.00            
ATOM    820  CA  LYS    53      44.750  49.480  28.010  1.00  0.00            
ATOM    821  HA  LYS    53      44.480  50.350  27.420  1.00  0.00            
ATOM    822  CB  LYS    53      43.910  49.350  29.280  1.00  0.00            
ATOM    823  HB1 LYS    53      44.230  50.190  29.900  1.00  0.00            
ATOM    824  HB2 LYS    53      44.080  48.390  29.770  1.00  0.00            
ATOM    825  CG  LYS    53      42.430  49.470  28.970  1.00  0.00            
ATOM    826  HG1 LYS    53      41.820  49.420  29.880  1.00  0.00            
ATOM    827  HG2 LYS    53      42.070  48.560  28.490  1.00  0.00            
ATOM    828  CD  LYS    53      41.970  50.610  28.070  1.00  0.00            
ATOM    829  HD1 LYS    53      40.900  50.820  28.080  1.00  0.00            
ATOM    830  HD2 LYS    53      42.310  50.460  27.050  1.00  0.00            
ATOM    831  CE  LYS    53      42.450  52.020  28.420  1.00  0.00            
ATOM    832  HE1 LYS    53      43.530  51.880  28.540  1.00  0.00            
ATOM    833  HE2 LYS    53      41.980  52.240  29.380  1.00  0.00            
ATOM    834  NZ  LYS    53      42.190  53.020  27.370  1.00  0.00            
ATOM    835  HZ1 LYS    53      42.830  53.000  26.590  1.00  0.00            
ATOM    836  HZ2 LYS    53      41.310  53.000  26.860  1.00  0.00            
ATOM    837  HZ3 LYS    53      42.100  53.940  27.770  1.00  0.00            
ATOM    838  C   LYS    53      46.230  49.630  28.330  1.00  0.00            
ATOM    839  O   LYS    53      46.970  48.680  28.560  1.00  0.00            
ATOM    840  N   ILE    54      46.670  50.890  28.430  1.00  0.00            
ATOM    841  H   ILE    54      46.010  51.660  28.340  1.00  0.00            
ATOM    842  CA  ILE    54      47.990  51.310  28.830  1.00  0.00            
ATOM    843  HA  ILE    54      48.570  50.380  28.780  1.00  0.00            
ATOM    844  CB  ILE    54      48.680  52.320  27.920  1.00  0.00            
ATOM    845  HB  ILE    54      48.180  53.280  27.950  1.00  0.00            
ATOM    846  CG2 ILE    54      50.110  52.510  28.410  1.00  0.00            
ATOM    847 1HG2 ILE    54      50.090  52.860  29.440  1.00  0.00            
ATOM    848 2HG2 ILE    54      50.590  51.540  28.460  1.00  0.00            
ATOM    849 3HG2 ILE    54      50.640  53.220  27.760  1.00  0.00            
ATOM    850  CG1 ILE    54      48.580  51.810  26.480  1.00  0.00            
ATOM    851 1HG1 ILE    54      47.550  51.800  26.110  1.00  0.00            
ATOM    852 2HG1 ILE    54      48.960  50.790  26.530  1.00  0.00            
ATOM    853  CD  ILE    54      49.430  52.520  25.440  1.00  0.00            
ATOM    854  HD1 ILE    54      50.510  52.530  25.610  1.00  0.00            
ATOM    855  HD2 ILE    54      49.200  52.130  24.450  1.00  0.00            
ATOM    856  HD3 ILE    54      49.040  53.510  25.240  1.00  0.00            
ATOM    857  C   ILE    54      47.790  51.860  30.240  1.00  0.00            
ATOM    858  O   ILE    54      46.890  52.670  30.420  1.00  0.00            
ATOM    859  N   GLN    55      48.530  51.350  31.230  1.00  0.00            
ATOM    860  H   GLN    55      49.190  50.620  30.990  1.00  0.00            
ATOM    861  CA  GLN    55      48.660  51.920  32.550  1.00  0.00            
ATOM    862  HA  GLN    55      47.810  52.550  32.810  1.00  0.00            
ATOM    863  CB  GLN    55      48.720  50.820  33.600  1.00  0.00            
ATOM    864  HB1 GLN    55      49.130  51.190  34.530  1.00  0.00            
ATOM    865  HB2 GLN    55      49.480  50.150  33.190  1.00  0.00            
ATOM    866  CG  GLN    55      47.450  50.040  33.950  1.00  0.00            
ATOM    867  HG1 GLN    55      46.630  50.680  34.280  1.00  0.00            
ATOM    868  HG2 GLN    55      47.730  49.390  34.770  1.00  0.00            
ATOM    869  CD  GLN    55      46.980  49.150  32.800  1.00  0.00            
ATOM    870  OE1 GLN    55      45.890  49.310  32.240  1.00  0.00            
ATOM    871  NE2 GLN    55      47.740  48.130  32.420  1.00  0.00            
ATOM    872 1HE2 GLN    55      48.680  47.930  32.740  1.00  0.00            
ATOM    873 2HE2 GLN    55      47.440  47.490  31.690  1.00  0.00            
ATOM    874  C   GLN    55      49.810  52.920  32.650  1.00  0.00            
ATOM    875  O   GLN    55      50.850  52.660  32.040  1.00  0.00            
ATOM    876  N   ASN    56      49.670  53.980  33.450  1.00  0.00            
ATOM    877  H   ASN    56      48.880  53.960  34.070  1.00  0.00            
ATOM    878  CA  ASN    56      50.650  55.050  33.590  1.00  0.00            
ATOM    879  HA  ASN    56      51.660  54.650  33.450  1.00  0.00            
ATOM    880  CB  ASN    56      50.380  56.180  32.610  1.00  0.00            
ATOM    881  HB1 ASN    56      49.400  56.570  32.920  1.00  0.00            
ATOM    882  HB2 ASN    56      50.140  55.890  31.580  1.00  0.00            
ATOM    883  CG  ASN    56      51.410  57.300  32.630  1.00  0.00            
ATOM    884  OD1 ASN    56      52.430  57.290  33.320  1.00  0.00            
ATOM    885  ND2 ASN    56      51.080  58.400  31.950  1.00  0.00            
ATOM    886 1HD2 ASN    56      50.220  58.440  31.410  1.00  0.00            
ATOM    887 2HD2 ASN    56      51.710  59.170  32.100  1.00  0.00            
ATOM    888  C   ASN    56      50.680  55.680  34.970  1.00  0.00            
ATOM    889  O   ASN    56      49.730  56.300  35.450  1.00  0.00            
ATOM    890  N   THR    57      51.810  55.450  35.630  1.00  0.00            
ATOM    891  H   THR    57      52.550  54.930  35.160  1.00  0.00            
ATOM    892  CA  THR    57      52.170  55.880  36.970  1.00  0.00            
ATOM    893  HA  THR    57      51.260  55.940  37.560  1.00  0.00            
ATOM    894  CB  THR    57      52.980  54.730  37.580  1.00  0.00            
ATOM    895  HB  THR    57      53.430  54.970  38.540  1.00  0.00            
ATOM    896  CG2 THR    57      52.230  53.430  37.870  1.00  0.00            
ATOM    897 1HG2 THR    57      52.930  52.820  38.430  1.00  0.00            
ATOM    898 2HG2 THR    57      51.320  53.640  38.410  1.00  0.00            
ATOM    899 3HG2 THR    57      52.030  52.900  36.930  1.00  0.00            
ATOM    900  OG1 THR    57      54.080  54.380  36.790  1.00  0.00            
ATOM    901  HG1 THR    57      54.470  53.610  37.200  1.00  0.00            
ATOM    902  C   THR    57      52.990  57.130  37.180  1.00  0.00            
ATOM    903  O   THR    57      53.310  57.410  38.320  1.00  0.00            
ATOM    904  N   GLY    58      53.460  57.810  36.120  1.00  0.00            
ATOM    905  H   GLY    58      53.010  57.540  35.250  1.00  0.00            
ATOM    906  CA  GLY    58      54.540  58.770  36.190  1.00  0.00            
ATOM    907  HA1 GLY    58      54.220  59.550  36.870  1.00  0.00            
ATOM    908  HA2 GLY    58      54.780  59.120  35.180  1.00  0.00            
ATOM    909  C   GLY    58      55.900  58.280  36.650  1.00  0.00            
ATOM    910  O   GLY    58      56.800  59.120  36.630  1.00  0.00            
ATOM    911  N   ASP    59      56.080  56.980  36.860  1.00  0.00            
ATOM    912  H   ASP    59      55.330  56.300  36.950  1.00  0.00            
ATOM    913  CA  ASP    59      57.390  56.370  37.040  1.00  0.00            
ATOM    914  HA  ASP    59      58.180  57.070  36.820  1.00  0.00            
ATOM    915  CB  ASP    59      57.550  55.890  38.480  1.00  0.00            
ATOM    916  HB1 ASP    59      56.800  55.110  38.660  1.00  0.00            
ATOM    917  HB2 ASP    59      57.200  56.750  39.070  1.00  0.00            
ATOM    918  CG  ASP    59      59.030  55.730  38.800  1.00  0.00            
ATOM    919  OD1 ASP    59      59.800  56.700  38.620  1.00  0.00            
ATOM    920  OD2 ASP    59      59.530  54.650  39.160  1.00  0.00            
ATOM    921  C   ASP    59      57.670  55.280  36.030  1.00  0.00            
ATOM    922  O   ASP    59      58.820  54.990  35.690  1.00  0.00            
ATOM    923  N   TYR    60      56.620  54.760  35.370  1.00  0.00            
ATOM    924  H   TYR    60      55.740  55.200  35.590  1.00  0.00            
ATOM    925  CA  TYR    60      56.650  53.870  34.230  1.00  0.00            
ATOM    926  HA  TYR    60      57.410  54.290  33.570  1.00  0.00            
ATOM    927  CB  TYR    60      57.010  52.460  34.710  1.00  0.00            
ATOM    928  HB1 TYR    60      57.960  52.470  35.240  1.00  0.00            
ATOM    929  HB2 TYR    60      57.190  51.760  33.880  1.00  0.00            
ATOM    930  CG  TYR    60      55.990  51.880  35.650  1.00  0.00            
ATOM    931  CD1 TYR    60      54.870  51.140  35.260  1.00  0.00            
ATOM    932  HD1 TYR    60      54.760  51.010  34.190  1.00  0.00            
ATOM    933  CE1 TYR    60      54.040  50.520  36.210  1.00  0.00            
ATOM    934  HE1 TYR    60      53.180  49.950  35.910  1.00  0.00            
ATOM    935  CZ  TYR    60      54.280  50.710  37.580  1.00  0.00            
ATOM    936  OH  TYR    60      53.520  50.040  38.500  1.00  0.00            
ATOM    937  HH  TYR    60      52.810  49.540  38.090  1.00  0.00            
ATOM    938  CE2 TYR    60      55.370  51.520  37.930  1.00  0.00            
ATOM    939  HE2 TYR    60      55.580  51.630  39.000  1.00  0.00            
ATOM    940  CD2 TYR    60      56.190  52.170  37.000  1.00  0.00            
ATOM    941  HD2 TYR    60      57.060  52.720  37.330  1.00  0.00            
ATOM    942  C   TYR    60      55.340  53.730  33.470  1.00  0.00            
ATOM    943  O   TYR    60      54.260  54.220  33.800  1.00  0.00            
ATOM    944  N   TYR    61      55.410  53.060  32.310  1.00  0.00            
ATOM    945  H   TYR    61      56.330  52.710  32.100  1.00  0.00            
ATOM    946  CA  TYR    61      54.330  52.670  31.430  1.00  0.00            
ATOM    947  HA  TYR    61      53.430  53.170  31.800  1.00  0.00            
ATOM    948  CB  TYR    61      54.650  53.110  30.000  1.00  0.00            
ATOM    949  HB1 TYR    61      54.000  52.610  29.300  1.00  0.00            
ATOM    950  HB2 TYR    61      55.630  52.740  29.670  1.00  0.00            
ATOM    951  CG  TYR    61      54.540  54.610  29.920  1.00  0.00            
ATOM    952  CD1 TYR    61      55.660  55.450  30.000  1.00  0.00            
ATOM    953  HD1 TYR    61      56.650  55.050  30.140  1.00  0.00            
ATOM    954  CE1 TYR    61      55.540  56.840  29.920  1.00  0.00            
ATOM    955  HE1 TYR    61      56.390  57.500  29.890  1.00  0.00            
ATOM    956  CZ  TYR    61      54.280  57.470  29.860  1.00  0.00            
ATOM    957  OH  TYR    61      54.160  58.790  29.560  1.00  0.00            
ATOM    958  HH  TYR    61      55.040  59.140  29.370  1.00  0.00            
ATOM    959  CE2 TYR    61      53.160  56.630  29.680  1.00  0.00            
ATOM    960  HE2 TYR    61      52.170  57.060  29.710  1.00  0.00            
ATOM    961  CD2 TYR    61      53.300  55.240  29.770  1.00  0.00            
ATOM    962  HD2 TYR    61      52.350  54.720  29.680  1.00  0.00            
ATOM    963  C   TYR    61      54.210  51.160  31.500  1.00  0.00            
ATOM    964  O   TYR    61      55.140  50.390  31.710  1.00  0.00            
ATOM    965  N   ASP    62      52.950  50.700  31.390  1.00  0.00            
ATOM    966  H   ASP    62      52.220  51.400  31.320  1.00  0.00            
ATOM    967  CA  ASP    62      52.560  49.330  31.620  1.00  0.00            
ATOM    968  HA  ASP    62      53.420  48.730  31.340  1.00  0.00            
ATOM    969  CB  ASP    62      52.370  49.190  33.120  1.00  0.00            
ATOM    970  HB1 ASP    62      51.750  49.970  33.570  1.00  0.00            
ATOM    971  HB2 ASP    62      53.370  49.260  33.560  1.00  0.00            
ATOM    972  CG  ASP    62      51.810  47.830  33.530  1.00  0.00            
ATOM    973  OD1 ASP    62      52.560  46.860  33.750  1.00  0.00            
ATOM    974  OD2 ASP    62      50.580  47.580  33.510  1.00  0.00            
ATOM    975  C   ASP    62      51.370  48.910  30.770  1.00  0.00            
ATOM    976  O   ASP    62      50.610  49.780  30.390  1.00  0.00            
ATOM    977  N   LEU    63      51.200  47.620  30.420  1.00  0.00            
ATOM    978  H   LEU    63      51.970  47.010  30.630  1.00  0.00            
ATOM    979  CA  LEU    63      50.180  47.030  29.590  1.00  0.00            
ATOM    980  HA  LEU    63      49.360  47.710  29.330  1.00  0.00            
ATOM    981  CB  LEU    63      50.870  46.710  28.260  1.00  0.00            
ATOM    982  HB1 LEU    63      51.490  45.830  28.400  1.00  0.00            
ATOM    983  HB2 LEU    63      51.610  47.480  28.060  1.00  0.00            
ATOM    984  CG  LEU    63      50.160  46.410  26.940  1.00  0.00            
ATOM    985  HG  LEU    63      49.440  45.590  26.890  1.00  0.00            
ATOM    986  CD1 LEU    63      49.520  47.700  26.430  1.00  0.00            
ATOM    987 1HD1 LEU    63      48.960  48.160  27.260  1.00  0.00            
ATOM    988 2HD1 LEU    63      50.330  48.410  26.200  1.00  0.00            
ATOM    989 3HD1 LEU    63      48.940  47.550  25.520  1.00  0.00            
ATOM    990  CD2 LEU    63      51.220  46.080  25.910  1.00  0.00            
ATOM    991 1HD2 LEU    63      50.720  45.960  24.960  1.00  0.00            
ATOM    992 2HD2 LEU    63      51.980  46.860  25.940  1.00  0.00            
ATOM    993 3HD2 LEU    63      51.650  45.070  25.980  1.00  0.00            
ATOM    994  C   LEU    63      49.440  45.880  30.250  1.00  0.00            
ATOM    995  O   LEU    63      48.630  45.290  29.540  1.00  0.00            
ATOM    996  N   TYR    64      49.650  45.590  31.540  1.00  0.00            
ATOM    997  H   TYR    64      49.970  46.380  32.080  1.00  0.00            
ATOM    998  CA  TYR    64      49.300  44.410  32.300  1.00  0.00            
ATOM    999  HA  TYR    64      49.840  44.670  33.210  1.00  0.00            
ATOM   1000  CB  TYR    64      47.860  44.430  32.790  1.00  0.00            
ATOM   1001  HB1 TYR    64      47.260  43.980  32.000  1.00  0.00            
ATOM   1002  HB2 TYR    64      47.500  45.450  32.920  1.00  0.00            
ATOM   1003  CG  TYR    64      47.580  43.730  34.100  1.00  0.00            
ATOM   1004  CD1 TYR    64      47.270  42.360  34.060  1.00  0.00            
ATOM   1005  HD1 TYR    64      47.220  41.870  33.110  1.00  0.00            
ATOM   1006  CE1 TYR    64      47.090  41.630  35.250  1.00  0.00            
ATOM   1007  HE1 TYR    64      46.880  40.570  35.240  1.00  0.00            
ATOM   1008  CZ  TYR    64      47.330  42.270  36.480  1.00  0.00            
ATOM   1009  OH  TYR    64      47.250  41.570  37.650  1.00  0.00            
ATOM   1010  HH  TYR    64      46.810  40.720  37.590  1.00  0.00            
ATOM   1011  CE2 TYR    64      47.700  43.630  36.520  1.00  0.00            
ATOM   1012  HE2 TYR    64      47.820  44.090  37.480  1.00  0.00            
ATOM   1013  CD2 TYR    64      47.810  44.350  35.330  1.00  0.00            
ATOM   1014  HD2 TYR    64      48.060  45.410  35.340  1.00  0.00            
ATOM   1015  C   TYR    64      49.920  43.130  31.760  1.00  0.00            
ATOM   1016  O   TYR    64      49.190  42.160  31.580  1.00  0.00            
ATOM   1017  N   GLY    65      51.230  43.120  31.510  1.00  0.00            
ATOM   1018  H   GLY    65      51.690  44.010  31.640  1.00  0.00            
ATOM   1019  CA  GLY    65      52.020  41.970  31.090  1.00  0.00            
ATOM   1020  HA1 GLY    65      52.280  41.980  30.030  1.00  0.00            
ATOM   1021  HA2 GLY    65      51.540  41.020  31.340  1.00  0.00            
ATOM   1022  C   GLY    65      53.290  42.000  31.910  1.00  0.00            
ATOM   1023  O   GLY    65      53.480  42.760  32.860  1.00  0.00            
ATOM   1024  N   GLY    66      54.200  41.080  31.620  1.00  0.00            
ATOM   1025  H   GLY    66      53.880  40.360  30.980  1.00  0.00            
ATOM   1026  CA  GLY    66      55.430  40.750  32.300  1.00  0.00            
ATOM   1027  HA1 GLY    66      56.000  40.050  31.690  1.00  0.00            
ATOM   1028  HA2 GLY    66      55.110  40.230  33.220  1.00  0.00            
ATOM   1029  C   GLY    66      56.540  41.740  32.640  1.00  0.00            
ATOM   1030  O   GLY    66      57.230  41.450  33.620  1.00  0.00            
ATOM   1031  N   GLU    67      56.610  42.880  31.960  1.00  0.00            
ATOM   1032  H   GLU    67      55.990  43.120  31.210  1.00  0.00            
ATOM   1033  CA  GLU    67      57.650  43.870  32.210  1.00  0.00            
ATOM   1034  HA  GLU    67      57.940  43.740  33.250  1.00  0.00            
ATOM   1035  CB  GLU    67      58.820  43.560  31.280  1.00  0.00            
ATOM   1036  HB1 GLU    67      58.600  43.820  30.250  1.00  0.00            
ATOM   1037  HB2 GLU    67      59.060  42.510  31.410  1.00  0.00            
ATOM   1038  CG  GLU    67      60.100  44.310  31.630  1.00  0.00            
ATOM   1039  HG1 GLU    67      60.050  45.310  31.190  1.00  0.00            
ATOM   1040  HG2 GLU    67      60.890  43.710  31.180  1.00  0.00            
ATOM   1041  CD  GLU    67      60.520  44.230  33.090  1.00  0.00            
ATOM   1042  OE1 GLU    67      60.260  45.210  33.830  1.00  0.00            
ATOM   1043  OE2 GLU    67      60.990  43.150  33.490  1.00  0.00            
ATOM   1044  C   GLU    67      57.160  45.290  31.980  1.00  0.00            
ATOM   1045  O   GLU    67      56.220  45.570  31.240  1.00  0.00            
ATOM   1046  N   LYS    68      57.840  46.230  32.640  1.00  0.00            
ATOM   1047  H   LYS    68      58.640  45.880  33.120  1.00  0.00            
ATOM   1048  CA  LYS    68      57.500  47.640  32.700  1.00  0.00            
ATOM   1049  HA  LYS    68      56.910  47.850  31.800  1.00  0.00            
ATOM   1050  CB  LYS    68      56.630  47.980  33.910  1.00  0.00            
ATOM   1051  HB1 LYS    68      55.650  47.500  33.900  1.00  0.00            
ATOM   1052  HB2 LYS    68      56.440  49.050  33.820  1.00  0.00            
ATOM   1053  CG  LYS    68      57.300  47.890  35.280  1.00  0.00            
ATOM   1054  HG1 LYS    68      56.670  48.460  35.960  1.00  0.00            
ATOM   1055  HG2 LYS    68      58.240  48.450  35.170  1.00  0.00            
ATOM   1056  CD  LYS    68      57.500  46.450  35.740  1.00  0.00            
ATOM   1057  HD1 LYS    68      58.270  45.950  35.150  1.00  0.00            
ATOM   1058  HD2 LYS    68      56.600  45.860  35.560  1.00  0.00            
ATOM   1059  CE  LYS    68      57.910  46.340  37.200  1.00  0.00            
ATOM   1060  HE1 LYS    68      57.360  47.070  37.800  1.00  0.00            
ATOM   1061  HE2 LYS    68      58.980  46.540  37.280  1.00  0.00            
ATOM   1062  NZ  LYS    68      57.680  45.000  37.760  1.00  0.00            
ATOM   1063  HZ1 LYS    68      58.360  44.330  37.420  1.00  0.00            
ATOM   1064  HZ2 LYS    68      57.660  45.160  38.760  1.00  0.00            
ATOM   1065  HZ3 LYS    68      56.760  44.650  37.540  1.00  0.00            
ATOM   1066  C   LYS    68      58.730  48.530  32.640  1.00  0.00            
ATOM   1067  O   LYS    68      59.770  48.130  33.150  1.00  0.00            
ATOM   1068  N   PHE    69      58.690  49.600  31.850  1.00  0.00            
ATOM   1069  H   PHE    69      57.780  49.830  31.460  1.00  0.00            
ATOM   1070  CA  PHE    69      59.810  50.440  31.490  1.00  0.00            
ATOM   1071  HA  PHE    69      60.670  50.120  32.090  1.00  0.00            
ATOM   1072  CB  PHE    69      60.180  50.240  30.020  1.00  0.00            
ATOM   1073  HB1 PHE    69      60.830  51.080  29.810  1.00  0.00            
ATOM   1074  HB2 PHE    69      59.270  50.350  29.420  1.00  0.00            
ATOM   1075  CG  PHE    69      60.900  48.960  29.650  1.00  0.00            
ATOM   1076  CD1 PHE    69      62.290  48.950  29.550  1.00  0.00            
ATOM   1077  HD1 PHE    69      62.830  49.880  29.720  1.00  0.00            
ATOM   1078  CE1 PHE    69      62.920  47.720  29.330  1.00  0.00            
ATOM   1079  HE1 PHE    69      63.990  47.630  29.320  1.00  0.00            
ATOM   1080  CZ  PHE    69      62.150  46.560  29.160  1.00  0.00            
ATOM   1081  HZ  PHE    69      62.640  45.610  29.030  1.00  0.00            
ATOM   1082  CE2 PHE    69      60.750  46.580  29.240  1.00  0.00            
ATOM   1083  HE2 PHE    69      60.260  45.620  29.090  1.00  0.00            
ATOM   1084  CD2 PHE    69      60.130  47.810  29.420  1.00  0.00            
ATOM   1085  HD2 PHE    69      59.060  47.850  29.370  1.00  0.00            
ATOM   1086  C   PHE    69      59.460  51.880  31.810  1.00  0.00            
ATOM   1087  O   PHE    69      58.360  52.440  31.690  1.00  0.00            
ATOM   1088  N   ALA    70      60.510  52.650  32.110  1.00  0.00            
ATOM   1089  H   ALA    70      61.440  52.270  32.190  1.00  0.00            
ATOM   1090  CA  ALA    70      60.450  54.060  32.420  1.00  0.00            
ATOM   1091  HA  ALA    70      59.810  54.140  33.300  1.00  0.00            
ATOM   1092  CB  ALA    70      61.830  54.570  32.790  1.00  0.00            
ATOM   1093  HB1 ALA    70      62.230  53.920  33.580  1.00  0.00            
ATOM   1094  HB2 ALA    70      62.490  54.590  31.910  1.00  0.00            
ATOM   1095  HB3 ALA    70      61.820  55.600  33.140  1.00  0.00            
ATOM   1096  C   ALA    70      59.920  54.930  31.290  1.00  0.00            
ATOM   1097  O   ALA    70      59.650  56.100  31.570  1.00  0.00            
ATOM   1098  N   THR    71      59.820  54.450  30.040  1.00  0.00            
ATOM   1099  H   THR    71      60.020  53.470  29.970  1.00  0.00            
ATOM   1100  CA  THR    71      59.300  55.080  28.840  1.00  0.00            
ATOM   1101  HA  THR    71      58.660  55.940  29.080  1.00  0.00            
ATOM   1102  CB  THR    71      60.480  55.550  28.010  1.00  0.00            
ATOM   1103  HB  THR    71      60.000  56.120  27.210  1.00  0.00            
ATOM   1104  CG2 THR    71      61.510  56.530  28.570  1.00  0.00            
ATOM   1105 1HG2 THR    71      60.960  57.430  28.850  1.00  0.00            
ATOM   1106 2HG2 THR    71      61.830  56.080  29.500  1.00  0.00            
ATOM   1107 3HG2 THR    71      62.250  56.880  27.850  1.00  0.00            
ATOM   1108  OG1 THR    71      61.240  54.510  27.420  1.00  0.00            
ATOM   1109  HG1 THR    71      61.780  54.880  26.710  1.00  0.00            
ATOM   1110  C   THR    71      58.410  54.130  28.050  1.00  0.00            
ATOM   1111  O   THR    71      58.530  52.910  28.150  1.00  0.00            
ATOM   1112  N   LEU    72      57.460  54.700  27.300  1.00  0.00            
ATOM   1113  H   LEU    72      57.530  55.710  27.270  1.00  0.00            
ATOM   1114  CA  LEU    72      56.490  54.010  26.480  1.00  0.00            
ATOM   1115  HA  LEU    72      56.100  53.200  27.070  1.00  0.00            
ATOM   1116  CB  LEU    72      55.400  55.000  26.090  1.00  0.00            
ATOM   1117  HB1 LEU    72      55.950  55.690  25.450  1.00  0.00            
ATOM   1118  HB2 LEU    72      55.110  55.620  26.930  1.00  0.00            
ATOM   1119  CG  LEU    72      54.140  54.440  25.450  1.00  0.00            
ATOM   1120  HG  LEU    72      54.360  54.120  24.420  1.00  0.00            
ATOM   1121  CD1 LEU    72      53.520  53.170  26.030  1.00  0.00            
ATOM   1122 1HD1 LEU    72      52.650  52.980  25.400  1.00  0.00            
ATOM   1123 2HD1 LEU    72      54.160  52.300  25.910  1.00  0.00            
ATOM   1124 3HD1 LEU    72      53.230  53.190  27.080  1.00  0.00            
ATOM   1125  CD2 LEU    72      53.050  55.500  25.420  1.00  0.00            
ATOM   1126 1HD2 LEU    72      52.100  54.990  25.260  1.00  0.00            
ATOM   1127 2HD2 LEU    72      53.100  55.930  26.420  1.00  0.00            
ATOM   1128 3HD2 LEU    72      53.170  56.230  24.630  1.00  0.00            
ATOM   1129  C   LEU    72      57.220  53.400  25.280  1.00  0.00            
ATOM   1130  O   LEU    72      56.900  52.260  24.930  1.00  0.00            
ATOM   1131  N   ALA    73      58.210  54.090  24.710  1.00  0.00            
ATOM   1132  H   ALA    73      58.340  55.030  25.020  1.00  0.00            
ATOM   1133  CA  ALA    73      59.030  53.570  23.630  1.00  0.00            
ATOM   1134  HA  ALA    73      58.430  53.610  22.720  1.00  0.00            
ATOM   1135  CB  ALA    73      60.060  54.660  23.330  1.00  0.00            
ATOM   1136  HB1 ALA    73      60.650  54.390  22.460  1.00  0.00            
ATOM   1137  HB2 ALA    73      59.630  55.650  23.170  1.00  0.00            
ATOM   1138  HB3 ALA    73      60.710  54.870  24.190  1.00  0.00            
ATOM   1139  C   ALA    73      59.710  52.220  23.790  1.00  0.00            
ATOM   1140  O   ALA    73      59.760  51.500  22.800  1.00  0.00            
ATOM   1141  N   GLU    74      60.190  51.790  24.970  1.00  0.00            
ATOM   1142  H   GLU    74      60.150  52.430  25.740  1.00  0.00            
ATOM   1143  CA  GLU    74      60.640  50.430  25.200  1.00  0.00            
ATOM   1144  HA  GLU    74      61.200  50.060  24.350  1.00  0.00            
ATOM   1145  CB  GLU    74      61.620  50.300  26.370  1.00  0.00            
ATOM   1146  HB1 GLU    74      61.920  49.270  26.460  1.00  0.00            
ATOM   1147  HB2 GLU    74      61.110  50.710  27.250  1.00  0.00            
ATOM   1148  CG  GLU    74      62.910  51.090  26.190  1.00  0.00            
ATOM   1149  HG1 GLU    74      63.470  51.070  27.130  1.00  0.00            
ATOM   1150  HG2 GLU    74      62.640  52.090  25.860  1.00  0.00            
ATOM   1151  CD  GLU    74      63.800  50.570  25.080  1.00  0.00            
ATOM   1152  OE1 GLU    74      63.870  51.080  23.940  1.00  0.00            
ATOM   1153  OE2 GLU    74      64.720  49.770  25.330  1.00  0.00            
ATOM   1154  C   GLU    74      59.500  49.430  25.410  1.00  0.00            
ATOM   1155  O   GLU    74      59.610  48.300  24.930  1.00  0.00            
ATOM   1156  N   LEU    75      58.460  49.810  26.150  1.00  0.00            
ATOM   1157  H   LEU    75      58.500  50.760  26.500  1.00  0.00            
ATOM   1158  CA  LEU    75      57.320  48.910  26.300  1.00  0.00            
ATOM   1159  HA  LEU    75      57.720  48.080  26.880  1.00  0.00            
ATOM   1160  CB  LEU    75      56.330  49.630  27.220  1.00  0.00            
ATOM   1161  HB1 LEU    75      55.800  50.380  26.620  1.00  0.00            
ATOM   1162  HB2 LEU    75      56.900  50.220  27.940  1.00  0.00            
ATOM   1163  CG  LEU    75      55.250  48.810  27.910  1.00  0.00            
ATOM   1164  HG  LEU    75      54.840  48.190  27.120  1.00  0.00            
ATOM   1165  CD1 LEU    75      55.780  48.000  29.100  1.00  0.00            
ATOM   1166 1HD1 LEU    75      56.320  47.120  28.730  1.00  0.00            
ATOM   1167 2HD1 LEU    75      56.460  48.570  29.750  1.00  0.00            
ATOM   1168 3HD1 LEU    75      54.900  47.640  29.620  1.00  0.00            
ATOM   1169  CD2 LEU    75      54.060  49.680  28.310  1.00  0.00            
ATOM   1170 1HD2 LEU    75      53.300  49.090  28.820  1.00  0.00            
ATOM   1171 2HD2 LEU    75      54.410  50.530  28.910  1.00  0.00            
ATOM   1172 3HD2 LEU    75      53.510  50.080  27.460  1.00  0.00            
ATOM   1173  C   LEU    75      56.610  48.430  25.050  1.00  0.00            
ATOM   1174  O   LEU    75      56.230  47.250  25.050  1.00  0.00            
ATOM   1175  N   VAL    76      56.400  49.290  24.050  1.00  0.00            
ATOM   1176  H   VAL    76      56.630  50.260  24.220  1.00  0.00            
ATOM   1177  CA  VAL    76      55.810  48.880  22.790  1.00  0.00            
ATOM   1178  HA  VAL    76      54.890  48.330  23.010  1.00  0.00            
ATOM   1179  CB  VAL    76      55.560  50.080  21.900  1.00  0.00            
ATOM   1180  HB  VAL    76      56.460  50.680  21.790  1.00  0.00            
ATOM   1181  CG1 VAL    76      54.890  49.880  20.540  1.00  0.00            
ATOM   1182 1HG1 VAL    76      55.750  49.650  19.910  1.00  0.00            
ATOM   1183 2HG1 VAL    76      54.240  49.010  20.470  1.00  0.00            
ATOM   1184 3HG1 VAL    76      54.410  50.760  20.090  1.00  0.00            
ATOM   1185  CG2 VAL    76      54.500  50.870  22.650  1.00  0.00            
ATOM   1186 1HG2 VAL    76      54.230  51.780  22.120  1.00  0.00            
ATOM   1187 2HG2 VAL    76      53.570  50.300  22.650  1.00  0.00            
ATOM   1188 3HG2 VAL    76      54.750  51.080  23.700  1.00  0.00            
ATOM   1189  C   VAL    76      56.750  47.900  22.100  1.00  0.00            
ATOM   1190  O   VAL    76      56.240  47.010  21.420  1.00  0.00            
ATOM   1191  N   GLN    77      58.070  48.100  22.210  1.00  0.00            
ATOM   1192  H   GLN    77      58.410  48.880  22.740  1.00  0.00            
ATOM   1193  CA  GLN    77      59.020  47.280  21.480  1.00  0.00            
ATOM   1194  HA  GLN    77      58.720  46.900  20.510  1.00  0.00            
ATOM   1195  CB  GLN    77      60.330  48.030  21.220  1.00  0.00            
ATOM   1196  HB1 GLN    77      61.100  47.450  20.740  1.00  0.00            
ATOM   1197  HB2 GLN    77      60.710  48.420  22.170  1.00  0.00            
ATOM   1198  CG  GLN    77      60.060  49.180  20.250  1.00  0.00            
ATOM   1199  HG1 GLN    77      59.310  49.890  20.570  1.00  0.00            
ATOM   1200  HG2 GLN    77      59.700  48.720  19.330  1.00  0.00            
ATOM   1201  CD  GLN    77      61.330  49.970  20.030  1.00  0.00            
ATOM   1202  OE1 GLN    77      62.220  49.580  19.260  1.00  0.00            
ATOM   1203  NE2 GLN    77      61.480  51.060  20.790  1.00  0.00            
ATOM   1204 1HE2 GLN    77      60.820  51.310  21.490  1.00  0.00            
ATOM   1205 2HE2 GLN    77      62.360  51.570  20.780  1.00  0.00            
ATOM   1206  C   GLN    77      59.340  46.000  22.220  1.00  0.00            
ATOM   1207  O   GLN    77      59.860  45.090  21.570  1.00  0.00            
ATOM   1208  N   TYR    78      59.030  45.840  23.510  1.00  0.00            
ATOM   1209  H   TYR    78      58.910  46.680  24.060  1.00  0.00            
ATOM   1210  CA  TYR    78      59.180  44.630  24.290  1.00  0.00            
ATOM   1211  HA  TYR    78      60.210  44.280  24.180  1.00  0.00            
ATOM   1212  CB  TYR    78      59.010  44.920  25.780  1.00  0.00            
ATOM   1213  HB1 TYR    78      58.100  45.460  26.010  1.00  0.00            
ATOM   1214  HB2 TYR    78      59.810  45.620  26.020  1.00  0.00            
ATOM   1215  CG  TYR    78      59.090  43.670  26.630  1.00  0.00            
ATOM   1216  CD1 TYR    78      60.310  43.040  26.880  1.00  0.00            
ATOM   1217  HD1 TYR    78      61.230  43.360  26.400  1.00  0.00            
ATOM   1218  CE1 TYR    78      60.440  41.950  27.740  1.00  0.00            
ATOM   1219  HE1 TYR    78      61.400  41.480  27.870  1.00  0.00            
ATOM   1220  CZ  TYR    78      59.300  41.530  28.470  1.00  0.00            
ATOM   1221  OH  TYR    78      59.440  40.510  29.360  1.00  0.00            
ATOM   1222  HH  TYR    78      60.360  40.230  29.480  1.00  0.00            
ATOM   1223  CE2 TYR    78      58.020  42.060  28.180  1.00  0.00            
ATOM   1224  HE2 TYR    78      57.130  41.770  28.720  1.00  0.00            
ATOM   1225  CD2 TYR    78      57.960  43.080  27.220  1.00  0.00            
ATOM   1226  HD2 TYR    78      57.030  43.620  27.100  1.00  0.00            
ATOM   1227  C   TYR    78      58.200  43.530  23.900  1.00  0.00            
ATOM   1228  O   TYR    78      58.610  42.440  23.510  1.00  0.00            
ATOM   1229  N   TYR    79      56.910  43.870  23.950  1.00  0.00            
ATOM   1230  H   TYR    79      56.660  44.820  24.230  1.00  0.00            
ATOM   1231  CA  TYR    79      55.840  42.970  23.580  1.00  0.00            
ATOM   1232  HA  TYR    79      56.070  42.030  24.090  1.00  0.00            
ATOM   1233  CB  TYR    79      54.560  43.500  24.250  1.00  0.00            
ATOM   1234  HB1 TYR    79      53.800  42.790  23.940  1.00  0.00            
ATOM   1235  HB2 TYR    79      54.350  44.440  23.750  1.00  0.00            
ATOM   1236  CG  TYR    79      54.620  43.570  25.750  1.00  0.00            
ATOM   1237  CD1 TYR    79      54.580  42.380  26.490  1.00  0.00            
ATOM   1238  HD1 TYR    79      54.580  41.430  25.980  1.00  0.00            
ATOM   1239  CE1 TYR    79      54.470  42.450  27.880  1.00  0.00            
ATOM   1240  HE1 TYR    79      54.400  41.560  28.490  1.00  0.00            
ATOM   1241  CZ  TYR    79      54.390  43.710  28.510  1.00  0.00            
ATOM   1242  OH  TYR    79      54.200  43.660  29.860  1.00  0.00            
ATOM   1243  HH  TYR    79      53.980  44.580  30.050  1.00  0.00            
ATOM   1244  CE2 TYR    79      54.430  44.910  27.780  1.00  0.00            
ATOM   1245  HE2 TYR    79      54.300  45.880  28.260  1.00  0.00            
ATOM   1246  CD2 TYR    79      54.660  44.810  26.400  1.00  0.00            
ATOM   1247  HD2 TYR    79      54.720  45.690  25.770  1.00  0.00            
ATOM   1248  C   TYR    79      55.690  42.760  22.090  1.00  0.00            
ATOM   1249  O   TYR    79      54.740  42.110  21.650  1.00  0.00            
ATOM   1250  N   MET    80      56.620  43.340  21.320  1.00  0.00            
ATOM   1251  H   MET    80      57.280  43.990  21.700  1.00  0.00            
ATOM   1252  CA  MET    80      56.800  43.010  19.910  1.00  0.00            
ATOM   1253  HA  MET    80      55.870  42.990  19.350  1.00  0.00            
ATOM   1254  CB  MET    80      57.690  44.110  19.340  1.00  0.00            
ATOM   1255  HB1 MET    80      58.730  43.830  19.500  1.00  0.00            
ATOM   1256  HB2 MET    80      57.470  45.030  19.880  1.00  0.00            
ATOM   1257  CG  MET    80      57.410  44.280  17.840  1.00  0.00            
ATOM   1258  HG1 MET    80      56.340  44.150  17.750  1.00  0.00            
ATOM   1259  HG2 MET    80      57.990  43.520  17.330  1.00  0.00            
ATOM   1260  SD  MET    80      57.880  45.890  17.140  1.00  0.00            
ATOM   1261  CE  MET    80      59.670  45.660  17.240  1.00  0.00            
ATOM   1262  HE1 MET    80      60.010  44.740  16.770  1.00  0.00            
ATOM   1263  HE2 MET    80      60.050  46.500  16.650  1.00  0.00            
ATOM   1264  HE3 MET    80      59.980  45.670  18.290  1.00  0.00            
ATOM   1265  C   MET    80      57.480  41.670  19.650  1.00  0.00            
ATOM   1266  O   MET    80      57.210  41.100  18.600  1.00  0.00            
ATOM   1267  N   GLU    81      58.280  41.240  20.630  1.00  0.00            
ATOM   1268  H   GLU    81      58.360  41.850  21.440  1.00  0.00            
ATOM   1269  CA  GLU    81      58.950  39.960  20.550  1.00  0.00            
ATOM   1270  HA  GLU    81      58.740  39.500  19.580  1.00  0.00            
ATOM   1271  CB  GLU    81      60.440  40.280  20.570  1.00  0.00            
ATOM   1272  HB1 GLU    81      61.060  39.370  20.550  1.00  0.00            
ATOM   1273  HB2 GLU    81      60.740  40.610  21.560  1.00  0.00            
ATOM   1274  CG  GLU    81      61.080  41.140  19.490  1.00  0.00            
ATOM   1275  HG1 GLU    81      60.670  42.140  19.560  1.00  0.00            
ATOM   1276  HG2 GLU    81      60.820  40.850  18.460  1.00  0.00            
ATOM   1277  CD  GLU    81      62.590  41.260  19.680  1.00  0.00            
ATOM   1278  OE1 GLU    81      63.030  42.350  20.100  1.00  0.00            
ATOM   1279  OE2 GLU    81      63.300  40.290  19.400  1.00  0.00            
ATOM   1280  C   GLU    81      58.450  39.060  21.660  1.00  0.00            
ATOM   1281  O   GLU    81      58.150  37.900  21.350  1.00  0.00            
ATOM   1282  N   HIS    82      58.310  39.640  22.840  1.00  0.00            
ATOM   1283  H   HIS    82      58.550  40.620  22.960  1.00  0.00            
ATOM   1284  CA  HIS    82      57.890  38.970  24.050  1.00  0.00            
ATOM   1285  HA  HIS    82      58.370  37.990  24.130  1.00  0.00            
ATOM   1286  CB  HIS    82      58.380  39.670  25.320  1.00  0.00            
ATOM   1287  HB1 HIS    82      57.830  39.240  26.160  1.00  0.00            
ATOM   1288  HB2 HIS    82      58.220  40.750  25.310  1.00  0.00            
ATOM   1289  CG  HIS    82      59.850  39.440  25.500  1.00  0.00            
ATOM   1290  ND1 HIS    82      60.360  38.400  26.250  1.00  0.00            
ATOM   1291  HD1 HIS    82      59.840  37.840  26.910  1.00  0.00            
ATOM   1292  CE1 HIS    82      61.700  38.450  26.150  1.00  0.00            
ATOM   1293  HE1 HIS    82      62.470  37.890  26.670  1.00  0.00            
ATOM   1294  NE2 HIS    82      62.100  39.360  25.250  1.00  0.00            
ATOM   1295  CD2 HIS    82      60.920  39.950  24.800  1.00  0.00            
ATOM   1296  HD2 HIS    82      60.880  40.800  24.110  1.00  0.00            
ATOM   1297  C   HIS    82      56.380  38.730  24.110  1.00  0.00            
ATOM   1298  O   HIS    82      55.680  39.330  24.910  1.00  0.00            
ATOM   1299  N   HIS    83      55.860  37.860  23.240  1.00  0.00            
ATOM   1300  H   HIS    83      56.440  37.410  22.540  1.00  0.00            
ATOM   1301  CA  HIS    83      54.440  37.600  23.110  1.00  0.00            
ATOM   1302  HA  HIS    83      53.910  38.550  23.180  1.00  0.00            
ATOM   1303  CB  HIS    83      54.160  36.910  21.780  1.00  0.00            
ATOM   1304  HB1 HIS    83      53.120  36.570  21.760  1.00  0.00            
ATOM   1305  HB2 HIS    83      54.810  36.050  21.630  1.00  0.00            
ATOM   1306  CG  HIS    83      54.320  37.760  20.550  1.00  0.00            
ATOM   1307  ND1 HIS    83      54.590  37.290  19.270  1.00  0.00            
ATOM   1308  CE1 HIS    83      54.710  38.340  18.450  1.00  0.00            
ATOM   1309  HE1 HIS    83      54.920  38.220  17.400  1.00  0.00            
ATOM   1310  NE2 HIS    83      54.650  39.440  19.200  1.00  0.00            
ATOM   1311  HE2 HIS    83      54.800  40.330  18.750  1.00  0.00            
ATOM   1312  CD2 HIS    83      54.300  39.130  20.500  1.00  0.00            
ATOM   1313  HD2 HIS    83      53.880  39.830  21.200  1.00  0.00            
ATOM   1314  C   HIS    83      53.860  36.730  24.210  1.00  0.00            
ATOM   1315  O   HIS    83      52.710  36.940  24.610  1.00  0.00            
ATOM   1316  N   GLY    84      54.680  35.880  24.820  1.00  0.00            
ATOM   1317  H   GLY    84      55.550  35.610  24.370  1.00  0.00            
ATOM   1318  CA  GLY    84      54.390  35.110  26.020  1.00  0.00            
ATOM   1319  HA1 GLY    84      55.160  34.330  26.050  1.00  0.00            
ATOM   1320  HA2 GLY    84      53.470  34.560  25.790  1.00  0.00            
ATOM   1321  C   GLY    84      54.300  35.840  27.350  1.00  0.00            
ATOM   1322  O   GLY    84      54.110  35.240  28.400  1.00  0.00            
ATOM   1323  N   GLN    85      54.510  37.160  27.380  1.00  0.00            
ATOM   1324  H   GLN    85      54.550  37.560  26.450  1.00  0.00            
ATOM   1325  CA  GLN    85      54.350  38.070  28.500  1.00  0.00            
ATOM   1326  HA  GLN    85      54.310  37.530  29.450  1.00  0.00            
ATOM   1327  CB  GLN    85      55.580  38.960  28.540  1.00  0.00            
ATOM   1328  HB1 GLN    85      55.340  39.680  29.340  1.00  0.00            
ATOM   1329  HB2 GLN    85      55.730  39.510  27.610  1.00  0.00            
ATOM   1330  CG  GLN    85      56.870  38.210  28.850  1.00  0.00            
ATOM   1331  HG1 GLN    85      57.740  38.770  28.530  1.00  0.00            
ATOM   1332  HG2 GLN    85      56.840  37.310  28.230  1.00  0.00            
ATOM   1333  CD  GLN    85      57.150  37.790  30.290  1.00  0.00            
ATOM   1334  OE1 GLN    85      56.280  37.790  31.150  1.00  0.00            
ATOM   1335  NE2 GLN    85      58.350  37.430  30.740  1.00  0.00            
ATOM   1336 1HE2 GLN    85      59.080  37.290  30.060  1.00  0.00            
ATOM   1337 2HE2 GLN    85      58.440  37.260  31.730  1.00  0.00            
ATOM   1338  C   GLN    85      53.020  38.810  28.420  1.00  0.00            
ATOM   1339  O   GLN    85      52.810  39.610  29.330  1.00  0.00            
ATOM   1340  N   LEU    86      52.200  38.640  27.370  1.00  0.00            
ATOM   1341  H   LEU    86      52.470  38.070  26.590  1.00  0.00            
ATOM   1342  CA  LEU    86      50.940  39.360  27.280  1.00  0.00            
ATOM   1343  HA  LEU    86      50.650  39.840  28.220  1.00  0.00            
ATOM   1344  CB  LEU    86      51.150  40.480  26.270  1.00  0.00            
ATOM   1345  HB1 LEU    86      51.500  39.920  25.400  1.00  0.00            
ATOM   1346  HB2 LEU    86      51.920  41.240  26.470  1.00  0.00            
ATOM   1347  CG  LEU    86      49.860  41.170  25.810  1.00  0.00            
ATOM   1348  HG  LEU    86      49.150  40.500  25.330  1.00  0.00            
ATOM   1349  CD1 LEU    86      49.150  41.680  27.060  1.00  0.00            
ATOM   1350 1HD1 LEU    86      49.860  42.180  27.720  1.00  0.00            
ATOM   1351 2HD1 LEU    86      48.250  42.260  26.840  1.00  0.00            
ATOM   1352 3HD1 LEU    86      48.690  40.910  27.680  1.00  0.00            
ATOM   1353  CD2 LEU    86      50.240  42.360  24.950  1.00  0.00            
ATOM   1354 1HD2 LEU    86      50.920  43.050  25.460  1.00  0.00            
ATOM   1355 2HD2 LEU    86      50.820  42.040  24.080  1.00  0.00            
ATOM   1356 3HD2 LEU    86      49.350  42.840  24.540  1.00  0.00            
ATOM   1357  C   LEU    86      49.810  38.410  26.900  1.00  0.00            
ATOM   1358  O   LEU    86      49.820  37.760  25.860  1.00  0.00            
ATOM   1359  N   LYS    87      48.810  38.250  27.770  1.00  0.00            
ATOM   1360  H   LYS    87      48.670  38.780  28.620  1.00  0.00            
ATOM   1361  CA  LYS    87      47.850  37.190  27.570  1.00  0.00            
ATOM   1362  HA  LYS    87      47.670  37.140  26.490  1.00  0.00            
ATOM   1363  CB  LYS    87      48.520  35.860  27.910  1.00  0.00            
ATOM   1364  HB1 LYS    87      49.470  35.810  27.380  1.00  0.00            
ATOM   1365  HB2 LYS    87      47.930  34.990  27.610  1.00  0.00            
ATOM   1366  CG  LYS    87      48.900  35.720  29.390  1.00  0.00            
ATOM   1367  HG1 LYS    87      47.980  35.710  29.980  1.00  0.00            
ATOM   1368  HG2 LYS    87      49.540  36.570  29.590  1.00  0.00            
ATOM   1369  CD  LYS    87      49.560  34.370  29.630  1.00  0.00            
ATOM   1370  HD1 LYS    87      50.590  34.470  29.290  1.00  0.00            
ATOM   1371  HD2 LYS    87      48.950  33.570  29.190  1.00  0.00            
ATOM   1372  CE  LYS    87      49.620  34.070  31.120  1.00  0.00            
ATOM   1373  HE1 LYS    87      50.240  33.190  31.360  1.00  0.00            
ATOM   1374  HE2 LYS    87      48.690  33.690  31.560  1.00  0.00            
ATOM   1375  NZ  LYS    87      50.190  35.140  31.940  1.00  0.00            
ATOM   1376  HZ1 LYS    87      51.200  35.080  31.850  1.00  0.00            
ATOM   1377  HZ2 LYS    87      49.900  36.060  31.650  1.00  0.00            
ATOM   1378  HZ3 LYS    87      49.800  35.040  32.860  1.00  0.00            
ATOM   1379  C   LYS    87      46.530  37.410  28.290  1.00  0.00            
ATOM   1380  O   LYS    87      46.470  38.090  29.310  1.00  0.00            
ATOM   1381  N   GLU    88      45.460  36.910  27.680  1.00  0.00            
ATOM   1382  H   GLU    88      45.570  36.450  26.780  1.00  0.00            
ATOM   1383  CA  GLU    88      44.090  36.940  28.150  1.00  0.00            
ATOM   1384  HA  GLU    88      43.870  37.950  28.490  1.00  0.00            
ATOM   1385  CB  GLU    88      43.180  36.520  27.010  1.00  0.00            
ATOM   1386  HB1 GLU    88      42.220  36.390  27.510  1.00  0.00            
ATOM   1387  HB2 GLU    88      43.540  35.630  26.500  1.00  0.00            
ATOM   1388  CG  GLU    88      42.950  37.690  26.040  1.00  0.00            
ATOM   1389  HG1 GLU    88      43.850  37.890  25.450  1.00  0.00            
ATOM   1390  HG2 GLU    88      42.860  38.650  26.550  1.00  0.00            
ATOM   1391  CD  GLU    88      41.760  37.280  25.180  1.00  0.00            
ATOM   1392  OE1 GLU    88      40.620  37.730  25.390  1.00  0.00            
ATOM   1393  OE2 GLU    88      41.960  36.530  24.220  1.00  0.00            
ATOM   1394  C   GLU    88      43.880  36.000  29.340  1.00  0.00            
ATOM   1395  O   GLU    88      44.600  35.020  29.480  1.00  0.00            
ATOM   1396  N   LYS    89      42.820  36.260  30.110  1.00  0.00            
ATOM   1397  H   LYS    89      42.330  37.100  29.870  1.00  0.00            
ATOM   1398  CA  LYS    89      42.520  35.540  31.340  1.00  0.00            
ATOM   1399  HA  LYS    89      43.380  35.570  32.010  1.00  0.00            
ATOM   1400  CB  LYS    89      41.280  36.160  31.980  1.00  0.00            
ATOM   1401  HB1 LYS    89      40.420  35.970  31.340  1.00  0.00            
ATOM   1402  HB2 LYS    89      41.560  37.220  32.010  1.00  0.00            
ATOM   1403  CG  LYS    89      41.010  35.720  33.410  1.00  0.00            
ATOM   1404  HG1 LYS    89      40.850  34.650  33.320  1.00  0.00            
ATOM   1405  HG2 LYS    89      40.100  36.110  33.860  1.00  0.00            
ATOM   1406  CD  LYS    89      42.160  35.870  34.410  1.00  0.00            
ATOM   1407  HD1 LYS    89      42.520  36.900  34.400  1.00  0.00            
ATOM   1408  HD2 LYS    89      42.980  35.200  34.150  1.00  0.00            
ATOM   1409  CE  LYS    89      41.780  35.550  35.840  1.00  0.00            
ATOM   1410  HE1 LYS    89      41.690  34.460  35.840  1.00  0.00            
ATOM   1411  HE2 LYS    89      40.800  35.930  36.150  1.00  0.00            
ATOM   1412  NZ  LYS    89      42.840  35.930  36.780  1.00  0.00            
ATOM   1413  HZ1 LYS    89      43.740  35.630  36.460  1.00  0.00            
ATOM   1414  HZ2 LYS    89      42.930  36.940  36.880  1.00  0.00            
ATOM   1415  HZ3 LYS    89      42.690  35.500  37.690  1.00  0.00            
ATOM   1416  C   LYS    89      42.230  34.060  31.110  1.00  0.00            
ATOM   1417  O   LYS    89      42.650  33.270  31.960  1.00  0.00            
ATOM   1418  N   ASN    90      41.410  33.820  30.080  1.00  0.00            
ATOM   1419  H   ASN    90      41.120  34.630  29.550  1.00  0.00            
ATOM   1420  CA  ASN    90      40.770  32.550  29.830  1.00  0.00            
ATOM   1421  HA  ASN    90      41.520  31.780  30.020  1.00  0.00            
ATOM   1422  CB  ASN    90      39.640  32.330  30.830  1.00  0.00            
ATOM   1423  HB1 ASN    90      40.140  32.310  31.800  1.00  0.00            
ATOM   1424  HB2 ASN    90      39.190  31.370  30.580  1.00  0.00            
ATOM   1425  CG  ASN    90      38.590  33.420  30.790  1.00  0.00            
ATOM   1426  OD1 ASN    90      38.400  34.060  29.750  1.00  0.00            
ATOM   1427  ND2 ASN    90      37.710  33.560  31.780  1.00  0.00            
ATOM   1428 1HD2 ASN    90      37.690  32.960  32.590  1.00  0.00            
ATOM   1429 2HD2 ASN    90      37.160  34.410  31.740  1.00  0.00            
ATOM   1430  C   ASN    90      40.490  32.240  28.360  1.00  0.00            
ATOM   1431  O   ASN    90      39.520  31.520  28.150  1.00  0.00            
ATOM   1432  N   GLY    91      41.380  32.480  27.400  1.00  0.00            
ATOM   1433  H   GLY    91      41.200  31.810  26.670  1.00  0.00            
ATOM   1434  CA  GLY    91      42.770  32.910  27.390  1.00  0.00            
ATOM   1435  HA1 GLY    91      43.250  32.500  28.280  1.00  0.00            
ATOM   1436  HA2 GLY    91      42.760  34.010  27.370  1.00  0.00            
ATOM   1437  C   GLY    91      43.610  32.410  26.230  1.00  0.00            
ATOM   1438  O   GLY    91      43.650  31.260  25.810  1.00  0.00            
ATOM   1439  N   ASP    92      44.400  33.370  25.740  1.00  0.00            
ATOM   1440  H   ASP    92      44.340  34.290  26.140  1.00  0.00            
ATOM   1441  CA  ASP    92      45.380  33.200  24.680  1.00  0.00            
ATOM   1442  HA  ASP    92      45.860  32.220  24.710  1.00  0.00            
ATOM   1443  CB  ASP    92      44.610  33.380  23.380  1.00  0.00            
ATOM   1444  HB1 ASP    92      44.200  34.390  23.300  1.00  0.00            
ATOM   1445  HB2 ASP    92      43.760  32.690  23.430  1.00  0.00            
ATOM   1446  CG  ASP    92      45.280  33.110  22.040  1.00  0.00            
ATOM   1447  OD1 ASP    92      44.790  33.640  21.020  1.00  0.00            
ATOM   1448  OD2 ASP    92      46.300  32.400  22.000  1.00  0.00            
ATOM   1449  C   ASP    92      46.460  34.280  24.780  1.00  0.00            
ATOM   1450  O   ASP    92      46.230  35.240  25.510  1.00  0.00            
ATOM   1451  N   VAL    93      47.610  34.060  24.150  1.00  0.00            
ATOM   1452  H   VAL    93      47.700  33.210  23.610  1.00  0.00            
ATOM   1453  CA  VAL    93      48.650  35.060  24.070  1.00  0.00            
ATOM   1454  HA  VAL    93      48.610  35.570  25.030  1.00  0.00            
ATOM   1455  CB  VAL    93      50.010  34.400  23.880  1.00  0.00            
ATOM   1456  HB  VAL    93      50.670  35.220  23.600  1.00  0.00            
ATOM   1457  CG1 VAL    93      50.500  33.690  25.150  1.00  0.00            
ATOM   1458 1HG1 VAL    93      50.980  34.340  25.880  1.00  0.00            
ATOM   1459 2HG1 VAL    93      49.620  33.190  25.550  1.00  0.00            
ATOM   1460 3HG1 VAL    93      51.290  32.970  24.990  1.00  0.00            
ATOM   1461  CG2 VAL    93      50.030  33.490  22.650  1.00  0.00            
ATOM   1462 1HG2 VAL    93      50.030  34.140  21.770  1.00  0.00            
ATOM   1463 2HG2 VAL    93      50.940  32.900  22.690  1.00  0.00            
ATOM   1464 3HG2 VAL    93      49.180  32.830  22.800  1.00  0.00            
ATOM   1465  C   VAL    93      48.400  36.070  22.960  1.00  0.00            
ATOM   1466  O   VAL    93      47.730  35.750  21.970  1.00  0.00            
ATOM   1467  N   ILE    94      48.860  37.330  23.050  1.00  0.00            
ATOM   1468  H   ILE    94      49.290  37.600  23.920  1.00  0.00            
ATOM   1469  CA  ILE    94      48.650  38.340  22.040  1.00  0.00            
ATOM   1470  HA  ILE    94      48.010  37.970  21.240  1.00  0.00            
ATOM   1471  CB  ILE    94      48.030  39.580  22.670  1.00  0.00            
ATOM   1472  HB  ILE    94      48.780  39.840  23.420  1.00  0.00            
ATOM   1473  CG2 ILE    94      48.050  40.800  21.750  1.00  0.00            
ATOM   1474 1HG2 ILE    94      47.900  40.400  20.750  1.00  0.00            
ATOM   1475 2HG2 ILE    94      47.150  41.410  21.840  1.00  0.00            
ATOM   1476 3HG2 ILE    94      48.960  41.390  21.660  1.00  0.00            
ATOM   1477  CG1 ILE    94      46.700  39.430  23.400  1.00  0.00            
ATOM   1478 1HG1 ILE    94      45.980  39.070  22.670  1.00  0.00            
ATOM   1479 2HG1 ILE    94      46.280  40.410  23.590  1.00  0.00            
ATOM   1480  CD  ILE    94      46.620  38.510  24.620  1.00  0.00            
ATOM   1481  HD1 ILE    94      46.740  37.480  24.260  1.00  0.00            
ATOM   1482  HD2 ILE    94      47.420  38.860  25.270  1.00  0.00            
ATOM   1483  HD3 ILE    94      45.690  38.750  25.110  1.00  0.00            
ATOM   1484  C   ILE    94      49.940  38.610  21.280  1.00  0.00            
ATOM   1485  O   ILE    94      51.000  38.960  21.800  1.00  0.00            
ATOM   1486  N   GLU    95      49.860  38.460  19.960  1.00  0.00            
ATOM   1487  H   GLU    95      48.910  38.470  19.600  1.00  0.00            
ATOM   1488  CA  GLU    95      50.950  38.310  19.020  1.00  0.00            
ATOM   1489  HA  GLU    95      51.930  38.090  19.440  1.00  0.00            
ATOM   1490  CB  GLU    95      50.810  37.190  17.980  1.00  0.00            
ATOM   1491  HB1 GLU    95      51.720  37.180  17.380  1.00  0.00            
ATOM   1492  HB2 GLU    95      49.890  37.300  17.420  1.00  0.00            
ATOM   1493  CG  GLU    95      50.740  35.780  18.540  1.00  0.00            
ATOM   1494  HG1 GLU    95      49.790  35.810  19.070  1.00  0.00            
ATOM   1495  HG2 GLU    95      51.580  35.750  19.240  1.00  0.00            
ATOM   1496  CD  GLU    95      50.800  34.740  17.440  1.00  0.00            
ATOM   1497  OE1 GLU    95      50.010  34.830  16.470  1.00  0.00            
ATOM   1498  OE2 GLU    95      51.660  33.830  17.520  1.00  0.00            
ATOM   1499  C   GLU    95      51.090  39.590  18.200  1.00  0.00            
ATOM   1500  O   GLU    95      50.330  39.900  17.270  1.00  0.00            
ATOM   1501  N   LEU    96      52.100  40.370  18.560  1.00  0.00            
ATOM   1502  H   LEU    96      52.610  40.120  19.400  1.00  0.00            
ATOM   1503  CA  LEU    96      52.300  41.720  18.070  1.00  0.00            
ATOM   1504  HA  LEU    96      51.400  42.090  17.590  1.00  0.00            
ATOM   1505  CB  LEU    96      52.740  42.650  19.210  1.00  0.00            
ATOM   1506  HB1 LEU    96      52.980  43.570  18.690  1.00  0.00            
ATOM   1507  HB2 LEU    96      53.670  42.290  19.660  1.00  0.00            
ATOM   1508  CG  LEU    96      51.740  42.920  20.320  1.00  0.00            
ATOM   1509  HG  LEU    96      51.730  42.060  20.980  1.00  0.00            
ATOM   1510  CD1 LEU    96      52.180  44.170  21.090  1.00  0.00            
ATOM   1511 1HD1 LEU    96      51.480  44.370  21.900  1.00  0.00            
ATOM   1512 2HD1 LEU    96      53.190  44.060  21.460  1.00  0.00            
ATOM   1513 3HD1 LEU    96      52.340  45.040  20.460  1.00  0.00            
ATOM   1514  CD2 LEU    96      50.340  43.200  19.780  1.00  0.00            
ATOM   1515 1HD2 LEU    96      50.270  44.020  19.060  1.00  0.00            
ATOM   1516 2HD2 LEU    96      49.810  42.370  19.320  1.00  0.00            
ATOM   1517 3HD2 LEU    96      49.690  43.450  20.610  1.00  0.00            
ATOM   1518  C   LEU    96      53.430  41.820  17.040  1.00  0.00            
ATOM   1519  O   LEU    96      54.540  41.570  17.470  1.00  0.00            
ATOM   1520  N   LYS    97      53.120  42.090  15.780  1.00  0.00            
ATOM   1521  H   LYS    97      52.160  42.130  15.490  1.00  0.00            
ATOM   1522  CA  LYS    97      54.110  41.940  14.720  1.00  0.00            
ATOM   1523  HA  LYS    97      54.930  41.370  15.130  1.00  0.00            
ATOM   1524  CB  LYS    97      53.610  41.020  13.610  1.00  0.00            
ATOM   1525  HB1 LYS    97      54.400  40.910  12.850  1.00  0.00            
ATOM   1526  HB2 LYS    97      52.780  41.460  13.080  1.00  0.00            
ATOM   1527  CG  LYS    97      53.170  39.680  14.180  1.00  0.00            
ATOM   1528  HG1 LYS    97      52.310  39.830  14.810  1.00  0.00            
ATOM   1529  HG2 LYS    97      54.050  39.360  14.740  1.00  0.00            
ATOM   1530  CD  LYS    97      52.870  38.690  13.060  1.00  0.00            
ATOM   1531  HD1 LYS    97      53.770  38.670  12.450  1.00  0.00            
ATOM   1532  HD2 LYS    97      51.940  38.890  12.520  1.00  0.00            
ATOM   1533  CE  LYS    97      52.640  37.310  13.680  1.00  0.00            
ATOM   1534  HE1 LYS    97      51.850  37.400  14.430  1.00  0.00            
ATOM   1535  HE2 LYS    97      53.550  37.010  14.210  1.00  0.00            
ATOM   1536  NZ  LYS    97      52.370  36.270  12.680  1.00  0.00            
ATOM   1537  HZ1 LYS    97      51.540  36.510  12.180  1.00  0.00            
ATOM   1538  HZ2 LYS    97      53.190  36.240  12.090  1.00  0.00            
ATOM   1539  HZ3 LYS    97      52.390  35.400  13.190  1.00  0.00            
ATOM   1540  C   LYS    97      54.710  43.250  14.220  1.00  0.00            
ATOM   1541  O   LYS    97      55.930  43.380  14.170  1.00  0.00            
ATOM   1542  N   TYR    98      53.950  44.210  13.700  1.00  0.00            
ATOM   1543  H   TYR    98      52.990  43.930  13.570  1.00  0.00            
ATOM   1544  CA  TYR    98      54.460  45.360  12.980  1.00  0.00            
ATOM   1545  HA  TYR    98      55.470  45.560  13.340  1.00  0.00            
ATOM   1546  CB  TYR    98      54.590  44.950  11.520  1.00  0.00            
ATOM   1547  HB1 TYR    98      55.620  44.950  11.160  1.00  0.00            
ATOM   1548  HB2 TYR    98      54.040  45.770  11.070  1.00  0.00            
ATOM   1549  CG  TYR    98      53.990  43.660  11.010  1.00  0.00            
ATOM   1550  CD1 TYR    98      54.790  42.510  10.870  1.00  0.00            
ATOM   1551  HD1 TYR    98      55.870  42.520  10.880  1.00  0.00            
ATOM   1552  CE1 TYR    98      54.210  41.340  10.380  1.00  0.00            
ATOM   1553  HE1 TYR    98      54.830  40.520  10.080  1.00  0.00            
ATOM   1554  CZ  TYR    98      52.820  41.270  10.160  1.00  0.00            
ATOM   1555  OH  TYR    98      52.220  40.080   9.850  1.00  0.00            
ATOM   1556  HH  TYR    98      52.810  39.420   9.470  1.00  0.00            
ATOM   1557  CE2 TYR    98      52.030  42.390  10.460  1.00  0.00            
ATOM   1558  HE2 TYR    98      50.950  42.270  10.470  1.00  0.00            
ATOM   1559  CD2 TYR    98      52.630  43.620  10.760  1.00  0.00            
ATOM   1560  HD2 TYR    98      52.050  44.470  11.090  1.00  0.00            
ATOM   1561  C   TYR    98      53.580  46.580  13.210  1.00  0.00            
ATOM   1562  O   TYR    98      52.370  46.400  13.210  1.00  0.00            
ATOM   1563  N   PRO    99      54.110  47.780  13.460  1.00  0.00            
ATOM   1564  CD  PRO    99      55.490  48.050  13.780  1.00  0.00            
ATOM   1565  HD1 PRO    99      56.140  47.810  12.960  1.00  0.00            
ATOM   1566  HD2 PRO    99      55.800  47.460  14.650  1.00  0.00            
ATOM   1567  CG  PRO    99      55.470  49.520  14.210  1.00  0.00            
ATOM   1568  HG1 PRO    99      55.590  50.210  13.370  1.00  0.00            
ATOM   1569  HG2 PRO    99      56.170  49.720  15.010  1.00  0.00            
ATOM   1570  CB  PRO    99      54.010  49.850  14.490  1.00  0.00            
ATOM   1571  HB1 PRO    99      53.720  50.830  14.130  1.00  0.00            
ATOM   1572  HB2 PRO    99      53.840  49.740  15.570  1.00  0.00            
ATOM   1573  CA  PRO    99      53.150  48.820  13.770  1.00  0.00            
ATOM   1574  HA  PRO    99      52.330  48.480  14.400  1.00  0.00            
ATOM   1575  C   PRO    99      52.630  49.370  12.440  1.00  0.00            
ATOM   1576  O   PRO    99      53.280  49.200  11.420  1.00  0.00            
ATOM   1577  N   LEU   100      51.480  50.040  12.490  1.00  0.00            
ATOM   1578  H   LEU   100      51.020  49.950  13.380  1.00  0.00            
ATOM   1579  CA  LEU   100      50.830  50.700  11.370  1.00  0.00            
ATOM   1580  HA  LEU   100      51.370  50.330  10.490  1.00  0.00            
ATOM   1581  CB  LEU   100      49.390  50.200  11.210  1.00  0.00            
ATOM   1582  HB1 LEU   100      48.990  50.340  12.210  1.00  0.00            
ATOM   1583  HB2 LEU   100      49.510  49.140  10.960  1.00  0.00            
ATOM   1584  CG  LEU   100      48.460  50.910  10.220  1.00  0.00            
ATOM   1585  HG  LEU   100      48.520  51.990  10.300  1.00  0.00            
ATOM   1586  CD1 LEU   100      48.860  50.670   8.760  1.00  0.00            
ATOM   1587 1HD1 LEU   100      48.170  51.250   8.140  1.00  0.00            
ATOM   1588 2HD1 LEU   100      49.800  51.200   8.680  1.00  0.00            
ATOM   1589 3HD1 LEU   100      48.740  49.620   8.500  1.00  0.00            
ATOM   1590  CD2 LEU   100      47.040  50.400  10.470  1.00  0.00            
ATOM   1591 1HD2 LEU   100      47.030  49.350  10.180  1.00  0.00            
ATOM   1592 2HD2 LEU   100      46.660  50.540  11.490  1.00  0.00            
ATOM   1593 3HD2 LEU   100      46.400  50.930   9.760  1.00  0.00            
ATOM   1594  C   LEU   100      50.970  52.210  11.410  1.00  0.00            
ATOM   1595  O   LEU   100      50.780  52.810  12.450  1.00  0.00            
ATOM   1596  N   ASN   101      51.240  52.780  10.230  1.00  0.00            
ATOM   1597  H   ASN   101      51.470  52.090   9.530  1.00  0.00            
ATOM   1598  CA  ASN   101      51.290  54.200   9.930  1.00  0.00            
ATOM   1599  HA  ASN   101      50.470  54.730  10.410  1.00  0.00            
ATOM   1600  CB  ASN   101      52.580  54.730  10.550  1.00  0.00            
ATOM   1601  HB1 ASN   101      53.430  54.260  10.050  1.00  0.00            
ATOM   1602  HB2 ASN   101      52.650  54.530  11.620  1.00  0.00            
ATOM   1603  CG  ASN   101      52.850  56.200  10.280  1.00  0.00            
ATOM   1604  OD1 ASN   101      52.510  57.100  11.040  1.00  0.00            
ATOM   1605  ND2 ASN   101      53.500  56.590   9.170  1.00  0.00            
ATOM   1606 1HD2 ASN   101      53.810  55.970   8.440  1.00  0.00            
ATOM   1607 2HD2 ASN   101      53.850  57.540   9.190  1.00  0.00            
ATOM   1608  C   ASN   101      51.050  54.460   8.460  1.00  0.00            
ATOM   1609  OC1 ASN   101      51.920  54.150   7.620  1.00  0.00            
ATOM   1610  OC2 ASN   101      49.970  55.000   8.130  1.00  0.00            
ATOM   1611  CH3 ACE   102      26.460  49.530  22.880  1.00  0.00            
ATOM   1612 1HH3 ACE   102      25.570  48.920  22.880  1.00  0.00            
ATOM   1613 2HH3 ACE   102      26.360  50.410  23.510  1.00  0.00            
ATOM   1614 3HH3 ACE   102      26.690  49.790  21.840  1.00  0.00            
ATOM   1615  C   ACE   102      27.650  48.750  23.440  1.00  0.00            
ATOM   1616  O   ACE   102      28.820  49.130  23.400  1.00  0.00            
ATOM   1617  N   GLY   103      27.370  47.630  24.110  1.00  0.00            
ATOM   1618  H   GLY   103      26.420  47.290  24.010  1.00  0.00            
ATOM   1619  CA  GLY   103      28.310  46.750  24.760  1.00  0.00            
ATOM   1620  HA1 GLY   103      29.100  46.560  24.040  1.00  0.00            
ATOM   1621  HA2 GLY   103      27.820  45.790  24.930  1.00  0.00            
ATOM   1622  C   GLY   103      29.010  47.240  26.020  1.00  0.00            
ATOM   1623  O   GLY   103      28.460  48.000  26.810  1.00  0.00            
ATOM   1624  N   ASP   104      30.260  46.840  26.240  1.00  0.00            
ATOM   1625  H   ASP   104      30.670  46.190  25.580  1.00  0.00            
ATOM   1626  CA  ASP   104      31.100  47.230  27.360  1.00  0.00            
ATOM   1627  HA  ASP   104      30.920  48.270  27.640  1.00  0.00            
ATOM   1628  CB  ASP   104      30.640  46.380  28.530  1.00  0.00            
ATOM   1629  HB1 ASP   104      31.030  45.400  28.260  1.00  0.00            
ATOM   1630  HB2 ASP   104      29.560  46.380  28.650  1.00  0.00            
ATOM   1631  CG  ASP   104      31.310  46.820  29.830  1.00  0.00            
ATOM   1632  OD1 ASP   104      30.840  47.800  30.440  1.00  0.00            
ATOM   1633  OD2 ASP   104      32.280  46.130  30.200  1.00  0.00            
ATOM   1634  C   ASP   104      32.600  47.060  27.140  1.00  0.00            
ATOM   1635  O   ASP   104      33.020  46.220  26.350  1.00  0.00            
ATOM   1636  N   LYS   105      33.450  47.800  27.850  1.00  0.00            
ATOM   1637  H   LYS   105      33.200  48.560  28.470  1.00  0.00            
ATOM   1638  CA  LYS   105      34.890  47.620  27.780  1.00  0.00            
ATOM   1639  HA  LYS   105      35.250  47.910  26.790  1.00  0.00            
ATOM   1640  CB  LYS   105      35.570  48.650  28.680  1.00  0.00            
ATOM   1641  HB1 LYS   105      36.620  48.370  28.730  1.00  0.00            
ATOM   1642  HB2 LYS   105      35.180  48.520  29.680  1.00  0.00            
ATOM   1643  CG  LYS   105      35.360  50.100  28.250  1.00  0.00            
ATOM   1644  HG1 LYS   105      34.560  50.670  28.720  1.00  0.00            
ATOM   1645  HG2 LYS   105      35.090  50.160  27.200  1.00  0.00            
ATOM   1646  CD  LYS   105      36.560  51.030  28.440  1.00  0.00            
ATOM   1647  HD1 LYS   105      37.450  50.420  28.290  1.00  0.00            
ATOM   1648  HD2 LYS   105      36.540  51.260  29.500  1.00  0.00            
ATOM   1649  CE  LYS   105      36.350  52.300  27.630  1.00  0.00            
ATOM   1650  HE1 LYS   105      35.530  52.890  28.060  1.00  0.00            
ATOM   1651  HE2 LYS   105      36.140  52.030  26.600  1.00  0.00            
ATOM   1652  NZ  LYS   105      37.480  53.250  27.650  1.00  0.00            
ATOM   1653  HZ1 LYS   105      37.930  53.320  28.540  1.00  0.00            
ATOM   1654  HZ2 LYS   105      38.210  52.900  27.050  1.00  0.00            
ATOM   1655  HZ3 LYS   105      37.250  54.150  27.240  1.00  0.00            
ATOM   1656  C   LYS   105      35.380  46.230  28.140  1.00  0.00            
ATOM   1657  O   LYS   105      36.420  45.880  27.570  1.00  0.00            
ATOM   1658  N   GLN   106      34.680  45.380  28.890  1.00  0.00            
ATOM   1659  H   GLN   106      33.790  45.750  29.180  1.00  0.00            
ATOM   1660  CA  GLN   106      35.010  43.980  29.050  1.00  0.00            
ATOM   1661  HA  GLN   106      36.040  43.960  29.420  1.00  0.00            
ATOM   1662  CB  GLN   106      34.050  43.560  30.150  1.00  0.00            
ATOM   1663  HB1 GLN   106      33.020  43.530  29.790  1.00  0.00            
ATOM   1664  HB2 GLN   106      34.100  44.270  30.960  1.00  0.00            
ATOM   1665  CG  GLN   106      34.320  42.140  30.640  1.00  0.00            
ATOM   1666  HG1 GLN   106      34.000  41.540  29.780  1.00  0.00            
ATOM   1667  HG2 GLN   106      33.610  41.720  31.360  1.00  0.00            
ATOM   1668  CD  GLN   106      35.720  41.810  31.130  1.00  0.00            
ATOM   1669  OE1 GLN   106      36.490  42.620  31.640  1.00  0.00            
ATOM   1670  NE2 GLN   106      35.980  40.540  31.460  1.00  0.00            
ATOM   1671 1HE2 GLN   106      35.280  39.810  31.380  1.00  0.00            
ATOM   1672 2HE2 GLN   106      36.830  40.320  31.950  1.00  0.00            
ATOM   1673  C   GLN   106      34.870  43.160  27.780  1.00  0.00            
ATOM   1674  O   GLN   106      35.500  42.100  27.740  1.00  0.00            
ATOM   1675  N   VAL   107      34.160  43.670  26.770  1.00  0.00            
ATOM   1676  H   VAL   107      33.810  44.610  26.920  1.00  0.00            
ATOM   1677  CA  VAL   107      33.880  43.010  25.510  1.00  0.00            
ATOM   1678  HA  VAL   107      34.470  42.090  25.550  1.00  0.00            
ATOM   1679  CB  VAL   107      32.430  42.540  25.480  1.00  0.00            
ATOM   1680  HB  VAL   107      32.390  41.920  24.590  1.00  0.00            
ATOM   1681  CG1 VAL   107      32.170  41.660  26.700  1.00  0.00            
ATOM   1682 1HG1 VAL   107      31.240  41.130  26.480  1.00  0.00            
ATOM   1683 2HG1 VAL   107      32.970  40.930  26.810  1.00  0.00            
ATOM   1684 3HG1 VAL   107      32.150  42.290  27.590  1.00  0.00            
ATOM   1685  CG2 VAL   107      31.420  43.660  25.310  1.00  0.00            
ATOM   1686 1HG2 VAL   107      30.410  43.270  25.120  1.00  0.00            
ATOM   1687 2HG2 VAL   107      31.200  44.150  26.260  1.00  0.00            
ATOM   1688 3HG2 VAL   107      31.570  44.410  24.540  1.00  0.00            
ATOM   1689  C   VAL   107      34.300  43.780  24.270  1.00  0.00            
ATOM   1690  O   VAL   107      34.220  43.260  23.150  1.00  0.00            
ATOM   1691  N   GLU   108      34.900  44.970  24.400  1.00  0.00            
ATOM   1692  H   GLU   108      34.890  45.330  25.340  1.00  0.00            
ATOM   1693  CA  GLU   108      35.510  45.780  23.380  1.00  0.00            
ATOM   1694  HA  GLU   108      35.370  45.270  22.420  1.00  0.00            
ATOM   1695  CB  GLU   108      34.830  47.130  23.290  1.00  0.00            
ATOM   1696  HB1 GLU   108      34.820  47.560  24.290  1.00  0.00            
ATOM   1697  HB2 GLU   108      33.760  47.050  23.060  1.00  0.00            
ATOM   1698  CG  GLU   108      35.240  48.120  22.210  1.00  0.00            
ATOM   1699  HG1 GLU   108      36.210  48.540  22.470  1.00  0.00            
ATOM   1700  HG2 GLU   108      34.510  48.940  22.270  1.00  0.00            
ATOM   1701  CD  GLU   108      35.260  47.590  20.790  1.00  0.00            
ATOM   1702  OE1 GLU   108      34.970  46.410  20.490  1.00  0.00            
ATOM   1703  OE2 GLU   108      35.380  48.390  19.840  1.00  0.00            
ATOM   1704  C   GLU   108      37.030  45.880  23.530  1.00  0.00            
ATOM   1705  O   GLU   108      37.790  45.970  22.570  1.00  0.00            
ATOM   1706  N   PTR   109      37.520  45.760  24.760  1.00  0.00            
ATOM   1707  H   PTR   109      36.930  45.450  25.530  1.00  0.00            
ATOM   1708  CA  PTR   109      38.910  45.550  25.110  1.00  0.00            
ATOM   1709  HA  PTR   109      39.530  45.630  24.210  1.00  0.00            
ATOM   1710  CB  PTR   109      39.510  46.660  25.970  1.00  0.00            
ATOM   1711  HB1 PTR   109      40.600  46.550  26.010  1.00  0.00            
ATOM   1712  HB2 PTR   109      39.120  46.480  26.970  1.00  0.00            
ATOM   1713  CG  PTR   109      39.280  48.100  25.620  1.00  0.00            
ATOM   1714  CD1 PTR   109      37.960  48.550  25.450  1.00  0.00            
ATOM   1715  HD1 PTR   109      37.170  47.850  25.670  1.00  0.00            
ATOM   1716  CE1 PTR   109      37.720  49.850  24.980  1.00  0.00            
ATOM   1717  HE1 PTR   109      36.710  50.180  24.840  1.00  0.00            
ATOM   1718  CZ  PTR   109      38.760  50.790  24.820  1.00  0.00            
ATOM   1719  OH  PTR   109      38.380  52.050  24.450  1.00  0.00            
ATOM   1720  P   PTR   109      39.340  53.330  24.690  1.00  0.00            
ATOM   1721  O1P PTR   109      39.730  53.530  26.100  1.00  0.00            
ATOM   1722  O2P PTR   109      38.700  54.590  24.210  1.00  0.00            
ATOM   1723  O3P PTR   109      40.540  53.200  23.840  1.00  0.00            
ATOM   1724  CE2 PTR   109      40.070  50.400  25.150  1.00  0.00            
ATOM   1725  HE2 PTR   109      40.870  51.120  25.120  1.00  0.00            
ATOM   1726  CD2 PTR   109      40.290  49.050  25.470  1.00  0.00            
ATOM   1727  HD2 PTR   109      41.330  48.830  25.680  1.00  0.00            
ATOM   1728  C   PTR   109      39.090  44.160  25.710  1.00  0.00            
ATOM   1729  O   PTR   109      38.100  43.480  25.960  1.00  0.00            
ATOM   1730  N   LEU   110      40.330  43.670  25.700  1.00  0.00            
ATOM   1731  H   LEU   110      41.010  44.240  25.230  1.00  0.00            
ATOM   1732  CA  LEU   110      40.730  42.480  26.420  1.00  0.00            
ATOM   1733  HA  LEU   110      39.990  41.690  26.300  1.00  0.00            
ATOM   1734  CB  LEU   110      42.090  42.040  25.870  1.00  0.00            
ATOM   1735  HB1 LEU   110      42.360  41.030  26.170  1.00  0.00            
ATOM   1736  HB2 LEU   110      42.910  42.710  26.120  1.00  0.00            
ATOM   1737  CG  LEU   110      42.030  41.870  24.360  1.00  0.00            
ATOM   1738  HG  LEU   110      42.030  42.870  23.920  1.00  0.00            
ATOM   1739  CD1 LEU   110      43.260  41.120  23.840  1.00  0.00            
ATOM   1740 1HD1 LEU   110      43.120  40.050  24.000  1.00  0.00            
ATOM   1741 2HD1 LEU   110      43.340  41.390  22.790  1.00  0.00            
ATOM   1742 3HD1 LEU   110      44.150  41.370  24.410  1.00  0.00            
ATOM   1743  CD2 LEU   110      40.870  41.080  23.740  1.00  0.00            
ATOM   1744 1HD2 LEU   110      41.050  40.670  22.750  1.00  0.00            
ATOM   1745 2HD2 LEU   110      40.510  40.270  24.380  1.00  0.00            
ATOM   1746 3HD2 LEU   110      40.030  41.780  23.750  1.00  0.00            
ATOM   1747  C   LEU   110      40.900  42.680  27.920  1.00  0.00            
ATOM   1748  O   LEU   110      40.910  43.760  28.510  1.00  0.00            
ATOM   1749  N   ASP   111      40.890  41.570  28.670  1.00  0.00            
ATOM   1750  H   ASP   111      40.830  40.720  28.130  1.00  0.00            
ATOM   1751  CA  ASP   111      41.110  41.360  30.090  1.00  0.00            
ATOM   1752  HA  ASP   111      41.480  42.210  30.680  1.00  0.00            
ATOM   1753  CB  ASP   111      39.740  41.030  30.680  1.00  0.00            
ATOM   1754  HB1 ASP   111      39.360  40.120  30.230  1.00  0.00            
ATOM   1755  HB2 ASP   111      38.970  41.730  30.360  1.00  0.00            
ATOM   1756  CG  ASP   111      39.670  40.920  32.210  1.00  0.00            
ATOM   1757  OD1 ASP   111      40.480  41.510  32.960  1.00  0.00            
ATOM   1758  OD2 ASP   111      38.720  40.190  32.560  1.00  0.00            
ATOM   1759  C   ASP   111      42.200  40.350  30.390  1.00  0.00            
ATOM   1760  O   ASP   111      42.180  39.250  29.830  1.00  0.00            
ATOM   1761  N   LEU   112      43.270  40.710  31.110  1.00  0.00            
ATOM   1762  H   LEU   112      43.260  41.560  31.640  1.00  0.00            
ATOM   1763  CA  LEU   112      44.600  40.160  31.030  1.00  0.00            
ATOM   1764  HA  LEU   112      44.740  39.420  30.240  1.00  0.00            
ATOM   1765  CB  LEU   112      45.670  41.190  30.690  1.00  0.00            
ATOM   1766  HB1 LEU   112      46.670  40.780  30.740  1.00  0.00            
ATOM   1767  HB2 LEU   112      45.680  41.970  31.450  1.00  0.00            
ATOM   1768  CG  LEU   112      45.410  41.890  29.350  1.00  0.00            
ATOM   1769  HG  LEU   112      44.380  42.260  29.340  1.00  0.00            
ATOM   1770  CD1 LEU   112      46.340  43.070  29.100  1.00  0.00            
ATOM   1771 1HD1 LEU   112      46.100  43.630  28.200  1.00  0.00            
ATOM   1772 2HD1 LEU   112      46.360  43.710  29.980  1.00  0.00            
ATOM   1773 3HD1 LEU   112      47.400  42.820  29.010  1.00  0.00            
ATOM   1774  CD2 LEU   112      45.370  41.090  28.040  1.00  0.00            
ATOM   1775 1HD2 LEU   112      45.210  41.780  27.210  1.00  0.00            
ATOM   1776 2HD2 LEU   112      46.280  40.510  27.880  1.00  0.00            
ATOM   1777 3HD2 LEU   112      44.570  40.350  28.050  1.00  0.00            
ATOM   1778  C   LEU   112      44.970  39.600  32.390  1.00  0.00            
ATOM   1779  O   LEU   112      44.700  40.150  33.460  1.00  0.00            
ATOM   1780  N   ASP   113      45.730  38.500  32.330  1.00  0.00            
ATOM   1781  H   ASP   113      46.140  38.240  31.440  1.00  0.00            
ATOM   1782  CA  ASP   113      46.270  37.830  33.490  1.00  0.00            
ATOM   1783  HA  ASP   113      45.910  38.300  34.390  1.00  0.00            
ATOM   1784  CB  ASP   113      46.030  36.320  33.430  1.00  0.00            
ATOM   1785  HB1 ASP   113      46.540  35.760  32.630  1.00  0.00            
ATOM   1786  HB2 ASP   113      44.960  36.160  33.280  1.00  0.00            
ATOM   1787  CG  ASP   113      46.200  35.690  34.800  1.00  0.00            
ATOM   1788  OD1 ASP   113      45.710  36.300  35.780  1.00  0.00            
ATOM   1789  OD2 ASP   113      46.780  34.580  34.880  1.00  0.00            
ATOM   1790  C   ASP   113      47.790  37.960  33.600  1.00  0.00            
ATOM   1791  O   ASP   113      48.490  38.070  32.600  1.00  0.00            
ATOM   1792  N   LEU   114      48.320  37.920  34.820  1.00  0.00            
ATOM   1793  H   LEU   114      47.760  37.790  35.650  1.00  0.00            
ATOM   1794  CA  LEU   114      49.730  38.200  35.030  1.00  0.00            
ATOM   1795  HA  LEU   114      50.290  38.150  34.100  1.00  0.00            
ATOM   1796  CB  LEU   114      49.840  39.590  35.630  1.00  0.00            
ATOM   1797  HB1 LEU   114      49.310  39.590  36.580  1.00  0.00            
ATOM   1798  HB2 LEU   114      49.290  40.300  34.990  1.00  0.00            
ATOM   1799  CG  LEU   114      51.240  40.180  35.780  1.00  0.00            
ATOM   1800  HG  LEU   114      51.840  39.690  36.550  1.00  0.00            
ATOM   1801  CD1 LEU   114      52.030  40.240  34.470  1.00  0.00            
ATOM   1802 1HD1 LEU   114      52.950  40.810  34.610  1.00  0.00            
ATOM   1803 2HD1 LEU   114      52.190  39.250  34.040  1.00  0.00            
ATOM   1804 3HD1 LEU   114      51.450  40.820  33.760  1.00  0.00            
ATOM   1805  CD2 LEU   114      51.040  41.600  36.310  1.00  0.00            
ATOM   1806 1HD2 LEU   114      50.490  42.260  35.650  1.00  0.00            
ATOM   1807 2HD2 LEU   114      50.670  41.510  37.340  1.00  0.00            
ATOM   1808 3HD2 LEU   114      52.020  42.040  36.520  1.00  0.00            
ATOM   1809  C   LEU   114      50.290  37.210  36.040  1.00  0.00            
ATOM   1810  O   LEU   114      49.590  36.780  36.960  1.00  0.00            
ATOM   1811  N   ASP   115      51.560  36.830  35.840  1.00  0.00            
ATOM   1812  H   ASP   115      51.980  37.050  34.940  1.00  0.00            
ATOM   1813  CA  ASP   115      52.300  35.830  36.570  1.00  0.00            
ATOM   1814  HA  ASP   115      51.530  35.240  37.060  1.00  0.00            
ATOM   1815  CB  ASP   115      53.040  34.870  35.640  1.00  0.00            
ATOM   1816  HB1 ASP   115      53.940  34.530  36.140  1.00  0.00            
ATOM   1817  HB2 ASP   115      53.370  35.410  34.760  1.00  0.00            
ATOM   1818  CG  ASP   115      52.220  33.690  35.140  1.00  0.00            
ATOM   1819  OD1 ASP   115      51.520  33.040  35.960  1.00  0.00            
ATOM   1820  OD2 ASP   115      52.510  33.190  34.040  1.00  0.00            
ATOM   1821  C   ASP   115      53.230  36.440  37.610  1.00  0.00            
ATOM   1822  O   ASP   115      53.120  36.250  38.820  1.00  0.00            
ATOM   1823  N   NHE   116      54.140  37.370  37.290  1.00  0.00            
ATOM   1824  H1  NHE   116      54.130  37.740  36.350  1.00  0.00            
ATOM   1825  H2  NHE   116      54.830  37.640  37.970  1.00  0.00            
TER
ENDMDL
