# Supplementary material for: Structural Determinants of Phosphopeptide Binding to the N-Terminal Src Homology 2 Domain of the SHP2 Phosphatase
Source: J Chem Inf Model. 2020 May 12;60(6):3157–71. doi: 10.1021/acs.jcim.0c00307 (PMC8007070; doi:10.1021/acs.jcim.0c00307)
Supplement: Supplementary file 1 — ci0c00307_si_001.zip [file ci0c00307_si_001.zip › cstructure_Ac-IEE-pY-TEMMPAA-NH2.pdb]

REMARK    GENERATED BY TRJCONV
TITLE     frame t= 686700.00000
MODEL        1
ATOM      1  N   MET     1      63.060  52.340  17.170  1.00  0.00            
ATOM      2  H1  MET     1      63.510  52.020  16.320  1.00  0.00            
ATOM      3  H2  MET     1      63.360  53.290  17.320  1.00  0.00            
ATOM      4  H3  MET     1      63.370  51.730  17.910  1.00  0.00            
ATOM      5  CA  MET     1      61.600  52.130  17.080  1.00  0.00            
ATOM      6  HA  MET     1      61.520  51.060  16.890  1.00  0.00            
ATOM      7  CB  MET     1      60.960  52.440  18.430  1.00  0.00            
ATOM      8  HB1 MET     1      60.880  53.500  18.600  1.00  0.00            
ATOM      9  HB2 MET     1      61.470  51.890  19.220  1.00  0.00            
ATOM     10  CG  MET     1      59.470  52.080  18.470  1.00  0.00            
ATOM     11  HG1 MET     1      58.950  52.480  17.600  1.00  0.00            
ATOM     12  HG2 MET     1      58.980  52.470  19.350  1.00  0.00            
ATOM     13  SD  MET     1      59.220  50.290  18.320  1.00  0.00            
ATOM     14  CE  MET     1      57.420  50.170  18.110  1.00  0.00            
ATOM     15  HE1 MET     1      57.140  50.710  17.210  1.00  0.00            
ATOM     16  HE2 MET     1      57.300  49.100  17.990  1.00  0.00            
ATOM     17  HE3 MET     1      56.780  50.380  18.960  1.00  0.00            
ATOM     18  C   MET     1      61.080  53.020  15.960  1.00  0.00            
ATOM     19  O   MET     1      61.300  54.230  15.940  1.00  0.00            
ATOM     20  N   ARG     2      60.380  52.440  14.980  1.00  0.00            
ATOM     21  H   ARG     2      60.350  51.430  14.880  1.00  0.00            
ATOM     22  CA  ARG     2      59.660  53.110  13.920  1.00  0.00            
ATOM     23  HA  ARG     2      60.280  53.840  13.390  1.00  0.00            
ATOM     24  CB  ARG     2      59.220  51.990  12.990  1.00  0.00            
ATOM     25  HB1 ARG     2      58.350  51.560  13.490  1.00  0.00            
ATOM     26  HB2 ARG     2      60.010  51.260  12.840  1.00  0.00            
ATOM     27  CG  ARG     2      58.860  52.480  11.580  1.00  0.00            
ATOM     28  HG1 ARG     2      59.640  53.060  11.120  1.00  0.00            
ATOM     29  HG2 ARG     2      57.950  53.060  11.680  1.00  0.00            
ATOM     30  CD  ARG     2      58.630  51.360  10.560  1.00  0.00            
ATOM     31  HD1 ARG     2      59.520  50.740  10.590  1.00  0.00            
ATOM     32  HD2 ARG     2      58.580  51.810   9.570  1.00  0.00            
ATOM     33  NE  ARG     2      57.460  50.540  10.820  1.00  0.00            
ATOM     34  HE  ARG     2      56.680  51.020  11.250  1.00  0.00            
ATOM     35  CZ  ARG     2      57.440  49.210  10.640  1.00  0.00            
ATOM     36  NH1 ARG     2      58.400  48.390  10.190  1.00  0.00            
ATOM     37 1HH1 ARG     2      59.300  48.730   9.900  1.00  0.00            
ATOM     38 2HH1 ARG     2      58.060  47.450  10.040  1.00  0.00            
ATOM     39  NH2 ARG     2      56.300  48.560  10.910  1.00  0.00            
ATOM     40 1HH2 ARG     2      55.410  49.010  11.080  1.00  0.00            
ATOM     41 2HH2 ARG     2      56.290  47.560  10.950  1.00  0.00            
ATOM     42  C   ARG     2      58.520  53.890  14.540  1.00  0.00            
ATOM     43  O   ARG     2      58.070  53.590  15.630  1.00  0.00            
ATOM     44  N   ARG     3      57.880  54.820  13.810  1.00  0.00            
ATOM     45  H   ARG     3      58.370  54.890  12.930  1.00  0.00            
ATOM     46  CA  ARG     3      56.660  55.510  14.160  1.00  0.00            
ATOM     47  HA  ARG     3      56.920  56.170  14.990  1.00  0.00            
ATOM     48  CB  ARG     3      56.130  56.450  13.080  1.00  0.00            
ATOM     49  HB1 ARG     3      56.770  57.330  13.140  1.00  0.00            
ATOM     50  HB2 ARG     3      55.110  56.820  13.250  1.00  0.00            
ATOM     51  CG  ARG     3      56.430  55.790  11.740  1.00  0.00            
ATOM     52  HG1 ARG     3      56.190  54.730  11.740  1.00  0.00            
ATOM     53  HG2 ARG     3      57.490  55.930  11.550  1.00  0.00            
ATOM     54  CD  ARG     3      55.760  56.450  10.540  1.00  0.00            
ATOM     55  HD1 ARG     3      56.180  57.450  10.480  1.00  0.00            
ATOM     56  HD2 ARG     3      54.690  56.380  10.710  1.00  0.00            
ATOM     57  NE  ARG     3      55.980  55.720   9.280  1.00  0.00            
ATOM     58  HE  ARG     3      56.760  55.960   8.670  1.00  0.00            
ATOM     59  CZ  ARG     3      55.270  54.730   8.750  1.00  0.00            
ATOM     60  NH1 ARG     3      54.250  54.150   9.420  1.00  0.00            
ATOM     61 1HH1 ARG     3      53.880  54.640  10.220  1.00  0.00            
ATOM     62 2HH1 ARG     3      53.640  53.530   8.900  1.00  0.00            
ATOM     63  NH2 ARG     3      55.410  54.370   7.460  1.00  0.00            
ATOM     64 1HH2 ARG     3      55.990  54.900   6.840  1.00  0.00            
ATOM     65 2HH2 ARG     3      54.670  53.760   7.120  1.00  0.00            
ATOM     66  C   ARG     3      55.600  54.500  14.590  1.00  0.00            
ATOM     67  O   ARG     3      55.330  53.530  13.880  1.00  0.00            
ATOM     68  N   TRP     4      55.070  54.700  15.790  1.00  0.00            
ATOM     69  H   TRP     4      55.450  55.460  16.350  1.00  0.00            
ATOM     70  CA  TRP     4      54.200  53.710  16.420  1.00  0.00            
ATOM     71  HA  TRP     4      53.820  52.940  15.740  1.00  0.00            
ATOM     72  CB  TRP     4      55.010  53.010  17.510  1.00  0.00            
ATOM     73  HB1 TRP     4      55.860  52.610  16.960  1.00  0.00            
ATOM     74  HB2 TRP     4      54.350  52.270  17.960  1.00  0.00            
ATOM     75  CG  TRP     4      55.570  53.870  18.590  1.00  0.00            
ATOM     76  CD1 TRP     4      56.620  54.720  18.450  1.00  0.00            
ATOM     77  HD1 TRP     4      57.340  54.760  17.650  1.00  0.00            
ATOM     78  NE1 TRP     4      56.810  55.370  19.640  1.00  0.00            
ATOM     79  HE1 TRP     4      57.550  56.040  19.800  1.00  0.00            
ATOM     80  CE2 TRP     4      55.780  55.190  20.550  1.00  0.00            
ATOM     81  CZ2 TRP     4      55.550  55.710  21.820  1.00  0.00            
ATOM     82  HZ2 TRP     4      56.100  56.530  22.260  1.00  0.00            
ATOM     83  CH2 TRP     4      54.500  55.100  22.510  1.00  0.00            
ATOM     84  HH2 TRP     4      54.240  55.480  23.500  1.00  0.00            
ATOM     85  CZ3 TRP     4      53.780  54.040  21.960  1.00  0.00            
ATOM     86  HZ3 TRP     4      52.970  53.660  22.560  1.00  0.00            
ATOM     87  CE3 TRP     4      53.980  53.580  20.660  1.00  0.00            
ATOM     88  HE3 TRP     4      53.440  52.760  20.200  1.00  0.00            
ATOM     89  CD2 TRP     4      55.040  54.150  19.920  1.00  0.00            
ATOM     90  C   TRP     4      52.970  54.330  17.050  1.00  0.00            
ATOM     91  O   TRP     4      52.020  53.600  17.330  1.00  0.00            
ATOM     92  N   PHE     5      53.000  55.640  17.300  1.00  0.00            
ATOM     93  H   PHE     5      53.910  56.020  17.140  1.00  0.00            
ATOM     94  CA  PHE     5      52.000  56.540  17.850  1.00  0.00            
ATOM     95  HA  PHE     5      51.060  56.020  18.010  1.00  0.00            
ATOM     96  CB  PHE     5      52.510  57.030  19.200  1.00  0.00            
ATOM     97  HB1 PHE     5      53.520  57.410  19.030  1.00  0.00            
ATOM     98  HB2 PHE     5      52.720  56.260  19.950  1.00  0.00            
ATOM     99  CG  PHE     5      51.620  58.060  19.860  1.00  0.00            
ATOM    100  CD1 PHE     5      50.810  57.650  20.930  1.00  0.00            
ATOM    101  HD1 PHE     5      51.020  56.680  21.370  1.00  0.00            
ATOM    102  CE1 PHE     5      49.940  58.540  21.570  1.00  0.00            
ATOM    103  HE1 PHE     5      49.350  58.240  22.420  1.00  0.00            
ATOM    104  CZ  PHE     5      49.920  59.870  21.140  1.00  0.00            
ATOM    105  HZ  PHE     5      49.230  60.540  21.640  1.00  0.00            
ATOM    106  CE2 PHE     5      50.870  60.310  20.210  1.00  0.00            
ATOM    107  HE2 PHE     5      51.020  61.380  20.130  1.00  0.00            
ATOM    108  CD2 PHE     5      51.700  59.420  19.520  1.00  0.00            
ATOM    109  HD2 PHE     5      52.320  59.800  18.730  1.00  0.00            
ATOM    110  C   PHE     5      51.590  57.700  16.970  1.00  0.00            
ATOM    111  O   PHE     5      52.420  58.140  16.180  1.00  0.00            
ATOM    112  N   HIS     6      50.330  58.170  17.040  1.00  0.00            
ATOM    113  H   HIS     6      49.710  57.650  17.640  1.00  0.00            
ATOM    114  CA  HIS     6      49.750  59.260  16.300  1.00  0.00            
ATOM    115  HA  HIS     6      50.580  59.780  15.820  1.00  0.00            
ATOM    116  CB  HIS     6      48.820  58.770  15.210  1.00  0.00            
ATOM    117  HB1 HIS     6      48.140  58.030  15.620  1.00  0.00            
ATOM    118  HB2 HIS     6      49.420  58.150  14.540  1.00  0.00            
ATOM    119  CG  HIS     6      48.100  59.720  14.290  1.00  0.00            
ATOM    120  ND1 HIS     6      47.790  61.070  14.440  1.00  0.00            
ATOM    121  CE1 HIS     6      47.040  61.400  13.390  1.00  0.00            
ATOM    122  HE1 HIS     6      46.630  62.370  13.150  1.00  0.00            
ATOM    123  NE2 HIS     6      46.810  60.330  12.620  1.00  0.00            
ATOM    124  HE2 HIS     6      46.200  60.330  11.810  1.00  0.00            
ATOM    125  CD2 HIS     6      47.440  59.230  13.190  1.00  0.00            
ATOM    126  HD2 HIS     6      47.400  58.190  12.910  1.00  0.00            
ATOM    127  C   HIS     6      49.040  60.290  17.170  1.00  0.00            
ATOM    128  O   HIS     6      48.000  59.890  17.670  1.00  0.00            
ATOM    129  N   PRO     7      49.420  61.580  17.280  1.00  0.00            
ATOM    130  CD  PRO     7      50.710  62.040  16.830  1.00  0.00            
ATOM    131  HD1 PRO     7      50.810  61.910  15.750  1.00  0.00            
ATOM    132  HD2 PRO     7      51.450  61.600  17.500  1.00  0.00            
ATOM    133  CG  PRO     7      50.680  63.540  17.060  1.00  0.00            
ATOM    134  HG1 PRO     7      50.170  64.020  16.220  1.00  0.00            
ATOM    135  HG2 PRO     7      51.690  63.930  17.180  1.00  0.00            
ATOM    136  CB  PRO     7      49.890  63.650  18.360  1.00  0.00            
ATOM    137  HB1 PRO     7      49.420  64.640  18.390  1.00  0.00            
ATOM    138  HB2 PRO     7      50.570  63.470  19.200  1.00  0.00            
ATOM    139  CA  PRO     7      48.860  62.530  18.210  1.00  0.00            
ATOM    140  HA  PRO     7      48.600  62.110  19.180  1.00  0.00            
ATOM    141  C   PRO     7      47.530  63.140  17.770  1.00  0.00            
ATOM    142  O   PRO     7      47.150  64.180  18.290  1.00  0.00            
ATOM    143  N   ASN     8      46.840  62.640  16.740  1.00  0.00            
ATOM    144  H   ASN     8      47.180  61.800  16.300  1.00  0.00            
ATOM    145  CA  ASN     8      45.520  63.140  16.390  1.00  0.00            
ATOM    146  HA  ASN     8      44.940  63.460  17.260  1.00  0.00            
ATOM    147  CB  ASN     8      45.730  64.320  15.440  1.00  0.00            
ATOM    148  HB1 ASN     8      46.130  63.940  14.510  1.00  0.00            
ATOM    149  HB2 ASN     8      46.500  64.930  15.900  1.00  0.00            
ATOM    150  CG  ASN     8      44.480  65.180  15.290  1.00  0.00            
ATOM    151  OD1 ASN     8      43.490  64.970  16.000  1.00  0.00            
ATOM    152  ND2 ASN     8      44.460  66.200  14.440  1.00  0.00            
ATOM    153 1HD2 ASN     8      45.310  66.430  13.950  1.00  0.00            
ATOM    154 2HD2 ASN     8      43.730  66.900  14.470  1.00  0.00            
ATOM    155  C   ASN     8      44.660  62.090  15.710  1.00  0.00            
ATOM    156  O   ASN     8      44.170  62.320  14.600  1.00  0.00            
ATOM    157  N   ILE     9      44.500  60.950  16.380  1.00  0.00            
ATOM    158  H   ILE     9      45.030  60.830  17.230  1.00  0.00            
ATOM    159  CA  ILE     9      43.620  59.910  15.860  1.00  0.00            
ATOM    160  HA  ILE     9      42.900  60.370  15.180  1.00  0.00            
ATOM    161  CB  ILE     9      44.350  58.870  15.020  1.00  0.00            
ATOM    162  HB  ILE     9      45.120  59.420  14.480  1.00  0.00            
ATOM    163  CG2 ILE     9      45.140  57.970  15.960  1.00  0.00            
ATOM    164 1HG2 ILE     9      44.520  57.250  16.500  1.00  0.00            
ATOM    165 2HG2 ILE     9      45.810  57.380  15.350  1.00  0.00            
ATOM    166 3HG2 ILE     9      45.610  58.540  16.780  1.00  0.00            
ATOM    167  CG1 ILE     9      43.420  58.060  14.130  1.00  0.00            
ATOM    168 1HG1 ILE     9      42.660  58.750  13.770  1.00  0.00            
ATOM    169 2HG1 ILE     9      42.990  57.280  14.760  1.00  0.00            
ATOM    170  CD  ILE     9      44.040  57.410  12.890  1.00  0.00            
ATOM    171  HD1 ILE     9      44.630  58.140  12.350  1.00  0.00            
ATOM    172  HD2 ILE     9      44.700  56.590  13.130  1.00  0.00            
ATOM    173  HD3 ILE     9      43.360  57.120  12.090  1.00  0.00            
ATOM    174  C   ILE     9      42.680  59.320  16.900  1.00  0.00            
ATOM    175  O   ILE     9      43.130  58.830  17.940  1.00  0.00            
ATOM    176  N   THR    10      41.380  59.250  16.590  1.00  0.00            
ATOM    177  H   THR    10      41.120  59.570  15.660  1.00  0.00            
ATOM    178  CA  THR    10      40.380  58.710  17.480  1.00  0.00            
ATOM    179  HA  THR    10      40.640  58.980  18.500  1.00  0.00            
ATOM    180  CB  THR    10      39.030  59.400  17.360  1.00  0.00            
ATOM    181  HB  THR    10      38.240  59.010  18.010  1.00  0.00            
ATOM    182  CG2 THR    10      39.100  60.920  17.530  1.00  0.00            
ATOM    183 1HG2 THR    10      39.900  61.340  16.930  1.00  0.00            
ATOM    184 2HG2 THR    10      38.110  61.240  17.200  1.00  0.00            
ATOM    185 3HG2 THR    10      39.360  61.140  18.550  1.00  0.00            
ATOM    186  OG1 THR    10      38.500  59.180  16.060  1.00  0.00            
ATOM    187  HG1 THR    10      39.110  59.610  15.460  1.00  0.00            
ATOM    188  C   THR    10      40.340  57.190  17.480  1.00  0.00            
ATOM    189  O   THR    10      41.020  56.510  16.720  1.00  0.00            
ATOM    190  N   GLY    11      39.580  56.590  18.420  1.00  0.00            
ATOM    191  H   GLY    11      39.170  57.330  18.970  1.00  0.00            
ATOM    192  CA  GLY    11      39.260  55.200  18.600  1.00  0.00            
ATOM    193  HA1 GLY    11      38.470  55.070  19.340  1.00  0.00            
ATOM    194  HA2 GLY    11      40.090  54.570  18.870  1.00  0.00            
ATOM    195  C   GLY    11      38.740  54.640  17.290  1.00  0.00            
ATOM    196  O   GLY    11      39.180  53.640  16.720  1.00  0.00            
ATOM    197  N   VAL    12      37.700  55.250  16.720  1.00  0.00            
ATOM    198  H   VAL    12      37.440  56.110  17.190  1.00  0.00            
ATOM    199  CA  VAL    12      37.010  54.820  15.520  1.00  0.00            
ATOM    200  HA  VAL    12      36.710  53.760  15.520  1.00  0.00            
ATOM    201  CB  VAL    12      35.760  55.640  15.290  1.00  0.00            
ATOM    202  HB  VAL    12      35.400  55.530  14.270  1.00  0.00            
ATOM    203  CG1 VAL    12      34.620  55.060  16.110  1.00  0.00            
ATOM    204 1HG1 VAL    12      34.320  54.160  15.560  1.00  0.00            
ATOM    205 2HG1 VAL    12      34.930  54.790  17.120  1.00  0.00            
ATOM    206 3HG1 VAL    12      33.720  55.660  16.160  1.00  0.00            
ATOM    207  CG2 VAL    12      35.920  57.150  15.500  1.00  0.00            
ATOM    208 1HG2 VAL    12      35.060  57.580  15.000  1.00  0.00            
ATOM    209 2HG2 VAL    12      35.770  57.490  16.530  1.00  0.00            
ATOM    210 3HG2 VAL    12      36.800  57.550  15.010  1.00  0.00            
ATOM    211  C   VAL    12      37.980  54.830  14.350  1.00  0.00            
ATOM    212  O   VAL    12      37.840  54.100  13.370  1.00  0.00            
ATOM    213  N   GLU    13      38.840  55.870  14.340  1.00  0.00            
ATOM    214  H   GLU    13      38.850  56.480  15.140  1.00  0.00            
ATOM    215  CA  GLU    13      39.770  56.080  13.250  1.00  0.00            
ATOM    216  HA  GLU    13      39.280  55.960  12.290  1.00  0.00            
ATOM    217  CB  GLU    13      40.250  57.520  13.330  1.00  0.00            
ATOM    218  HB1 GLU    13      40.940  57.540  12.480  1.00  0.00            
ATOM    219  HB2 GLU    13      40.720  57.680  14.300  1.00  0.00            
ATOM    220  CG  GLU    13      39.170  58.550  13.010  1.00  0.00            
ATOM    221  HG1 GLU    13      38.360  58.460  13.730  1.00  0.00            
ATOM    222  HG2 GLU    13      38.640  58.270  12.090  1.00  0.00            
ATOM    223  CD  GLU    13      39.890  59.880  13.110  1.00  0.00            
ATOM    224  OE1 GLU    13      39.990  60.350  14.260  1.00  0.00            
ATOM    225  OE2 GLU    13      40.310  60.390  12.060  1.00  0.00            
ATOM    226  C   GLU    13      40.830  54.990  13.270  1.00  0.00            
ATOM    227  O   GLU    13      41.150  54.430  12.230  1.00  0.00            
ATOM    228  N   ALA    14      41.370  54.690  14.460  1.00  0.00            
ATOM    229  H   ALA    14      41.010  55.160  15.270  1.00  0.00            
ATOM    230  CA  ALA    14      42.400  53.690  14.700  1.00  0.00            
ATOM    231  HA  ALA    14      43.320  53.960  14.190  1.00  0.00            
ATOM    232  CB  ALA    14      42.820  53.820  16.170  1.00  0.00            
ATOM    233  HB1 ALA    14      43.450  54.700  16.340  1.00  0.00            
ATOM    234  HB2 ALA    14      42.000  53.850  16.880  1.00  0.00            
ATOM    235  HB3 ALA    14      43.400  52.930  16.400  1.00  0.00            
ATOM    236  C   ALA    14      41.950  52.300  14.290  1.00  0.00            
ATOM    237  O   ALA    14      42.680  51.570  13.610  1.00  0.00            
ATOM    238  N   GLU    15      40.720  51.880  14.590  1.00  0.00            
ATOM    239  H   GLU    15      40.150  52.510  15.120  1.00  0.00            
ATOM    240  CA  GLU    15      40.030  50.770  13.960  1.00  0.00            
ATOM    241  HA  GLU    15      40.580  49.870  14.220  1.00  0.00            
ATOM    242  CB  GLU    15      38.580  50.660  14.450  1.00  0.00            
ATOM    243  HB1 GLU    15      38.080  49.920  13.810  1.00  0.00            
ATOM    244  HB2 GLU    15      38.100  51.610  14.230  1.00  0.00            
ATOM    245  CG  GLU    15      38.590  50.280  15.930  1.00  0.00            
ATOM    246  HG1 GLU    15      39.190  50.990  16.500  1.00  0.00            
ATOM    247  HG2 GLU    15      39.170  49.360  15.930  1.00  0.00            
ATOM    248  CD  GLU    15      37.250  49.930  16.570  1.00  0.00            
ATOM    249  OE1 GLU    15      36.770  48.790  16.370  1.00  0.00            
ATOM    250  OE2 GLU    15      36.640  50.770  17.260  1.00  0.00            
ATOM    251  C   GLU    15      40.100  50.730  12.450  1.00  0.00            
ATOM    252  O   GLU    15      40.760  49.850  11.890  1.00  0.00            
ATOM    253  N   ASN    16      39.550  51.740  11.770  1.00  0.00            
ATOM    254  H   ASN    16      39.100  52.490  12.280  1.00  0.00            
ATOM    255  CA  ASN    16      39.520  51.780  10.320  1.00  0.00            
ATOM    256  HA  ASN    16      38.960  50.940   9.920  1.00  0.00            
ATOM    257  CB  ASN    16      38.790  53.040   9.860  1.00  0.00            
ATOM    258  HB1 ASN    16      39.450  53.820  10.260  1.00  0.00            
ATOM    259  HB2 ASN    16      37.800  53.150  10.280  1.00  0.00            
ATOM    260  CG  ASN    16      38.680  53.210   8.360  1.00  0.00            
ATOM    261  OD1 ASN    16      39.530  53.750   7.650  1.00  0.00            
ATOM    262  ND2 ASN    16      37.580  52.690   7.810  1.00  0.00            
ATOM    263 1HD2 ASN    16      37.210  51.890   8.300  1.00  0.00            
ATOM    264 2HD2 ASN    16      37.260  52.930   6.870  1.00  0.00            
ATOM    265  C   ASN    16      40.880  51.770   9.650  1.00  0.00            
ATOM    266  O   ASN    16      41.090  51.000   8.710  1.00  0.00            
ATOM    267  N   LEU    17      41.870  52.440  10.240  1.00  0.00            
ATOM    268  H   LEU    17      41.610  53.020  11.030  1.00  0.00            
ATOM    269  CA  LEU    17      43.250  52.400   9.800  1.00  0.00            
ATOM    270  HA  LEU    17      43.180  52.510   8.720  1.00  0.00            
ATOM    271  CB  LEU    17      44.000  53.550  10.470  1.00  0.00            
ATOM    272  HB1 LEU    17      44.080  53.430  11.540  1.00  0.00            
ATOM    273  HB2 LEU    17      43.340  54.410  10.330  1.00  0.00            
ATOM    274  CG  LEU    17      45.390  53.960   9.980  1.00  0.00            
ATOM    275  HG  LEU    17      46.050  53.170  10.320  1.00  0.00            
ATOM    276  CD1 LEU    17      45.340  54.080   8.470  1.00  0.00            
ATOM    277 1HD1 LEU    17      46.210  54.480   7.940  1.00  0.00            
ATOM    278 2HD1 LEU    17      44.890  53.190   8.010  1.00  0.00            
ATOM    279 3HD1 LEU    17      44.680  54.920   8.240  1.00  0.00            
ATOM    280  CD2 LEU    17      46.070  55.190  10.590  1.00  0.00            
ATOM    281 1HD2 LEU    17      45.430  56.050  10.400  1.00  0.00            
ATOM    282 2HD2 LEU    17      46.040  54.990  11.660  1.00  0.00            
ATOM    283 3HD2 LEU    17      47.080  55.350  10.230  1.00  0.00            
ATOM    284  C   LEU    17      43.960  51.070  10.000  1.00  0.00            
ATOM    285  O   LEU    17      44.580  50.540   9.080  1.00  0.00            
ATOM    286  N   LEU    18      43.660  50.400  11.120  1.00  0.00            
ATOM    287  H   LEU    18      43.020  50.880  11.750  1.00  0.00            
ATOM    288  CA  LEU    18      44.100  49.060  11.420  1.00  0.00            
ATOM    289  HA  LEU    18      45.160  49.050  11.170  1.00  0.00            
ATOM    290  CB  LEU    18      44.020  48.820  12.930  1.00  0.00            
ATOM    291  HB1 LEU    18      43.970  47.740  13.110  1.00  0.00            
ATOM    292  HB2 LEU    18      43.100  49.230  13.310  1.00  0.00            
ATOM    293  CG  LEU    18      45.260  49.380  13.620  1.00  0.00            
ATOM    294  HG  LEU    18      45.410  50.440  13.430  1.00  0.00            
ATOM    295  CD1 LEU    18      45.110  49.430  15.140  1.00  0.00            
ATOM    296 1HD1 LEU    18      44.250  50.080  15.290  1.00  0.00            
ATOM    297 2HD1 LEU    18      44.800  48.460  15.540  1.00  0.00            
ATOM    298 3HD1 LEU    18      45.970  49.840  15.660  1.00  0.00            
ATOM    299  CD2 LEU    18      46.550  48.600  13.310  1.00  0.00            
ATOM    300 1HD2 LEU    18      46.880  48.680  12.280  1.00  0.00            
ATOM    301 2HD2 LEU    18      47.340  48.960  13.970  1.00  0.00            
ATOM    302 3HD2 LEU    18      46.430  47.570  13.620  1.00  0.00            
ATOM    303  C   LEU    18      43.400  47.990  10.600  1.00  0.00            
ATOM    304  O   LEU    18      43.950  46.940  10.290  1.00  0.00            
ATOM    305  N   LEU    19      42.180  48.250  10.110  1.00  0.00            
ATOM    306  H   LEU    19      41.840  49.160  10.360  1.00  0.00            
ATOM    307  CA  LEU    19      41.460  47.390   9.190  1.00  0.00            
ATOM    308  HA  LEU    19      41.800  46.370   9.420  1.00  0.00            
ATOM    309  CB  LEU    19      39.970  47.440   9.460  1.00  0.00            
ATOM    310  HB1 LEU    19      39.550  46.730   8.750  1.00  0.00            
ATOM    311  HB2 LEU    19      39.560  48.450   9.370  1.00  0.00            
ATOM    312  CG  LEU    19      39.740  46.900  10.870  1.00  0.00            
ATOM    313  HG  LEU    19      40.350  47.420  11.600  1.00  0.00            
ATOM    314  CD1 LEU    19      38.310  47.100  11.370  1.00  0.00            
ATOM    315 1HD1 LEU    19      38.140  46.720  12.380  1.00  0.00            
ATOM    316 2HD1 LEU    19      38.190  48.180  11.440  1.00  0.00            
ATOM    317 3HD1 LEU    19      37.660  46.760  10.560  1.00  0.00            
ATOM    318  CD2 LEU    19      39.840  45.380  11.020  1.00  0.00            
ATOM    319 1HD2 LEU    19      39.610  45.090  12.050  1.00  0.00            
ATOM    320 2HD2 LEU    19      39.120  44.890  10.370  1.00  0.00            
ATOM    321 3HD2 LEU    19      40.810  45.070  10.640  1.00  0.00            
ATOM    322  C   LEU    19      41.820  47.680   7.740  1.00  0.00            
ATOM    323  O   LEU    19      41.740  46.720   6.980  1.00  0.00            
ATOM    324  N   THR    20      42.140  48.890   7.270  1.00  0.00            
ATOM    325  H   THR    20      42.000  49.720   7.820  1.00  0.00            
ATOM    326  CA  THR    20      42.450  49.120   5.880  1.00  0.00            
ATOM    327  HA  THR    20      41.920  48.390   5.260  1.00  0.00            
ATOM    328  CB  THR    20      42.030  50.520   5.450  1.00  0.00            
ATOM    329  HB  THR    20      42.360  50.670   4.410  1.00  0.00            
ATOM    330  CG2 THR    20      40.520  50.710   5.530  1.00  0.00            
ATOM    331 1HG2 THR    20      39.980  49.910   5.030  1.00  0.00            
ATOM    332 2HG2 THR    20      40.210  50.550   6.570  1.00  0.00            
ATOM    333 3HG2 THR    20      40.230  51.700   5.170  1.00  0.00            
ATOM    334  OG1 THR    20      42.590  51.580   6.190  1.00  0.00            
ATOM    335  HG1 THR    20      41.960  52.300   6.230  1.00  0.00            
ATOM    336  C   THR    20      43.940  49.030   5.640  1.00  0.00            
ATOM    337  O   THR    20      44.340  48.300   4.730  1.00  0.00            
ATOM    338  N   ARG    21      44.790  49.750   6.370  1.00  0.00            
ATOM    339  H   ARG    21      44.310  50.150   7.160  1.00  0.00            
ATOM    340  CA  ARG    21      46.210  49.840   6.100  1.00  0.00            
ATOM    341  HA  ARG    21      46.400  49.680   5.040  1.00  0.00            
ATOM    342  CB  ARG    21      46.680  51.230   6.520  1.00  0.00            
ATOM    343  HB1 ARG    21      46.480  51.440   7.560  1.00  0.00            
ATOM    344  HB2 ARG    21      46.150  51.980   5.920  1.00  0.00            
ATOM    345  CG  ARG    21      48.150  51.550   6.280  1.00  0.00            
ATOM    346  HG1 ARG    21      48.440  51.320   5.260  1.00  0.00            
ATOM    347  HG2 ARG    21      48.720  50.960   6.990  1.00  0.00            
ATOM    348  CD  ARG    21      48.550  53.000   6.550  1.00  0.00            
ATOM    349  HD1 ARG    21      48.410  53.170   7.630  1.00  0.00            
ATOM    350  HD2 ARG    21      47.820  53.630   6.040  1.00  0.00            
ATOM    351  NE  ARG    21      49.940  53.320   6.280  1.00  0.00            
ATOM    352  HE  ARG    21      50.620  52.990   6.950  1.00  0.00            
ATOM    353  CZ  ARG    21      50.410  53.860   5.150  1.00  0.00            
ATOM    354  NH1 ARG    21      49.650  54.220   4.110  1.00  0.00            
ATOM    355 1HH1 ARG    21      48.680  53.930   4.080  1.00  0.00            
ATOM    356 2HH1 ARG    21      49.980  54.920   3.470  1.00  0.00            
ATOM    357  NH2 ARG    21      51.730  54.030   4.980  1.00  0.00            
ATOM    358 1HH2 ARG    21      52.330  53.740   5.750  1.00  0.00            
ATOM    359 2HH2 ARG    21      52.110  54.360   4.110  1.00  0.00            
ATOM    360  C   ARG    21      46.920  48.790   6.950  1.00  0.00            
ATOM    361  O   ARG    21      48.030  48.390   6.600  1.00  0.00            
ATOM    362  N   GLY    22      46.380  48.440   8.120  1.00  0.00            
ATOM    363  H   GLY    22      45.520  48.860   8.460  1.00  0.00            
ATOM    364  CA  GLY    22      47.020  47.400   8.890  1.00  0.00            
ATOM    365  HA1 GLY    22      46.720  47.660   9.910  1.00  0.00            
ATOM    366  HA2 GLY    22      48.110  47.450   8.870  1.00  0.00            
ATOM    367  C   GLY    22      46.590  45.970   8.570  1.00  0.00            
ATOM    368  O   GLY    22      45.790  45.820   7.650  1.00  0.00            
ATOM    369  N   VAL    23      47.230  45.020   9.270  1.00  0.00            
ATOM    370  H   VAL    23      47.870  45.300   9.990  1.00  0.00            
ATOM    371  CA  VAL    23      47.060  43.590   9.160  1.00  0.00            
ATOM    372  HA  VAL    23      46.140  43.310   8.660  1.00  0.00            
ATOM    373  CB  VAL    23      48.150  43.030   8.240  1.00  0.00            
ATOM    374  HB  VAL    23      48.170  41.940   8.190  1.00  0.00            
ATOM    375  CG1 VAL    23      48.120  43.530   6.790  1.00  0.00            
ATOM    376 1HG1 VAL    23      47.160  43.190   6.380  1.00  0.00            
ATOM    377 2HG1 VAL    23      48.190  44.610   6.730  1.00  0.00            
ATOM    378 3HG1 VAL    23      48.930  43.010   6.270  1.00  0.00            
ATOM    379  CG2 VAL    23      49.570  43.210   8.750  1.00  0.00            
ATOM    380 1HG2 VAL    23      49.880  44.260   8.790  1.00  0.00            
ATOM    381 2HG2 VAL    23      49.570  42.800   9.760  1.00  0.00            
ATOM    382 3HG2 VAL    23      50.190  42.640   8.060  1.00  0.00            
ATOM    383  C   VAL    23      47.070  43.020  10.580  1.00  0.00            
ATOM    384  O   VAL    23      47.220  43.750  11.550  1.00  0.00            
ATOM    385  N   ASP    24      46.970  41.700  10.720  1.00  0.00            
ATOM    386  H   ASP    24      47.080  41.140   9.890  1.00  0.00            
ATOM    387  CA  ASP    24      46.990  40.960  11.960  1.00  0.00            
ATOM    388  HA  ASP    24      46.090  41.170  12.550  1.00  0.00            
ATOM    389  CB  ASP    24      47.060  39.470  11.620  1.00  0.00            
ATOM    390  HB1 ASP    24      48.020  39.300  11.130  1.00  0.00            
ATOM    391  HB2 ASP    24      46.290  39.210  10.890  1.00  0.00            
ATOM    392  CG  ASP    24      47.010  38.580  12.850  1.00  0.00            
ATOM    393  OD1 ASP    24      46.290  38.890  13.830  1.00  0.00            
ATOM    394  OD2 ASP    24      47.700  37.540  12.870  1.00  0.00            
ATOM    395  C   ASP    24      48.210  41.360  12.800  1.00  0.00            
ATOM    396  O   ASP    24      49.310  41.230  12.290  1.00  0.00            
ATOM    397  N   GLY    25      48.040  41.800  14.040  1.00  0.00            
ATOM    398  H   GLY    25      47.100  41.610  14.350  1.00  0.00            
ATOM    399  CA  GLY    25      49.030  42.210  15.020  1.00  0.00            
ATOM    400  HA1 GLY    25      49.730  41.400  15.220  1.00  0.00            
ATOM    401  HA2 GLY    25      48.470  42.350  15.950  1.00  0.00            
ATOM    402  C   GLY    25      49.820  43.490  14.740  1.00  0.00            
ATOM    403  O   GLY    25      50.940  43.600  15.250  1.00  0.00            
ATOM    404  N   SER    26      49.260  44.320  13.870  1.00  0.00            
ATOM    405  H   SER    26      48.510  44.040  13.260  1.00  0.00            
ATOM    406  CA  SER    26      49.660  45.710  13.720  1.00  0.00            
ATOM    407  HA  SER    26      50.750  45.770  13.780  1.00  0.00            
ATOM    408  CB  SER    26      49.160  46.120  12.340  1.00  0.00            
ATOM    409  HB1 SER    26      48.080  46.020  12.230  1.00  0.00            
ATOM    410  HB2 SER    26      49.660  45.450  11.650  1.00  0.00            
ATOM    411  OG  SER    26      49.490  47.440  11.950  1.00  0.00            
ATOM    412  HG  SER    26      50.070  47.430  11.180  1.00  0.00            
ATOM    413  C   SER    26      48.970  46.500  14.820  1.00  0.00            
ATOM    414  O   SER    26      47.880  46.170  15.280  1.00  0.00            
ATOM    415  N   PHE    27      49.760  47.410  15.400  1.00  0.00            
ATOM    416  H   PHE    27      50.670  47.560  15.010  1.00  0.00            
ATOM    417  CA  PHE    27      49.390  48.240  16.520  1.00  0.00            
ATOM    418  HA  PHE    27      48.330  48.140  16.770  1.00  0.00            
ATOM    419  CB  PHE    27      50.110  47.830  17.800  1.00  0.00            
ATOM    420  HB1 PHE    27      49.760  46.810  17.970  1.00  0.00            
ATOM    421  HB2 PHE    27      49.790  48.470  18.620  1.00  0.00            
ATOM    422  CG  PHE    27      51.620  47.790  17.760  1.00  0.00            
ATOM    423  CD1 PHE    27      52.320  46.590  17.520  1.00  0.00            
ATOM    424  HD1 PHE    27      51.750  45.680  17.410  1.00  0.00            
ATOM    425  CE1 PHE    27      53.710  46.580  17.640  1.00  0.00            
ATOM    426  HE1 PHE    27      54.270  45.710  17.340  1.00  0.00            
ATOM    427  CZ  PHE    27      54.440  47.730  18.020  1.00  0.00            
ATOM    428  HZ  PHE    27      55.520  47.690  18.040  1.00  0.00            
ATOM    429  CE2 PHE    27      53.700  48.880  18.320  1.00  0.00            
ATOM    430  HE2 PHE    27      54.190  49.790  18.620  1.00  0.00            
ATOM    431  CD2 PHE    27      52.320  48.920  18.170  1.00  0.00            
ATOM    432  HD2 PHE    27      51.790  49.860  18.300  1.00  0.00            
ATOM    433  C   PHE    27      49.650  49.710  16.200  1.00  0.00            
ATOM    434  O   PHE    27      50.550  50.150  15.500  1.00  0.00            
ATOM    435  N   LEU    28      48.860  50.570  16.850  1.00  0.00            
ATOM    436  H   LEU    28      48.170  50.100  17.430  1.00  0.00            
ATOM    437  CA  LEU    28      48.910  52.020  16.880  1.00  0.00            
ATOM    438  HA  LEU    28      49.920  52.350  16.690  1.00  0.00            
ATOM    439  CB  LEU    28      48.040  52.580  15.770  1.00  0.00            
ATOM    440  HB1 LEU    28      46.980  52.390  15.910  1.00  0.00            
ATOM    441  HB2 LEU    28      48.200  52.110  14.800  1.00  0.00            
ATOM    442  CG  LEU    28      48.100  54.090  15.560  1.00  0.00            
ATOM    443  HG  LEU    28      47.670  54.560  16.450  1.00  0.00            
ATOM    444  CD1 LEU    28      49.520  54.610  15.370  1.00  0.00            
ATOM    445 1HD1 LEU    28      49.670  55.550  14.840  1.00  0.00            
ATOM    446 2HD1 LEU    28      49.910  54.860  16.360  1.00  0.00            
ATOM    447 3HD1 LEU    28      50.190  53.930  14.850  1.00  0.00            
ATOM    448  CD2 LEU    28      47.290  54.520  14.340  1.00  0.00            
ATOM    449 1HD2 LEU    28      47.110  55.590  14.260  1.00  0.00            
ATOM    450 2HD2 LEU    28      47.710  54.110  13.420  1.00  0.00            
ATOM    451 3HD2 LEU    28      46.240  54.210  14.290  1.00  0.00            
ATOM    452  C   LEU    28      48.430  52.560  18.210  1.00  0.00            
ATOM    453  O   LEU    28      47.320  52.230  18.630  1.00  0.00            
ATOM    454  N   ALA    29      49.280  53.410  18.790  1.00  0.00            
ATOM    455  H   ALA    29      50.170  53.590  18.360  1.00  0.00            
ATOM    456  CA  ALA    29      48.900  54.200  19.950  1.00  0.00            
ATOM    457  HA  ALA    29      48.080  53.680  20.450  1.00  0.00            
ATOM    458  CB  ALA    29      50.060  54.230  20.940  1.00  0.00            
ATOM    459  HB1 ALA    29      50.920  54.770  20.550  1.00  0.00            
ATOM    460  HB2 ALA    29      49.750  54.770  21.830  1.00  0.00            
ATOM    461  HB3 ALA    29      50.330  53.230  21.320  1.00  0.00            
ATOM    462  C   ALA    29      48.470  55.630  19.700  1.00  0.00            
ATOM    463  O   ALA    29      48.880  56.210  18.700  1.00  0.00            
ATOM    464  N   ARG    30      47.490  56.090  20.470  1.00  0.00            
ATOM    465  H   ARG    30      47.080  55.470  21.150  1.00  0.00            
ATOM    466  CA  ARG    30      46.700  57.280  20.170  1.00  0.00            
ATOM    467  HA  ARG    30      47.330  57.890  19.530  1.00  0.00            
ATOM    468  CB  ARG    30      45.370  56.860  19.520  1.00  0.00            
ATOM    469  HB1 ARG    30      45.620  56.220  18.690  1.00  0.00            
ATOM    470  HB2 ARG    30      44.850  57.710  19.100  1.00  0.00            
ATOM    471  CG  ARG    30      44.430  56.030  20.380  1.00  0.00            
ATOM    472  HG1 ARG    30      44.500  56.530  21.350  1.00  0.00            
ATOM    473  HG2 ARG    30      44.840  55.030  20.450  1.00  0.00            
ATOM    474  CD  ARG    30      43.050  55.920  19.750  1.00  0.00            
ATOM    475  HD1 ARG    30      42.950  55.530  18.720  1.00  0.00            
ATOM    476  HD2 ARG    30      42.650  56.920  19.610  1.00  0.00            
ATOM    477  NE  ARG    30      42.150  55.120  20.590  1.00  0.00            
ATOM    478  HE  ARG    30      41.910  54.240  20.180  1.00  0.00            
ATOM    479  CZ  ARG    30      41.750  55.450  21.830  1.00  0.00            
ATOM    480  NH1 ARG    30      42.000  56.630  22.400  1.00  0.00            
ATOM    481 1HH1 ARG    30      42.400  57.390  21.880  1.00  0.00            
ATOM    482 2HH1 ARG    30      41.810  56.660  23.390  1.00  0.00            
ATOM    483  NH2 ARG    30      40.980  54.640  22.580  1.00  0.00            
ATOM    484 1HH2 ARG    30      40.520  53.880  22.090  1.00  0.00            
ATOM    485 2HH2 ARG    30      40.490  55.100  23.330  1.00  0.00            
ATOM    486  C   ARG    30      46.410  58.190  21.360  1.00  0.00            
ATOM    487  O   ARG    30      46.450  57.640  22.460  1.00  0.00            
ATOM    488  N   PRO    31      46.180  59.490  21.320  1.00  0.00            
ATOM    489  CD  PRO    31      46.380  60.310  20.140  1.00  0.00            
ATOM    490  HD1 PRO    31      45.970  59.750  19.300  1.00  0.00            
ATOM    491  HD2 PRO    31      47.420  60.570  19.970  1.00  0.00            
ATOM    492  CG  PRO    31      45.550  61.570  20.330  1.00  0.00            
ATOM    493  HG1 PRO    31      44.550  61.470  19.910  1.00  0.00            
ATOM    494  HG2 PRO    31      46.010  62.470  19.910  1.00  0.00            
ATOM    495  CB  PRO    31      45.580  61.650  21.850  1.00  0.00            
ATOM    496  HB1 PRO    31      44.740  62.270  22.180  1.00  0.00            
ATOM    497  HB2 PRO    31      46.440  62.150  22.270  1.00  0.00            
ATOM    498  CA  PRO    31      45.560  60.240  22.410  1.00  0.00            
ATOM    499  HA  PRO    31      46.210  60.170  23.280  1.00  0.00            
ATOM    500  C   PRO    31      44.160  59.690  22.670  1.00  0.00            
ATOM    501  O   PRO    31      43.520  59.010  21.860  1.00  0.00            
ATOM    502  N   SER    32      43.800  59.900  23.930  1.00  0.00            
ATOM    503  H   SER    32      44.450  60.380  24.530  1.00  0.00            
ATOM    504  CA  SER    32      42.510  59.550  24.490  1.00  0.00            
ATOM    505  HA  SER    32      42.080  58.660  24.060  1.00  0.00            
ATOM    506  CB  SER    32      42.580  59.330  26.000  1.00  0.00            
ATOM    507  HB1 SER    32      41.620  59.320  26.510  1.00  0.00            
ATOM    508  HB2 SER    32      43.070  60.080  26.630  1.00  0.00            
ATOM    509  OG  SER    32      43.130  58.070  26.280  1.00  0.00            
ATOM    510  HG  SER    32      42.600  57.470  25.740  1.00  0.00            
ATOM    511  C   SER    32      41.440  60.590  24.220  1.00  0.00            
ATOM    512  O   SER    32      41.640  61.770  23.950  1.00  0.00            
ATOM    513  N   LYS    33      40.190  60.150  24.440  1.00  0.00            
ATOM    514  H   LYS    33      39.990  59.190  24.650  1.00  0.00            
ATOM    515  CA  LYS    33      39.040  61.020  24.320  1.00  0.00            
ATOM    516  HA  LYS    33      39.380  62.040  24.150  1.00  0.00            
ATOM    517  CB  LYS    33      38.340  60.430  23.100  1.00  0.00            
ATOM    518  HB1 LYS    33      37.870  59.500  23.400  1.00  0.00            
ATOM    519  HB2 LYS    33      39.130  60.310  22.360  1.00  0.00            
ATOM    520  CG  LYS    33      37.120  61.180  22.580  1.00  0.00            
ATOM    521  HG1 LYS    33      36.300  60.900  23.240  1.00  0.00            
ATOM    522  HG2 LYS    33      36.870  60.780  21.590  1.00  0.00            
ATOM    523  CD  LYS    33      37.140  62.680  22.440  1.00  0.00            
ATOM    524  HD1 LYS    33      37.780  63.020  21.620  1.00  0.00            
ATOM    525  HD2 LYS    33      37.380  63.300  23.300  1.00  0.00            
ATOM    526  CE  LYS    33      35.750  63.110  21.980  1.00  0.00            
ATOM    527  HE1 LYS    33      35.050  62.910  22.790  1.00  0.00            
ATOM    528  HE2 LYS    33      35.410  62.500  21.130  1.00  0.00            
ATOM    529  NZ  LYS    33      35.810  64.520  21.550  1.00  0.00            
ATOM    530  HZ1 LYS    33      34.870  64.870  21.460  1.00  0.00            
ATOM    531  HZ2 LYS    33      36.310  65.090  22.210  1.00  0.00            
ATOM    532  HZ3 LYS    33      36.270  64.660  20.660  1.00  0.00            
ATOM    533  C   LYS    33      38.180  61.030  25.590  1.00  0.00            
ATOM    534  O   LYS    33      37.370  61.950  25.710  1.00  0.00            
ATOM    535  N   SER    34      38.490  60.130  26.500  1.00  0.00            
ATOM    536  H   SER    34      39.010  59.350  26.110  1.00  0.00            
ATOM    537  CA  SER    34      38.010  60.130  27.870  1.00  0.00            
ATOM    538  HA  SER    34      36.940  60.300  27.800  1.00  0.00            
ATOM    539  CB  SER    34      38.350  58.810  28.560  1.00  0.00            
ATOM    540  HB1 SER    34      37.680  58.100  28.080  1.00  0.00            
ATOM    541  HB2 SER    34      38.130  58.800  29.630  1.00  0.00            
ATOM    542  OG  SER    34      39.670  58.410  28.300  1.00  0.00            
ATOM    543  HG  SER    34      39.580  57.980  27.450  1.00  0.00            
ATOM    544  C   SER    34      38.710  61.220  28.650  1.00  0.00            
ATOM    545  O   SER    34      38.120  62.160  29.170  1.00  0.00            
ATOM    546  N   ASN    35      40.040  61.190  28.760  1.00  0.00            
ATOM    547  H   ASN    35      40.540  60.380  28.410  1.00  0.00            
ATOM    548  CA  ASN    35      40.810  62.190  29.470  1.00  0.00            
ATOM    549  HA  ASN    35      40.050  62.890  29.810  1.00  0.00            
ATOM    550  CB  ASN    35      41.430  61.430  30.650  1.00  0.00            
ATOM    551  HB1 ASN    35      42.210  60.780  30.250  1.00  0.00            
ATOM    552  HB2 ASN    35      40.720  60.710  31.020  1.00  0.00            
ATOM    553  CG  ASN    35      41.900  62.360  31.760  1.00  0.00            
ATOM    554  OD1 ASN    35      41.110  63.170  32.260  1.00  0.00            
ATOM    555  ND2 ASN    35      43.070  62.130  32.350  1.00  0.00            
ATOM    556 1HD2 ASN    35      43.830  61.660  31.890  1.00  0.00            
ATOM    557 2HD2 ASN    35      43.160  62.650  33.220  1.00  0.00            
ATOM    558  C   ASN    35      41.790  62.910  28.550  1.00  0.00            
ATOM    559  O   ASN    35      42.480  62.230  27.800  1.00  0.00            
ATOM    560  N   PRO    36      41.870  64.240  28.630  1.00  0.00            
ATOM    561  CD  PRO    36      41.190  65.030  29.630  1.00  0.00            
ATOM    562  HD1 PRO    36      41.480  64.810  30.660  1.00  0.00            
ATOM    563  HD2 PRO    36      40.110  64.880  29.680  1.00  0.00            
ATOM    564  CG  PRO    36      41.500  66.510  29.390  1.00  0.00            
ATOM    565  HG1 PRO    36      41.840  67.030  30.290  1.00  0.00            
ATOM    566  HG2 PRO    36      40.580  67.000  29.090  1.00  0.00            
ATOM    567  CB  PRO    36      42.460  66.480  28.220  1.00  0.00            
ATOM    568  HB1 PRO    36      43.330  67.070  28.530  1.00  0.00            
ATOM    569  HB2 PRO    36      42.010  66.840  27.290  1.00  0.00            
ATOM    570  CA  PRO    36      42.920  65.040  28.030  1.00  0.00            
ATOM    571  HA  PRO    36      42.930  64.820  26.960  1.00  0.00            
ATOM    572  C   PRO    36      44.200  64.620  28.720  1.00  0.00            
ATOM    573  O   PRO    36      44.200  64.310  29.920  1.00  0.00            
ATOM    574  N   GLY    37      45.350  64.660  28.050  1.00  0.00            
ATOM    575  H   GLY    37      45.460  65.110  27.150  1.00  0.00            
ATOM    576  CA  GLY    37      46.610  64.330  28.670  1.00  0.00            
ATOM    577  HA1 GLY    37      46.720  64.780  29.660  1.00  0.00            
ATOM    578  HA2 GLY    37      47.380  64.650  27.960  1.00  0.00            
ATOM    579  C   GLY    37      46.790  62.830  28.850  1.00  0.00            
ATOM    580  O   GLY    37      47.540  62.480  29.760  1.00  0.00            
ATOM    581  N   ASP    38      46.100  62.000  28.070  1.00  0.00            
ATOM    582  H   ASP    38      45.350  62.370  27.500  1.00  0.00            
ATOM    583  CA  ASP    38      46.100  60.550  28.200  1.00  0.00            
ATOM    584  HA  ASP    38      47.070  60.340  28.660  1.00  0.00            
ATOM    585  CB  ASP    38      44.930  60.110  29.050  1.00  0.00            
ATOM    586  HB1 ASP    38      44.110  60.270  28.350  1.00  0.00            
ATOM    587  HB2 ASP    38      44.950  60.830  29.860  1.00  0.00            
ATOM    588  CG  ASP    38      44.940  58.680  29.590  1.00  0.00            
ATOM    589  OD1 ASP    38      43.890  58.360  30.190  1.00  0.00            
ATOM    590  OD2 ASP    38      45.990  58.010  29.650  1.00  0.00            
ATOM    591  C   ASP    38      46.240  59.810  26.860  1.00  0.00            
ATOM    592  O   ASP    38      46.340  60.440  25.810  1.00  0.00            
ATOM    593  N   PHE    39      46.500  58.510  26.890  1.00  0.00            
ATOM    594  H   PHE    39      46.440  58.120  27.820  1.00  0.00            
ATOM    595  CA  PHE    39      46.910  57.710  25.750  1.00  0.00            
ATOM    596  HA  PHE    39      46.600  58.220  24.830  1.00  0.00            
ATOM    597  CB  PHE    39      48.430  57.740  25.580  1.00  0.00            
ATOM    598  HB1 PHE    39      48.780  58.770  25.560  1.00  0.00            
ATOM    599  HB2 PHE    39      48.660  57.270  24.630  1.00  0.00            
ATOM    600  CG  PHE    39      49.190  57.040  26.690  1.00  0.00            
ATOM    601  CD1 PHE    39      49.500  57.700  27.890  1.00  0.00            
ATOM    602  HD1 PHE    39      49.240  58.720  28.120  1.00  0.00            
ATOM    603  CE1 PHE    39      50.110  56.940  28.890  1.00  0.00            
ATOM    604  HE1 PHE    39      50.290  57.530  29.770  1.00  0.00            
ATOM    605  CZ  PHE    39      50.420  55.580  28.720  1.00  0.00            
ATOM    606  HZ  PHE    39      50.930  55.070  29.520  1.00  0.00            
ATOM    607  CE2 PHE    39      50.110  54.920  27.520  1.00  0.00            
ATOM    608  HE2 PHE    39      50.280  53.860  27.420  1.00  0.00            
ATOM    609  CD2 PHE    39      49.480  55.690  26.530  1.00  0.00            
ATOM    610  HD2 PHE    39      49.050  55.190  25.680  1.00  0.00            
ATOM    611  C   PHE    39      46.370  56.300  25.930  1.00  0.00            
ATOM    612  O   PHE    39      46.090  55.930  27.060  1.00  0.00            
ATOM    613  N   THR    40      46.210  55.600  24.800  1.00  0.00            
ATOM    614  H   THR    40      46.560  56.010  23.950  1.00  0.00            
ATOM    615  CA  THR    40      45.670  54.280  24.700  1.00  0.00            
ATOM    616  HA  THR    40      45.810  53.690  25.610  1.00  0.00            
ATOM    617  CB  THR    40      44.180  54.270  24.350  1.00  0.00            
ATOM    618  HB  THR    40      43.970  55.010  23.580  1.00  0.00            
ATOM    619  CG2 THR    40      43.480  52.950  24.030  1.00  0.00            
ATOM    620 1HG2 THR    40      43.720  52.240  24.830  1.00  0.00            
ATOM    621 2HG2 THR    40      42.400  53.010  24.080  1.00  0.00            
ATOM    622 3HG2 THR    40      43.730  52.820  22.980  1.00  0.00            
ATOM    623  OG1 THR    40      43.540  54.770  25.500  1.00  0.00            
ATOM    624  HG1 THR    40      42.750  55.290  25.320  1.00  0.00            
ATOM    625  C   THR    40      46.350  53.590  23.530  1.00  0.00            
ATOM    626  O   THR    40      46.730  54.150  22.510  1.00  0.00            
ATOM    627  N   LEU    41      46.490  52.270  23.660  1.00  0.00            
ATOM    628  H   LEU    41      45.960  51.800  24.380  1.00  0.00            
ATOM    629  CA  LEU    41      47.070  51.460  22.590  1.00  0.00            
ATOM    630  HA  LEU    41      47.570  52.100  21.870  1.00  0.00            
ATOM    631  CB  LEU    41      48.100  50.520  23.220  1.00  0.00            
ATOM    632  HB1 LEU    41      47.540  49.940  23.970  1.00  0.00            
ATOM    633  HB2 LEU    41      48.910  51.100  23.660  1.00  0.00            
ATOM    634  CG  LEU    41      48.790  49.520  22.300  1.00  0.00            
ATOM    635  HG  LEU    41      48.090  48.790  21.870  1.00  0.00            
ATOM    636  CD1 LEU    41      49.640  50.220  21.250  1.00  0.00            
ATOM    637 1HD1 LEU    41      50.370  50.820  21.790  1.00  0.00            
ATOM    638 2HD1 LEU    41      50.110  49.390  20.720  1.00  0.00            
ATOM    639 3HD1 LEU    41      48.980  50.730  20.560  1.00  0.00            
ATOM    640  CD2 LEU    41      49.710  48.660  23.160  1.00  0.00            
ATOM    641 1HD2 LEU    41      50.160  47.830  22.630  1.00  0.00            
ATOM    642 2HD2 LEU    41      50.600  49.210  23.470  1.00  0.00            
ATOM    643 3HD2 LEU    41      49.160  48.280  24.020  1.00  0.00            
ATOM    644  C   LEU    41      45.980  50.810  21.770  1.00  0.00            
ATOM    645  O   LEU    41      44.960  50.430  22.340  1.00  0.00            
ATOM    646  N   SER    42      46.030  50.630  20.440  1.00  0.00            
ATOM    647  H   SER    42      46.870  50.970  19.990  1.00  0.00            
ATOM    648  CA  SER    42      45.190  49.790  19.610  1.00  0.00            
ATOM    649  HA  SER    42      44.470  49.280  20.250  1.00  0.00            
ATOM    650  CB  SER    42      44.470  50.700  18.620  1.00  0.00            
ATOM    651  HB1 SER    42      44.980  50.840  17.660  1.00  0.00            
ATOM    652  HB2 SER    42      44.400  51.700  19.050  1.00  0.00            
ATOM    653  OG  SER    42      43.170  50.200  18.380  1.00  0.00            
ATOM    654  HG  SER    42      42.570  50.490  19.070  1.00  0.00            
ATOM    655  C   SER    42      45.950  48.750  18.810  1.00  0.00            
ATOM    656  O   SER    42      47.120  49.010  18.520  1.00  0.00            
ATOM    657  N   VAL    43      45.370  47.570  18.710  1.00  0.00            
ATOM    658  H   VAL    43      44.370  47.470  18.850  1.00  0.00            
ATOM    659  CA  VAL    43      46.000  46.310  18.340  1.00  0.00            
ATOM    660  HA  VAL    43      46.790  46.630  17.670  1.00  0.00            
ATOM    661  CB  VAL    43      46.510  45.570  19.580  1.00  0.00            
ATOM    662  HB  VAL    43      45.640  45.180  20.100  1.00  0.00            
ATOM    663  CG1 VAL    43      47.490  44.450  19.220  1.00  0.00            
ATOM    664 1HG1 VAL    43      47.580  43.890  20.150  1.00  0.00            
ATOM    665 2HG1 VAL    43      46.910  43.880  18.490  1.00  0.00            
ATOM    666 3HG1 VAL    43      48.460  44.750  18.800  1.00  0.00            
ATOM    667  CG2 VAL    43      47.240  46.450  20.580  1.00  0.00            
ATOM    668 1HG2 VAL    43      46.660  47.290  20.950  1.00  0.00            
ATOM    669 2HG2 VAL    43      47.440  45.870  21.480  1.00  0.00            
ATOM    670 3HG2 VAL    43      48.250  46.620  20.200  1.00  0.00            
ATOM    671  C   VAL    43      45.040  45.470  17.530  1.00  0.00            
ATOM    672  O   VAL    43      43.990  45.060  18.010  1.00  0.00            
ATOM    673  N   ARG    44      45.390  45.060  16.310  1.00  0.00            
ATOM    674  H   ARG    44      46.340  45.330  16.100  1.00  0.00            
ATOM    675  CA  ARG    44      44.610  44.140  15.500  1.00  0.00            
ATOM    676  HA  ARG    44      43.540  44.310  15.680  1.00  0.00            
ATOM    677  CB  ARG    44      44.940  44.480  14.050  1.00  0.00            
ATOM    678  HB1 ARG    44      45.970  44.470  13.700  1.00  0.00            
ATOM    679  HB2 ARG    44      44.780  45.540  13.830  1.00  0.00            
ATOM    680  CG  ARG    44      44.050  43.620  13.170  1.00  0.00            
ATOM    681  HG1 ARG    44      43.030  43.620  13.570  1.00  0.00            
ATOM    682  HG2 ARG    44      44.380  42.580  13.230  1.00  0.00            
ATOM    683  CD  ARG    44      44.080  44.030  11.700  1.00  0.00            
ATOM    684  HD1 ARG    44      45.070  44.250  11.320  1.00  0.00            
ATOM    685  HD2 ARG    44      43.590  45.010  11.730  1.00  0.00            
ATOM    686  NE  ARG    44      43.350  43.060  10.890  1.00  0.00            
ATOM    687  HE  ARG    44      43.220  42.090  11.140  1.00  0.00            
ATOM    688  CZ  ARG    44      43.100  43.250   9.590  1.00  0.00            
ATOM    689  NH1 ARG    44      43.290  44.430   8.980  1.00  0.00            
ATOM    690 1HH1 ARG    44      43.620  45.260   9.460  1.00  0.00            
ATOM    691 2HH1 ARG    44      43.360  44.340   7.980  1.00  0.00            
ATOM    692  NH2 ARG    44      42.680  42.280   8.750  1.00  0.00            
ATOM    693 1HH2 ARG    44      42.420  41.410   9.170  1.00  0.00            
ATOM    694 2HH2 ARG    44      42.610  42.480   7.760  1.00  0.00            
ATOM    695  C   ARG    44      44.860  42.700  15.900  1.00  0.00            
ATOM    696  O   ARG    44      46.000  42.250  16.060  1.00  0.00            
ATOM    697  N   ARG    45      43.840  41.850  15.870  1.00  0.00            
ATOM    698  H   ARG    45      42.900  42.200  15.680  1.00  0.00            
ATOM    699  CA  ARG    45      43.910  40.400  15.890  1.00  0.00            
ATOM    700  HA  ARG    45      44.920  40.100  15.610  1.00  0.00            
ATOM    701  CB  ARG    45      43.720  39.840  17.300  1.00  0.00            
ATOM    702  HB1 ARG    45      42.670  40.020  17.530  1.00  0.00            
ATOM    703  HB2 ARG    45      44.340  40.440  17.950  1.00  0.00            
ATOM    704  CG  ARG    45      44.180  38.380  17.320  1.00  0.00            
ATOM    705  HG1 ARG    45      45.250  38.420  17.150  1.00  0.00            
ATOM    706  HG2 ARG    45      43.740  37.840  16.480  1.00  0.00            
ATOM    707  CD  ARG    45      43.970  37.660  18.660  1.00  0.00            
ATOM    708  HD1 ARG    45      44.510  38.200  19.450  1.00  0.00            
ATOM    709  HD2 ARG    45      44.370  36.660  18.600  1.00  0.00            
ATOM    710  NE  ARG    45      42.560  37.730  19.000  1.00  0.00            
ATOM    711  HE  ARG    45      41.930  37.790  18.220  1.00  0.00            
ATOM    712  CZ  ARG    45      42.040  37.810  20.240  1.00  0.00            
ATOM    713  NH1 ARG    45      42.790  37.760  21.360  1.00  0.00            
ATOM    714 1HH1 ARG    45      43.750  37.440  21.390  1.00  0.00            
ATOM    715 2HH1 ARG    45      42.190  37.680  22.150  1.00  0.00            
ATOM    716  NH2 ARG    45      40.710  37.970  20.330  1.00  0.00            
ATOM    717 1HH2 ARG    45      40.090  38.040  19.540  1.00  0.00            
ATOM    718 2HH2 ARG    45      40.510  38.200  21.290  1.00  0.00            
ATOM    719  C   ARG    45      42.960  39.920  14.810  1.00  0.00            
ATOM    720  O   ARG    45      41.750  40.100  14.910  1.00  0.00            
ATOM    721  N   ASN    46      43.440  39.220  13.780  1.00  0.00            
ATOM    722  H   ASN    46      44.410  38.970  13.750  1.00  0.00            
ATOM    723  CA  ASN    46      42.620  38.750  12.680  1.00  0.00            
ATOM    724  HA  ASN    46      43.290  38.580  11.840  1.00  0.00            
ATOM    725  CB  ASN    46      42.080  37.350  12.970  1.00  0.00            
ATOM    726  HB1 ASN    46      41.410  37.410  13.810  1.00  0.00            
ATOM    727  HB2 ASN    46      42.880  36.650  13.170  1.00  0.00            
ATOM    728  CG  ASN    46      41.370  36.690  11.780  1.00  0.00            
ATOM    729  OD1 ASN    46      41.910  36.760  10.680  1.00  0.00            
ATOM    730  ND2 ASN    46      40.140  36.210  12.000  1.00  0.00            
ATOM    731 1HD2 ASN    46      39.790  35.970  12.910  1.00  0.00            
ATOM    732 2HD2 ASN    46      39.620  35.820  11.230  1.00  0.00            
ATOM    733  C   ASN    46      41.590  39.760  12.200  1.00  0.00            
ATOM    734  O   ASN    46      41.970  40.740  11.570  1.00  0.00            
ATOM    735  N   GLY    47      40.320  39.510  12.540  1.00  0.00            
ATOM    736  H   GLY    47      40.130  38.800  13.240  1.00  0.00            
ATOM    737  CA  GLY    47      39.260  40.300  11.960  1.00  0.00            
ATOM    738  HA1 GLY    47      38.380  39.670  11.990  1.00  0.00            
ATOM    739  HA2 GLY    47      39.490  40.550  10.920  1.00  0.00            
ATOM    740  C   GLY    47      38.830  41.570  12.680  1.00  0.00            
ATOM    741  O   GLY    47      37.860  42.200  12.240  1.00  0.00            
ATOM    742  N   ALA    48      39.410  41.870  13.850  1.00  0.00            
ATOM    743  H   ALA    48      40.210  41.320  14.100  1.00  0.00            
ATOM    744  CA  ALA    48      39.040  42.950  14.730  1.00  0.00            
ATOM    745  HA  ALA    48      38.580  43.720  14.120  1.00  0.00            
ATOM    746  CB  ALA    48      37.870  42.440  15.570  1.00  0.00            
ATOM    747  HB1 ALA    48      36.980  42.330  14.930  1.00  0.00            
ATOM    748  HB2 ALA    48      38.090  41.440  15.930  1.00  0.00            
ATOM    749  HB3 ALA    48      37.800  43.030  16.490  1.00  0.00            
ATOM    750  C   ALA    48      40.160  43.540  15.580  1.00  0.00            
ATOM    751  O   ALA    48      41.260  43.000  15.680  1.00  0.00            
ATOM    752  N   VAL    49      39.810  44.750  16.010  1.00  0.00            
ATOM    753  H   VAL    49      38.840  44.990  15.870  1.00  0.00            
ATOM    754  CA  VAL    49      40.700  45.690  16.670  1.00  0.00            
ATOM    755  HA  VAL    49      41.670  45.190  16.740  1.00  0.00            
ATOM    756  CB  VAL    49      40.780  46.960  15.820  1.00  0.00            
ATOM    757  HB  VAL    49      39.810  47.270  15.470  1.00  0.00            
ATOM    758  CG1 VAL    49      41.610  48.050  16.480  1.00  0.00            
ATOM    759 1HG1 VAL    49      41.010  48.500  17.280  1.00  0.00            
ATOM    760 2HG1 VAL    49      42.560  47.650  16.860  1.00  0.00            
ATOM    761 3HG1 VAL    49      41.910  48.750  15.710  1.00  0.00            
ATOM    762  CG2 VAL    49      41.450  46.630  14.480  1.00  0.00            
ATOM    763 1HG2 VAL    49      41.370  47.470  13.800  1.00  0.00            
ATOM    764 2HG2 VAL    49      42.520  46.470  14.590  1.00  0.00            
ATOM    765 3HG2 VAL    49      40.950  45.780  14.010  1.00  0.00            
ATOM    766  C   VAL    49      40.270  45.810  18.120  1.00  0.00            
ATOM    767  O   VAL    49      39.110  45.710  18.500  1.00  0.00            
ATOM    768  N   THR    50      41.280  45.980  18.960  1.00  0.00            
ATOM    769  H   THR    50      42.180  45.730  18.570  1.00  0.00            
ATOM    770  CA  THR    50      41.140  45.930  20.400  1.00  0.00            
ATOM    771  HA  THR    50      40.070  45.950  20.640  1.00  0.00            
ATOM    772  CB  THR    50      41.730  44.600  20.850  1.00  0.00            
ATOM    773  HB  THR    50      42.810  44.680  20.790  1.00  0.00            
ATOM    774  CG2 THR    50      41.320  44.370  22.310  1.00  0.00            
ATOM    775 1HG2 THR    50      41.680  43.390  22.610  1.00  0.00            
ATOM    776 2HG2 THR    50      41.800  45.070  22.980  1.00  0.00            
ATOM    777 3HG2 THR    50      40.240  44.410  22.430  1.00  0.00            
ATOM    778  OG1 THR    50      41.170  43.550  20.080  1.00  0.00            
ATOM    779  HG1 THR    50      41.250  42.760  20.610  1.00  0.00            
ATOM    780  C   THR    50      41.930  47.020  21.090  1.00  0.00            
ATOM    781  O   THR    50      43.070  47.310  20.720  1.00  0.00            
ATOM    782  N   HID    51      41.290  47.810  21.950  1.00  0.00            
ATOM    783  H   HID    51      40.330  47.560  22.120  1.00  0.00            
ATOM    784  CA  HID    51      41.820  49.010  22.590  1.00  0.00            
ATOM    785  HA  HID    51      42.730  49.270  22.070  1.00  0.00            
ATOM    786  CB  HID    51      40.790  50.120  22.380  1.00  0.00            
ATOM    787  HB1 HID    51      40.800  50.890  23.150  1.00  0.00            
ATOM    788  HB2 HID    51      39.800  49.670  22.460  1.00  0.00            
ATOM    789  CG  HID    51      40.950  50.790  21.040  1.00  0.00            
ATOM    790  ND1 HID    51      40.310  50.520  19.850  1.00  0.00            
ATOM    791  HD1 HID    51      39.710  49.740  19.590  1.00  0.00            
ATOM    792  CE1 HID    51      40.800  51.360  18.920  1.00  0.00            
ATOM    793  HE1 HID    51      40.590  51.390  17.860  1.00  0.00            
ATOM    794  NE2 HID    51      41.660  52.210  19.470  1.00  0.00            
ATOM    795  CD2 HID    51      41.760  51.880  20.820  1.00  0.00            
ATOM    796  HD2 HID    51      42.470  52.330  21.500  1.00  0.00            
ATOM    797  C   HID    51      42.160  48.670  24.040  1.00  0.00            
ATOM    798  O   HID    51      41.280  48.230  24.780  1.00  0.00            
ATOM    799  N   ILE    52      43.410  48.920  24.390  1.00  0.00            
ATOM    800  H   ILE    52      44.030  49.410  23.750  1.00  0.00            
ATOM    801  CA  ILE    52      43.910  48.620  25.710  1.00  0.00            
ATOM    802  HA  ILE    52      43.100  48.410  26.410  1.00  0.00            
ATOM    803  CB  ILE    52      44.760  47.340  25.630  1.00  0.00            
ATOM    804  HB  ILE    52      45.060  47.040  26.640  1.00  0.00            
ATOM    805  CG2 ILE    52      43.890  46.150  25.250  1.00  0.00            
ATOM    806 1HG2 ILE    52      42.950  46.060  25.800  1.00  0.00            
ATOM    807 2HG2 ILE    52      43.730  46.270  24.180  1.00  0.00            
ATOM    808 3HG2 ILE    52      44.400  45.200  25.360  1.00  0.00            
ATOM    809  CG1 ILE    52      45.930  47.470  24.680  1.00  0.00            
ATOM    810 1HG1 ILE    52      46.680  48.140  25.100  1.00  0.00            
ATOM    811 2HG1 ILE    52      45.560  47.930  23.760  1.00  0.00            
ATOM    812  CD  ILE    52      46.680  46.150  24.470  1.00  0.00            
ATOM    813  HD1 ILE    52      46.300  45.390  23.780  1.00  0.00            
ATOM    814  HD2 ILE    52      47.670  46.360  24.050  1.00  0.00            
ATOM    815  HD3 ILE    52      46.810  45.700  25.450  1.00  0.00            
ATOM    816  C   ILE    52      44.620  49.770  26.410  1.00  0.00            
ATOM    817  O   ILE    52      45.280  50.520  25.700  1.00  0.00            
ATOM    818  N   LYS    53      44.570  49.850  27.750  1.00  0.00            
ATOM    819  H   LYS    53      44.100  49.080  28.200  1.00  0.00            
ATOM    820  CA  LYS    53      45.280  50.820  28.560  1.00  0.00            
ATOM    821  HA  LYS    53      45.590  51.690  27.990  1.00  0.00            
ATOM    822  CB  LYS    53      44.520  51.420  29.740  1.00  0.00            
ATOM    823  HB1 LYS    53      45.230  51.830  30.470  1.00  0.00            
ATOM    824  HB2 LYS    53      44.030  50.590  30.250  1.00  0.00            
ATOM    825  CG  LYS    53      43.440  52.420  29.320  1.00  0.00            
ATOM    826  HG1 LYS    53      42.710  52.550  30.120  1.00  0.00            
ATOM    827  HG2 LYS    53      42.920  52.060  28.420  1.00  0.00            
ATOM    828  CD  LYS    53      44.000  53.770  28.870  1.00  0.00            
ATOM    829  HD1 LYS    53      44.700  53.710  28.060  1.00  0.00            
ATOM    830  HD2 LYS    53      44.520  54.190  29.730  1.00  0.00            
ATOM    831  CE  LYS    53      42.940  54.820  28.540  1.00  0.00            
ATOM    832  HE1 LYS    53      42.170  54.830  29.320  1.00  0.00            
ATOM    833  HE2 LYS    53      42.500  54.510  27.600  1.00  0.00            
ATOM    834  NZ  LYS    53      43.570  56.140  28.320  1.00  0.00            
ATOM    835  HZ1 LYS    53      42.870  56.700  27.850  1.00  0.00            
ATOM    836  HZ2 LYS    53      43.750  56.610  29.190  1.00  0.00            
ATOM    837  HZ3 LYS    53      44.440  56.110  27.810  1.00  0.00            
ATOM    838  C   LYS    53      46.510  50.160  29.160  1.00  0.00            
ATOM    839  O   LYS    53      46.380  49.000  29.530  1.00  0.00            
ATOM    840  N   ILE    54      47.630  50.880  29.310  1.00  0.00            
ATOM    841  H   ILE    54      47.450  51.870  29.250  1.00  0.00            
ATOM    842  CA  ILE    54      48.930  50.460  29.780  1.00  0.00            
ATOM    843  HA  ILE    54      49.020  49.380  29.830  1.00  0.00            
ATOM    844  CB  ILE    54      50.130  50.920  28.970  1.00  0.00            
ATOM    845  HB  ILE    54      50.090  51.980  28.770  1.00  0.00            
ATOM    846  CG2 ILE    54      51.500  50.730  29.600  1.00  0.00            
ATOM    847 1HG2 ILE    54      51.640  51.220  30.560  1.00  0.00            
ATOM    848 2HG2 ILE    54      51.880  49.710  29.610  1.00  0.00            
ATOM    849 3HG2 ILE    54      52.190  51.290  28.960  1.00  0.00            
ATOM    850  CG1 ILE    54      49.950  50.360  27.550  1.00  0.00            
ATOM    851 1HG1 ILE    54      48.990  50.610  27.100  1.00  0.00            
ATOM    852 2HG1 ILE    54      50.100  49.280  27.580  1.00  0.00            
ATOM    853  CD  ILE    54      50.930  50.870  26.520  1.00  0.00            
ATOM    854  HD1 ILE    54      50.750  51.920  26.400  1.00  0.00            
ATOM    855  HD2 ILE    54      51.960  50.720  26.840  1.00  0.00            
ATOM    856  HD3 ILE    54      50.800  50.350  25.560  1.00  0.00            
ATOM    857  C   ILE    54      49.020  50.860  31.250  1.00  0.00            
ATOM    858  O   ILE    54      48.560  51.930  31.640  1.00  0.00            
ATOM    859  N   GLN    55      49.480  49.960  32.120  1.00  0.00            
ATOM    860  H   GLN    55      49.850  49.130  31.670  1.00  0.00            
ATOM    861  CA  GLN    55      49.760  50.150  33.520  1.00  0.00            
ATOM    862  HA  GLN    55      49.000  50.650  34.110  1.00  0.00            
ATOM    863  CB  GLN    55      50.030  48.800  34.180  1.00  0.00            
ATOM    864  HB1 GLN    55      50.880  48.420  33.630  1.00  0.00            
ATOM    865  HB2 GLN    55      49.150  48.210  33.910  1.00  0.00            
ATOM    866  CG  GLN    55      50.270  48.730  35.680  1.00  0.00            
ATOM    867  HG1 GLN    55      51.300  49.020  35.900  1.00  0.00            
ATOM    868  HG2 GLN    55      50.180  47.670  35.910  1.00  0.00            
ATOM    869  CD  GLN    55      49.260  49.540  36.490  1.00  0.00            
ATOM    870  OE1 GLN    55      49.440  50.730  36.730  1.00  0.00            
ATOM    871  NE2 GLN    55      48.080  48.960  36.730  1.00  0.00            
ATOM    872 1HE2 GLN    55      47.750  48.070  36.390  1.00  0.00            
ATOM    873 2HE2 GLN    55      47.410  49.530  37.220  1.00  0.00            
ATOM    874  C   GLN    55      50.960  51.070  33.620  1.00  0.00            
ATOM    875  O   GLN    55      51.930  50.990  32.860  1.00  0.00            
ATOM    876  N   ASN    56      50.890  52.040  34.530  1.00  0.00            
ATOM    877  H   ASN    56      50.180  51.900  35.230  1.00  0.00            
ATOM    878  CA  ASN    56      51.850  53.100  34.740  1.00  0.00            
ATOM    879  HA  ASN    56      52.840  52.650  34.540  1.00  0.00            
ATOM    880  CB  ASN    56      51.690  54.220  33.720  1.00  0.00            
ATOM    881  HB1 ASN    56      50.660  54.560  33.820  1.00  0.00            
ATOM    882  HB2 ASN    56      51.800  53.860  32.710  1.00  0.00            
ATOM    883  CG  ASN    56      52.580  55.450  33.870  1.00  0.00            
ATOM    884  OD1 ASN    56      52.040  56.540  34.070  1.00  0.00            
ATOM    885  ND2 ASN    56      53.900  55.310  34.050  1.00  0.00            
ATOM    886 1HD2 ASN    56      54.330  54.400  34.060  1.00  0.00            
ATOM    887 2HD2 ASN    56      54.440  56.150  34.200  1.00  0.00            
ATOM    888  C   ASN    56      51.930  53.500  36.200  1.00  0.00            
ATOM    889  O   ASN    56      50.870  53.790  36.750  1.00  0.00            
ATOM    890  N   THR    57      53.120  53.630  36.790  1.00  0.00            
ATOM    891  H   THR    57      53.920  53.220  36.340  1.00  0.00            
ATOM    892  CA  THR    57      53.220  53.730  38.240  1.00  0.00            
ATOM    893  HA  THR    57      52.250  53.700  38.730  1.00  0.00            
ATOM    894  CB  THR    57      53.900  52.490  38.810  1.00  0.00            
ATOM    895  HB  THR    57      53.910  52.630  39.900  1.00  0.00            
ATOM    896  CG2 THR    57      53.220  51.190  38.420  1.00  0.00            
ATOM    897 1HG2 THR    57      52.150  51.210  38.630  1.00  0.00            
ATOM    898 2HG2 THR    57      53.330  51.020  37.360  1.00  0.00            
ATOM    899 3HG2 THR    57      53.700  50.390  38.990  1.00  0.00            
ATOM    900  OG1 THR    57      55.180  52.480  38.220  1.00  0.00            
ATOM    901  HG1 THR    57      55.520  51.640  38.540  1.00  0.00            
ATOM    902  C   THR    57      53.930  54.970  38.770  1.00  0.00            
ATOM    903  O   THR    57      54.450  55.030  39.880  1.00  0.00            
ATOM    904  N   GLY    58      54.010  55.960  37.880  1.00  0.00            
ATOM    905  H   GLY    58      53.280  55.950  37.190  1.00  0.00            
ATOM    906  CA  GLY    58      54.820  57.140  38.100  1.00  0.00            
ATOM    907  HA1 GLY    58      54.480  57.670  38.990  1.00  0.00            
ATOM    908  HA2 GLY    58      54.650  57.860  37.300  1.00  0.00            
ATOM    909  C   GLY    58      56.310  56.880  38.180  1.00  0.00            
ATOM    910  O   GLY    58      57.130  57.690  38.620  1.00  0.00            
ATOM    911  N   ASP    59      56.710  55.680  37.750  1.00  0.00            
ATOM    912  H   ASP    59      56.010  55.050  37.400  1.00  0.00            
ATOM    913  CA  ASP    59      58.060  55.150  37.810  1.00  0.00            
ATOM    914  HA  ASP    59      58.770  55.960  37.900  1.00  0.00            
ATOM    915  CB  ASP    59      58.160  54.280  39.060  1.00  0.00            
ATOM    916  HB1 ASP    59      57.600  53.350  39.020  1.00  0.00            
ATOM    917  HB2 ASP    59      57.720  54.840  39.900  1.00  0.00            
ATOM    918  CG  ASP    59      59.530  53.940  39.610  1.00  0.00            
ATOM    919  OD1 ASP    59      60.220  53.120  38.970  1.00  0.00            
ATOM    920  OD2 ASP    59      59.900  54.510  40.660  1.00  0.00            
ATOM    921  C   ASP    59      58.430  54.370  36.550  1.00  0.00            
ATOM    922  O   ASP    59      59.440  54.630  35.890  1.00  0.00            
ATOM    923  N   TYR    60      57.640  53.350  36.200  1.00  0.00            
ATOM    924  H   TYR    60      56.750  53.250  36.670  1.00  0.00            
ATOM    925  CA  TYR    60      57.780  52.500  35.050  1.00  0.00            
ATOM    926  HA  TYR    60      58.520  52.870  34.340  1.00  0.00            
ATOM    927  CB  TYR    60      58.230  51.110  35.490  1.00  0.00            
ATOM    928  HB1 TYR    60      59.230  51.140  35.910  1.00  0.00            
ATOM    929  HB2 TYR    60      58.250  50.470  34.590  1.00  0.00            
ATOM    930  CG  TYR    60      57.290  50.390  36.430  1.00  0.00            
ATOM    931  CD1 TYR    60      57.610  50.460  37.790  1.00  0.00            
ATOM    932  HD1 TYR    60      58.410  51.100  38.140  1.00  0.00            
ATOM    933  CE1 TYR    60      56.880  49.730  38.730  1.00  0.00            
ATOM    934  HE1 TYR    60      57.120  49.880  39.760  1.00  0.00            
ATOM    935  CZ  TYR    60      55.880  48.840  38.280  1.00  0.00            
ATOM    936  OH  TYR    60      55.180  47.970  39.050  1.00  0.00            
ATOM    937  HH  TYR    60      55.390  48.040  39.980  1.00  0.00            
ATOM    938  CE2 TYR    60      55.520  48.840  36.910  1.00  0.00            
ATOM    939  HE2 TYR    60      54.720  48.170  36.660  1.00  0.00            
ATOM    940  CD2 TYR    60      56.230  49.590  35.980  1.00  0.00            
ATOM    941  HD2 TYR    60      56.120  49.500  34.900  1.00  0.00            
ATOM    942  C   TYR    60      56.450  52.390  34.310  1.00  0.00            
ATOM    943  O   TYR    60      55.380  52.830  34.750  1.00  0.00            
ATOM    944  N   TYR    61      56.560  51.820  33.110  1.00  0.00            
ATOM    945  H   TYR    61      57.440  51.720  32.640  1.00  0.00            
ATOM    946  CA  TYR    61      55.420  51.280  32.380  1.00  0.00            
ATOM    947  HA  TYR    61      54.530  51.570  32.940  1.00  0.00            
ATOM    948  CB  TYR    61      55.340  51.850  30.970  1.00  0.00            
ATOM    949  HB1 TYR    61      54.410  51.510  30.520  1.00  0.00            
ATOM    950  HB2 TYR    61      56.150  51.410  30.400  1.00  0.00            
ATOM    951  CG  TYR    61      55.360  53.350  30.840  1.00  0.00            
ATOM    952  CD1 TYR    61      56.570  54.060  31.000  1.00  0.00            
ATOM    953  HD1 TYR    61      57.540  53.600  30.960  1.00  0.00            
ATOM    954  CE1 TYR    61      56.540  55.460  30.970  1.00  0.00            
ATOM    955  HE1 TYR    61      57.500  55.960  30.950  1.00  0.00            
ATOM    956  CZ  TYR    61      55.310  56.150  30.850  1.00  0.00            
ATOM    957  OH  TYR    61      55.210  57.500  30.720  1.00  0.00            
ATOM    958  HH  TYR    61      54.300  57.710  30.520  1.00  0.00            
ATOM    959  CE2 TYR    61      54.110  55.440  30.700  1.00  0.00            
ATOM    960  HE2 TYR    61      53.190  56.010  30.620  1.00  0.00            
ATOM    961  CD2 TYR    61      54.150  54.040  30.760  1.00  0.00            
ATOM    962  HD2 TYR    61      53.250  53.500  30.480  1.00  0.00            
ATOM    963  C   TYR    61      55.420  49.760  32.360  1.00  0.00            
ATOM    964  O   TYR    61      56.490  49.160  32.350  1.00  0.00            
ATOM    965  N   ASP    62      54.280  49.080  32.220  1.00  0.00            
ATOM    966  H   ASP    62      53.460  49.580  32.530  1.00  0.00            
ATOM    967  CA  ASP    62      54.240  47.640  32.220  1.00  0.00            
ATOM    968  HA  ASP    62      55.070  47.340  31.580  1.00  0.00            
ATOM    969  CB  ASP    62      54.420  47.180  33.660  1.00  0.00            
ATOM    970  HB1 ASP    62      53.660  47.630  34.310  1.00  0.00            
ATOM    971  HB2 ASP    62      55.400  47.460  34.030  1.00  0.00            
ATOM    972  CG  ASP    62      54.390  45.660  33.770  1.00  0.00            
ATOM    973  OD1 ASP    62      54.780  44.970  32.790  1.00  0.00            
ATOM    974  OD2 ASP    62      53.890  45.090  34.750  1.00  0.00            
ATOM    975  C   ASP    62      53.000  47.130  31.490  1.00  0.00            
ATOM    976  O   ASP    62      51.930  47.730  31.610  1.00  0.00            
ATOM    977  N   LEU    63      53.050  46.030  30.740  1.00  0.00            
ATOM    978  H   LEU    63      53.870  45.440  30.770  1.00  0.00            
ATOM    979  CA  LEU    63      51.990  45.510  29.910  1.00  0.00            
ATOM    980  HA  LEU    63      51.050  45.860  30.350  1.00  0.00            
ATOM    981  CB  LEU    63      52.100  46.070  28.490  1.00  0.00            
ATOM    982  HB1 LEU    63      52.910  45.630  27.900  1.00  0.00            
ATOM    983  HB2 LEU    63      52.260  47.150  28.460  1.00  0.00            
ATOM    984  CG  LEU    63      50.960  45.660  27.570  1.00  0.00            
ATOM    985  HG  LEU    63      50.860  44.580  27.460  1.00  0.00            
ATOM    986  CD1 LEU    63      49.590  46.110  28.050  1.00  0.00            
ATOM    987 1HD1 LEU    63      48.800  45.770  27.380  1.00  0.00            
ATOM    988 2HD1 LEU    63      49.450  45.760  29.070  1.00  0.00            
ATOM    989 3HD1 LEU    63      49.560  47.200  28.140  1.00  0.00            
ATOM    990  CD2 LEU    63      51.200  46.290  26.190  1.00  0.00            
ATOM    991 1HD2 LEU    63      50.460  45.950  25.470  1.00  0.00            
ATOM    992 2HD2 LEU    63      51.480  47.330  26.100  1.00  0.00            
ATOM    993 3HD2 LEU    63      52.150  45.870  25.850  1.00  0.00            
ATOM    994  C   LEU    63      51.920  43.990  30.000  1.00  0.00            
ATOM    995  O   LEU    63      52.070  43.220  29.060  1.00  0.00            
ATOM    996  N   TYR    64      51.800  43.510  31.240  1.00  0.00            
ATOM    997  H   TYR    64      51.780  44.160  32.020  1.00  0.00            
ATOM    998  CA  TYR    64      51.680  42.100  31.550  1.00  0.00            
ATOM    999  HA  TYR    64      51.670  42.190  32.640  1.00  0.00            
ATOM   1000  CB  TYR    64      50.330  41.570  31.060  1.00  0.00            
ATOM   1001  HB1 TYR    64      50.080  40.620  31.530  1.00  0.00            
ATOM   1002  HB2 TYR    64      50.230  41.540  29.980  1.00  0.00            
ATOM   1003  CG  TYR    64      49.230  42.460  31.610  1.00  0.00            
ATOM   1004  CD1 TYR    64      48.490  43.230  30.710  1.00  0.00            
ATOM   1005  HD1 TYR    64      48.780  43.220  29.670  1.00  0.00            
ATOM   1006  CE1 TYR    64      47.430  44.060  31.110  1.00  0.00            
ATOM   1007  HE1 TYR    64      46.900  44.730  30.460  1.00  0.00            
ATOM   1008  CZ  TYR    64      47.180  44.140  32.490  1.00  0.00            
ATOM   1009  OH  TYR    64      46.150  44.910  32.940  1.00  0.00            
ATOM   1010  HH  TYR    64      45.470  44.980  32.260  1.00  0.00            
ATOM   1011  CE2 TYR    64      47.990  43.470  33.430  1.00  0.00            
ATOM   1012  HE2 TYR    64      47.710  43.480  34.470  1.00  0.00            
ATOM   1013  CD2 TYR    64      48.940  42.530  32.970  1.00  0.00            
ATOM   1014  HD2 TYR    64      49.560  41.950  33.640  1.00  0.00            
ATOM   1015  C   TYR    64      52.810  41.150  31.200  1.00  0.00            
ATOM   1016  O   TYR    64      52.700  39.970  31.510  1.00  0.00            
ATOM   1017  N   GLY    65      53.900  41.590  30.580  1.00  0.00            
ATOM   1018  H   GLY    65      53.870  42.590  30.370  1.00  0.00            
ATOM   1019  CA  GLY    65      55.090  40.880  30.180  1.00  0.00            
ATOM   1020  HA1 GLY    65      55.640  41.670  29.670  1.00  0.00            
ATOM   1021  HA2 GLY    65      54.820  40.010  29.590  1.00  0.00            
ATOM   1022  C   GLY    65      56.030  40.380  31.270  1.00  0.00            
ATOM   1023  O   GLY    65      55.950  40.760  32.440  1.00  0.00            
ATOM   1024  N   GLY    66      57.110  39.720  30.860  1.00  0.00            
ATOM   1025  H   GLY    66      57.140  39.490  29.870  1.00  0.00            
ATOM   1026  CA  GLY    66      58.250  39.460  31.720  1.00  0.00            
ATOM   1027  HA1 GLY    66      58.930  38.670  31.350  1.00  0.00            
ATOM   1028  HA2 GLY    66      57.840  38.970  32.600  1.00  0.00            
ATOM   1029  C   GLY    66      59.030  40.690  32.180  1.00  0.00            
ATOM   1030  O   GLY    66      59.520  40.680  33.310  1.00  0.00            
ATOM   1031  N   GLU    67      58.990  41.770  31.400  1.00  0.00            
ATOM   1032  H   GLU    67      58.710  41.650  30.430  1.00  0.00            
ATOM   1033  CA  GLU    67      59.840  42.910  31.690  1.00  0.00            
ATOM   1034  HA  GLU    67      60.340  42.870  32.650  1.00  0.00            
ATOM   1035  CB  GLU    67      60.890  43.150  30.610  1.00  0.00            
ATOM   1036  HB1 GLU    67      61.380  44.080  30.860  1.00  0.00            
ATOM   1037  HB2 GLU    67      60.380  43.140  29.650  1.00  0.00            
ATOM   1038  CG  GLU    67      61.900  42.000  30.580  1.00  0.00            
ATOM   1039  HG1 GLU    67      62.650  42.360  29.880  1.00  0.00            
ATOM   1040  HG2 GLU    67      61.390  41.130  30.160  1.00  0.00            
ATOM   1041  CD  GLU    67      62.390  41.620  31.970  1.00  0.00            
ATOM   1042  OE1 GLU    67      62.760  42.510  32.740  1.00  0.00            
ATOM   1043  OE2 GLU    67      62.410  40.400  32.230  1.00  0.00            
ATOM   1044  C   GLU    67      59.060  44.230  31.730  1.00  0.00            
ATOM   1045  O   GLU    67      58.090  44.360  30.980  1.00  0.00            
ATOM   1046  N   LYS    68      59.570  45.180  32.490  1.00  0.00            
ATOM   1047  H   LYS    68      60.470  45.040  32.910  1.00  0.00            
ATOM   1048  CA  LYS    68      58.980  46.510  32.640  1.00  0.00            
ATOM   1049  HA  LYS    68      58.110  46.610  31.990  1.00  0.00            
ATOM   1050  CB  LYS    68      58.400  46.580  34.040  1.00  0.00            
ATOM   1051  HB1 LYS    68      57.640  45.810  34.140  1.00  0.00            
ATOM   1052  HB2 LYS    68      57.870  47.530  34.200  1.00  0.00            
ATOM   1053  CG  LYS    68      59.360  46.390  35.200  1.00  0.00            
ATOM   1054  HG1 LYS    68      60.330  46.830  34.970  1.00  0.00            
ATOM   1055  HG2 LYS    68      59.470  45.330  35.420  1.00  0.00            
ATOM   1056  CD  LYS    68      58.940  47.050  36.520  1.00  0.00            
ATOM   1057  HD1 LYS    68      58.470  48.020  36.370  1.00  0.00            
ATOM   1058  HD2 LYS    68      59.860  47.200  37.100  1.00  0.00            
ATOM   1059  CE  LYS    68      57.880  46.230  37.250  1.00  0.00            
ATOM   1060  HE1 LYS    68      56.990  46.140  36.630  1.00  0.00            
ATOM   1061  HE2 LYS    68      57.590  46.740  38.180  1.00  0.00            
ATOM   1062  NZ  LYS    68      58.430  44.960  37.730  1.00  0.00            
ATOM   1063  HZ1 LYS    68      57.770  44.530  38.360  1.00  0.00            
ATOM   1064  HZ2 LYS    68      58.650  44.340  36.960  1.00  0.00            
ATOM   1065  HZ3 LYS    68      59.320  45.180  38.140  1.00  0.00            
ATOM   1066  C   LYS    68      60.050  47.530  32.280  1.00  0.00            
ATOM   1067  O   LYS    68      61.230  47.220  32.270  1.00  0.00            
ATOM   1068  N   PHE    69      59.590  48.750  31.970  1.00  0.00            
ATOM   1069  H   PHE    69      58.590  48.900  32.030  1.00  0.00            
ATOM   1070  CA  PHE    69      60.350  49.770  31.280  1.00  0.00            
ATOM   1071  HA  PHE    69      61.400  49.490  31.350  1.00  0.00            
ATOM   1072  CB  PHE    69      59.990  49.690  29.800  1.00  0.00            
ATOM   1073  HB1 PHE    69      60.310  50.580  29.250  1.00  0.00            
ATOM   1074  HB2 PHE    69      58.930  49.780  29.610  1.00  0.00            
ATOM   1075  CG  PHE    69      60.640  48.530  29.080  1.00  0.00            
ATOM   1076  CD1 PHE    69      61.940  48.660  28.560  1.00  0.00            
ATOM   1077  HD1 PHE    69      62.370  49.650  28.600  1.00  0.00            
ATOM   1078  CE1 PHE    69      62.580  47.580  27.930  1.00  0.00            
ATOM   1079  HE1 PHE    69      63.560  47.670  27.480  1.00  0.00            
ATOM   1080  CZ  PHE    69      61.840  46.390  27.880  1.00  0.00            
ATOM   1081  HZ  PHE    69      62.350  45.540  27.460  1.00  0.00            
ATOM   1082  CE2 PHE    69      60.580  46.210  28.440  1.00  0.00            
ATOM   1083  HE2 PHE    69      60.200  45.200  28.440  1.00  0.00            
ATOM   1084  CD2 PHE    69      59.980  47.290  29.100  1.00  0.00            
ATOM   1085  HD2 PHE    69      58.990  47.130  29.490  1.00  0.00            
ATOM   1086  C   PHE    69      60.270  51.210  31.760  1.00  0.00            
ATOM   1087  O   PHE    69      59.170  51.750  31.860  1.00  0.00            
ATOM   1088  N   ALA    70      61.390  51.940  31.860  1.00  0.00            
ATOM   1089  H   ALA    70      62.280  51.530  31.620  1.00  0.00            
ATOM   1090  CA  ALA    70      61.400  53.330  32.260  1.00  0.00            
ATOM   1091  HA  ALA    70      61.060  53.460  33.290  1.00  0.00            
ATOM   1092  CB  ALA    70      62.860  53.770  32.300  1.00  0.00            
ATOM   1093  HB1 ALA    70      62.860  54.730  32.790  1.00  0.00            
ATOM   1094  HB2 ALA    70      63.530  53.080  32.830  1.00  0.00            
ATOM   1095  HB3 ALA    70      63.270  53.790  31.280  1.00  0.00            
ATOM   1096  C   ALA    70      60.680  54.260  31.310  1.00  0.00            
ATOM   1097  O   ALA    70      60.230  55.300  31.770  1.00  0.00            
ATOM   1098  N   THR    71      60.520  53.880  30.040  1.00  0.00            
ATOM   1099  H   THR    71      60.840  52.940  29.880  1.00  0.00            
ATOM   1100  CA  THR    71      59.880  54.640  28.980  1.00  0.00            
ATOM   1101  HA  THR    71      59.140  55.340  29.390  1.00  0.00            
ATOM   1102  CB  THR    71      60.950  55.400  28.180  1.00  0.00            
ATOM   1103  HB  THR    71      60.520  55.670  27.220  1.00  0.00            
ATOM   1104  CG2 THR    71      61.510  56.680  28.800  1.00  0.00            
ATOM   1105 1HG2 THR    71      60.650  57.190  29.230  1.00  0.00            
ATOM   1106 2HG2 THR    71      62.260  56.450  29.550  1.00  0.00            
ATOM   1107 3HG2 THR    71      61.850  57.370  28.030  1.00  0.00            
ATOM   1108  OG1 THR    71      61.970  54.540  27.730  1.00  0.00            
ATOM   1109  HG1 THR    71      62.620  55.200  27.470  1.00  0.00            
ATOM   1110  C   THR    71      59.090  53.780  28.020  1.00  0.00            
ATOM   1111  O   THR    71      59.490  52.710  27.580  1.00  0.00            
ATOM   1112  N   LEU    72      57.910  54.260  27.600  1.00  0.00            
ATOM   1113  H   LEU    72      57.720  55.220  27.830  1.00  0.00            
ATOM   1114  CA  LEU    72      56.940  53.530  26.810  1.00  0.00            
ATOM   1115  HA  LEU    72      56.750  52.630  27.390  1.00  0.00            
ATOM   1116  CB  LEU    72      55.750  54.470  26.800  1.00  0.00            
ATOM   1117  HB1 LEU    72      56.060  55.480  26.530  1.00  0.00            
ATOM   1118  HB2 LEU    72      55.440  54.490  27.850  1.00  0.00            
ATOM   1119  CG  LEU    72      54.460  54.100  26.090  1.00  0.00            
ATOM   1120  HG  LEU    72      54.650  54.050  25.010  1.00  0.00            
ATOM   1121  CD1 LEU    72      53.820  52.790  26.550  1.00  0.00            
ATOM   1122 1HD1 LEU    72      54.410  51.910  26.270  1.00  0.00            
ATOM   1123 2HD1 LEU    72      53.720  52.720  27.630  1.00  0.00            
ATOM   1124 3HD1 LEU    72      52.890  52.710  25.980  1.00  0.00            
ATOM   1125  CD2 LEU    72      53.320  55.090  26.310  1.00  0.00            
ATOM   1126 1HD2 LEU    72      53.500  56.020  25.780  1.00  0.00            
ATOM   1127 2HD2 LEU    72      52.390  54.710  25.880  1.00  0.00            
ATOM   1128 3HD2 LEU    72      53.160  55.210  27.390  1.00  0.00            
ATOM   1129  C   LEU    72      57.350  53.050  25.410  1.00  0.00            
ATOM   1130  O   LEU    72      57.100  51.910  25.060  1.00  0.00            
ATOM   1131  N   ALA    73      58.070  53.850  24.630  1.00  0.00            
ATOM   1132  H   ALA    73      58.270  54.810  24.880  1.00  0.00            
ATOM   1133  CA  ALA    73      58.380  53.380  23.310  1.00  0.00            
ATOM   1134  HA  ALA    73      57.460  53.010  22.840  1.00  0.00            
ATOM   1135  CB  ALA    73      58.860  54.440  22.320  1.00  0.00            
ATOM   1136  HB1 ALA    73      59.910  54.580  22.560  1.00  0.00            
ATOM   1137  HB2 ALA    73      58.890  54.020  21.310  1.00  0.00            
ATOM   1138  HB3 ALA    73      58.250  55.340  22.370  1.00  0.00            
ATOM   1139  C   ALA    73      59.370  52.220  23.260  1.00  0.00            
ATOM   1140  O   ALA    73      59.310  51.390  22.350  1.00  0.00            
ATOM   1141  N   GLU    74      60.070  52.070  24.380  1.00  0.00            
ATOM   1142  H   GLU    74      59.890  52.720  25.130  1.00  0.00            
ATOM   1143  CA  GLU    74      60.870  50.890  24.640  1.00  0.00            
ATOM   1144  HA  GLU    74      61.240  50.620  23.650  1.00  0.00            
ATOM   1145  CB  GLU    74      62.060  51.290  25.510  1.00  0.00            
ATOM   1146  HB1 GLU    74      61.800  51.420  26.560  1.00  0.00            
ATOM   1147  HB2 GLU    74      62.450  52.240  25.150  1.00  0.00            
ATOM   1148  CG  GLU    74      63.280  50.370  25.560  1.00  0.00            
ATOM   1149  HG1 GLU    74      62.950  49.360  25.810  1.00  0.00            
ATOM   1150  HG2 GLU    74      63.980  50.770  26.280  1.00  0.00            
ATOM   1151  CD  GLU    74      64.000  50.400  24.220  1.00  0.00            
ATOM   1152  OE1 GLU    74      63.520  49.700  23.300  1.00  0.00            
ATOM   1153  OE2 GLU    74      64.990  51.180  24.110  1.00  0.00            
ATOM   1154  C   GLU    74      60.070  49.700  25.150  1.00  0.00            
ATOM   1155  O   GLU    74      60.410  48.570  24.820  1.00  0.00            
ATOM   1156  N   LEU    75      58.920  49.870  25.810  1.00  0.00            
ATOM   1157  H   LEU    75      58.670  50.820  26.030  1.00  0.00            
ATOM   1158  CA  LEU    75      58.000  48.800  26.110  1.00  0.00            
ATOM   1159  HA  LEU    75      58.630  48.000  26.490  1.00  0.00            
ATOM   1160  CB  LEU    75      56.980  49.330  27.110  1.00  0.00            
ATOM   1161  HB1 LEU    75      56.410  50.040  26.510  1.00  0.00            
ATOM   1162  HB2 LEU    75      57.400  49.930  27.910  1.00  0.00            
ATOM   1163  CG  LEU    75      55.960  48.310  27.640  1.00  0.00            
ATOM   1164  HG  LEU    75      55.400  47.930  26.790  1.00  0.00            
ATOM   1165  CD1 LEU    75      56.430  47.010  28.270  1.00  0.00            
ATOM   1166 1HD1 LEU    75      57.360  46.620  27.840  1.00  0.00            
ATOM   1167 2HD1 LEU    75      56.620  47.340  29.280  1.00  0.00            
ATOM   1168 3HD1 LEU    75      55.630  46.280  28.220  1.00  0.00            
ATOM   1169  CD2 LEU    75      54.820  48.940  28.450  1.00  0.00            
ATOM   1170 1HD2 LEU    75      55.280  49.270  29.380  1.00  0.00            
ATOM   1171 2HD2 LEU    75      54.500  49.780  27.840  1.00  0.00            
ATOM   1172 3HD2 LEU    75      54.100  48.150  28.640  1.00  0.00            
ATOM   1173  C   LEU    75      57.210  48.280  24.910  1.00  0.00            
ATOM   1174  O   LEU    75      57.090  47.060  24.930  1.00  0.00            
ATOM   1175  N   VAL    76      56.860  49.080  23.900  1.00  0.00            
ATOM   1176  H   VAL    76      57.200  50.030  24.050  1.00  0.00            
ATOM   1177  CA  VAL    76      56.370  48.630  22.630  1.00  0.00            
ATOM   1178  HA  VAL    76      55.810  47.750  22.900  1.00  0.00            
ATOM   1179  CB  VAL    76      55.410  49.610  21.970  1.00  0.00            
ATOM   1180  HB  VAL    76      54.950  49.260  21.050  1.00  0.00            
ATOM   1181  CG1 VAL    76      54.350  50.130  22.940  1.00  0.00            
ATOM   1182 1HG1 VAL    76      53.760  50.890  22.420  1.00  0.00            
ATOM   1183 2HG1 VAL    76      53.610  49.370  23.150  1.00  0.00            
ATOM   1184 3HG1 VAL    76      54.720  50.620  23.840  1.00  0.00            
ATOM   1185  CG2 VAL    76      56.120  50.910  21.590  1.00  0.00            
ATOM   1186 1HG2 VAL    76      56.290  51.630  22.390  1.00  0.00            
ATOM   1187 2HG2 VAL    76      57.110  50.680  21.220  1.00  0.00            
ATOM   1188 3HG2 VAL    76      55.620  51.450  20.800  1.00  0.00            
ATOM   1189  C   VAL    76      57.460  47.960  21.800  1.00  0.00            
ATOM   1190  O   VAL    76      57.160  46.980  21.130  1.00  0.00            
ATOM   1191  N   GLN    77      58.740  48.310  21.960  1.00  0.00            
ATOM   1192  H   GLN    77      58.900  49.220  22.360  1.00  0.00            
ATOM   1193  CA  GLN    77      59.820  47.720  21.210  1.00  0.00            
ATOM   1194  HA  GLN    77      59.500  47.450  20.190  1.00  0.00            
ATOM   1195  CB  GLN    77      60.920  48.760  21.040  1.00  0.00            
ATOM   1196  HB1 GLN    77      61.330  48.970  22.030  1.00  0.00            
ATOM   1197  HB2 GLN    77      60.540  49.680  20.580  1.00  0.00            
ATOM   1198  CG  GLN    77      62.120  48.290  20.220  1.00  0.00            
ATOM   1199  HG1 GLN    77      61.810  47.690  19.360  1.00  0.00            
ATOM   1200  HG2 GLN    77      62.740  47.730  20.910  1.00  0.00            
ATOM   1201  CD  GLN    77      62.840  49.510  19.690  1.00  0.00            
ATOM   1202  OE1 GLN    77      62.960  49.780  18.490  1.00  0.00            
ATOM   1203  NE2 GLN    77      63.440  50.310  20.570  1.00  0.00            
ATOM   1204 1HE2 GLN    77      63.360  50.030  21.540  1.00  0.00            
ATOM   1205 2HE2 GLN    77      63.910  51.160  20.290  1.00  0.00            
ATOM   1206  C   GLN    77      60.320  46.400  21.790  1.00  0.00            
ATOM   1207  O   GLN    77      60.890  45.570  21.090  1.00  0.00            
ATOM   1208  N   TYR    78      60.110  46.140  23.090  1.00  0.00            
ATOM   1209  H   TYR    78      59.870  46.950  23.650  1.00  0.00            
ATOM   1210  CA  TYR    78      60.350  44.890  23.770  1.00  0.00            
ATOM   1211  HA  TYR    78      61.290  44.450  23.400  1.00  0.00            
ATOM   1212  CB  TYR    78      60.200  45.050  25.290  1.00  0.00            
ATOM   1213  HB1 TYR    78      59.530  45.890  25.510  1.00  0.00            
ATOM   1214  HB2 TYR    78      61.190  45.430  25.530  1.00  0.00            
ATOM   1215  CG  TYR    78      59.840  43.840  26.100  1.00  0.00            
ATOM   1216  CD1 TYR    78      60.900  42.940  26.280  1.00  0.00            
ATOM   1217  HD1 TYR    78      61.860  43.050  25.820  1.00  0.00            
ATOM   1218  CE1 TYR    78      60.660  41.880  27.160  1.00  0.00            
ATOM   1219  HE1 TYR    78      61.470  41.190  27.350  1.00  0.00            
ATOM   1220  CZ  TYR    78      59.440  41.570  27.770  1.00  0.00            
ATOM   1221  OH  TYR    78      59.350  40.630  28.750  1.00  0.00            
ATOM   1222  HH  TYR    78      60.130  40.110  28.950  1.00  0.00            
ATOM   1223  CE2 TYR    78      58.420  42.510  27.500  1.00  0.00            
ATOM   1224  HE2 TYR    78      57.570  42.370  28.150  1.00  0.00            
ATOM   1225  CD2 TYR    78      58.570  43.590  26.630  1.00  0.00            
ATOM   1226  HD2 TYR    78      57.730  44.270  26.510  1.00  0.00            
ATOM   1227  C   TYR    78      59.370  43.840  23.330  1.00  0.00            
ATOM   1228  O   TYR    78      59.700  42.690  23.060  1.00  0.00            
ATOM   1229  N   TYR    79      58.110  44.280  23.280  1.00  0.00            
ATOM   1230  H   TYR    79      57.940  45.240  23.570  1.00  0.00            
ATOM   1231  CA  TYR    79      56.880  43.580  22.960  1.00  0.00            
ATOM   1232  HA  TYR    79      56.850  42.660  23.550  1.00  0.00            
ATOM   1233  CB  TYR    79      55.650  44.430  23.220  1.00  0.00            
ATOM   1234  HB1 TYR    79      55.140  44.640  22.270  1.00  0.00            
ATOM   1235  HB2 TYR    79      55.910  45.350  23.730  1.00  0.00            
ATOM   1236  CG  TYR    79      54.740  43.690  24.170  1.00  0.00            
ATOM   1237  CD1 TYR    79      54.860  43.950  25.550  1.00  0.00            
ATOM   1238  HD1 TYR    79      55.700  44.570  25.870  1.00  0.00            
ATOM   1239  CE1 TYR    79      54.070  43.380  26.550  1.00  0.00            
ATOM   1240  HE1 TYR    79      54.180  43.610  27.600  1.00  0.00            
ATOM   1241  CZ  TYR    79      53.220  42.310  26.180  1.00  0.00            
ATOM   1242  OH  TYR    79      52.460  41.620  27.080  1.00  0.00            
ATOM   1243  HH  TYR    79      52.400  42.210  27.830  1.00  0.00            
ATOM   1244  CE2 TYR    79      53.160  41.920  24.830  1.00  0.00            
ATOM   1245  HE2 TYR    79      52.550  41.070  24.550  1.00  0.00            
ATOM   1246  CD2 TYR    79      53.890  42.620  23.870  1.00  0.00            
ATOM   1247  HD2 TYR    79      53.760  42.350  22.830  1.00  0.00            
ATOM   1248  C   TYR    79      56.870  43.020  21.540  1.00  0.00            
ATOM   1249  O   TYR    79      56.430  41.910  21.280  1.00  0.00            
ATOM   1250  N   MET    80      57.470  43.730  20.600  1.00  0.00            
ATOM   1251  H   MET    80      58.010  44.540  20.850  1.00  0.00            
ATOM   1252  CA  MET    80      57.410  43.400  19.180  1.00  0.00            
ATOM   1253  HA  MET    80      56.470  42.870  19.070  1.00  0.00            
ATOM   1254  CB  MET    80      57.280  44.640  18.290  1.00  0.00            
ATOM   1255  HB1 MET    80      56.460  45.300  18.590  1.00  0.00            
ATOM   1256  HB2 MET    80      57.130  44.350  17.250  1.00  0.00            
ATOM   1257  CG  MET    80      58.560  45.460  18.170  1.00  0.00            
ATOM   1258  HG1 MET    80      59.370  44.740  18.030  1.00  0.00            
ATOM   1259  HG2 MET    80      58.840  45.880  19.130  1.00  0.00            
ATOM   1260  SD  MET    80      58.520  46.700  16.860  1.00  0.00            
ATOM   1261  CE  MET    80      60.260  47.190  16.830  1.00  0.00            
ATOM   1262  HE1 MET    80      60.310  47.880  15.990  1.00  0.00            
ATOM   1263  HE2 MET    80      60.570  47.610  17.800  1.00  0.00            
ATOM   1264  HE3 MET    80      60.920  46.340  16.680  1.00  0.00            
ATOM   1265  C   MET    80      58.440  42.360  18.770  1.00  0.00            
ATOM   1266  O   MET    80      58.320  41.790  17.690  1.00  0.00            
ATOM   1267  N   GLU    81      59.520  42.110  19.530  1.00  0.00            
ATOM   1268  H   GLU    81      59.660  42.690  20.340  1.00  0.00            
ATOM   1269  CA  GLU    81      60.460  41.030  19.350  1.00  0.00            
ATOM   1270  HA  GLU    81      60.420  40.830  18.280  1.00  0.00            
ATOM   1271  CB  GLU    81      61.810  41.670  19.690  1.00  0.00            
ATOM   1272  HB1 GLU    81      62.610  40.930  19.780  1.00  0.00            
ATOM   1273  HB2 GLU    81      61.780  42.210  20.640  1.00  0.00            
ATOM   1274  CG  GLU    81      62.240  42.750  18.700  1.00  0.00            
ATOM   1275  HG1 GLU    81      61.540  43.590  18.680  1.00  0.00            
ATOM   1276  HG2 GLU    81      62.130  42.420  17.670  1.00  0.00            
ATOM   1277  CD  GLU    81      63.700  43.120  18.870  1.00  0.00            
ATOM   1278  OE1 GLU    81      63.990  44.330  18.900  1.00  0.00            
ATOM   1279  OE2 GLU    81      64.590  42.270  19.100  1.00  0.00            
ATOM   1280  C   GLU    81      60.190  39.770  20.150  1.00  0.00            
ATOM   1281  O   GLU    81      60.820  38.740  19.880  1.00  0.00            
ATOM   1282  N   HIS    82      59.260  39.780  21.110  1.00  0.00            
ATOM   1283  H   HIS    82      58.950  40.710  21.320  1.00  0.00            
ATOM   1284  CA  HIS    82      58.780  38.650  21.880  1.00  0.00            
ATOM   1285  HA  HIS    82      59.430  37.780  21.740  1.00  0.00            
ATOM   1286  CB  HIS    82      58.890  39.060  23.350  1.00  0.00            
ATOM   1287  HB1 HIS    82      58.300  38.430  24.000  1.00  0.00            
ATOM   1288  HB2 HIS    82      58.420  40.040  23.440  1.00  0.00            
ATOM   1289  CG  HIS    82      60.300  39.030  23.880  1.00  0.00            
ATOM   1290  ND1 HIS    82      60.970  40.150  24.360  1.00  0.00            
ATOM   1291  HD1 HIS    82      60.620  41.100  24.380  1.00  0.00            
ATOM   1292  CE1 HIS    82      62.050  39.630  24.950  1.00  0.00            
ATOM   1293  HE1 HIS    82      62.850  40.220  25.370  1.00  0.00            
ATOM   1294  NE2 HIS    82      62.110  38.300  24.920  1.00  0.00            
ATOM   1295  CD2 HIS    82      61.000  37.890  24.210  1.00  0.00            
ATOM   1296  HD2 HIS    82      60.520  36.920  24.230  1.00  0.00            
ATOM   1297  C   HIS    82      57.400  38.180  21.460  1.00  0.00            
ATOM   1298  O   HIS    82      56.840  38.760  20.530  1.00  0.00            
ATOM   1299  N   HIS    83      56.910  37.080  22.050  1.00  0.00            
ATOM   1300  H   HIS    83      57.480  36.620  22.740  1.00  0.00            
ATOM   1301  CA  HIS    83      55.640  36.470  21.710  1.00  0.00            
ATOM   1302  HA  HIS    83      54.940  37.230  21.360  1.00  0.00            
ATOM   1303  CB  HIS    83      55.770  35.520  20.520  1.00  0.00            
ATOM   1304  HB1 HIS    83      55.680  36.030  19.570  1.00  0.00            
ATOM   1305  HB2 HIS    83      54.840  34.970  20.400  1.00  0.00            
ATOM   1306  CG  HIS    83      56.870  34.500  20.720  1.00  0.00            
ATOM   1307  ND1 HIS    83      58.130  34.480  20.130  1.00  0.00            
ATOM   1308  CE1 HIS    83      58.850  33.450  20.570  1.00  0.00            
ATOM   1309  HE1 HIS    83      59.850  33.180  20.260  1.00  0.00            
ATOM   1310  NE2 HIS    83      58.050  32.730  21.390  1.00  0.00            
ATOM   1311  HE2 HIS    83      58.370  32.130  22.120  1.00  0.00            
ATOM   1312  CD2 HIS    83      56.810  33.340  21.450  1.00  0.00            
ATOM   1313  HD2 HIS    83      56.010  33.040  22.110  1.00  0.00            
ATOM   1314  C   HIS    83      55.050  35.680  22.860  1.00  0.00            
ATOM   1315  O   HIS    83      55.800  35.060  23.630  1.00  0.00            
ATOM   1316  N   GLY    84      53.720  35.620  23.020  1.00  0.00            
ATOM   1317  H   GLY    84      53.180  35.980  22.250  1.00  0.00            
ATOM   1318  CA  GLY    84      53.030  34.720  23.920  1.00  0.00            
ATOM   1319  HA1 GLY    84      53.620  33.810  24.060  1.00  0.00            
ATOM   1320  HA2 GLY    84      52.020  34.530  23.540  1.00  0.00            
ATOM   1321  C   GLY    84      52.830  35.280  25.310  1.00  0.00            
ATOM   1322  O   GLY    84      52.740  34.540  26.280  1.00  0.00            
ATOM   1323  N   GLN    85      52.710  36.610  25.430  1.00  0.00            
ATOM   1324  H   GLN    85      52.830  37.190  24.610  1.00  0.00            
ATOM   1325  CA  GLN    85      52.740  37.300  26.700  1.00  0.00            
ATOM   1326  HA  GLN    85      53.060  36.600  27.470  1.00  0.00            
ATOM   1327  CB  GLN    85      53.780  38.410  26.660  1.00  0.00            
ATOM   1328  HB1 GLN    85      53.800  39.040  27.560  1.00  0.00            
ATOM   1329  HB2 GLN    85      53.480  39.140  25.900  1.00  0.00            
ATOM   1330  CG  GLN    85      55.230  37.960  26.570  1.00  0.00            
ATOM   1331  HG1 GLN    85      55.370  37.550  25.560  1.00  0.00            
ATOM   1332  HG2 GLN    85      55.390  37.140  27.270  1.00  0.00            
ATOM   1333  CD  GLN    85      56.190  39.110  26.780  1.00  0.00            
ATOM   1334  OE1 GLN    85      56.620  39.370  27.900  1.00  0.00            
ATOM   1335  NE2 GLN    85      56.530  39.880  25.730  1.00  0.00            
ATOM   1336 1HE2 GLN    85      55.920  39.890  24.920  1.00  0.00            
ATOM   1337 2HE2 GLN    85      57.260  40.560  25.820  1.00  0.00            
ATOM   1338  C   GLN    85      51.450  37.960  27.180  1.00  0.00            
ATOM   1339  O   GLN    85      51.340  38.290  28.350  1.00  0.00            
ATOM   1340  N   LEU    86      50.600  38.260  26.190  1.00  0.00            
ATOM   1341  H   LEU    86      50.920  38.030  25.260  1.00  0.00            
ATOM   1342  CA  LEU    86      49.360  39.000  26.380  1.00  0.00            
ATOM   1343  HA  LEU    86      49.220  39.280  27.410  1.00  0.00            
ATOM   1344  CB  LEU    86      49.540  40.300  25.610  1.00  0.00            
ATOM   1345  HB1 LEU    86      49.460  39.980  24.570  1.00  0.00            
ATOM   1346  HB2 LEU    86      50.610  40.540  25.660  1.00  0.00            
ATOM   1347  CG  LEU    86      48.650  41.510  25.840  1.00  0.00            
ATOM   1348  HG  LEU    86      47.650  41.310  25.440  1.00  0.00            
ATOM   1349  CD1 LEU    86      48.580  41.710  27.350  1.00  0.00            
ATOM   1350 1HD1 LEU    86      48.000  40.880  27.770  1.00  0.00            
ATOM   1351 2HD1 LEU    86      49.580  41.640  27.760  1.00  0.00            
ATOM   1352 3HD1 LEU    86      48.000  42.620  27.460  1.00  0.00            
ATOM   1353  CD2 LEU    86      49.250  42.760  25.200  1.00  0.00            
ATOM   1354 1HD2 LEU    86      48.670  43.650  25.460  1.00  0.00            
ATOM   1355 2HD2 LEU    86      50.270  42.760  25.590  1.00  0.00            
ATOM   1356 3HD2 LEU    86      49.380  42.650  24.120  1.00  0.00            
ATOM   1357  C   LEU    86      48.190  38.140  25.940  1.00  0.00            
ATOM   1358  O   LEU    86      48.070  37.700  24.800  1.00  0.00            
ATOM   1359  N   LYS    87      47.130  38.040  26.760  1.00  0.00            
ATOM   1360  H   LYS    87      47.290  38.410  27.680  1.00  0.00            
ATOM   1361  CA  LYS    87      45.810  37.540  26.430  1.00  0.00            
ATOM   1362  HA  LYS    87      45.580  37.670  25.370  1.00  0.00            
ATOM   1363  CB  LYS    87      45.740  36.030  26.690  1.00  0.00            
ATOM   1364  HB1 LYS    87      46.470  35.490  26.090  1.00  0.00            
ATOM   1365  HB2 LYS    87      44.790  35.590  26.380  1.00  0.00            
ATOM   1366  CG  LYS    87      45.840  35.620  28.150  1.00  0.00            
ATOM   1367  HG1 LYS    87      44.980  35.930  28.750  1.00  0.00            
ATOM   1368  HG2 LYS    87      46.720  36.090  28.590  1.00  0.00            
ATOM   1369  CD  LYS    87      45.950  34.110  28.300  1.00  0.00            
ATOM   1370  HD1 LYS    87      46.900  33.720  27.920  1.00  0.00            
ATOM   1371  HD2 LYS    87      45.180  33.670  27.660  1.00  0.00            
ATOM   1372  CE  LYS    87      45.730  33.790  29.760  1.00  0.00            
ATOM   1373  HE1 LYS    87      44.860  34.310  30.140  1.00  0.00            
ATOM   1374  HE2 LYS    87      46.610  34.100  30.340  1.00  0.00            
ATOM   1375  NZ  LYS    87      45.600  32.340  29.970  1.00  0.00            
ATOM   1376  HZ1 LYS    87      46.340  31.830  29.510  1.00  0.00            
ATOM   1377  HZ2 LYS    87      45.610  32.190  30.970  1.00  0.00            
ATOM   1378  HZ3 LYS    87      44.740  31.990  29.560  1.00  0.00            
ATOM   1379  C   LYS    87      44.670  38.220  27.170  1.00  0.00            
ATOM   1380  O   LYS    87      44.880  38.710  28.280  1.00  0.00            
ATOM   1381  N   GLU    88      43.480  38.070  26.580  1.00  0.00            
ATOM   1382  H   GLU    88      43.460  37.480  25.760  1.00  0.00            
ATOM   1383  CA  GLU    88      42.230  38.610  27.070  1.00  0.00            
ATOM   1384  HA  GLU    88      42.300  39.680  27.180  1.00  0.00            
ATOM   1385  CB  GLU    88      41.110  38.180  26.120  1.00  0.00            
ATOM   1386  HB1 GLU    88      40.130  38.440  26.540  1.00  0.00            
ATOM   1387  HB2 GLU    88      41.210  37.090  26.090  1.00  0.00            
ATOM   1388  CG  GLU    88      41.250  38.910  24.790  1.00  0.00            
ATOM   1389  HG1 GLU    88      42.270  38.720  24.470  1.00  0.00            
ATOM   1390  HG2 GLU    88      41.030  39.950  25.000  1.00  0.00            
ATOM   1391  CD  GLU    88      40.400  38.330  23.660  1.00  0.00            
ATOM   1392  OE1 GLU    88      40.780  37.280  23.100  1.00  0.00            
ATOM   1393  OE2 GLU    88      39.470  38.960  23.130  1.00  0.00            
ATOM   1394  C   GLU    88      41.980  37.990  28.440  1.00  0.00            
ATOM   1395  O   GLU    88      42.200  36.800  28.620  1.00  0.00            
ATOM   1396  N   LYS    89      41.350  38.740  29.350  1.00  0.00            
ATOM   1397  H   LYS    89      41.370  39.700  29.070  1.00  0.00            
ATOM   1398  CA  LYS    89      40.640  38.310  30.540  1.00  0.00            
ATOM   1399  HA  LYS    89      41.200  37.860  31.360  1.00  0.00            
ATOM   1400  CB  LYS    89      39.990  39.560  31.130  1.00  0.00            
ATOM   1401  HB1 LYS    89      39.290  40.000  30.410  1.00  0.00            
ATOM   1402  HB2 LYS    89      40.750  40.290  31.410  1.00  0.00            
ATOM   1403  CG  LYS    89      39.260  39.210  32.420  1.00  0.00            
ATOM   1404  HG1 LYS    89      39.900  38.870  33.230  1.00  0.00            
ATOM   1405  HG2 LYS    89      38.500  38.440  32.320  1.00  0.00            
ATOM   1406  CD  LYS    89      38.470  40.440  32.880  1.00  0.00            
ATOM   1407  HD1 LYS    89      37.770  40.790  32.110  1.00  0.00            
ATOM   1408  HD2 LYS    89      39.190  41.240  33.040  1.00  0.00            
ATOM   1409  CE  LYS    89      37.860  40.220  34.260  1.00  0.00            
ATOM   1410  HE1 LYS    89      38.750  40.270  34.890  1.00  0.00            
ATOM   1411  HE2 LYS    89      37.480  39.200  34.250  1.00  0.00            
ATOM   1412  NZ  LYS    89      36.780  41.200  34.500  1.00  0.00            
ATOM   1413  HZ1 LYS    89      37.100  42.100  34.160  1.00  0.00            
ATOM   1414  HZ2 LYS    89      35.870  41.100  34.100  1.00  0.00            
ATOM   1415  HZ3 LYS    89      36.660  41.300  35.490  1.00  0.00            
ATOM   1416  C   LYS    89      39.640  37.200  30.220  1.00  0.00            
ATOM   1417  O   LYS    89      39.750  36.190  30.900  1.00  0.00            
ATOM   1418  N   ASN    90      38.750  37.350  29.240  1.00  0.00            
ATOM   1419  H   ASN    90      38.790  38.230  28.750  1.00  0.00            
ATOM   1420  CA  ASN    90      37.900  36.220  28.880  1.00  0.00            
ATOM   1421  HA  ASN    90      38.410  35.320  29.220  1.00  0.00            
ATOM   1422  CB  ASN    90      36.550  36.370  29.560  1.00  0.00            
ATOM   1423  HB1 ASN    90      36.090  37.340  29.390  1.00  0.00            
ATOM   1424  HB2 ASN    90      36.660  36.410  30.650  1.00  0.00            
ATOM   1425  CG  ASN    90      35.530  35.310  29.200  1.00  0.00            
ATOM   1426  OD1 ASN    90      35.590  34.160  29.620  1.00  0.00            
ATOM   1427  ND2 ASN    90      34.600  35.740  28.340  1.00  0.00            
ATOM   1428 1HD2 ASN    90      34.520  36.720  28.120  1.00  0.00            
ATOM   1429 2HD2 ASN    90      33.890  35.050  28.140  1.00  0.00            
ATOM   1430  C   ASN    90      37.970  36.010  27.380  1.00  0.00            
ATOM   1431  O   ASN    90      37.130  36.450  26.610  1.00  0.00            
ATOM   1432  N   GLY    91      39.030  35.330  26.930  1.00  0.00            
ATOM   1433  H   GLY    91      39.560  34.780  27.600  1.00  0.00            
ATOM   1434  CA  GLY    91      39.350  35.050  25.550  1.00  0.00            
ATOM   1435  HA1 GLY    91      39.460  35.970  24.990  1.00  0.00            
ATOM   1436  HA2 GLY    91      38.530  34.460  25.150  1.00  0.00            
ATOM   1437  C   GLY    91      40.700  34.350  25.330  1.00  0.00            
ATOM   1438  O   GLY    91      41.020  33.330  25.940  1.00  0.00            
ATOM   1439  N   ASP    92      41.500  34.880  24.420  1.00  0.00            
ATOM   1440  H   ASP    92      41.140  35.720  24.010  1.00  0.00            
ATOM   1441  CA  ASP    92      42.750  34.300  23.940  1.00  0.00            
ATOM   1442  HA  ASP    92      43.130  33.510  24.590  1.00  0.00            
ATOM   1443  CB  ASP    92      42.440  33.640  22.610  1.00  0.00            
ATOM   1444  HB1 ASP    92      42.630  34.330  21.780  1.00  0.00            
ATOM   1445  HB2 ASP    92      41.400  33.340  22.490  1.00  0.00            
ATOM   1446  CG  ASP    92      43.170  32.330  22.350  1.00  0.00            
ATOM   1447  OD1 ASP    92      43.470  32.020  21.180  1.00  0.00            
ATOM   1448  OD2 ASP    92      43.570  31.590  23.280  1.00  0.00            
ATOM   1449  C   ASP    92      43.930  35.240  23.790  1.00  0.00            
ATOM   1450  O   ASP    92      43.890  36.440  23.990  1.00  0.00            
ATOM   1451  N   VAL    93      45.030  34.640  23.310  1.00  0.00            
ATOM   1452  H   VAL    93      44.960  33.660  23.090  1.00  0.00            
ATOM   1453  CA  VAL    93      46.260  35.360  23.010  1.00  0.00            
ATOM   1454  HA  VAL    93      46.710  35.850  23.870  1.00  0.00            
ATOM   1455  CB  VAL    93      47.380  34.490  22.460  1.00  0.00            
ATOM   1456  HB  VAL    93      48.250  35.040  22.090  1.00  0.00            
ATOM   1457  CG1 VAL    93      47.840  33.530  23.560  1.00  0.00            
ATOM   1458 1HG1 VAL    93      48.270  34.120  24.370  1.00  0.00            
ATOM   1459 2HG1 VAL    93      47.060  33.010  24.120  1.00  0.00            
ATOM   1460 3HG1 VAL    93      48.540  32.760  23.250  1.00  0.00            
ATOM   1461  CG2 VAL    93      47.020  33.700  21.220  1.00  0.00            
ATOM   1462 1HG2 VAL    93      46.650  34.340  20.420  1.00  0.00            
ATOM   1463 2HG2 VAL    93      47.880  33.150  20.830  1.00  0.00            
ATOM   1464 3HG2 VAL    93      46.270  32.970  21.540  1.00  0.00            
ATOM   1465  C   VAL    93      46.050  36.450  21.970  1.00  0.00            
ATOM   1466  O   VAL    93      45.240  36.270  21.050  1.00  0.00            
ATOM   1467  N   ILE    94      46.690  37.600  22.220  1.00  0.00            
ATOM   1468  H   ILE    94      47.310  37.600  23.020  1.00  0.00            
ATOM   1469  CA  ILE    94      46.730  38.770  21.370  1.00  0.00            
ATOM   1470  HA  ILE    94      46.370  38.400  20.410  1.00  0.00            
ATOM   1471  CB  ILE    94      45.840  39.930  21.800  1.00  0.00            
ATOM   1472  HB  ILE    94      44.860  39.550  22.070  1.00  0.00            
ATOM   1473  CG2 ILE    94      46.440  40.530  23.060  1.00  0.00            
ATOM   1474 1HG2 ILE    94      45.690  41.240  23.390  1.00  0.00            
ATOM   1475 2HG2 ILE    94      46.690  39.810  23.850  1.00  0.00            
ATOM   1476 3HG2 ILE    94      47.330  41.080  22.770  1.00  0.00            
ATOM   1477  CG1 ILE    94      45.630  40.890  20.630  1.00  0.00            
ATOM   1478 1HG1 ILE    94      45.430  40.340  19.720  1.00  0.00            
ATOM   1479 2HG1 ILE    94      46.550  41.400  20.380  1.00  0.00            
ATOM   1480  CD  ILE    94      44.580  41.990  20.800  1.00  0.00            
ATOM   1481  HD1 ILE    94      43.620  41.570  21.100  1.00  0.00            
ATOM   1482  HD2 ILE    94      44.790  42.500  21.740  1.00  0.00            
ATOM   1483  HD3 ILE    94      44.680  42.680  19.960  1.00  0.00            
ATOM   1484  C   ILE    94      48.200  39.120  21.170  1.00  0.00            
ATOM   1485  O   ILE    94      49.030  39.020  22.060  1.00  0.00            
ATOM   1486  N   GLU    95      48.590  39.500  19.950  1.00  0.00            
ATOM   1487  H   GLU    95      47.960  39.470  19.160  1.00  0.00            
ATOM   1488  CA  GLU    95      49.980  39.650  19.570  1.00  0.00            
ATOM   1489  HA  GLU    95      50.670  39.500  20.400  1.00  0.00            
ATOM   1490  CB  GLU    95      50.330  38.680  18.450  1.00  0.00            
ATOM   1491  HB1 GLU    95      49.680  38.770  17.580  1.00  0.00            
ATOM   1492  HB2 GLU    95      50.060  37.700  18.840  1.00  0.00            
ATOM   1493  CG  GLU    95      51.810  38.640  18.060  1.00  0.00            
ATOM   1494  HG1 GLU    95      52.330  39.560  18.290  1.00  0.00            
ATOM   1495  HG2 GLU    95      51.940  38.340  17.020  1.00  0.00            
ATOM   1496  CD  GLU    95      52.430  37.490  18.840  1.00  0.00            
ATOM   1497  OE1 GLU    95      52.880  37.800  19.970  1.00  0.00            
ATOM   1498  OE2 GLU    95      52.460  36.290  18.500  1.00  0.00            
ATOM   1499  C   GLU    95      50.240  41.090  19.130  1.00  0.00            
ATOM   1500  O   GLU    95      49.580  41.460  18.160  1.00  0.00            
ATOM   1501  N   LEU    96      51.300  41.750  19.600  1.00  0.00            
ATOM   1502  H   LEU    96      51.860  41.340  20.340  1.00  0.00            
ATOM   1503  CA  LEU    96      51.980  42.810  18.900  1.00  0.00            
ATOM   1504  HA  LEU    96      51.270  43.210  18.170  1.00  0.00            
ATOM   1505  CB  LEU    96      52.520  43.860  19.870  1.00  0.00            
ATOM   1506  HB1 LEU    96      53.190  44.560  19.350  1.00  0.00            
ATOM   1507  HB2 LEU    96      53.140  43.380  20.630  1.00  0.00            
ATOM   1508  CG  LEU    96      51.450  44.740  20.530  1.00  0.00            
ATOM   1509  HG  LEU    96      50.750  45.090  19.780  1.00  0.00            
ATOM   1510  CD1 LEU    96      50.580  44.030  21.560  1.00  0.00            
ATOM   1511 1HD1 LEU    96      50.000  44.750  22.130  1.00  0.00            
ATOM   1512 2HD1 LEU    96      49.920  43.300  21.090  1.00  0.00            
ATOM   1513 3HD1 LEU    96      51.270  43.530  22.240  1.00  0.00            
ATOM   1514  CD2 LEU    96      52.060  45.940  21.230  1.00  0.00            
ATOM   1515 1HD2 LEU    96      51.230  46.530  21.630  1.00  0.00            
ATOM   1516 2HD2 LEU    96      52.720  45.530  21.980  1.00  0.00            
ATOM   1517 3HD2 LEU    96      52.670  46.540  20.540  1.00  0.00            
ATOM   1518  C   LEU    96      53.130  42.250  18.090  1.00  0.00            
ATOM   1519  O   LEU    96      53.960  41.550  18.680  1.00  0.00            
ATOM   1520  N   LYS    97      53.200  42.500  16.770  1.00  0.00            
ATOM   1521  H   LYS    97      52.390  42.940  16.370  1.00  0.00            
ATOM   1522  CA  LYS    97      54.170  42.010  15.820  1.00  0.00            
ATOM   1523  HA  LYS    97      54.980  41.470  16.300  1.00  0.00            
ATOM   1524  CB  LYS    97      53.360  41.160  14.840  1.00  0.00            
ATOM   1525  HB1 LYS    97      52.820  41.690  14.060  1.00  0.00            
ATOM   1526  HB2 LYS    97      52.600  40.550  15.340  1.00  0.00            
ATOM   1527  CG  LYS    97      54.270  40.260  14.010  1.00  0.00            
ATOM   1528  HG1 LYS    97      54.940  39.830  14.760  1.00  0.00            
ATOM   1529  HG2 LYS    97      54.880  40.870  13.350  1.00  0.00            
ATOM   1530  CD  LYS    97      53.630  39.160  13.170  1.00  0.00            
ATOM   1531  HD1 LYS    97      54.170  38.920  12.250  1.00  0.00            
ATOM   1532  HD2 LYS    97      52.640  39.520  12.880  1.00  0.00            
ATOM   1533  CE  LYS    97      53.300  37.990  14.100  1.00  0.00            
ATOM   1534  HE1 LYS    97      52.740  38.390  14.950  1.00  0.00            
ATOM   1535  HE2 LYS    97      54.200  37.500  14.460  1.00  0.00            
ATOM   1536  NZ  LYS    97      52.530  36.940  13.400  1.00  0.00            
ATOM   1537  HZ1 LYS    97      51.770  37.260  12.830  1.00  0.00            
ATOM   1538  HZ2 LYS    97      53.110  36.390  12.780  1.00  0.00            
ATOM   1539  HZ3 LYS    97      52.210  36.260  14.080  1.00  0.00            
ATOM   1540  C   LYS    97      54.970  43.140  15.170  1.00  0.00            
ATOM   1541  O   LYS    97      56.170  42.990  15.000  1.00  0.00            
ATOM   1542  N   TYR    98      54.260  44.180  14.730  1.00  0.00            
ATOM   1543  H   TYR    98      53.270  44.150  14.920  1.00  0.00            
ATOM   1544  CA  TYR    98      54.850  45.380  14.150  1.00  0.00            
ATOM   1545  HA  TYR    98      55.760  45.670  14.670  1.00  0.00            
ATOM   1546  CB  TYR    98      55.010  45.240  12.650  1.00  0.00            
ATOM   1547  HB1 TYR    98      56.040  44.910  12.510  1.00  0.00            
ATOM   1548  HB2 TYR    98      54.980  46.170  12.080  1.00  0.00            
ATOM   1549  CG  TYR    98      54.070  44.270  11.980  1.00  0.00            
ATOM   1550  CD1 TYR    98      54.610  43.180  11.260  1.00  0.00            
ATOM   1551  HD1 TYR    98      55.690  43.050  11.280  1.00  0.00            
ATOM   1552  CE1 TYR    98      53.850  42.120  10.760  1.00  0.00            
ATOM   1553  HE1 TYR    98      54.360  41.350  10.190  1.00  0.00            
ATOM   1554  CZ  TYR    98      52.460  42.190  10.990  1.00  0.00            
ATOM   1555  OH  TYR    98      51.650  41.140  10.690  1.00  0.00            
ATOM   1556  HH  TYR    98      50.780  41.240  11.070  1.00  0.00            
ATOM   1557  CE2 TYR    98      51.880  43.330  11.610  1.00  0.00            
ATOM   1558  HE2 TYR    98      50.810  43.400  11.520  1.00  0.00            
ATOM   1559  CD2 TYR    98      52.680  44.400  11.990  1.00  0.00            
ATOM   1560  HD2 TYR    98      52.220  45.280  12.410  1.00  0.00            
ATOM   1561  C   TYR    98      53.990  46.620  14.410  1.00  0.00            
ATOM   1562  O   TYR    98      52.780  46.440  14.380  1.00  0.00            
ATOM   1563  N   PRO    99      54.500  47.850  14.450  1.00  0.00            
ATOM   1564  CD  PRO    99      55.910  48.160  14.540  1.00  0.00            
ATOM   1565  HD1 PRO    99      56.300  47.720  13.620  1.00  0.00            
ATOM   1566  HD2 PRO    99      56.340  47.690  15.440  1.00  0.00            
ATOM   1567  CG  PRO    99      56.100  49.670  14.490  1.00  0.00            
ATOM   1568  HG1 PRO    99      56.340  49.930  13.470  1.00  0.00            
ATOM   1569  HG2 PRO    99      56.860  49.990  15.200  1.00  0.00            
ATOM   1570  CB  PRO    99      54.690  50.140  14.820  1.00  0.00            
ATOM   1571  HB1 PRO    99      54.430  51.030  14.250  1.00  0.00            
ATOM   1572  HB2 PRO    99      54.530  50.330  15.880  1.00  0.00            
ATOM   1573  CA  PRO    99      53.710  49.070  14.350  1.00  0.00            
ATOM   1574  HA  PRO    99      52.940  48.950  15.110  1.00  0.00            
ATOM   1575  C   PRO    99      53.130  49.330  12.970  1.00  0.00            
ATOM   1576  O   PRO    99      53.740  49.040  11.940  1.00  0.00            
ATOM   1577  N   LEU   100      51.970  49.980  12.980  1.00  0.00            
ATOM   1578  H   LEU   100      51.430  50.070  13.830  1.00  0.00            
ATOM   1579  CA  LEU   100      51.260  50.380  11.770  1.00  0.00            
ATOM   1580  HA  LEU   100      50.910  49.430  11.390  1.00  0.00            
ATOM   1581  CB  LEU   100      50.050  51.230  12.140  1.00  0.00            
ATOM   1582  HB1 LEU   100      50.440  52.180  12.520  1.00  0.00            
ATOM   1583  HB2 LEU   100      49.460  50.760  12.930  1.00  0.00            
ATOM   1584  CG  LEU   100      49.040  51.640  11.070  1.00  0.00            
ATOM   1585  HG  LEU   100      48.210  52.090  11.610  1.00  0.00            
ATOM   1586  CD1 LEU   100      49.460  52.700  10.060  1.00  0.00            
ATOM   1587 1HD1 LEU   100      48.530  53.260   9.920  1.00  0.00            
ATOM   1588 2HD1 LEU   100      50.310  53.250  10.430  1.00  0.00            
ATOM   1589 3HD1 LEU   100      49.710  52.220   9.110  1.00  0.00            
ATOM   1590  CD2 LEU   100      48.530  50.420  10.300  1.00  0.00            
ATOM   1591 1HD2 LEU   100      47.560  50.730   9.890  1.00  0.00            
ATOM   1592 2HD2 LEU   100      49.110  50.100   9.430  1.00  0.00            
ATOM   1593 3HD2 LEU   100      48.250  49.650  11.020  1.00  0.00            
ATOM   1594  C   LEU   100      52.140  51.060  10.720  1.00  0.00            
ATOM   1595  O   LEU   100      52.710  52.110  10.960  1.00  0.00            
ATOM   1596  N   ASN   101      52.330  50.420   9.570  1.00  0.00            
ATOM   1597  H   ASN   101      51.850  49.540   9.460  1.00  0.00            
ATOM   1598  CA  ASN   101      53.300  50.900   8.590  1.00  0.00            
ATOM   1599  HA  ASN   101      53.980  51.550   9.130  1.00  0.00            
ATOM   1600  CB  ASN   101      54.130  49.690   8.170  1.00  0.00            
ATOM   1601  HB1 ASN   101      53.490  48.960   7.700  1.00  0.00            
ATOM   1602  HB2 ASN   101      54.500  49.250   9.090  1.00  0.00            
ATOM   1603  CG  ASN   101      55.200  50.120   7.170  1.00  0.00            
ATOM   1604  OD1 ASN   101      56.290  50.560   7.540  1.00  0.00            
ATOM   1605  ND2 ASN   101      54.930  49.980   5.870  1.00  0.00            
ATOM   1606 1HD2 ASN   101      54.080  49.690   5.420  1.00  0.00            
ATOM   1607 2HD2 ASN   101      55.750  50.250   5.340  1.00  0.00            
ATOM   1608  C   ASN   101      52.650  51.660   7.450  1.00  0.00            
ATOM   1609  OC1 ASN   101      51.820  51.090   6.700  1.00  0.00            
ATOM   1610  OC2 ASN   101      52.830  52.900   7.380  1.00  0.00            
ATOM   1611  CH3 ACE   102      34.560  55.020  27.320  1.00  0.00            
ATOM   1612 1HH3 ACE   102      33.760  55.340  27.980  1.00  0.00            
ATOM   1613 2HH3 ACE   102      35.360  55.740  27.090  1.00  0.00            
ATOM   1614 3HH3 ACE   102      34.150  54.520  26.450  1.00  0.00            
ATOM   1615  C   ACE   102      35.360  54.000  28.120  1.00  0.00            
ATOM   1616  O   ACE   102      35.840  53.030  27.560  1.00  0.00            
ATOM   1617  N   ILE   103      35.620  54.360  29.380  1.00  0.00            
ATOM   1618  H   ILE   103      35.380  55.300  29.690  1.00  0.00            
ATOM   1619  CA  ILE   103      36.400  53.480  30.220  1.00  0.00            
ATOM   1620  HA  ILE   103      37.270  53.320  29.580  1.00  0.00            
ATOM   1621  CB  ILE   103      36.810  54.170  31.510  1.00  0.00            
ATOM   1622  HB  ILE   103      37.620  53.610  31.980  1.00  0.00            
ATOM   1623  CG2 ILE   103      37.360  55.530  31.080  1.00  0.00            
ATOM   1624 1HG2 ILE   103      36.570  56.280  31.010  1.00  0.00            
ATOM   1625 2HG2 ILE   103      38.100  55.920  31.780  1.00  0.00            
ATOM   1626 3HG2 ILE   103      37.840  55.460  30.100  1.00  0.00            
ATOM   1627  CG1 ILE   103      35.660  54.330  32.500  1.00  0.00            
ATOM   1628 1HG1 ILE   103      35.140  53.390  32.730  1.00  0.00            
ATOM   1629 2HG1 ILE   103      34.990  55.030  32.000  1.00  0.00            
ATOM   1630  CD  ILE   103      36.140  54.950  33.810  1.00  0.00            
ATOM   1631  HD1 ILE   103      36.740  54.260  34.400  1.00  0.00            
ATOM   1632  HD2 ILE   103      36.620  55.890  33.560  1.00  0.00            
ATOM   1633  HD3 ILE   103      35.280  55.030  34.470  1.00  0.00            
ATOM   1634  C   ILE   103      35.840  52.090  30.520  1.00  0.00            
ATOM   1635  O   ILE   103      36.610  51.190  30.830  1.00  0.00            
ATOM   1636  N   GLU   104      34.600  51.760  30.160  1.00  0.00            
ATOM   1637  H   GLU   104      34.040  52.590  30.010  1.00  0.00            
ATOM   1638  CA  GLU   104      34.050  50.430  30.200  1.00  0.00            
ATOM   1639  HA  GLU   104      34.610  49.850  30.940  1.00  0.00            
ATOM   1640  CB  GLU   104      32.670  50.510  30.840  1.00  0.00            
ATOM   1641  HB1 GLU   104      32.760  50.870  31.870  1.00  0.00            
ATOM   1642  HB2 GLU   104      32.280  49.500  30.750  1.00  0.00            
ATOM   1643  CG  GLU   104      31.640  51.390  30.150  1.00  0.00            
ATOM   1644  HG1 GLU   104      30.640  50.960  30.340  1.00  0.00            
ATOM   1645  HG2 GLU   104      31.650  51.200  29.080  1.00  0.00            
ATOM   1646  CD  GLU   104      31.780  52.880  30.420  1.00  0.00            
ATOM   1647  OE1 GLU   104      31.500  53.330  31.550  1.00  0.00            
ATOM   1648  OE2 GLU   104      32.110  53.630  29.480  1.00  0.00            
ATOM   1649  C   GLU   104      34.140  49.650  28.890  1.00  0.00            
ATOM   1650  O   GLU   104      33.810  48.470  28.860  1.00  0.00            
ATOM   1651  N   GLU   105      34.570  50.320  27.820  1.00  0.00            
ATOM   1652  H   GLU   105      34.910  51.260  27.960  1.00  0.00            
ATOM   1653  CA  GLU   105      34.780  49.630  26.560  1.00  0.00            
ATOM   1654  HA  GLU   105      34.130  48.760  26.520  1.00  0.00            
ATOM   1655  CB  GLU   105      34.350  50.670  25.540  1.00  0.00            
ATOM   1656  HB1 GLU   105      34.760  50.330  24.590  1.00  0.00            
ATOM   1657  HB2 GLU   105      34.740  51.690  25.620  1.00  0.00            
ATOM   1658  CG  GLU   105      32.830  50.790  25.370  1.00  0.00            
ATOM   1659  HG1 GLU   105      32.410  51.080  26.320  1.00  0.00            
ATOM   1660  HG2 GLU   105      32.530  49.800  25.040  1.00  0.00            
ATOM   1661  CD  GLU   105      32.470  51.890  24.380  1.00  0.00            
ATOM   1662  OE1 GLU   105      32.010  52.960  24.830  1.00  0.00            
ATOM   1663  OE2 GLU   105      32.420  51.660  23.150  1.00  0.00            
ATOM   1664  C   GLU   105      36.230  49.190  26.340  1.00  0.00            
ATOM   1665  O   GLU   105      36.400  48.310  25.500  1.00  0.00            
ATOM   1666  N   PTR   106      37.230  49.740  27.030  1.00  0.00            
ATOM   1667  H   PTR   106      37.000  50.330  27.820  1.00  0.00            
ATOM   1668  CA  PTR   106      38.600  49.270  27.090  1.00  0.00            
ATOM   1669  HA  PTR   106      39.090  49.210  26.120  1.00  0.00            
ATOM   1670  CB  PTR   106      39.330  50.170  28.070  1.00  0.00            
ATOM   1671  HB1 PTR   106      40.260  49.670  28.320  1.00  0.00            
ATOM   1672  HB2 PTR   106      38.890  50.100  29.070  1.00  0.00            
ATOM   1673  CG  PTR   106      39.570  51.630  27.760  1.00  0.00            
ATOM   1674  CD1 PTR   106      39.600  52.590  28.790  1.00  0.00            
ATOM   1675  HD1 PTR   106      39.400  52.300  29.830  1.00  0.00            
ATOM   1676  CE1 PTR   106      39.720  53.940  28.490  1.00  0.00            
ATOM   1677  HE1 PTR   106      39.660  54.740  29.230  1.00  0.00            
ATOM   1678  CZ  PTR   106      39.870  54.290  27.130  1.00  0.00            
ATOM   1679  OH  PTR   106      39.910  55.640  26.940  1.00  0.00            
ATOM   1680  P   PTR   106      40.000  56.350  25.490  1.00  0.00            
ATOM   1681  O1P PTR   106      39.160  55.740  24.440  1.00  0.00            
ATOM   1682  O2P PTR   106      41.410  56.320  25.030  1.00  0.00            
ATOM   1683  O3P PTR   106      39.600  57.770  25.640  1.00  0.00            
ATOM   1684  CE2 PTR   106      40.030  53.350  26.090  1.00  0.00            
ATOM   1685  HE2 PTR   106      40.070  53.580  25.030  1.00  0.00            
ATOM   1686  CD2 PTR   106      39.850  52.020  26.450  1.00  0.00            
ATOM   1687  HD2 PTR   106      39.960  51.220  25.720  1.00  0.00            
ATOM   1688  C   PTR   106      38.660  47.820  27.550  1.00  0.00            
ATOM   1689  O   PTR   106      38.090  47.450  28.580  1.00  0.00            
ATOM   1690  N   THR   107      39.260  46.930  26.750  1.00  0.00            
ATOM   1691  H   THR   107      39.770  47.290  25.950  1.00  0.00            
ATOM   1692  CA  THR   107      39.390  45.510  26.940  1.00  0.00            
ATOM   1693  HA  THR   107      38.420  45.120  27.240  1.00  0.00            
ATOM   1694  CB  THR   107      39.560  44.790  25.610  1.00  0.00            
ATOM   1695  HB  THR   107      40.550  45.010  25.180  1.00  0.00            
ATOM   1696  CG2 THR   107      39.270  43.300  25.660  1.00  0.00            
ATOM   1697 1HG2 THR   107      40.010  42.820  26.310  1.00  0.00            
ATOM   1698 2HG2 THR   107      38.210  43.100  25.890  1.00  0.00            
ATOM   1699 3HG2 THR   107      39.380  42.850  24.680  1.00  0.00            
ATOM   1700  OG1 THR   107      38.580  45.260  24.710  1.00  0.00            
ATOM   1701  HG1 THR   107      38.500  46.220  24.780  1.00  0.00            
ATOM   1702  C   THR   107      40.360  45.100  28.050  1.00  0.00            
ATOM   1703  O   THR   107      41.530  45.460  28.070  1.00  0.00            
ATOM   1704  N   GLU   108      39.880  44.310  29.010  1.00  0.00            
ATOM   1705  H   GLU   108      38.890  44.110  29.040  1.00  0.00            
ATOM   1706  CA  GLU   108      40.690  43.820  30.110  1.00  0.00            
ATOM   1707  HA  GLU   108      41.300  44.660  30.430  1.00  0.00            
ATOM   1708  CB  GLU   108      39.850  43.430  31.310  1.00  0.00            
ATOM   1709  HB1 GLU   108      40.510  43.110  32.130  1.00  0.00            
ATOM   1710  HB2 GLU   108      39.280  42.570  30.960  1.00  0.00            
ATOM   1711  CG  GLU   108      38.950  44.550  31.820  1.00  0.00            
ATOM   1712  HG1 GLU   108      38.580  45.180  31.010  1.00  0.00            
ATOM   1713  HG2 GLU   108      39.490  45.210  32.510  1.00  0.00            
ATOM   1714  CD  GLU   108      37.720  43.930  32.470  1.00  0.00            
ATOM   1715  OE1 GLU   108      37.770  43.680  33.700  1.00  0.00            
ATOM   1716  OE2 GLU   108      36.700  43.740  31.790  1.00  0.00            
ATOM   1717  C   GLU   108      41.680  42.700  29.800  1.00  0.00            
ATOM   1718  O   GLU   108      41.390  41.860  28.960  1.00  0.00            
ATOM   1719  N   MET   109      42.920  42.780  30.290  1.00  0.00            
ATOM   1720  H   MET   109      43.170  43.650  30.730  1.00  0.00            
ATOM   1721  CA  MET   109      44.050  41.990  29.850  1.00  0.00            
ATOM   1722  HA  MET   109      43.710  41.210  29.170  1.00  0.00            
ATOM   1723  CB  MET   109      44.960  42.850  28.980  1.00  0.00            
ATOM   1724  HB1 MET   109      45.940  42.350  28.920  1.00  0.00            
ATOM   1725  HB2 MET   109      45.170  43.760  29.550  1.00  0.00            
ATOM   1726  CG  MET   109      44.360  43.260  27.640  1.00  0.00            
ATOM   1727  HG1 MET   109      44.890  44.110  27.240  1.00  0.00            
ATOM   1728  HG2 MET   109      43.330  43.590  27.820  1.00  0.00            
ATOM   1729  SD  MET   109      44.350  41.790  26.590  1.00  0.00            
ATOM   1730  CE  MET   109      43.600  42.480  25.090  1.00  0.00            
ATOM   1731  HE1 MET   109      43.340  41.730  24.330  1.00  0.00            
ATOM   1732  HE2 MET   109      42.740  43.120  25.300  1.00  0.00            
ATOM   1733  HE3 MET   109      44.340  43.140  24.640  1.00  0.00            
ATOM   1734  C   MET   109      44.720  41.310  31.040  1.00  0.00            
ATOM   1735  O   MET   109      44.750  41.850  32.140  1.00  0.00            
ATOM   1736  N   MET   110      45.290  40.140  30.750  1.00  0.00            
ATOM   1737  H   MET   110      45.110  39.660  29.880  1.00  0.00            
ATOM   1738  CA  MET   110      46.180  39.430  31.650  1.00  0.00            
ATOM   1739  HA  MET   110      46.490  40.080  32.470  1.00  0.00            
ATOM   1740  CB  MET   110      45.300  38.380  32.320  1.00  0.00            
ATOM   1741  HB1 MET   110      44.460  38.850  32.820  1.00  0.00            
ATOM   1742  HB2 MET   110      45.940  37.820  33.010  1.00  0.00            
ATOM   1743  CG  MET   110      44.660  37.340  31.410  1.00  0.00            
ATOM   1744  HG1 MET   110      45.460  36.790  30.930  1.00  0.00            
ATOM   1745  HG2 MET   110      44.110  37.870  30.630  1.00  0.00            
ATOM   1746  SD  MET   110      43.680  36.030  32.200  1.00  0.00            
ATOM   1747  CE  MET   110      44.930  35.200  33.220  1.00  0.00            
ATOM   1748  HE1 MET   110      45.750  34.900  32.550  1.00  0.00            
ATOM   1749  HE2 MET   110      45.420  35.780  34.000  1.00  0.00            
ATOM   1750  HE3 MET   110      44.520  34.290  33.640  1.00  0.00            
ATOM   1751  C   MET   110      47.380  38.850  30.920  1.00  0.00            
ATOM   1752  O   MET   110      47.500  38.830  29.700  1.00  0.00            
ATOM   1753  N   PRO   111      48.380  38.390  31.680  1.00  0.00            
ATOM   1754  CD  PRO   111      48.710  38.730  33.050  1.00  0.00            
ATOM   1755  HD1 PRO   111      48.200  38.090  33.770  1.00  0.00            
ATOM   1756  HD2 PRO   111      48.550  39.770  33.310  1.00  0.00            
ATOM   1757  CG  PRO   111      50.190  38.490  33.330  1.00  0.00            
ATOM   1758  HG1 PRO   111      50.200  38.140  34.360  1.00  0.00            
ATOM   1759  HG2 PRO   111      50.770  39.420  33.260  1.00  0.00            
ATOM   1760  CB  PRO   111      50.530  37.460  32.270  1.00  0.00            
ATOM   1761  HB1 PRO   111      50.470  36.480  32.760  1.00  0.00            
ATOM   1762  HB2 PRO   111      51.530  37.570  31.860  1.00  0.00            
ATOM   1763  CA  PRO   111      49.470  37.580  31.160  1.00  0.00            
ATOM   1764  HA  PRO   111      49.900  38.280  30.450  1.00  0.00            
ATOM   1765  C   PRO   111      49.150  36.170  30.720  1.00  0.00            
ATOM   1766  O   PRO   111      48.120  35.570  31.050  1.00  0.00            
ATOM   1767  N   ALA   112      50.030  35.560  29.930  1.00  0.00            
ATOM   1768  H   ALA   112      50.910  36.010  29.740  1.00  0.00            
ATOM   1769  CA  ALA   112      49.880  34.290  29.250  1.00  0.00            
ATOM   1770  HA  ALA   112      49.050  33.750  29.690  1.00  0.00            
ATOM   1771  CB  ALA   112      49.580  34.560  27.780  1.00  0.00            
ATOM   1772  HB1 ALA   112      48.670  35.130  27.590  1.00  0.00            
ATOM   1773  HB2 ALA   112      50.450  35.070  27.360  1.00  0.00            
ATOM   1774  HB3 ALA   112      49.360  33.640  27.230  1.00  0.00            
ATOM   1775  C   ALA   112      51.110  33.420  29.470  1.00  0.00            
ATOM   1776  O   ALA   112      52.150  33.970  29.810  1.00  0.00            
ATOM   1777  N   ALA   113      51.050  32.090  29.300  1.00  0.00            
ATOM   1778  H   ALA   113      50.400  31.740  28.610  1.00  0.00            
ATOM   1779  CA  ALA   113      52.060  31.140  29.710  1.00  0.00            
ATOM   1780  HA  ALA   113      52.710  31.610  30.450  1.00  0.00            
ATOM   1781  CB  ALA   113      51.520  29.990  30.560  1.00  0.00            
ATOM   1782  HB1 ALA   113      50.990  30.450  31.390  1.00  0.00            
ATOM   1783  HB2 ALA   113      50.860  29.480  29.860  1.00  0.00            
ATOM   1784  HB3 ALA   113      52.230  29.310  31.010  1.00  0.00            
ATOM   1785  C   ALA   113      52.920  30.720  28.520  1.00  0.00            
ATOM   1786  O   ALA   113      52.390  30.420  27.460  1.00  0.00            
ATOM   1787  N   NHE   114      54.240  30.550  28.640  1.00  0.00            
ATOM   1788  H1  NHE   114      54.790  30.610  29.490  1.00  0.00            
ATOM   1789  H2  NHE   114      54.770  30.230  27.840  1.00  0.00            
TER
ENDMDL
