# Supplementary material for: Structural Determinants of Phosphopeptide Binding to the N-Terminal Src Homology 2 Domain of the SHP2 Phosphatase
Source: J Chem Inf Model. 2020 May 12;60(6):3157–71. doi: 10.1021/acs.jcim.0c00307 (PMC8007070; doi:10.1021/acs.jcim.0c00307)
Supplement: Supplementary file 1 — ci0c00307_si_001.zip [file ci0c00307_si_001.zip › cstructure_Ac-LN-pY-IDLDL-NH2.pdb]

REMARK    GENERATED BY TRJCONV
TITLE     frame t= 684900.00000
MODEL        1
ATOM      1  N   MET     1      62.530  49.760  14.650  1.00  0.00            
ATOM      2  H1  MET     1      63.120  49.990  13.860  1.00  0.00            
ATOM      3  H2  MET     1      62.660  50.400  15.430  1.00  0.00            
ATOM      4  H3  MET     1      62.730  48.840  15.010  1.00  0.00            
ATOM      5  CA  MET     1      61.130  49.720  14.230  1.00  0.00            
ATOM      6  HA  MET     1      61.090  49.090  13.340  1.00  0.00            
ATOM      7  CB  MET     1      60.270  49.060  15.300  1.00  0.00            
ATOM      8  HB1 MET     1      60.710  48.150  15.700  1.00  0.00            
ATOM      9  HB2 MET     1      59.330  48.840  14.790  1.00  0.00            
ATOM     10  CG  MET     1      59.940  49.990  16.460  1.00  0.00            
ATOM     11  HG1 MET     1      59.270  50.730  16.010  1.00  0.00            
ATOM     12  HG2 MET     1      60.760  50.610  16.820  1.00  0.00            
ATOM     13  SD  MET     1      59.170  49.210  17.890  1.00  0.00            
ATOM     14  CE  MET     1      59.180  50.680  18.950  1.00  0.00            
ATOM     15  HE1 MET     1      58.160  51.040  18.990  1.00  0.00            
ATOM     16  HE2 MET     1      59.490  50.430  19.970  1.00  0.00            
ATOM     17  HE3 MET     1      59.850  51.450  18.580  1.00  0.00            
ATOM     18  C   MET     1      60.600  51.070  13.760  1.00  0.00            
ATOM     19  O   MET     1      61.130  52.080  14.200  1.00  0.00            
ATOM     20  N   ARG     2      59.830  51.030  12.670  1.00  0.00            
ATOM     21  H   ARG     2      59.340  50.160  12.490  1.00  0.00            
ATOM     22  CA  ARG     2      59.240  52.210  12.080  1.00  0.00            
ATOM     23  HA  ARG     2      59.990  52.990  11.990  1.00  0.00            
ATOM     24  CB  ARG     2      58.750  51.750  10.720  1.00  0.00            
ATOM     25  HB1 ARG     2      58.180  52.550  10.250  1.00  0.00            
ATOM     26  HB2 ARG     2      58.180  50.830  10.840  1.00  0.00            
ATOM     27  CG  ARG     2      59.840  51.420   9.710  1.00  0.00            
ATOM     28  HG1 ARG     2      60.220  50.430   9.930  1.00  0.00            
ATOM     29  HG2 ARG     2      60.700  52.090   9.750  1.00  0.00            
ATOM     30  CD  ARG     2      59.420  51.270   8.240  1.00  0.00            
ATOM     31  HD1 ARG     2      58.500  50.700   8.090  1.00  0.00            
ATOM     32  HD2 ARG     2      60.170  50.660   7.750  1.00  0.00            
ATOM     33  NE  ARG     2      59.340  52.570   7.570  1.00  0.00            
ATOM     34  HE  ARG     2      60.090  53.230   7.640  1.00  0.00            
ATOM     35  CZ  ARG     2      58.270  52.920   6.830  1.00  0.00            
ATOM     36  NH1 ARG     2      57.200  52.180   6.510  1.00  0.00            
ATOM     37 1HH1 ARG     2      57.020  51.300   6.970  1.00  0.00            
ATOM     38 2HH1 ARG     2      56.520  52.590   5.890  1.00  0.00            
ATOM     39  NH2 ARG     2      58.320  54.140   6.260  1.00  0.00            
ATOM     40 1HH2 ARG     2      59.090  54.780   6.350  1.00  0.00            
ATOM     41 2HH2 ARG     2      57.500  54.480   5.780  1.00  0.00            
ATOM     42  C   ARG     2      58.130  52.750  12.970  1.00  0.00            
ATOM     43  O   ARG     2      57.840  52.130  13.990  1.00  0.00            
ATOM     44  N   ARG     3      57.520  53.880  12.580  1.00  0.00            
ATOM     45  H   ARG     3      57.640  54.170  11.610  1.00  0.00            
ATOM     46  CA  ARG     3      56.570  54.550  13.430  1.00  0.00            
ATOM     47  HA  ARG     3      57.150  54.720  14.340  1.00  0.00            
ATOM     48  CB  ARG     3      56.240  55.870  12.720  1.00  0.00            
ATOM     49  HB1 ARG     3      55.270  56.170  13.100  1.00  0.00            
ATOM     50  HB2 ARG     3      56.190  55.660  11.660  1.00  0.00            
ATOM     51  CG  ARG     3      57.340  56.930  12.860  1.00  0.00            
ATOM     52  HG1 ARG     3      58.320  56.590  12.520  1.00  0.00            
ATOM     53  HG2 ARG     3      57.330  57.140  13.930  1.00  0.00            
ATOM     54  CD  ARG     3      57.050  58.320  12.310  1.00  0.00            
ATOM     55  HD1 ARG     3      56.140  58.740  12.750  1.00  0.00            
ATOM     56  HD2 ARG     3      56.960  58.350  11.230  1.00  0.00            
ATOM     57  NE  ARG     3      58.180  59.210  12.560  1.00  0.00            
ATOM     58  HE  ARG     3      58.980  59.110  11.950  1.00  0.00            
ATOM     59  CZ  ARG     3      58.380  60.240  13.400  1.00  0.00            
ATOM     60  NH1 ARG     3      57.420  60.680  14.220  1.00  0.00            
ATOM     61 1HH1 ARG     3      56.590  60.160  14.420  1.00  0.00            
ATOM     62 2HH1 ARG     3      57.740  61.320  14.950  1.00  0.00            
ATOM     63  NH2 ARG     3      59.510  60.960  13.450  1.00  0.00            
ATOM     64 1HH2 ARG     3      60.290  60.800  12.840  1.00  0.00            
ATOM     65 2HH2 ARG     3      59.570  61.670  14.180  1.00  0.00            
ATOM     66  C   ARG     3      55.320  53.790  13.850  1.00  0.00            
ATOM     67  O   ARG     3      54.680  53.120  13.040  1.00  0.00            
ATOM     68  N   TRP     4      54.970  53.930  15.130  1.00  0.00            
ATOM     69  H   TRP     4      55.500  54.630  15.610  1.00  0.00            
ATOM     70  CA  TRP     4      53.890  53.220  15.800  1.00  0.00            
ATOM     71  HA  TRP     4      53.130  52.830  15.130  1.00  0.00            
ATOM     72  CB  TRP     4      54.490  52.030  16.530  1.00  0.00            
ATOM     73  HB1 TRP     4      55.060  51.420  15.820  1.00  0.00            
ATOM     74  HB2 TRP     4      53.740  51.410  17.010  1.00  0.00            
ATOM     75  CG  TRP     4      55.510  52.520  17.500  1.00  0.00            
ATOM     76  CD1 TRP     4      56.830  52.680  17.220  1.00  0.00            
ATOM     77  HD1 TRP     4      57.230  52.450  16.250  1.00  0.00            
ATOM     78  NE1 TRP     4      57.430  53.230  18.330  1.00  0.00            
ATOM     79  HE1 TRP     4      58.420  53.450  18.370  1.00  0.00            
ATOM     80  CE2 TRP     4      56.560  53.340  19.400  1.00  0.00            
ATOM     81  CZ2 TRP     4      56.680  53.800  20.710  1.00  0.00            
ATOM     82  HZ2 TRP     4      57.480  54.430  21.070  1.00  0.00            
ATOM     83  CH2 TRP     4      55.530  53.880  21.520  1.00  0.00            
ATOM     84  HH2 TRP     4      55.630  54.390  22.470  1.00  0.00            
ATOM     85  CZ3 TRP     4      54.340  53.300  21.090  1.00  0.00            
ATOM     86  HZ3 TRP     4      53.490  53.310  21.760  1.00  0.00            
ATOM     87  CE3 TRP     4      54.220  52.820  19.780  1.00  0.00            
ATOM     88  HE3 TRP     4      53.280  52.410  19.470  1.00  0.00            
ATOM     89  CD2 TRP     4      55.310  52.890  18.900  1.00  0.00            
ATOM     90  C   TRP     4      53.140  54.140  16.750  1.00  0.00            
ATOM     91  O   TRP     4      52.020  53.800  17.140  1.00  0.00            
ATOM     92  N   PHE     5      53.670  55.310  17.130  1.00  0.00            
ATOM     93  H   PHE     5      54.630  55.490  16.920  1.00  0.00            
ATOM     94  CA  PHE     5      52.970  56.240  18.000  1.00  0.00            
ATOM     95  HA  PHE     5      52.180  55.770  18.580  1.00  0.00            
ATOM     96  CB  PHE     5      53.980  56.690  19.050  1.00  0.00            
ATOM     97  HB1 PHE     5      54.720  57.270  18.500  1.00  0.00            
ATOM     98  HB2 PHE     5      54.400  55.790  19.520  1.00  0.00            
ATOM     99  CG  PHE     5      53.290  57.580  20.040  1.00  0.00            
ATOM    100  CD1 PHE     5      52.250  57.140  20.860  1.00  0.00            
ATOM    101  HD1 PHE     5      52.090  56.070  20.900  1.00  0.00            
ATOM    102  CE1 PHE     5      51.550  57.940  21.770  1.00  0.00            
ATOM    103  HE1 PHE     5      50.790  57.540  22.420  1.00  0.00            
ATOM    104  CZ  PHE     5      51.760  59.330  21.740  1.00  0.00            
ATOM    105  HZ  PHE     5      51.250  60.000  22.420  1.00  0.00            
ATOM    106  CE2 PHE     5      52.620  59.770  20.740  1.00  0.00            
ATOM    107  HE2 PHE     5      52.830  60.840  20.680  1.00  0.00            
ATOM    108  CD2 PHE     5      53.360  58.970  19.850  1.00  0.00            
ATOM    109  HD2 PHE     5      54.120  59.300  19.170  1.00  0.00            
ATOM    110  C   PHE     5      52.340  57.390  17.230  1.00  0.00            
ATOM    111  O   PHE     5      53.080  58.100  16.560  1.00  0.00            
ATOM    112  N   HIS     6      51.040  57.670  17.420  1.00  0.00            
ATOM    113  H   HIS     6      50.500  56.990  17.920  1.00  0.00            
ATOM    114  CA  HIS     6      50.420  58.830  16.830  1.00  0.00            
ATOM    115  HA  HIS     6      51.160  59.380  16.260  1.00  0.00            
ATOM    116  CB  HIS     6      49.390  58.430  15.770  1.00  0.00            
ATOM    117  HB1 HIS     6      48.590  57.860  16.220  1.00  0.00            
ATOM    118  HB2 HIS     6      49.940  57.800  15.080  1.00  0.00            
ATOM    119  CG  HIS     6      48.770  59.540  14.970  1.00  0.00            
ATOM    120  ND1 HIS     6      48.060  60.680  15.380  1.00  0.00            
ATOM    121  CE1 HIS     6      47.650  61.290  14.270  1.00  0.00            
ATOM    122  HE1 HIS     6      47.150  62.240  14.130  1.00  0.00            
ATOM    123  NE2 HIS     6      48.060  60.620  13.170  1.00  0.00            
ATOM    124  HE2 HIS     6      48.070  60.960  12.230  1.00  0.00            
ATOM    125  CD2 HIS     6      48.770  59.510  13.590  1.00  0.00            
ATOM    126  HD2 HIS     6      49.320  58.890  12.910  1.00  0.00            
ATOM    127  C   HIS     6      49.760  59.750  17.850  1.00  0.00            
ATOM    128  O   HIS     6      49.000  59.290  18.690  1.00  0.00            
ATOM    129  N   PRO     7      50.110  61.050  17.910  1.00  0.00            
ATOM    130  CD  PRO     7      51.000  61.710  16.980  1.00  0.00            
ATOM    131  HD1 PRO     7      50.440  61.650  16.040  1.00  0.00            
ATOM    132  HD2 PRO     7      52.030  61.360  16.980  1.00  0.00            
ATOM    133  CG  PRO     7      50.950  63.150  17.480  1.00  0.00            
ATOM    134  HG1 PRO     7      50.180  63.730  16.950  1.00  0.00            
ATOM    135  HG2 PRO     7      51.900  63.680  17.500  1.00  0.00            
ATOM    136  CB  PRO     7      50.590  63.130  18.960  1.00  0.00            
ATOM    137  HB1 PRO     7      50.010  64.010  19.260  1.00  0.00            
ATOM    138  HB2 PRO     7      51.470  62.980  19.590  1.00  0.00            
ATOM    139  CA  PRO     7      49.740  61.870  19.040  1.00  0.00            
ATOM    140  HA  PRO     7      49.980  61.280  19.920  1.00  0.00            
ATOM    141  C   PRO     7      48.270  62.240  19.100  1.00  0.00            
ATOM    142  O   PRO     7      47.860  62.820  20.100  1.00  0.00            
ATOM    143  N   ASN     8      47.410  61.950  18.120  1.00  0.00            
ATOM    144  H   ASN     8      47.760  61.380  17.360  1.00  0.00            
ATOM    145  CA  ASN     8      46.170  62.670  17.930  1.00  0.00            
ATOM    146  HA  ASN     8      45.910  63.320  18.760  1.00  0.00            
ATOM    147  CB  ASN     8      46.130  63.300  16.540  1.00  0.00            
ATOM    148  HB1 ASN     8      45.900  62.550  15.780  1.00  0.00            
ATOM    149  HB2 ASN     8      47.110  63.710  16.260  1.00  0.00            
ATOM    150  CG  ASN     8      45.100  64.420  16.510  1.00  0.00            
ATOM    151  OD1 ASN     8      44.530  64.910  17.470  1.00  0.00            
ATOM    152  ND2 ASN     8      44.850  64.990  15.320  1.00  0.00            
ATOM    153 1HD2 ASN     8      45.330  64.770  14.450  1.00  0.00            
ATOM    154 2HD2 ASN     8      44.250  65.800  15.280  1.00  0.00            
ATOM    155  C   ASN     8      45.020  61.660  17.870  1.00  0.00            
ATOM    156  O   ASN     8      43.920  61.990  18.290  1.00  0.00            
ATOM    157  N   ILE     9      45.150  60.430  17.380  1.00  0.00            
ATOM    158  H   ILE     9      46.010  60.010  17.050  1.00  0.00            
ATOM    159  CA  ILE     9      44.000  59.630  17.000  1.00  0.00            
ATOM    160  HA  ILE     9      43.270  60.310  16.560  1.00  0.00            
ATOM    161  CB  ILE     9      44.320  58.580  15.930  1.00  0.00            
ATOM    162  HB  ILE     9      43.480  57.910  15.770  1.00  0.00            
ATOM    163  CG2 ILE     9      44.680  59.260  14.620  1.00  0.00            
ATOM    164 1HG2 ILE     9      45.770  59.400  14.560  1.00  0.00            
ATOM    165 2HG2 ILE     9      44.470  58.600  13.780  1.00  0.00            
ATOM    166 3HG2 ILE     9      44.140  60.190  14.500  1.00  0.00            
ATOM    167  CG1 ILE     9      45.450  57.690  16.480  1.00  0.00            
ATOM    168 1HG1 ILE     9      45.170  57.250  17.430  1.00  0.00            
ATOM    169 2HG1 ILE     9      46.330  58.300  16.700  1.00  0.00            
ATOM    170  CD  ILE     9      45.880  56.560  15.550  1.00  0.00            
ATOM    171  HD1 ILE     9      45.050  56.010  15.130  1.00  0.00            
ATOM    172  HD2 ILE     9      46.480  57.000  14.760  1.00  0.00            
ATOM    173  HD3 ILE     9      46.490  55.770  15.990  1.00  0.00            
ATOM    174  C   ILE     9      43.220  59.200  18.230  1.00  0.00            
ATOM    175  O   ILE     9      43.770  58.910  19.280  1.00  0.00            
ATOM    176  N   THR    10      41.910  58.970  18.080  1.00  0.00            
ATOM    177  H   THR    10      41.620  59.350  17.190  1.00  0.00            
ATOM    178  CA  THR    10      40.950  58.280  18.920  1.00  0.00            
ATOM    179  HA  THR    10      41.240  58.400  19.960  1.00  0.00            
ATOM    180  CB  THR    10      39.620  59.010  18.770  1.00  0.00            
ATOM    181  HB  THR    10      38.830  58.620  19.410  1.00  0.00            
ATOM    182  CG2 THR    10      39.860  60.440  19.260  1.00  0.00            
ATOM    183 1HG2 THR    10      40.610  60.540  20.050  1.00  0.00            
ATOM    184 2HG2 THR    10      40.200  61.030  18.410  1.00  0.00            
ATOM    185 3HG2 THR    10      38.880  60.890  19.510  1.00  0.00            
ATOM    186  OG1 THR    10      39.110  59.040  17.460  1.00  0.00            
ATOM    187  HG1 THR    10      39.820  59.450  16.960  1.00  0.00            
ATOM    188  C   THR    10      40.790  56.810  18.570  1.00  0.00            
ATOM    189  O   THR    10      41.490  56.250  17.720  1.00  0.00            
ATOM    190  N   GLY    11      39.890  56.100  19.260  1.00  0.00            
ATOM    191  H   GLY    11      39.240  56.650  19.810  1.00  0.00            
ATOM    192  CA  GLY    11      39.730  54.690  19.060  1.00  0.00            
ATOM    193  HA1 GLY    11      39.190  54.280  19.930  1.00  0.00            
ATOM    194  HA2 GLY    11      40.740  54.290  18.950  1.00  0.00            
ATOM    195  C   GLY    11      38.990  54.370  17.770  1.00  0.00            
ATOM    196  O   GLY    11      39.380  53.410  17.120  1.00  0.00            
ATOM    197  N   VAL    12      37.980  55.130  17.340  1.00  0.00            
ATOM    198  H   VAL    12      37.660  55.800  18.030  1.00  0.00            
ATOM    199  CA  VAL    12      37.310  55.060  16.060  1.00  0.00            
ATOM    200  HA  VAL    12      36.860  54.070  15.950  1.00  0.00            
ATOM    201  CB  VAL    12      36.080  55.950  16.050  1.00  0.00            
ATOM    202  HB  VAL    12      35.680  55.880  15.040  1.00  0.00            
ATOM    203  CG1 VAL    12      34.920  55.480  16.940  1.00  0.00            
ATOM    204 1HG1 VAL    12      34.610  54.440  16.800  1.00  0.00            
ATOM    205 2HG1 VAL    12      35.150  55.610  18.000  1.00  0.00            
ATOM    206 3HG1 VAL    12      34.100  56.190  16.780  1.00  0.00            
ATOM    207  CG2 VAL    12      36.350  57.400  16.410  1.00  0.00            
ATOM    208 1HG2 VAL    12      36.240  57.620  17.460  1.00  0.00            
ATOM    209 2HG2 VAL    12      37.320  57.750  16.000  1.00  0.00            
ATOM    210 3HG2 VAL    12      35.600  57.880  15.810  1.00  0.00            
ATOM    211  C   VAL    12      38.220  55.350  14.880  1.00  0.00            
ATOM    212  O   VAL    12      38.240  54.680  13.840  1.00  0.00            
ATOM    213  N   GLU    13      39.180  56.260  15.020  1.00  0.00            
ATOM    214  H   GLU    13      39.240  56.890  15.810  1.00  0.00            
ATOM    215  CA  GLU    13      40.230  56.580  14.070  1.00  0.00            
ATOM    216  HA  GLU    13      39.780  56.710  13.090  1.00  0.00            
ATOM    217  CB  GLU    13      40.770  57.950  14.450  1.00  0.00            
ATOM    218  HB1 GLU    13      41.740  58.140  14.000  1.00  0.00            
ATOM    219  HB2 GLU    13      40.820  57.970  15.530  1.00  0.00            
ATOM    220  CG  GLU    13      39.810  59.080  14.060  1.00  0.00            
ATOM    221  HG1 GLU    13      38.800  58.980  14.420  1.00  0.00            
ATOM    222  HG2 GLU    13      39.790  59.120  12.970  1.00  0.00            
ATOM    223  CD  GLU    13      40.350  60.360  14.680  1.00  0.00            
ATOM    224  OE1 GLU    13      40.820  60.270  15.830  1.00  0.00            
ATOM    225  OE2 GLU    13      40.170  61.480  14.140  1.00  0.00            
ATOM    226  C   GLU    13      41.390  55.590  14.040  1.00  0.00            
ATOM    227  O   GLU    13      41.890  55.280  12.970  1.00  0.00            
ATOM    228  N   ALA    14      41.760  55.130  15.230  1.00  0.00            
ATOM    229  H   ALA    14      41.300  55.470  16.060  1.00  0.00            
ATOM    230  CA  ALA    14      42.780  54.110  15.340  1.00  0.00            
ATOM    231  HA  ALA    14      43.680  54.460  14.850  1.00  0.00            
ATOM    232  CB  ALA    14      43.160  53.840  16.800  1.00  0.00            
ATOM    233  HB1 ALA    14      42.340  53.550  17.430  1.00  0.00            
ATOM    234  HB2 ALA    14      43.830  52.990  16.900  1.00  0.00            
ATOM    235  HB3 ALA    14      43.590  54.730  17.270  1.00  0.00            
ATOM    236  C   ALA    14      42.290  52.830  14.660  1.00  0.00            
ATOM    237  O   ALA    14      42.990  52.290  13.810  1.00  0.00            
ATOM    238  N   GLU    15      41.000  52.540  14.790  1.00  0.00            
ATOM    239  H   GLU    15      40.400  52.940  15.490  1.00  0.00            
ATOM    240  CA  GLU    15      40.430  51.260  14.400  1.00  0.00            
ATOM    241  HA  GLU    15      41.080  50.420  14.680  1.00  0.00            
ATOM    242  CB  GLU    15      39.130  51.050  15.180  1.00  0.00            
ATOM    243  HB1 GLU    15      38.420  51.860  15.030  1.00  0.00            
ATOM    244  HB2 GLU    15      39.370  51.000  16.240  1.00  0.00            
ATOM    245  CG  GLU    15      38.300  49.820  14.830  1.00  0.00            
ATOM    246  HG1 GLU    15      39.020  49.030  14.650  1.00  0.00            
ATOM    247  HG2 GLU    15      37.800  49.810  13.870  1.00  0.00            
ATOM    248  CD  GLU    15      37.380  49.420  15.980  1.00  0.00            
ATOM    249  OE1 GLU    15      36.140  49.480  15.780  1.00  0.00            
ATOM    250  OE2 GLU    15      37.950  49.080  17.030  1.00  0.00            
ATOM    251  C   GLU    15      40.270  51.180  12.900  1.00  0.00            
ATOM    252  O   GLU    15      40.680  50.280  12.170  1.00  0.00            
ATOM    253  N   ASN    16      39.580  52.200  12.370  1.00  0.00            
ATOM    254  H   ASN    16      39.370  52.950  13.000  1.00  0.00            
ATOM    255  CA  ASN    16      39.550  52.440  10.940  1.00  0.00            
ATOM    256  HA  ASN    16      38.930  51.710  10.420  1.00  0.00            
ATOM    257  CB  ASN    16      38.810  53.770  10.800  1.00  0.00            
ATOM    258  HB1 ASN    16      39.280  54.600  11.340  1.00  0.00            
ATOM    259  HB2 ASN    16      37.790  53.770  11.140  1.00  0.00            
ATOM    260  CG  ASN    16      38.760  54.200   9.340  1.00  0.00            
ATOM    261  OD1 ASN    16      39.610  54.910   8.790  1.00  0.00            
ATOM    262  ND2 ASN    16      38.030  53.470   8.480  1.00  0.00            
ATOM    263 1HD2 ASN    16      37.360  52.790   8.830  1.00  0.00            
ATOM    264 2HD2 ASN    16      38.050  53.710   7.510  1.00  0.00            
ATOM    265  C   ASN    16      40.920  52.470  10.260  1.00  0.00            
ATOM    266  O   ASN    16      40.970  52.040   9.100  1.00  0.00            
ATOM    267  N   LEU    17      42.020  52.940  10.840  1.00  0.00            
ATOM    268  H   LEU    17      41.960  53.390  11.740  1.00  0.00            
ATOM    269  CA  LEU    17      43.350  52.900  10.260  1.00  0.00            
ATOM    270  HA  LEU    17      43.290  53.350   9.260  1.00  0.00            
ATOM    271  CB  LEU    17      44.290  53.830  11.030  1.00  0.00            
ATOM    272  HB1 LEU    17      44.160  53.780  12.100  1.00  0.00            
ATOM    273  HB2 LEU    17      44.080  54.830  10.660  1.00  0.00            
ATOM    274  CG  LEU    17      45.770  53.640  10.720  1.00  0.00            
ATOM    275  HG  LEU    17      45.940  52.580  10.900  1.00  0.00            
ATOM    276  CD1 LEU    17      46.150  53.920   9.270  1.00  0.00            
ATOM    277 1HD1 LEU    17      45.990  54.970   9.050  1.00  0.00            
ATOM    278 2HD1 LEU    17      47.230  53.780   9.170  1.00  0.00            
ATOM    279 3HD1 LEU    17      45.740  53.240   8.520  1.00  0.00            
ATOM    280  CD2 LEU    17      46.490  54.670  11.590  1.00  0.00            
ATOM    281 1HD2 LEU    17      47.550  54.420  11.610  1.00  0.00            
ATOM    282 2HD2 LEU    17      46.430  55.690  11.210  1.00  0.00            
ATOM    283 3HD2 LEU    17      46.110  54.650  12.610  1.00  0.00            
ATOM    284  C   LEU    17      43.810  51.460  10.130  1.00  0.00            
ATOM    285  O   LEU    17      44.080  50.950   9.050  1.00  0.00            
ATOM    286  N   LEU    18      43.790  50.710  11.230  1.00  0.00            
ATOM    287  H   LEU    18      43.430  51.150  12.060  1.00  0.00            
ATOM    288  CA  LEU    18      44.020  49.280  11.300  1.00  0.00            
ATOM    289  HA  LEU    18      45.050  49.190  10.930  1.00  0.00            
ATOM    290  CB  LEU    18      43.840  48.870  12.750  1.00  0.00            
ATOM    291  HB1 LEU    18      43.610  47.810  12.870  1.00  0.00            
ATOM    292  HB2 LEU    18      43.000  49.460  13.120  1.00  0.00            
ATOM    293  CG  LEU    18      44.970  49.290  13.680  1.00  0.00            
ATOM    294  HG  LEU    18      45.390  50.290  13.460  1.00  0.00            
ATOM    295  CD1 LEU    18      44.420  49.310  15.100  1.00  0.00            
ATOM    296 1HD1 LEU    18      43.630  50.060  15.250  1.00  0.00            
ATOM    297 2HD1 LEU    18      43.930  48.340  15.080  1.00  0.00            
ATOM    298 3HD1 LEU    18      45.220  49.370  15.840  1.00  0.00            
ATOM    299  CD2 LEU    18      46.040  48.210  13.630  1.00  0.00            
ATOM    300 1HD2 LEU    18      45.700  47.330  14.210  1.00  0.00            
ATOM    301 2HD2 LEU    18      46.240  48.030  12.580  1.00  0.00            
ATOM    302 3HD2 LEU    18      46.950  48.570  14.090  1.00  0.00            
ATOM    303  C   LEU    18      43.160  48.400  10.410  1.00  0.00            
ATOM    304  O   LEU    18      43.610  47.340   9.970  1.00  0.00            
ATOM    305  N   LEU    19      42.060  48.920   9.870  1.00  0.00            
ATOM    306  H   LEU    19      41.690  49.790  10.230  1.00  0.00            
ATOM    307  CA  LEU    19      41.110  48.140   9.100  1.00  0.00            
ATOM    308  HA  LEU    19      41.330  47.080   9.260  1.00  0.00            
ATOM    309  CB  LEU    19      39.650  48.340   9.490  1.00  0.00            
ATOM    310  HB1 LEU    19      39.030  47.940   8.700  1.00  0.00            
ATOM    311  HB2 LEU    19      39.440  49.410   9.500  1.00  0.00            
ATOM    312  CG  LEU    19      39.230  47.750  10.830  1.00  0.00            
ATOM    313  HG  LEU    19      39.830  48.190  11.630  1.00  0.00            
ATOM    314  CD1 LEU    19      37.730  47.980  11.060  1.00  0.00            
ATOM    315 1HD1 LEU    19      37.590  49.060  11.120  1.00  0.00            
ATOM    316 2HD1 LEU    19      37.150  47.660  10.200  1.00  0.00            
ATOM    317 3HD1 LEU    19      37.370  47.580  12.000  1.00  0.00            
ATOM    318  CD2 LEU    19      39.460  46.250  10.840  1.00  0.00            
ATOM    319 1HD2 LEU    19      40.520  46.020  10.900  1.00  0.00            
ATOM    320 2HD2 LEU    19      39.100  45.780  11.760  1.00  0.00            
ATOM    321 3HD2 LEU    19      38.990  45.700  10.010  1.00  0.00            
ATOM    322  C   LEU    19      41.230  48.410   7.600  1.00  0.00            
ATOM    323  O   LEU    19      41.040  47.470   6.820  1.00  0.00            
ATOM    324  N   THR    20      41.560  49.650   7.260  1.00  0.00            
ATOM    325  H   THR    20      41.580  50.410   7.930  1.00  0.00            
ATOM    326  CA  THR    20      41.630  50.120   5.890  1.00  0.00            
ATOM    327  HA  THR    20      41.160  49.340   5.300  1.00  0.00            
ATOM    328  CB  THR    20      40.940  51.460   5.640  1.00  0.00            
ATOM    329  HB  THR    20      41.100  51.740   4.600  1.00  0.00            
ATOM    330  CG2 THR    20      39.440  51.420   5.870  1.00  0.00            
ATOM    331 1HG2 THR    20      39.150  51.070   6.860  1.00  0.00            
ATOM    332 2HG2 THR    20      39.050  52.440   5.760  1.00  0.00            
ATOM    333 3HG2 THR    20      39.010  50.800   5.080  1.00  0.00            
ATOM    334  OG1 THR    20      41.430  52.450   6.510  1.00  0.00            
ATOM    335  HG1 THR    20      40.930  52.420   7.320  1.00  0.00            
ATOM    336  C   THR    20      43.030  50.170   5.310  1.00  0.00            
ATOM    337  O   THR    20      43.210  50.360   4.100  1.00  0.00            
ATOM    338  N   ARG    21      44.010  49.970   6.180  1.00  0.00            
ATOM    339  H   ARG    21      43.730  50.080   7.150  1.00  0.00            
ATOM    340  CA  ARG    21      45.390  49.860   5.790  1.00  0.00            
ATOM    341  HA  ARG    21      45.470  49.370   4.830  1.00  0.00            
ATOM    342  CB  ARG    21      46.040  51.240   5.690  1.00  0.00            
ATOM    343  HB1 ARG    21      46.080  51.830   6.600  1.00  0.00            
ATOM    344  HB2 ARG    21      45.420  51.820   4.990  1.00  0.00            
ATOM    345  CG  ARG    21      47.430  51.370   5.070  1.00  0.00            
ATOM    346  HG1 ARG    21      47.400  50.780   4.160  1.00  0.00            
ATOM    347  HG2 ARG    21      48.120  50.860   5.750  1.00  0.00            
ATOM    348  CD  ARG    21      48.000  52.730   4.660  1.00  0.00            
ATOM    349  HD1 ARG    21      47.480  52.960   3.730  1.00  0.00            
ATOM    350  HD2 ARG    21      49.020  52.610   4.340  1.00  0.00            
ATOM    351  NE  ARG    21      47.830  53.770   5.680  1.00  0.00            
ATOM    352  HE  ARG    21      47.010  54.350   5.580  1.00  0.00            
ATOM    353  CZ  ARG    21      48.810  54.170   6.500  1.00  0.00            
ATOM    354  NH1 ARG    21      50.020  53.600   6.600  1.00  0.00            
ATOM    355 1HH1 ARG    21      50.250  52.850   5.960  1.00  0.00            
ATOM    356 2HH1 ARG    21      50.660  53.970   7.290  1.00  0.00            
ATOM    357  NH2 ARG    21      48.570  55.180   7.340  1.00  0.00            
ATOM    358 1HH2 ARG    21      47.630  55.570   7.400  1.00  0.00            
ATOM    359 2HH2 ARG    21      49.290  55.400   8.020  1.00  0.00            
ATOM    360  C   ARG    21      46.270  48.930   6.630  1.00  0.00            
ATOM    361  O   ARG    21      47.320  48.460   6.190  1.00  0.00            
ATOM    362  N   GLY    22      45.760  48.570   7.800  1.00  0.00            
ATOM    363  H   GLY    22      44.830  48.840   8.110  1.00  0.00            
ATOM    364  CA  GLY    22      46.360  47.540   8.630  1.00  0.00            
ATOM    365  HA1 GLY    22      46.120  47.700   9.670  1.00  0.00            
ATOM    366  HA2 GLY    22      47.440  47.520   8.520  1.00  0.00            
ATOM    367  C   GLY    22      45.920  46.110   8.320  1.00  0.00            
ATOM    368  O   GLY    22      45.020  45.840   7.530  1.00  0.00            
ATOM    369  N   VAL    23      46.620  45.220   9.030  1.00  0.00            
ATOM    370  H   VAL    23      47.150  45.560   9.820  1.00  0.00            
ATOM    371  CA  VAL    23      46.570  43.770   8.930  1.00  0.00            
ATOM    372  HA  VAL    23      45.720  43.440   8.340  1.00  0.00            
ATOM    373  CB  VAL    23      47.740  43.300   8.070  1.00  0.00            
ATOM    374  HB  VAL    23      47.520  42.220   7.980  1.00  0.00            
ATOM    375  CG1 VAL    23      47.700  43.980   6.700  1.00  0.00            
ATOM    376 1HG1 VAL    23      48.330  43.430   6.000  1.00  0.00            
ATOM    377 2HG1 VAL    23      46.680  43.970   6.290  1.00  0.00            
ATOM    378 3HG1 VAL    23      48.070  45.010   6.720  1.00  0.00            
ATOM    379  CG2 VAL    23      49.130  43.570   8.650  1.00  0.00            
ATOM    380 1HG2 VAL    23      49.320  42.820   9.440  1.00  0.00            
ATOM    381 2HG2 VAL    23      49.880  43.370   7.890  1.00  0.00            
ATOM    382 3HG2 VAL    23      49.180  44.590   9.030  1.00  0.00            
ATOM    383  C   VAL    23      46.450  43.090  10.280  1.00  0.00            
ATOM    384  O   VAL    23      46.580  43.730  11.330  1.00  0.00            
ATOM    385  N   ASP    24      46.310  41.760  10.230  1.00  0.00            
ATOM    386  H   ASP    24      46.210  41.280   9.350  1.00  0.00            
ATOM    387  CA  ASP    24      46.610  40.910  11.360  1.00  0.00            
ATOM    388  HA  ASP    24      46.000  41.140  12.220  1.00  0.00            
ATOM    389  CB  ASP    24      46.400  39.450  10.980  1.00  0.00            
ATOM    390  HB1 ASP    24      47.070  39.160  10.170  1.00  0.00            
ATOM    391  HB2 ASP    24      45.410  39.300  10.540  1.00  0.00            
ATOM    392  CG  ASP    24      46.630  38.440  12.090  1.00  0.00            
ATOM    393  OD1 ASP    24      46.420  38.740  13.270  1.00  0.00            
ATOM    394  OD2 ASP    24      47.160  37.360  11.750  1.00  0.00            
ATOM    395  C   ASP    24      47.990  41.180  11.950  1.00  0.00            
ATOM    396  O   ASP    24      49.000  41.130  11.270  1.00  0.00            
ATOM    397  N   GLY    25      48.090  41.420  13.260  1.00  0.00            
ATOM    398  H   GLY    25      47.270  41.370  13.850  1.00  0.00            
ATOM    399  CA  GLY    25      49.380  41.790  13.830  1.00  0.00            
ATOM    400  HA1 GLY    25      50.140  41.110  13.450  1.00  0.00            
ATOM    401  HA2 GLY    25      49.250  41.670  14.900  1.00  0.00            
ATOM    402  C   GLY    25      49.950  43.190  13.650  1.00  0.00            
ATOM    403  O   GLY    25      51.040  43.420  14.210  1.00  0.00            
ATOM    404  N   SER    26      49.300  44.110  12.940  1.00  0.00            
ATOM    405  H   SER    26      48.370  43.850  12.610  1.00  0.00            
ATOM    406  CA  SER    26      49.660  45.500  12.870  1.00  0.00            
ATOM    407  HA  SER    26      50.760  45.500  12.900  1.00  0.00            
ATOM    408  CB  SER    26      49.380  46.180  11.530  1.00  0.00            
ATOM    409  HB1 SER    26      49.920  45.680  10.720  1.00  0.00            
ATOM    410  HB2 SER    26      49.810  47.190  11.540  1.00  0.00            
ATOM    411  OG  SER    26      48.010  46.150  11.210  1.00  0.00            
ATOM    412  HG  SER    26      47.600  45.470  11.750  1.00  0.00            
ATOM    413  C   SER    26      49.170  46.330  14.040  1.00  0.00            
ATOM    414  O   SER    26      48.050  46.030  14.480  1.00  0.00            
ATOM    415  N   PHE    27      50.020  47.200  14.580  1.00  0.00            
ATOM    416  H   PHE    27      50.950  47.230  14.190  1.00  0.00            
ATOM    417  CA  PHE    27      49.700  47.900  15.800  1.00  0.00            
ATOM    418  HA  PHE    27      48.600  48.010  15.830  1.00  0.00            
ATOM    419  CB  PHE    27      50.190  47.090  17.010  1.00  0.00            
ATOM    420  HB1 PHE    27      50.000  46.030  16.820  1.00  0.00            
ATOM    421  HB2 PHE    27      49.740  47.500  17.900  1.00  0.00            
ATOM    422  CG  PHE    27      51.680  47.170  17.180  1.00  0.00            
ATOM    423  CD1 PHE    27      52.430  46.300  16.380  1.00  0.00            
ATOM    424  HD1 PHE    27      51.870  45.530  15.860  1.00  0.00            
ATOM    425  CE1 PHE    27      53.820  46.270  16.390  1.00  0.00            
ATOM    426  HE1 PHE    27      54.420  45.540  15.880  1.00  0.00            
ATOM    427  CZ  PHE    27      54.450  47.180  17.250  1.00  0.00            
ATOM    428  HZ  PHE    27      55.520  47.240  17.170  1.00  0.00            
ATOM    429  CE2 PHE    27      53.750  48.070  18.070  1.00  0.00            
ATOM    430  HE2 PHE    27      54.200  48.680  18.840  1.00  0.00            
ATOM    431  CD2 PHE    27      52.350  48.130  17.960  1.00  0.00            
ATOM    432  HD2 PHE    27      51.730  48.790  18.560  1.00  0.00            
ATOM    433  C   PHE    27      50.260  49.300  15.920  1.00  0.00            
ATOM    434  O   PHE    27      51.280  49.660  15.330  1.00  0.00            
ATOM    435  N   LEU    28      49.620  50.120  16.750  1.00  0.00            
ATOM    436  H   LEU    28      48.820  49.700  17.210  1.00  0.00            
ATOM    437  CA  LEU    28      49.820  51.520  17.050  1.00  0.00            
ATOM    438  HA  LEU    28      50.890  51.700  16.920  1.00  0.00            
ATOM    439  CB  LEU    28      48.990  52.280  16.010  1.00  0.00            
ATOM    440  HB1 LEU    28      49.070  51.730  15.060  1.00  0.00            
ATOM    441  HB2 LEU    28      49.470  53.250  15.840  1.00  0.00            
ATOM    442  CG  LEU    28      47.470  52.360  16.070  1.00  0.00            
ATOM    443  HG  LEU    28      47.140  51.350  16.280  1.00  0.00            
ATOM    444  CD1 LEU    28      47.090  53.340  17.180  1.00  0.00            
ATOM    445 1HD1 LEU    28      47.700  54.240  17.280  1.00  0.00            
ATOM    446 2HD1 LEU    28      46.060  53.660  17.000  1.00  0.00            
ATOM    447 3HD1 LEU    28      47.120  52.720  18.070  1.00  0.00            
ATOM    448  CD2 LEU    28      46.740  52.990  14.890  1.00  0.00            
ATOM    449 1HD2 LEU    28      45.650  52.990  14.950  1.00  0.00            
ATOM    450 2HD2 LEU    28      47.080  54.000  14.660  1.00  0.00            
ATOM    451 3HD2 LEU    28      46.970  52.400  13.990  1.00  0.00            
ATOM    452  C   LEU    28      49.450  51.920  18.470  1.00  0.00            
ATOM    453  O   LEU    28      48.620  51.240  19.070  1.00  0.00            
ATOM    454  N   ALA    29      49.910  53.080  18.930  1.00  0.00            
ATOM    455  H   ALA    29      50.610  53.520  18.340  1.00  0.00            
ATOM    456  CA  ALA    29      49.450  53.640  20.180  1.00  0.00            
ATOM    457  HA  ALA    29      48.500  53.180  20.430  1.00  0.00            
ATOM    458  CB  ALA    29      50.350  53.140  21.310  1.00  0.00            
ATOM    459  HB1 ALA    29      49.880  53.370  22.270  1.00  0.00            
ATOM    460  HB2 ALA    29      50.530  52.070  21.220  1.00  0.00            
ATOM    461  HB3 ALA    29      51.270  53.710  21.260  1.00  0.00            
ATOM    462  C   ALA    29      49.200  55.150  20.140  1.00  0.00            
ATOM    463  O   ALA    29      49.710  55.940  19.340  1.00  0.00            
ATOM    464  N   ARG    30      48.320  55.570  21.040  1.00  0.00            
ATOM    465  H   ARG    30      47.770  54.840  21.480  1.00  0.00            
ATOM    466  CA  ARG    30      47.780  56.910  21.170  1.00  0.00            
ATOM    467  HA  ARG    30      48.500  57.470  20.590  1.00  0.00            
ATOM    468  CB  ARG    30      46.440  57.020  20.430  1.00  0.00            
ATOM    469  HB1 ARG    30      46.630  56.880  19.360  1.00  0.00            
ATOM    470  HB2 ARG    30      45.920  57.980  20.550  1.00  0.00            
ATOM    471  CG  ARG    30      45.460  55.900  20.750  1.00  0.00            
ATOM    472  HG1 ARG    30      45.240  56.090  21.800  1.00  0.00            
ATOM    473  HG2 ARG    30      45.800  54.900  20.520  1.00  0.00            
ATOM    474  CD  ARG    30      44.160  55.930  19.950  1.00  0.00            
ATOM    475  HD1 ARG    30      44.380  56.070  18.890  1.00  0.00            
ATOM    476  HD2 ARG    30      43.620  56.790  20.320  1.00  0.00            
ATOM    477  NE  ARG    30      43.240  54.810  20.240  1.00  0.00            
ATOM    478  HE  ARG    30      43.320  53.990  19.660  1.00  0.00            
ATOM    479  CZ  ARG    30      42.320  54.810  21.210  1.00  0.00            
ATOM    480  NH1 ARG    30      41.670  53.670  21.480  1.00  0.00            
ATOM    481 1HH1 ARG    30      41.710  52.870  20.870  1.00  0.00            
ATOM    482 2HH1 ARG    30      41.150  53.710  22.340  1.00  0.00            
ATOM    483  NH2 ARG    30      41.950  55.850  21.970  1.00  0.00            
ATOM    484 1HH2 ARG    30      42.420  56.740  21.890  1.00  0.00            
ATOM    485 2HH2 ARG    30      41.420  55.560  22.780  1.00  0.00            
ATOM    486  C   ARG    30      47.700  57.410  22.610  1.00  0.00            
ATOM    487  O   ARG    30      47.410  56.630  23.510  1.00  0.00            
ATOM    488  N   PRO    31      47.930  58.680  22.930  1.00  0.00            
ATOM    489  CD  PRO    31      48.300  59.720  21.990  1.00  0.00            
ATOM    490  HD1 PRO    31      47.590  59.800  21.160  1.00  0.00            
ATOM    491  HD2 PRO    31      49.270  59.440  21.580  1.00  0.00            
ATOM    492  CG  PRO    31      48.410  61.000  22.790  1.00  0.00            
ATOM    493  HG1 PRO    31      47.540  61.610  22.590  1.00  0.00            
ATOM    494  HG2 PRO    31      49.390  61.460  22.610  1.00  0.00            
ATOM    495  CB  PRO    31      48.310  60.600  24.260  1.00  0.00            
ATOM    496  HB1 PRO    31      47.960  61.390  24.920  1.00  0.00            
ATOM    497  HB2 PRO    31      49.340  60.510  24.630  1.00  0.00            
ATOM    498  CA  PRO    31      47.630  59.240  24.240  1.00  0.00            
ATOM    499  HA  PRO    31      47.970  58.540  25.010  1.00  0.00            
ATOM    500  C   PRO    31      46.120  59.440  24.270  1.00  0.00            
ATOM    501  O   PRO    31      45.430  59.440  23.250  1.00  0.00            
ATOM    502  N   SER    32      45.580  59.580  25.480  1.00  0.00            
ATOM    503  H   SER    32      46.220  59.370  26.230  1.00  0.00            
ATOM    504  CA  SER    32      44.210  60.010  25.720  1.00  0.00            
ATOM    505  HA  SER    32      43.660  59.890  24.780  1.00  0.00            
ATOM    506  CB  SER    32      43.620  59.100  26.790  1.00  0.00            
ATOM    507  HB1 SER    32      42.540  59.210  26.760  1.00  0.00            
ATOM    508  HB2 SER    32      44.060  59.400  27.730  1.00  0.00            
ATOM    509  OG  SER    32      43.960  57.770  26.420  1.00  0.00            
ATOM    510  HG  SER    32      44.030  57.310  27.260  1.00  0.00            
ATOM    511  C   SER    32      44.180  61.490  26.070  1.00  0.00            
ATOM    512  O   SER    32      45.020  62.020  26.780  1.00  0.00            
ATOM    513  N   LYS    33      43.210  62.210  25.490  1.00  0.00            
ATOM    514  H   LYS    33      42.530  61.770  24.890  1.00  0.00            
ATOM    515  CA  LYS    33      43.140  63.660  25.460  1.00  0.00            
ATOM    516  HA  LYS    33      44.190  63.940  25.300  1.00  0.00            
ATOM    517  CB  LYS    33      42.240  64.100  24.310  1.00  0.00            
ATOM    518  HB1 LYS    33      42.190  65.180  24.190  1.00  0.00            
ATOM    519  HB2 LYS    33      41.230  63.710  24.500  1.00  0.00            
ATOM    520  CG  LYS    33      42.690  63.640  22.930  1.00  0.00            
ATOM    521  HG1 LYS    33      42.570  62.560  22.900  1.00  0.00            
ATOM    522  HG2 LYS    33      43.760  63.820  22.850  1.00  0.00            
ATOM    523  CD  LYS    33      41.990  64.410  21.810  1.00  0.00            
ATOM    524  HD1 LYS    33      42.170  65.470  22.000  1.00  0.00            
ATOM    525  HD2 LYS    33      40.940  64.140  21.820  1.00  0.00            
ATOM    526  CE  LYS    33      42.780  63.880  20.620  1.00  0.00            
ATOM    527  HE1 LYS    33      42.580  62.840  20.400  1.00  0.00            
ATOM    528  HE2 LYS    33      43.840  64.110  20.750  1.00  0.00            
ATOM    529  NZ  LYS    33      42.350  64.650  19.450  1.00  0.00            
ATOM    530  HZ1 LYS    33      41.370  64.550  19.190  1.00  0.00            
ATOM    531  HZ2 LYS    33      42.530  65.630  19.650  1.00  0.00            
ATOM    532  HZ3 LYS    33      42.950  64.430  18.670  1.00  0.00            
ATOM    533  C   LYS    33      42.930  64.430  26.740  1.00  0.00            
ATOM    534  O   LYS    33      43.280  65.610  26.790  1.00  0.00            
ATOM    535  N   SER    34      42.450  63.800  27.810  1.00  0.00            
ATOM    536  H   SER    34      42.390  62.790  27.800  1.00  0.00            
ATOM    537  CA  SER    34      42.110  64.430  29.070  1.00  0.00            
ATOM    538  HA  SER    34      42.090  65.510  28.910  1.00  0.00            
ATOM    539  CB  SER    34      40.690  63.950  29.370  1.00  0.00            
ATOM    540  HB1 SER    34      40.260  64.560  30.150  1.00  0.00            
ATOM    541  HB2 SER    34      40.800  62.960  29.820  1.00  0.00            
ATOM    542  OG  SER    34      39.750  63.930  28.320  1.00  0.00            
ATOM    543  HG  SER    34      39.200  63.140  28.300  1.00  0.00            
ATOM    544  C   SER    34      43.060  64.010  30.180  1.00  0.00            
ATOM    545  O   SER    34      42.880  64.420  31.330  1.00  0.00            
ATOM    546  N   ASN    35      44.050  63.140  29.990  1.00  0.00            
ATOM    547  H   ASN    35      44.360  62.990  29.040  1.00  0.00            
ATOM    548  CA  ASN    35      44.800  62.530  31.080  1.00  0.00            
ATOM    549  HA  ASN    35      44.910  63.240  31.900  1.00  0.00            
ATOM    550  CB  ASN    35      44.000  61.340  31.600  1.00  0.00            
ATOM    551  HB1 ASN    35      43.830  60.630  30.800  1.00  0.00            
ATOM    552  HB2 ASN    35      42.980  61.560  31.930  1.00  0.00            
ATOM    553  CG  ASN    35      44.600  60.600  32.770  1.00  0.00            
ATOM    554  OD1 ASN    35      45.660  60.860  33.360  1.00  0.00            
ATOM    555  ND2 ASN    35      43.920  59.510  33.110  1.00  0.00            
ATOM    556 1HD2 ASN    35      43.010  59.370  32.690  1.00  0.00            
ATOM    557 2HD2 ASN    35      44.310  58.930  33.840  1.00  0.00            
ATOM    558  C   ASN    35      46.200  62.200  30.580  1.00  0.00            
ATOM    559  O   ASN    35      46.420  61.160  29.960  1.00  0.00            
ATOM    560  N   PRO    36      47.230  63.020  30.820  1.00  0.00            
ATOM    561  CD  PRO    36      47.110  64.370  31.300  1.00  0.00            
ATOM    562  HD1 PRO    36      47.160  64.280  32.390  1.00  0.00            
ATOM    563  HD2 PRO    36      46.290  65.040  31.050  1.00  0.00            
ATOM    564  CG  PRO    36      48.370  65.080  30.820  1.00  0.00            
ATOM    565  HG1 PRO    36      48.500  65.900  31.520  1.00  0.00            
ATOM    566  HG2 PRO    36      48.310  65.320  29.750  1.00  0.00            
ATOM    567  CB  PRO    36      49.350  63.910  30.950  1.00  0.00            
ATOM    568  HB1 PRO    36      49.620  63.900  32.010  1.00  0.00            
ATOM    569  HB2 PRO    36      50.230  63.990  30.310  1.00  0.00            
ATOM    570  CA  PRO    36      48.590  62.680  30.460  1.00  0.00            
ATOM    571  HA  PRO    36      48.670  62.660  29.380  1.00  0.00            
ATOM    572  C   PRO    36      49.140  61.370  31.020  1.00  0.00            
ATOM    573  O   PRO    36      50.080  60.850  30.460  1.00  0.00            
ATOM    574  N   GLY    37      48.530  60.740  32.040  1.00  0.00            
ATOM    575  H   GLY    37      47.730  61.250  32.410  1.00  0.00            
ATOM    576  CA  GLY    37      48.820  59.410  32.520  1.00  0.00            
ATOM    577  HA1 GLY    37      48.440  59.330  33.540  1.00  0.00            
ATOM    578  HA2 GLY    37      49.890  59.220  32.640  1.00  0.00            
ATOM    579  C   GLY    37      48.110  58.200  31.940  1.00  0.00            
ATOM    580  O   GLY    37      48.300  57.080  32.430  1.00  0.00            
ATOM    581  N   ASP    38      47.340  58.390  30.870  1.00  0.00            
ATOM    582  H   ASP    38      47.170  59.290  30.450  1.00  0.00            
ATOM    583  CA  ASP    38      46.580  57.320  30.230  1.00  0.00            
ATOM    584  HA  ASP    38      46.920  56.380  30.650  1.00  0.00            
ATOM    585  CB  ASP    38      45.120  57.550  30.560  1.00  0.00            
ATOM    586  HB1 ASP    38      44.700  58.500  30.230  1.00  0.00            
ATOM    587  HB2 ASP    38      45.130  57.320  31.630  1.00  0.00            
ATOM    588  CG  ASP    38      44.230  56.500  29.890  1.00  0.00            
ATOM    589  OD1 ASP    38      43.900  55.430  30.450  1.00  0.00            
ATOM    590  OD2 ASP    38      43.940  56.650  28.690  1.00  0.00            
ATOM    591  C   ASP    38      46.890  57.230  28.760  1.00  0.00            
ATOM    592  O   ASP    38      47.010  58.240  28.080  1.00  0.00            
ATOM    593  N   PHE    39      47.040  55.990  28.270  1.00  0.00            
ATOM    594  H   PHE    39      47.000  55.230  28.930  1.00  0.00            
ATOM    595  CA  PHE    39      47.160  55.640  26.870  1.00  0.00            
ATOM    596  HA  PHE    39      46.890  56.450  26.210  1.00  0.00            
ATOM    597  CB  PHE    39      48.620  55.270  26.600  1.00  0.00            
ATOM    598  HB1 PHE    39      48.660  55.120  25.520  1.00  0.00            
ATOM    599  HB2 PHE    39      48.880  54.330  27.080  1.00  0.00            
ATOM    600  CG  PHE    39      49.580  56.400  26.870  1.00  0.00            
ATOM    601  CD1 PHE    39      50.170  56.590  28.130  1.00  0.00            
ATOM    602  HD1 PHE    39      49.800  56.130  29.030  1.00  0.00            
ATOM    603  CE1 PHE    39      51.180  57.540  28.350  1.00  0.00            
ATOM    604  HE1 PHE    39      51.540  57.810  29.340  1.00  0.00            
ATOM    605  CZ  PHE    39      51.760  58.160  27.240  1.00  0.00            
ATOM    606  HZ  PHE    39      52.710  58.670  27.420  1.00  0.00            
ATOM    607  CE2 PHE    39      51.230  57.970  25.970  1.00  0.00            
ATOM    608  HE2 PHE    39      51.720  58.500  25.170  1.00  0.00            
ATOM    609  CD2 PHE    39      50.100  57.150  25.810  1.00  0.00            
ATOM    610  HD2 PHE    39      49.660  57.120  24.820  1.00  0.00            
ATOM    611  C   PHE    39      46.260  54.490  26.430  1.00  0.00            
ATOM    612  O   PHE    39      45.980  53.560  27.190  1.00  0.00            
ATOM    613  N   THR    40      46.100  54.370  25.110  1.00  0.00            
ATOM    614  H   THR    40      46.440  55.050  24.450  1.00  0.00            
ATOM    615  CA  THR    40      45.640  53.180  24.440  1.00  0.00            
ATOM    616  HA  THR    40      45.580  52.370  25.160  1.00  0.00            
ATOM    617  CB  THR    40      44.260  53.280  23.820  1.00  0.00            
ATOM    618  HB  THR    40      44.350  53.840  22.890  1.00  0.00            
ATOM    619  CG2 THR    40      43.480  51.980  23.750  1.00  0.00            
ATOM    620 1HG2 THR    40      43.820  51.380  22.900  1.00  0.00            
ATOM    621 2HG2 THR    40      43.670  51.430  24.680  1.00  0.00            
ATOM    622 3HG2 THR    40      42.390  52.060  23.850  1.00  0.00            
ATOM    623  OG1 THR    40      43.510  54.030  24.760  1.00  0.00            
ATOM    624  HG1 THR    40      42.610  54.080  24.470  1.00  0.00            
ATOM    625  C   THR    40      46.590  52.720  23.330  1.00  0.00            
ATOM    626  O   THR    40      46.820  53.450  22.380  1.00  0.00            
ATOM    627  N   LEU    41      46.990  51.450  23.400  1.00  0.00            
ATOM    628  H   LEU    41      46.690  50.920  24.230  1.00  0.00            
ATOM    629  CA  LEU    41      47.620  50.660  22.360  1.00  0.00            
ATOM    630  HA  LEU    41      48.200  51.310  21.710  1.00  0.00            
ATOM    631  CB  LEU    41      48.550  49.610  22.940  1.00  0.00            
ATOM    632  HB1 LEU    41      48.180  49.170  23.870  1.00  0.00            
ATOM    633  HB2 LEU    41      49.450  50.090  23.340  1.00  0.00            
ATOM    634  CG  LEU    41      49.110  48.470  22.100  1.00  0.00            
ATOM    635  HG  LEU    41      48.240  47.890  21.850  1.00  0.00            
ATOM    636  CD1 LEU    41      49.840  48.810  20.800  1.00  0.00            
ATOM    637 1HD1 LEU    41      49.070  49.020  20.070  1.00  0.00            
ATOM    638 2HD1 LEU    41      50.390  49.750  20.980  1.00  0.00            
ATOM    639 3HD1 LEU    41      50.470  48.020  20.400  1.00  0.00            
ATOM    640  CD2 LEU    41      49.880  47.560  23.060  1.00  0.00            
ATOM    641 1HD2 LEU    41      50.690  48.170  23.480  1.00  0.00            
ATOM    642 2HD2 LEU    41      49.210  47.320  23.870  1.00  0.00            
ATOM    643 3HD2 LEU    41      50.420  46.760  22.570  1.00  0.00            
ATOM    644  C   LEU    41      46.470  49.970  21.630  1.00  0.00            
ATOM    645  O   LEU    41      45.610  49.490  22.360  1.00  0.00            
ATOM    646  N   SER    42      46.460  49.970  20.290  1.00  0.00            
ATOM    647  H   SER    42      47.150  50.500  19.800  1.00  0.00            
ATOM    648  CA  SER    42      45.380  49.410  19.480  1.00  0.00            
ATOM    649  HA  SER    42      44.660  49.000  20.170  1.00  0.00            
ATOM    650  CB  SER    42      44.610  50.540  18.800  1.00  0.00            
ATOM    651  HB1 SER    42      43.890  50.110  18.100  1.00  0.00            
ATOM    652  HB2 SER    42      45.300  51.210  18.270  1.00  0.00            
ATOM    653  OG  SER    42      43.950  51.310  19.760  1.00  0.00            
ATOM    654  HG  SER    42      43.110  50.920  20.050  1.00  0.00            
ATOM    655  C   SER    42      46.020  48.430  18.510  1.00  0.00            
ATOM    656  O   SER    42      46.830  48.840  17.670  1.00  0.00            
ATOM    657  N   VAL    43      45.500  47.210  18.430  1.00  0.00            
ATOM    658  H   VAL    43      44.760  47.020  19.100  1.00  0.00            
ATOM    659  CA  VAL    43      46.140  46.030  17.900  1.00  0.00            
ATOM    660  HA  VAL    43      46.880  46.390  17.170  1.00  0.00            
ATOM    661  CB  VAL    43      46.760  45.130  18.960  1.00  0.00            
ATOM    662  HB  VAL    43      45.950  44.550  19.400  1.00  0.00            
ATOM    663  CG1 VAL    43      47.670  44.160  18.210  1.00  0.00            
ATOM    664 1HG1 VAL    43      48.070  43.470  18.960  1.00  0.00            
ATOM    665 2HG1 VAL    43      47.100  43.530  17.530  1.00  0.00            
ATOM    666 3HG1 VAL    43      48.540  44.630  17.730  1.00  0.00            
ATOM    667  CG2 VAL    43      47.510  45.840  20.080  1.00  0.00            
ATOM    668 1HG2 VAL    43      48.070  45.210  20.760  1.00  0.00            
ATOM    669 2HG2 VAL    43      48.090  46.650  19.640  1.00  0.00            
ATOM    670 3HG2 VAL    43      46.770  46.460  20.590  1.00  0.00            
ATOM    671  C   VAL    43      45.110  45.230  17.100  1.00  0.00            
ATOM    672  O   VAL    43      44.090  44.820  17.640  1.00  0.00            
ATOM    673  N   ARG    44      45.430  44.890  15.860  1.00  0.00            
ATOM    674  H   ARG    44      46.190  45.450  15.500  1.00  0.00            
ATOM    675  CA  ARG    44      44.640  44.010  15.030  1.00  0.00            
ATOM    676  HA  ARG    44      43.610  43.960  15.400  1.00  0.00            
ATOM    677  CB  ARG    44      44.590  44.540  13.600  1.00  0.00            
ATOM    678  HB1 ARG    44      45.560  44.780  13.190  1.00  0.00            
ATOM    679  HB2 ARG    44      44.070  45.500  13.720  1.00  0.00            
ATOM    680  CG  ARG    44      43.790  43.630  12.680  1.00  0.00            
ATOM    681  HG1 ARG    44      42.830  43.370  13.130  1.00  0.00            
ATOM    682  HG2 ARG    44      44.360  42.710  12.550  1.00  0.00            
ATOM    683  CD  ARG    44      43.590  44.190  11.290  1.00  0.00            
ATOM    684  HD1 ARG    44      44.390  44.820  10.950  1.00  0.00            
ATOM    685  HD2 ARG    44      42.760  44.910  11.270  1.00  0.00            
ATOM    686  NE  ARG    44      43.250  43.110  10.360  1.00  0.00            
ATOM    687  HE  ARG    44      43.250  42.140  10.660  1.00  0.00            
ATOM    688  CZ  ARG    44      42.820  43.280   9.110  1.00  0.00            
ATOM    689  NH1 ARG    44      42.630  44.490   8.560  1.00  0.00            
ATOM    690 1HH1 ARG    44      42.970  45.320   9.030  1.00  0.00            
ATOM    691 2HH1 ARG    44      42.460  44.490   7.570  1.00  0.00            
ATOM    692  NH2 ARG    44      42.670  42.210   8.310  1.00  0.00            
ATOM    693 1HH2 ARG    44      42.910  41.300   8.650  1.00  0.00            
ATOM    694 2HH2 ARG    44      42.420  42.480   7.370  1.00  0.00            
ATOM    695  C   ARG    44      44.950  42.530  15.190  1.00  0.00            
ATOM    696  O   ARG    44      46.060  42.050  15.370  1.00  0.00            
ATOM    697  N   ARG    45      43.880  41.740  15.330  1.00  0.00            
ATOM    698  H   ARG    45      42.960  42.160  15.390  1.00  0.00            
ATOM    699  CA  ARG    45      43.850  40.290  15.440  1.00  0.00            
ATOM    700  HA  ARG    45      44.810  39.830  15.200  1.00  0.00            
ATOM    701  CB  ARG    45      43.310  39.890  16.800  1.00  0.00            
ATOM    702  HB1 ARG    45      42.310  40.310  16.910  1.00  0.00            
ATOM    703  HB2 ARG    45      43.890  40.430  17.570  1.00  0.00            
ATOM    704  CG  ARG    45      43.350  38.410  17.150  1.00  0.00            
ATOM    705  HG1 ARG    45      44.220  37.850  16.760  1.00  0.00            
ATOM    706  HG2 ARG    45      42.470  37.980  16.670  1.00  0.00            
ATOM    707  CD  ARG    45      43.220  38.190  18.660  1.00  0.00            
ATOM    708  HD1 ARG    45      44.160  38.400  19.180  1.00  0.00            
ATOM    709  HD2 ARG    45      43.090  37.140  18.840  1.00  0.00            
ATOM    710  NE  ARG    45      42.050  38.840  19.260  1.00  0.00            
ATOM    711  HE  ARG    45      41.330  39.370  18.790  1.00  0.00            
ATOM    712  CZ  ARG    45      41.900  38.850  20.590  1.00  0.00            
ATOM    713  NH1 ARG    45      42.740  38.300  21.490  1.00  0.00            
ATOM    714 1HH1 ARG    45      43.550  37.780  21.210  1.00  0.00            
ATOM    715 2HH1 ARG    45      42.570  38.610  22.440  1.00  0.00            
ATOM    716  NH2 ARG    45      40.790  39.400  21.090  1.00  0.00            
ATOM    717 1HH2 ARG    45      40.080  39.710  20.430  1.00  0.00            
ATOM    718 2HH2 ARG    45      40.480  39.320  22.040  1.00  0.00            
ATOM    719  C   ARG    45      42.950  39.790  14.310  1.00  0.00            
ATOM    720  O   ARG    45      41.810  40.250  14.310  1.00  0.00            
ATOM    721  N   ASN    46      43.460  38.970  13.400  1.00  0.00            
ATOM    722  H   ASN    46      44.430  38.700  13.530  1.00  0.00            
ATOM    723  CA  ASN    46      42.800  38.510  12.210  1.00  0.00            
ATOM    724  HA  ASN    46      43.530  38.050  11.550  1.00  0.00            
ATOM    725  CB  ASN    46      41.920  37.290  12.510  1.00  0.00            
ATOM    726  HB1 ASN    46      41.090  37.460  13.190  1.00  0.00            
ATOM    727  HB2 ASN    46      42.570  36.490  12.850  1.00  0.00            
ATOM    728  CG  ASN    46      41.360  36.710  11.210  1.00  0.00            
ATOM    729  OD1 ASN    46      41.650  37.210  10.120  1.00  0.00            
ATOM    730  ND2 ASN    46      40.680  35.570  11.290  1.00  0.00            
ATOM    731 1HD2 ASN    46      40.410  35.270  12.230  1.00  0.00            
ATOM    732 2HD2 ASN    46      40.200  35.330  10.430  1.00  0.00            
ATOM    733  C   ASN    46      42.160  39.600  11.360  1.00  0.00            
ATOM    734  O   ASN    46      42.770  40.180  10.460  1.00  0.00            
ATOM    735  N   GLY    47      40.880  39.840  11.640  1.00  0.00            
ATOM    736  H   GLY    47      40.510  39.430  12.480  1.00  0.00            
ATOM    737  CA  GLY    47      40.010  40.760  10.940  1.00  0.00            
ATOM    738  HA1 GLY    47      39.070  40.340  10.620  1.00  0.00            
ATOM    739  HA2 GLY    47      40.550  41.180  10.090  1.00  0.00            
ATOM    740  C   GLY    47      39.460  41.880  11.810  1.00  0.00            
ATOM    741  O   GLY    47      38.850  42.760  11.220  1.00  0.00            
ATOM    742  N   ALA    48      39.710  41.860  13.120  1.00  0.00            
ATOM    743  H   ALA    48      40.380  41.170  13.410  1.00  0.00            
ATOM    744  CA  ALA    48      39.110  42.700  14.130  1.00  0.00            
ATOM    745  HA  ALA    48      38.530  43.490  13.680  1.00  0.00            
ATOM    746  CB  ALA    48      38.140  41.940  15.030  1.00  0.00            
ATOM    747  HB1 ALA    48      37.380  41.440  14.450  1.00  0.00            
ATOM    748  HB2 ALA    48      38.650  41.150  15.570  1.00  0.00            
ATOM    749  HB3 ALA    48      37.720  42.590  15.800  1.00  0.00            
ATOM    750  C   ALA    48      40.160  43.400  14.990  1.00  0.00            
ATOM    751  O   ALA    48      41.280  42.900  15.140  1.00  0.00            
ATOM    752  N   VAL    49      39.840  44.610  15.450  1.00  0.00            
ATOM    753  H   VAL    49      38.900  44.940  15.270  1.00  0.00            
ATOM    754  CA  VAL    49      40.770  45.300  16.310  1.00  0.00            
ATOM    755  HA  VAL    49      41.780  45.000  16.070  1.00  0.00            
ATOM    756  CB  VAL    49      40.690  46.800  16.010  1.00  0.00            
ATOM    757  HB  VAL    49      39.830  47.320  16.410  1.00  0.00            
ATOM    758  CG1 VAL    49      41.930  47.510  16.570  1.00  0.00            
ATOM    759 1HG1 VAL    49      41.840  48.560  16.330  1.00  0.00            
ATOM    760 2HG1 VAL    49      41.820  47.390  17.650  1.00  0.00            
ATOM    761 3HG1 VAL    49      42.850  47.120  16.140  1.00  0.00            
ATOM    762  CG2 VAL    49      40.750  47.100  14.530  1.00  0.00            
ATOM    763 1HG2 VAL    49      41.600  46.630  14.030  1.00  0.00            
ATOM    764 2HG2 VAL    49      39.760  46.850  14.130  1.00  0.00            
ATOM    765 3HG2 VAL    49      40.840  48.190  14.480  1.00  0.00            
ATOM    766  C   VAL    49      40.430  45.050  17.770  1.00  0.00            
ATOM    767  O   VAL    49      39.270  45.120  18.160  1.00  0.00            
ATOM    768  N   THR    50      41.430  44.910  18.640  1.00  0.00            
ATOM    769  H   THR    50      42.310  44.800  18.160  1.00  0.00            
ATOM    770  CA  THR    50      41.470  45.020  20.090  1.00  0.00            
ATOM    771  HA  THR    50      40.400  45.050  20.310  1.00  0.00            
ATOM    772  CB  THR    50      42.190  43.830  20.700  1.00  0.00            
ATOM    773  HB  THR    50      42.260  43.930  21.790  1.00  0.00            
ATOM    774  CG2 THR    50      41.580  42.440  20.630  1.00  0.00            
ATOM    775 1HG2 THR    50      41.660  41.990  21.610  1.00  0.00            
ATOM    776 2HG2 THR    50      40.530  42.480  20.350  1.00  0.00            
ATOM    777 3HG2 THR    50      41.940  41.690  19.920  1.00  0.00            
ATOM    778  OG1 THR    50      43.560  43.750  20.330  1.00  0.00            
ATOM    779  HG1 THR    50      43.640  44.180  19.480  1.00  0.00            
ATOM    780  C   THR    50      42.190  46.260  20.590  1.00  0.00            
ATOM    781  O   THR    50      43.170  46.660  19.980  1.00  0.00            
ATOM    782  N   HIE    51      41.730  46.880  21.680  1.00  0.00            
ATOM    783  H   HIE    51      40.890  46.510  22.080  1.00  0.00            
ATOM    784  CA  HIE    51      42.300  48.030  22.340  1.00  0.00            
ATOM    785  HA  HIE    51      43.030  48.440  21.640  1.00  0.00            
ATOM    786  CB  HIE    51      41.190  49.060  22.520  1.00  0.00            
ATOM    787  HB1 HIE    51      41.610  49.960  22.970  1.00  0.00            
ATOM    788  HB2 HIE    51      40.330  48.740  23.100  1.00  0.00            
ATOM    789  CG  HIE    51      40.760  49.540  21.170  1.00  0.00            
ATOM    790  ND1 HIE    51      41.270  50.650  20.500  1.00  0.00            
ATOM    791  CE1 HIE    51      40.660  50.700  19.300  1.00  0.00            
ATOM    792  HE1 HIE    51      40.700  51.470  18.550  1.00  0.00            
ATOM    793  NE2 HIE    51      39.820  49.660  19.170  1.00  0.00            
ATOM    794  HE2 HIE    51      39.250  49.410  18.380  1.00  0.00            
ATOM    795  CD2 HIE    51      39.890  48.900  20.320  1.00  0.00            
ATOM    796  HD2 HIE    51      39.370  48.010  20.630  1.00  0.00            
ATOM    797  C   HIE    51      42.840  47.640  23.710  1.00  0.00            
ATOM    798  O   HIE    51      42.220  46.820  24.380  1.00  0.00            
ATOM    799  N   ILE    52      43.960  48.260  24.090  1.00  0.00            
ATOM    800  H   ILE    52      44.490  48.740  23.390  1.00  0.00            
ATOM    801  CA  ILE    52      44.670  47.730  25.240  1.00  0.00            
ATOM    802  HA  ILE    52      44.060  47.160  25.930  1.00  0.00            
ATOM    803  CB  ILE    52      45.890  46.880  24.850  1.00  0.00            
ATOM    804  HB  ILE    52      46.580  47.610  24.440  1.00  0.00            
ATOM    805  CG2 ILE    52      46.470  46.300  26.130  1.00  0.00            
ATOM    806 1HG2 ILE    52      47.450  45.930  25.900  1.00  0.00            
ATOM    807 2HG2 ILE    52      46.610  47.070  26.890  1.00  0.00            
ATOM    808 3HG2 ILE    52      45.770  45.520  26.430  1.00  0.00            
ATOM    809  CG1 ILE    52      45.560  45.780  23.840  1.00  0.00            
ATOM    810 1HG1 ILE    52      45.280  46.290  22.910  1.00  0.00            
ATOM    811 2HG1 ILE    52      44.720  45.190  24.220  1.00  0.00            
ATOM    812  CD  ILE    52      46.690  44.770  23.670  1.00  0.00            
ATOM    813  HD1 ILE    52      47.600  45.350  23.610  1.00  0.00            
ATOM    814  HD2 ILE    52      46.820  44.130  24.550  1.00  0.00            
ATOM    815  HD3 ILE    52      46.490  44.180  22.780  1.00  0.00            
ATOM    816  C   ILE    52      45.020  48.980  26.010  1.00  0.00            
ATOM    817  O   ILE    52      45.820  49.810  25.570  1.00  0.00            
ATOM    818  N   LYS    53      44.530  49.120  27.250  1.00  0.00            
ATOM    819  H   LYS    53      43.930  48.390  27.610  1.00  0.00            
ATOM    820  CA  LYS    53      44.760  50.270  28.100  1.00  0.00            
ATOM    821  HA  LYS    53      44.860  51.170  27.460  1.00  0.00            
ATOM    822  CB  LYS    53      43.670  50.430  29.150  1.00  0.00            
ATOM    823  HB1 LYS    53      43.920  51.020  30.030  1.00  0.00            
ATOM    824  HB2 LYS    53      43.520  49.410  29.510  1.00  0.00            
ATOM    825  CG  LYS    53      42.310  50.890  28.610  1.00  0.00            
ATOM    826  HG1 LYS    53      41.750  51.060  29.530  1.00  0.00            
ATOM    827  HG2 LYS    53      41.880  50.050  28.080  1.00  0.00            
ATOM    828  CD  LYS    53      42.270  52.130  27.730  1.00  0.00            
ATOM    829  HD1 LYS    53      41.230  52.260  27.450  1.00  0.00            
ATOM    830  HD2 LYS    53      42.940  51.970  26.870  1.00  0.00            
ATOM    831  CE  LYS    53      42.850  53.410  28.320  1.00  0.00            
ATOM    832  HE1 LYS    53      43.900  53.200  28.590  1.00  0.00            
ATOM    833  HE2 LYS    53      42.330  53.610  29.260  1.00  0.00            
ATOM    834  NZ  LYS    53      42.750  54.520  27.360  1.00  0.00            
ATOM    835  HZ1 LYS    53      43.210  54.370  26.480  1.00  0.00            
ATOM    836  HZ2 LYS    53      41.770  54.770  27.280  1.00  0.00            
ATOM    837  HZ3 LYS    53      43.110  55.380  27.760  1.00  0.00            
ATOM    838  C   LYS    53      46.130  50.200  28.760  1.00  0.00            
ATOM    839  O   LYS    53      46.540  49.200  29.330  1.00  0.00            
ATOM    840  N   ILE    54      46.940  51.250  28.780  1.00  0.00            
ATOM    841  H   ILE    54      46.640  51.950  28.110  1.00  0.00            
ATOM    842  CA  ILE    54      48.270  51.410  29.360  1.00  0.00            
ATOM    843  HA  ILE    54      48.400  50.530  29.990  1.00  0.00            
ATOM    844  CB  ILE    54      49.320  51.480  28.260  1.00  0.00            
ATOM    845  HB  ILE    54      49.110  52.320  27.600  1.00  0.00            
ATOM    846  CG2 ILE    54      50.740  51.750  28.760  1.00  0.00            
ATOM    847 1HG2 ILE    54      50.680  52.730  29.230  1.00  0.00            
ATOM    848 2HG2 ILE    54      51.170  50.990  29.410  1.00  0.00            
ATOM    849 3HG2 ILE    54      51.540  51.930  28.050  1.00  0.00            
ATOM    850  CG1 ILE    54      49.390  50.120  27.580  1.00  0.00            
ATOM    851 1HG1 ILE    54      48.350  49.920  27.300  1.00  0.00            
ATOM    852 2HG1 ILE    54      49.610  49.350  28.320  1.00  0.00            
ATOM    853  CD  ILE    54      50.240  50.120  26.310  1.00  0.00            
ATOM    854  HD1 ILE    54      50.150  49.130  25.870  1.00  0.00            
ATOM    855  HD2 ILE    54      49.840  50.980  25.780  1.00  0.00            
ATOM    856  HD3 ILE    54      51.280  50.290  26.600  1.00  0.00            
ATOM    857  C   ILE    54      48.350  52.710  30.140  1.00  0.00            
ATOM    858  O   ILE    54      47.710  53.660  29.670  1.00  0.00            
ATOM    859  N   GLN    55      49.010  52.690  31.290  1.00  0.00            
ATOM    860  H   GLN    55      49.350  51.800  31.600  1.00  0.00            
ATOM    861  CA  GLN    55      49.170  53.820  32.200  1.00  0.00            
ATOM    862  HA  GLN    55      48.510  54.610  31.830  1.00  0.00            
ATOM    863  CB  GLN    55      48.540  53.470  33.550  1.00  0.00            
ATOM    864  HB1 GLN    55      47.460  53.400  33.440  1.00  0.00            
ATOM    865  HB2 GLN    55      48.650  54.330  34.200  1.00  0.00            
ATOM    866  CG  GLN    55      48.890  52.110  34.160  1.00  0.00            
ATOM    867  HG1 GLN    55      49.980  52.100  34.210  1.00  0.00            
ATOM    868  HG2 GLN    55      48.440  51.300  33.580  1.00  0.00            
ATOM    869  CD  GLN    55      48.470  51.920  35.610  1.00  0.00            
ATOM    870  OE1 GLN    55      47.830  52.690  36.320  1.00  0.00            
ATOM    871  NE2 GLN    55      49.000  50.930  36.310  1.00  0.00            
ATOM    872 1HE2 GLN    55      49.530  50.190  35.870  1.00  0.00            
ATOM    873 2HE2 GLN    55      48.570  50.860  37.230  1.00  0.00            
ATOM    874  C   GLN    55      50.590  54.350  32.300  1.00  0.00            
ATOM    875  O   GLN    55      51.570  53.620  32.220  1.00  0.00            
ATOM    876  N   ASN    56      50.760  55.630  32.670  1.00  0.00            
ATOM    877  H   ASN    56      49.930  56.120  32.980  1.00  0.00            
ATOM    878  CA  ASN    56      52.040  56.260  32.940  1.00  0.00            
ATOM    879  HA  ASN    56      52.810  55.500  33.080  1.00  0.00            
ATOM    880  CB  ASN    56      52.520  57.110  31.770  1.00  0.00            
ATOM    881  HB1 ASN    56      51.730  57.780  31.430  1.00  0.00            
ATOM    882  HB2 ASN    56      52.750  56.510  30.880  1.00  0.00            
ATOM    883  CG  ASN    56      53.750  57.930  32.140  1.00  0.00            
ATOM    884  OD1 ASN    56      53.580  59.100  32.470  1.00  0.00            
ATOM    885  ND2 ASN    56      54.990  57.430  32.080  1.00  0.00            
ATOM    886 1HD2 ASN    56      55.220  56.480  31.830  1.00  0.00            
ATOM    887 2HD2 ASN    56      55.740  58.090  32.020  1.00  0.00            
ATOM    888  C   ASN    56      52.050  57.050  34.230  1.00  0.00            
ATOM    889  O   ASN    56      51.060  57.730  34.510  1.00  0.00            
ATOM    890  N   THR    57      53.140  56.990  34.990  1.00  0.00            
ATOM    891  H   THR    57      53.990  56.550  34.660  1.00  0.00            
ATOM    892  CA  THR    57      53.220  57.440  36.370  1.00  0.00            
ATOM    893  HA  THR    57      52.290  57.930  36.630  1.00  0.00            
ATOM    894  CB  THR    57      53.530  56.230  37.230  1.00  0.00            
ATOM    895  HB  THR    57      53.530  56.600  38.260  1.00  0.00            
ATOM    896  CG2 THR    57      52.490  55.120  37.130  1.00  0.00            
ATOM    897 1HG2 THR    57      51.460  55.460  36.980  1.00  0.00            
ATOM    898 2HG2 THR    57      52.610  54.490  36.250  1.00  0.00            
ATOM    899 3HG2 THR    57      52.500  54.470  38.010  1.00  0.00            
ATOM    900  OG1 THR    57      54.770  55.720  36.810  1.00  0.00            
ATOM    901  HG1 THR    57      55.040  54.970  37.340  1.00  0.00            
ATOM    902  C   THR    57      54.220  58.580  36.500  1.00  0.00            
ATOM    903  O   THR    57      54.560  59.000  37.600  1.00  0.00            
ATOM    904  N   GLY    58      54.700  59.120  35.380  1.00  0.00            
ATOM    905  H   GLY    58      54.210  58.850  34.530  1.00  0.00            
ATOM    906  CA  GLY    58      55.750  60.090  35.200  1.00  0.00            
ATOM    907  HA1 GLY    58      55.580  60.980  35.810  1.00  0.00            
ATOM    908  HA2 GLY    58      55.690  60.400  34.160  1.00  0.00            
ATOM    909  C   GLY    58      57.180  59.630  35.470  1.00  0.00            
ATOM    910  O   GLY    58      58.060  60.440  35.180  1.00  0.00            
ATOM    911  N   ASP    59      57.320  58.390  35.960  1.00  0.00            
ATOM    912  H   ASP    59      56.580  57.850  36.370  1.00  0.00            
ATOM    913  CA  ASP    59      58.610  57.750  36.010  1.00  0.00            
ATOM    914  HA  ASP    59      59.460  58.370  35.730  1.00  0.00            
ATOM    915  CB  ASP    59      58.760  57.380  37.490  1.00  0.00            
ATOM    916  HB1 ASP    59      57.860  56.890  37.850  1.00  0.00            
ATOM    917  HB2 ASP    59      58.860  58.240  38.180  1.00  0.00            
ATOM    918  CG  ASP    59      60.020  56.570  37.750  1.00  0.00            
ATOM    919  OD1 ASP    59      59.910  55.510  38.390  1.00  0.00            
ATOM    920  OD2 ASP    59      61.130  57.090  37.520  1.00  0.00            
ATOM    921  C   ASP    59      58.700  56.410  35.280  1.00  0.00            
ATOM    922  O   ASP    59      59.730  56.020  34.730  1.00  0.00            
ATOM    923  N   TYR    60      57.580  55.690  35.190  1.00  0.00            
ATOM    924  H   TYR    60      56.700  56.070  35.510  1.00  0.00            
ATOM    925  CA  TYR    60      57.390  54.490  34.390  1.00  0.00            
ATOM    926  HA  TYR    60      58.180  54.450  33.630  1.00  0.00            
ATOM    927  CB  TYR    60      57.640  53.270  35.270  1.00  0.00            
ATOM    928  HB1 TYR    60      58.640  53.420  35.670  1.00  0.00            
ATOM    929  HB2 TYR    60      57.640  52.310  34.760  1.00  0.00            
ATOM    930  CG  TYR    60      56.670  53.080  36.420  1.00  0.00            
ATOM    931  CD1 TYR    60      57.100  53.550  37.660  1.00  0.00            
ATOM    932  HD1 TYR    60      58.070  54.030  37.730  1.00  0.00            
ATOM    933  CE1 TYR    60      56.250  53.540  38.770  1.00  0.00            
ATOM    934  HE1 TYR    60      56.560  53.930  39.730  1.00  0.00            
ATOM    935  CZ  TYR    60      54.970  52.980  38.620  1.00  0.00            
ATOM    936  OH  TYR    60      54.180  52.900  39.740  1.00  0.00            
ATOM    937  HH  TYR    60      54.440  53.590  40.360  1.00  0.00            
ATOM    938  CE2 TYR    60      54.580  52.350  37.420  1.00  0.00            
ATOM    939  HE2 TYR    60      53.670  51.780  37.360  1.00  0.00            
ATOM    940  CD2 TYR    60      55.440  52.420  36.310  1.00  0.00            
ATOM    941  HD2 TYR    60      55.070  52.040  35.370  1.00  0.00            
ATOM    942  C   TYR    60      56.040  54.430  33.690  1.00  0.00            
ATOM    943  O   TYR    60      55.150  55.260  33.780  1.00  0.00            
ATOM    944  N   TYR    61      55.920  53.480  32.760  1.00  0.00            
ATOM    945  H   TYR    61      56.690  52.830  32.730  1.00  0.00            
ATOM    946  CA  TYR    61      54.750  52.980  32.070  1.00  0.00            
ATOM    947  HA  TYR    61      53.900  53.640  32.220  1.00  0.00            
ATOM    948  CB  TYR    61      55.040  52.890  30.570  1.00  0.00            
ATOM    949  HB1 TYR    61      54.320  52.250  30.070  1.00  0.00            
ATOM    950  HB2 TYR    61      55.930  52.280  30.520  1.00  0.00            
ATOM    951  CG  TYR    61      55.200  54.240  29.900  1.00  0.00            
ATOM    952  CD1 TYR    61      56.400  54.940  29.980  1.00  0.00            
ATOM    953  HD1 TYR    61      57.170  54.510  30.610  1.00  0.00            
ATOM    954  CE1 TYR    61      56.410  56.210  29.380  1.00  0.00            
ATOM    955  HE1 TYR    61      57.310  56.800  29.480  1.00  0.00            
ATOM    956  CZ  TYR    61      55.340  56.710  28.630  1.00  0.00            
ATOM    957  OH  TYR    61      55.350  57.930  28.020  1.00  0.00            
ATOM    958  HH  TYR    61      56.030  58.470  28.420  1.00  0.00            
ATOM    959  CE2 TYR    61      54.180  55.930  28.430  1.00  0.00            
ATOM    960  HE2 TYR    61      53.350  56.340  27.870  1.00  0.00            
ATOM    961  CD2 TYR    61      54.170  54.680  29.060  1.00  0.00            
ATOM    962  HD2 TYR    61      53.320  54.040  28.900  1.00  0.00            
ATOM    963  C   TYR    61      54.390  51.570  32.530  1.00  0.00            
ATOM    964  O   TYR    61      55.230  50.760  32.920  1.00  0.00            
ATOM    965  N   ASP    62      53.080  51.290  32.600  1.00  0.00            
ATOM    966  H   ASP    62      52.390  52.000  32.370  1.00  0.00            
ATOM    967  CA  ASP    62      52.560  50.050  33.150  1.00  0.00            
ATOM    968  HA  ASP    62      53.310  49.280  32.950  1.00  0.00            
ATOM    969  CB  ASP    62      52.380  50.170  34.650  1.00  0.00            
ATOM    970  HB1 ASP    62      51.730  51.040  34.750  1.00  0.00            
ATOM    971  HB2 ASP    62      53.330  50.470  35.110  1.00  0.00            
ATOM    972  CG  ASP    62      51.920  48.920  35.380  1.00  0.00            
ATOM    973  OD1 ASP    62      50.710  48.920  35.670  1.00  0.00            
ATOM    974  OD2 ASP    62      52.690  47.980  35.650  1.00  0.00            
ATOM    975  C   ASP    62      51.280  49.590  32.470  1.00  0.00            
ATOM    976  O   ASP    62      50.410  50.370  32.070  1.00  0.00            
ATOM    977  N   LEU    63      51.180  48.270  32.210  1.00  0.00            
ATOM    978  H   LEU    63      51.950  47.700  32.540  1.00  0.00            
ATOM    979  CA  LEU    63      50.190  47.590  31.410  1.00  0.00            
ATOM    980  HA  LEU    63      49.690  48.300  30.740  1.00  0.00            
ATOM    981  CB  LEU    63      50.990  46.620  30.550  1.00  0.00            
ATOM    982  HB1 LEU    63      51.610  46.050  31.250  1.00  0.00            
ATOM    983  HB2 LEU    63      51.680  47.240  29.940  1.00  0.00            
ATOM    984  CG  LEU    63      50.280  45.730  29.550  1.00  0.00            
ATOM    985  HG  LEU    63      49.730  44.950  30.100  1.00  0.00            
ATOM    986  CD1 LEU    63      49.350  46.530  28.650  1.00  0.00            
ATOM    987 1HD1 LEU    63      49.990  47.230  28.110  1.00  0.00            
ATOM    988 2HD1 LEU    63      48.790  45.860  28.000  1.00  0.00            
ATOM    989 3HD1 LEU    63      48.650  47.090  29.270  1.00  0.00            
ATOM    990  CD2 LEU    63      51.270  45.030  28.610  1.00  0.00            
ATOM    991 1HD2 LEU    63      51.910  44.390  29.230  1.00  0.00            
ATOM    992 2HD2 LEU    63      50.770  44.280  28.020  1.00  0.00            
ATOM    993 3HD2 LEU    63      51.750  45.690  27.880  1.00  0.00            
ATOM    994  C   LEU    63      49.110  46.940  32.240  1.00  0.00            
ATOM    995  O   LEU    63      48.490  45.980  31.770  1.00  0.00            
ATOM    996  N   TYR    64      48.990  47.430  33.490  1.00  0.00            
ATOM    997  H   TYR    64      49.630  48.150  33.780  1.00  0.00            
ATOM    998  CA  TYR    64      48.190  46.820  34.510  1.00  0.00            
ATOM    999  HA  TYR    64      48.340  47.370  35.430  1.00  0.00            
ATOM   1000  CB  TYR    64      46.700  46.990  34.240  1.00  0.00            
ATOM   1001  HB1 TYR    64      46.190  46.690  35.150  1.00  0.00            
ATOM   1002  HB2 TYR    64      46.350  46.350  33.440  1.00  0.00            
ATOM   1003  CG  TYR    64      46.250  48.430  34.160  1.00  0.00            
ATOM   1004  CD1 TYR    64      45.830  49.240  35.220  1.00  0.00            
ATOM   1005  HD1 TYR    64      45.860  48.820  36.210  1.00  0.00            
ATOM   1006  CE1 TYR    64      45.330  50.540  34.990  1.00  0.00            
ATOM   1007  HE1 TYR    64      45.060  51.180  35.810  1.00  0.00            
ATOM   1008  CZ  TYR    64      45.270  51.030  33.670  1.00  0.00            
ATOM   1009  OH  TYR    64      44.830  52.310  33.500  1.00  0.00            
ATOM   1010  HH  TYR    64      45.090  52.640  32.640  1.00  0.00            
ATOM   1011  CE2 TYR    64      45.740  50.250  32.590  1.00  0.00            
ATOM   1012  HE2 TYR    64      45.690  50.540  31.550  1.00  0.00            
ATOM   1013  CD2 TYR    64      46.280  49.000  32.880  1.00  0.00            
ATOM   1014  HD2 TYR    64      46.690  48.440  32.040  1.00  0.00            
ATOM   1015  C   TYR    64      48.590  45.420  34.960  1.00  0.00            
ATOM   1016  O   TYR    64      47.820  44.680  35.570  1.00  0.00            
ATOM   1017  N   GLY    65      49.820  45.000  34.640  1.00  0.00            
ATOM   1018  H   GLY    65      50.380  45.640  34.130  1.00  0.00            
ATOM   1019  CA  GLY    65      50.300  43.640  34.870  1.00  0.00            
ATOM   1020  HA1 GLY    65      49.550  42.900  34.600  1.00  0.00            
ATOM   1021  HA2 GLY    65      50.480  43.580  35.940  1.00  0.00            
ATOM   1022  C   GLY    65      51.690  43.450  34.260  1.00  0.00            
ATOM   1023  O   GLY    65      52.110  44.250  33.430  1.00  0.00            
ATOM   1024  N   GLY    66      52.410  42.470  34.800  1.00  0.00            
ATOM   1025  H   GLY    66      51.990  41.920  35.530  1.00  0.00            
ATOM   1026  CA  GLY    66      53.800  42.210  34.470  1.00  0.00            
ATOM   1027  HA1 GLY    66      53.920  41.900  33.430  1.00  0.00            
ATOM   1028  HA2 GLY    66      54.100  41.380  35.110  1.00  0.00            
ATOM   1029  C   GLY    66      54.690  43.400  34.810  1.00  0.00            
ATOM   1030  O   GLY    66      54.510  44.090  35.810  1.00  0.00            
ATOM   1031  N   GLU    67      55.600  43.750  33.900  1.00  0.00            
ATOM   1032  H   GLU    67      55.460  43.330  32.990  1.00  0.00            
ATOM   1033  CA  GLU    67      56.720  44.670  34.030  1.00  0.00            
ATOM   1034  HA  GLU    67      56.930  44.780  35.090  1.00  0.00            
ATOM   1035  CB  GLU    67      57.940  44.010  33.380  1.00  0.00            
ATOM   1036  HB1 GLU    67      58.780  44.710  33.490  1.00  0.00            
ATOM   1037  HB2 GLU    67      57.810  43.910  32.310  1.00  0.00            
ATOM   1038  CG  GLU    67      58.250  42.610  33.900  1.00  0.00            
ATOM   1039  HG1 GLU    67      59.150  42.240  33.400  1.00  0.00            
ATOM   1040  HG2 GLU    67      57.420  41.970  33.580  1.00  0.00            
ATOM   1041  CD  GLU    67      58.400  42.630  35.420  1.00  0.00            
ATOM   1042  OE1 GLU    67      59.360  43.190  35.990  1.00  0.00            
ATOM   1043  OE2 GLU    67      57.560  41.930  36.010  1.00  0.00            
ATOM   1044  C   GLU    67      56.580  46.100  33.510  1.00  0.00            
ATOM   1045  O   GLU    67      55.820  46.440  32.610  1.00  0.00            
ATOM   1046  N   LYS    68      57.240  46.970  34.280  1.00  0.00            
ATOM   1047  H   LYS    68      57.430  46.560  35.180  1.00  0.00            
ATOM   1048  CA  LYS    68      57.240  48.400  34.050  1.00  0.00            
ATOM   1049  HA  LYS    68      56.360  48.580  33.420  1.00  0.00            
ATOM   1050  CB  LYS    68      57.160  49.130  35.370  1.00  0.00            
ATOM   1051  HB1 LYS    68      57.240  50.220  35.300  1.00  0.00            
ATOM   1052  HB2 LYS    68      58.030  48.860  35.970  1.00  0.00            
ATOM   1053  CG  LYS    68      55.880  48.810  36.150  1.00  0.00            
ATOM   1054  HG1 LYS    68      55.530  47.790  36.030  1.00  0.00            
ATOM   1055  HG2 LYS    68      55.050  49.390  35.730  1.00  0.00            
ATOM   1056  CD  LYS    68      55.940  49.220  37.620  1.00  0.00            
ATOM   1057  HD1 LYS    68      56.350  50.230  37.690  1.00  0.00            
ATOM   1058  HD2 LYS    68      56.670  48.600  38.140  1.00  0.00            
ATOM   1059  CE  LYS    68      54.690  49.210  38.480  1.00  0.00            
ATOM   1060  HE1 LYS    68      54.070  50.100  38.370  1.00  0.00            
ATOM   1061  HE2 LYS    68      54.960  49.150  39.530  1.00  0.00            
ATOM   1062  NZ  LYS    68      53.800  48.040  38.280  1.00  0.00            
ATOM   1063  HZ1 LYS    68      54.300  47.160  38.230  1.00  0.00            
ATOM   1064  HZ2 LYS    68      53.100  47.840  38.980  1.00  0.00            
ATOM   1065  HZ3 LYS    68      53.350  48.110  37.380  1.00  0.00            
ATOM   1066  C   LYS    68      58.380  48.820  33.120  1.00  0.00            
ATOM   1067  O   LYS    68      59.410  48.150  33.180  1.00  0.00            
ATOM   1068  N   PHE    69      58.180  49.890  32.360  1.00  0.00            
ATOM   1069  H   PHE    69      57.290  50.370  32.380  1.00  0.00            
ATOM   1070  CA  PHE    69      59.200  50.360  31.440  1.00  0.00            
ATOM   1071  HA  PHE    69      60.160  49.890  31.690  1.00  0.00            
ATOM   1072  CB  PHE    69      58.920  49.800  30.040  1.00  0.00            
ATOM   1073  HB1 PHE    69      59.620  50.290  29.380  1.00  0.00            
ATOM   1074  HB2 PHE    69      57.880  50.070  29.820  1.00  0.00            
ATOM   1075  CG  PHE    69      59.110  48.290  30.040  1.00  0.00            
ATOM   1076  CD1 PHE    69      58.030  47.480  30.350  1.00  0.00            
ATOM   1077  HD1 PHE    69      56.990  47.790  30.430  1.00  0.00            
ATOM   1078  CE1 PHE    69      58.160  46.100  30.470  1.00  0.00            
ATOM   1079  HE1 PHE    69      57.260  45.510  30.610  1.00  0.00            
ATOM   1080  CZ  PHE    69      59.440  45.520  30.370  1.00  0.00            
ATOM   1081  HZ  PHE    69      59.490  44.440  30.490  1.00  0.00            
ATOM   1082  CE2 PHE    69      60.530  46.320  30.040  1.00  0.00            
ATOM   1083  HE2 PHE    69      61.520  45.880  30.020  1.00  0.00            
ATOM   1084  CD2 PHE    69      60.360  47.700  29.850  1.00  0.00            
ATOM   1085  HD2 PHE    69      61.250  48.290  29.690  1.00  0.00            
ATOM   1086  C   PHE    69      59.370  51.860  31.470  1.00  0.00            
ATOM   1087  O   PHE    69      58.480  52.610  31.860  1.00  0.00            
ATOM   1088  N   ALA    70      60.490  52.420  31.000  1.00  0.00            
ATOM   1089  H   ALA    70      61.160  51.930  30.440  1.00  0.00            
ATOM   1090  CA  ALA    70      60.690  53.830  31.250  1.00  0.00            
ATOM   1091  HA  ALA    70      60.260  54.130  32.220  1.00  0.00            
ATOM   1092  CB  ALA    70      62.190  54.070  31.370  1.00  0.00            
ATOM   1093  HB1 ALA    70      62.530  53.590  32.280  1.00  0.00            
ATOM   1094  HB2 ALA    70      62.660  53.850  30.420  1.00  0.00            
ATOM   1095  HB3 ALA    70      62.360  55.130  31.520  1.00  0.00            
ATOM   1096  C   ALA    70      60.040  54.650  30.140  1.00  0.00            
ATOM   1097  O   ALA    70      59.950  55.880  30.250  1.00  0.00            
ATOM   1098  N   THR    71      59.710  54.010  29.020  1.00  0.00            
ATOM   1099  H   THR    71      59.990  53.070  28.830  1.00  0.00            
ATOM   1100  CA  THR    71      59.110  54.600  27.840  1.00  0.00            
ATOM   1101  HA  THR    71      58.550  55.490  28.100  1.00  0.00            
ATOM   1102  CB  THR    71      60.150  55.030  26.790  1.00  0.00            
ATOM   1103  HB  THR    71      59.630  55.540  25.980  1.00  0.00            
ATOM   1104  CG2 THR    71      61.160  56.050  27.310  1.00  0.00            
ATOM   1105 1HG2 THR    71      61.900  55.520  27.930  1.00  0.00            
ATOM   1106 2HG2 THR    71      61.690  56.520  26.470  1.00  0.00            
ATOM   1107 3HG2 THR    71      60.710  56.910  27.800  1.00  0.00            
ATOM   1108  OG1 THR    71      60.770  53.840  26.340  1.00  0.00            
ATOM   1109  HG1 THR    71      61.600  53.660  26.780  1.00  0.00            
ATOM   1110  C   THR    71      58.000  53.730  27.270  1.00  0.00            
ATOM   1111  O   THR    71      58.130  52.510  27.350  1.00  0.00            
ATOM   1112  N   LEU    72      57.080  54.240  26.450  1.00  0.00            
ATOM   1113  H   LEU    72      57.030  55.240  26.310  1.00  0.00            
ATOM   1114  CA  LEU    72      56.190  53.360  25.740  1.00  0.00            
ATOM   1115  HA  LEU    72      55.780  52.540  26.330  1.00  0.00            
ATOM   1116  CB  LEU    72      55.060  54.280  25.300  1.00  0.00            
ATOM   1117  HB1 LEU    72      55.540  55.010  24.650  1.00  0.00            
ATOM   1118  HB2 LEU    72      54.840  54.950  26.140  1.00  0.00            
ATOM   1119  CG  LEU    72      53.840  53.620  24.670  1.00  0.00            
ATOM   1120  HG  LEU    72      54.200  52.990  23.860  1.00  0.00            
ATOM   1121  CD1 LEU    72      53.170  52.760  25.740  1.00  0.00            
ATOM   1122 1HD1 LEU    72      52.330  52.300  25.220  1.00  0.00            
ATOM   1123 2HD1 LEU    72      53.880  52.010  26.070  1.00  0.00            
ATOM   1124 3HD1 LEU    72      52.830  53.370  26.580  1.00  0.00            
ATOM   1125  CD2 LEU    72      53.010  54.750  24.070  1.00  0.00            
ATOM   1126 1HD2 LEU    72      52.190  54.230  23.580  1.00  0.00            
ATOM   1127 2HD2 LEU    72      52.620  55.420  24.840  1.00  0.00            
ATOM   1128 3HD2 LEU    72      53.590  55.410  23.430  1.00  0.00            
ATOM   1129  C   LEU    72      56.870  52.580  24.610  1.00  0.00            
ATOM   1130  O   LEU    72      56.350  51.490  24.360  1.00  0.00            
ATOM   1131  N   ALA    73      57.950  53.080  24.000  1.00  0.00            
ATOM   1132  H   ALA    73      58.230  54.020  24.240  1.00  0.00            
ATOM   1133  CA  ALA    73      58.920  52.440  23.150  1.00  0.00            
ATOM   1134  HA  ALA    73      58.440  52.170  22.210  1.00  0.00            
ATOM   1135  CB  ALA    73      60.140  53.330  22.920  1.00  0.00            
ATOM   1136  HB1 ALA    73      60.450  53.770  23.870  1.00  0.00            
ATOM   1137  HB2 ALA    73      60.960  52.780  22.480  1.00  0.00            
ATOM   1138  HB3 ALA    73      59.880  54.120  22.220  1.00  0.00            
ATOM   1139  C   ALA    73      59.450  51.170  23.820  1.00  0.00            
ATOM   1140  O   ALA    73      59.480  50.100  23.210  1.00  0.00            
ATOM   1141  N   GLU    74      59.900  51.260  25.060  1.00  0.00            
ATOM   1142  H   GLU    74      59.980  52.190  25.440  1.00  0.00            
ATOM   1143  CA  GLU    74      60.440  50.140  25.810  1.00  0.00            
ATOM   1144  HA  GLU    74      61.130  49.550  25.200  1.00  0.00            
ATOM   1145  CB  GLU    74      61.100  50.770  27.020  1.00  0.00            
ATOM   1146  HB1 GLU    74      61.250  50.020  27.800  1.00  0.00            
ATOM   1147  HB2 GLU    74      60.540  51.600  27.420  1.00  0.00            
ATOM   1148  CG  GLU    74      62.520  51.200  26.650  1.00  0.00            
ATOM   1149  HG1 GLU    74      62.570  51.610  25.650  1.00  0.00            
ATOM   1150  HG2 GLU    74      63.070  50.260  26.670  1.00  0.00            
ATOM   1151  CD  GLU    74      63.130  51.970  27.810  1.00  0.00            
ATOM   1152  OE1 GLU    74      63.770  51.260  28.610  1.00  0.00            
ATOM   1153  OE2 GLU    74      63.180  53.220  27.810  1.00  0.00            
ATOM   1154  C   GLU    74      59.390  49.140  26.270  1.00  0.00            
ATOM   1155  O   GLU    74      59.680  47.950  26.360  1.00  0.00            
ATOM   1156  N   LEU    75      58.110  49.530  26.250  1.00  0.00            
ATOM   1157  H   LEU    75      57.950  50.510  26.130  1.00  0.00            
ATOM   1158  CA  LEU    75      57.050  48.610  26.630  1.00  0.00            
ATOM   1159  HA  LEU    75      57.490  47.880  27.290  1.00  0.00            
ATOM   1160  CB  LEU    75      55.950  49.380  27.350  1.00  0.00            
ATOM   1161  HB1 LEU    75      55.550  50.090  26.620  1.00  0.00            
ATOM   1162  HB2 LEU    75      56.460  49.950  28.140  1.00  0.00            
ATOM   1163  CG  LEU    75      54.790  48.570  27.910  1.00  0.00            
ATOM   1164  HG  LEU    75      55.120  47.570  28.210  1.00  0.00            
ATOM   1165  CD1 LEU    75      54.250  49.290  29.140  1.00  0.00            
ATOM   1166 1HD1 LEU    75      54.970  49.240  29.950  1.00  0.00            
ATOM   1167 2HD1 LEU    75      53.940  50.290  28.850  1.00  0.00            
ATOM   1168 3HD1 LEU    75      53.410  48.730  29.570  1.00  0.00            
ATOM   1169  CD2 LEU    75      53.650  48.340  26.920  1.00  0.00            
ATOM   1170 1HD2 LEU    75      53.350  49.320  26.550  1.00  0.00            
ATOM   1171 2HD2 LEU    75      54.030  47.700  26.130  1.00  0.00            
ATOM   1172 3HD2 LEU    75      52.760  47.940  27.380  1.00  0.00            
ATOM   1173  C   LEU    75      56.520  47.720  25.520  1.00  0.00            
ATOM   1174  O   LEU    75      56.520  46.490  25.590  1.00  0.00            
ATOM   1175  N   VAL    76      55.980  48.290  24.440  1.00  0.00            
ATOM   1176  H   VAL    76      56.030  49.290  24.440  1.00  0.00            
ATOM   1177  CA  VAL    76      55.360  47.620  23.300  1.00  0.00            
ATOM   1178  HA  VAL    76      54.610  46.920  23.650  1.00  0.00            
ATOM   1179  CB  VAL    76      54.600  48.510  22.310  1.00  0.00            
ATOM   1180  HB  VAL    76      54.300  47.810  21.540  1.00  0.00            
ATOM   1181  CG1 VAL    76      53.460  49.320  22.950  1.00  0.00            
ATOM   1182 1HG1 VAL    76      53.930  49.850  23.770  1.00  0.00            
ATOM   1183 2HG1 VAL    76      52.870  49.950  22.280  1.00  0.00            
ATOM   1184 3HG1 VAL    76      52.840  48.600  23.470  1.00  0.00            
ATOM   1185  CG2 VAL    76      55.530  49.440  21.530  1.00  0.00            
ATOM   1186 1HG2 VAL    76      54.920  50.220  21.060  1.00  0.00            
ATOM   1187 2HG2 VAL    76      56.290  49.920  22.140  1.00  0.00            
ATOM   1188 3HG2 VAL    76      56.010  48.920  20.700  1.00  0.00            
ATOM   1189  C   VAL    76      56.390  46.760  22.610  1.00  0.00            
ATOM   1190  O   VAL    76      56.090  45.630  22.230  1.00  0.00            
ATOM   1191  N   GLN    77      57.640  47.230  22.490  1.00  0.00            
ATOM   1192  H   GLN    77      57.670  48.190  22.810  1.00  0.00            
ATOM   1193  CA  GLN    77      58.730  46.510  21.860  1.00  0.00            
ATOM   1194  HA  GLN    77      58.340  46.040  20.960  1.00  0.00            
ATOM   1195  CB  GLN    77      59.790  47.530  21.470  1.00  0.00            
ATOM   1196  HB1 GLN    77      60.280  47.750  22.420  1.00  0.00            
ATOM   1197  HB2 GLN    77      59.280  48.430  21.120  1.00  0.00            
ATOM   1198  CG  GLN    77      60.780  47.070  20.400  1.00  0.00            
ATOM   1199  HG1 GLN    77      60.230  46.760  19.510  1.00  0.00            
ATOM   1200  HG2 GLN    77      61.310  46.200  20.800  1.00  0.00            
ATOM   1201  CD  GLN    77      61.910  48.010  20.000  1.00  0.00            
ATOM   1202  OE1 GLN    77      62.200  49.000  20.670  1.00  0.00            
ATOM   1203  NE2 GLN    77      62.510  47.840  18.810  1.00  0.00            
ATOM   1204 1HE2 GLN    77      62.310  47.020  18.260  1.00  0.00            
ATOM   1205 2HE2 GLN    77      63.100  48.520  18.370  1.00  0.00            
ATOM   1206  C   GLN    77      59.250  45.340  22.680  1.00  0.00            
ATOM   1207  O   GLN    77      59.700  44.320  22.140  1.00  0.00            
ATOM   1208  N   TYR    78      59.030  45.350  24.000  1.00  0.00            
ATOM   1209  H   TYR    78      58.590  46.180  24.370  1.00  0.00            
ATOM   1210  CA  TYR    78      59.330  44.200  24.830  1.00  0.00            
ATOM   1211  HA  TYR    78      60.390  44.000  24.690  1.00  0.00            
ATOM   1212  CB  TYR    78      59.150  44.480  26.320  1.00  0.00            
ATOM   1213  HB1 TYR    78      58.130  44.710  26.590  1.00  0.00            
ATOM   1214  HB2 TYR    78      59.740  45.360  26.570  1.00  0.00            
ATOM   1215  CG  TYR    78      59.500  43.290  27.170  1.00  0.00            
ATOM   1216  CD1 TYR    78      60.840  43.080  27.520  1.00  0.00            
ATOM   1217  HD1 TYR    78      61.610  43.750  27.130  1.00  0.00            
ATOM   1218  CE1 TYR    78      61.100  42.020  28.400  1.00  0.00            
ATOM   1219  HE1 TYR    78      62.120  41.830  28.670  1.00  0.00            
ATOM   1220  CZ  TYR    78      60.150  41.030  28.700  1.00  0.00            
ATOM   1221  OH  TYR    78      60.570  39.940  29.400  1.00  0.00            
ATOM   1222  HH  TYR    78      59.860  39.410  29.770  1.00  0.00            
ATOM   1223  CE2 TYR    78      58.810  41.290  28.360  1.00  0.00            
ATOM   1224  HE2 TYR    78      58.070  40.600  28.720  1.00  0.00            
ATOM   1225  CD2 TYR    78      58.490  42.400  27.560  1.00  0.00            
ATOM   1226  HD2 TYR    78      57.480  42.500  27.220  1.00  0.00            
ATOM   1227  C   TYR    78      58.470  43.020  24.390  1.00  0.00            
ATOM   1228  O   TYR    78      58.980  41.940  24.110  1.00  0.00            
ATOM   1229  N   TYR    79      57.150  43.150  24.290  1.00  0.00            
ATOM   1230  H   TYR    79      56.740  44.020  24.600  1.00  0.00            
ATOM   1231  CA  TYR    79      56.240  42.100  23.870  1.00  0.00            
ATOM   1232  HA  TYR    79      56.640  41.170  24.260  1.00  0.00            
ATOM   1233  CB  TYR    79      54.840  42.230  24.470  1.00  0.00            
ATOM   1234  HB1 TYR    79      54.290  41.320  24.240  1.00  0.00            
ATOM   1235  HB2 TYR    79      54.400  43.130  24.060  1.00  0.00            
ATOM   1236  CG  TYR    79      54.840  42.430  25.970  1.00  0.00            
ATOM   1237  CD1 TYR    79      55.010  41.260  26.730  1.00  0.00            
ATOM   1238  HD1 TYR    79      55.080  40.340  26.180  1.00  0.00            
ATOM   1239  CE1 TYR    79      55.120  41.330  28.120  1.00  0.00            
ATOM   1240  HE1 TYR    79      55.400  40.520  28.760  1.00  0.00            
ATOM   1241  CZ  TYR    79      54.950  42.600  28.720  1.00  0.00            
ATOM   1242  OH  TYR    79      55.270  42.660  30.050  1.00  0.00            
ATOM   1243  HH  TYR    79      55.040  43.550  30.310  1.00  0.00            
ATOM   1244  CE2 TYR    79      54.920  43.800  27.990  1.00  0.00            
ATOM   1245  HE2 TYR    79      54.910  44.720  28.550  1.00  0.00            
ATOM   1246  CD2 TYR    79      54.890  43.690  26.590  1.00  0.00            
ATOM   1247  HD2 TYR    79      54.880  44.630  26.060  1.00  0.00            
ATOM   1248  C   TYR    79      56.050  41.880  22.370  1.00  0.00            
ATOM   1249  O   TYR    79      55.470  40.890  21.980  1.00  0.00            
ATOM   1250  N   MET    80      56.650  42.670  21.470  1.00  0.00            
ATOM   1251  H   MET    80      56.920  43.590  21.790  1.00  0.00            
ATOM   1252  CA  MET    80      56.940  42.420  20.080  1.00  0.00            
ATOM   1253  HA  MET    80      56.090  42.000  19.540  1.00  0.00            
ATOM   1254  CB  MET    80      57.220  43.800  19.470  1.00  0.00            
ATOM   1255  HB1 MET    80      58.190  44.130  19.830  1.00  0.00            
ATOM   1256  HB2 MET    80      56.550  44.480  19.980  1.00  0.00            
ATOM   1257  CG  MET    80      57.320  43.920  17.950  1.00  0.00            
ATOM   1258  HG1 MET    80      56.380  43.630  17.490  1.00  0.00            
ATOM   1259  HG2 MET    80      58.070  43.200  17.600  1.00  0.00            
ATOM   1260  SD  MET    80      57.940  45.570  17.540  1.00  0.00            
ATOM   1261  CE  MET    80      58.480  45.300  15.830  1.00  0.00            
ATOM   1262  HE1 MET    80      59.010  46.210  15.590  1.00  0.00            
ATOM   1263  HE2 MET    80      59.090  44.390  15.730  1.00  0.00            
ATOM   1264  HE3 MET    80      57.590  45.390  15.220  1.00  0.00            
ATOM   1265  C   MET    80      58.080  41.440  19.880  1.00  0.00            
ATOM   1266  O   MET    80      58.330  40.940  18.780  1.00  0.00            
ATOM   1267  N   GLU    81      58.660  40.950  20.970  1.00  0.00            
ATOM   1268  H   GLU    81      58.470  41.450  21.820  1.00  0.00            
ATOM   1269  CA  GLU    81      59.670  39.910  21.060  1.00  0.00            
ATOM   1270  HA  GLU    81      59.820  39.400  20.120  1.00  0.00            
ATOM   1271  CB  GLU    81      60.970  40.420  21.670  1.00  0.00            
ATOM   1272  HB1 GLU    81      60.800  40.940  22.620  1.00  0.00            
ATOM   1273  HB2 GLU    81      61.380  41.150  20.970  1.00  0.00            
ATOM   1274  CG  GLU    81      62.090  39.420  21.890  1.00  0.00            
ATOM   1275  HG1 GLU    81      61.780  38.600  22.550  1.00  0.00            
ATOM   1276  HG2 GLU    81      62.790  39.960  22.540  1.00  0.00            
ATOM   1277  CD  GLU    81      62.660  38.900  20.580  1.00  0.00            
ATOM   1278  OE1 GLU    81      62.520  37.670  20.380  1.00  0.00            
ATOM   1279  OE2 GLU    81      63.280  39.600  19.760  1.00  0.00            
ATOM   1280  C   GLU    81      59.210  38.790  21.980  1.00  0.00            
ATOM   1281  O   GLU    81      59.370  37.600  21.680  1.00  0.00            
ATOM   1282  N   HIS    82      58.640  39.040  23.150  1.00  0.00            
ATOM   1283  H   HIS    82      58.670  39.980  23.490  1.00  0.00            
ATOM   1284  CA  HIS    82      57.990  38.050  24.010  1.00  0.00            
ATOM   1285  HA  HIS    82      58.630  37.180  24.050  1.00  0.00            
ATOM   1286  CB  HIS    82      58.080  38.660  25.400  1.00  0.00            
ATOM   1287  HB1 HIS    82      57.570  38.080  26.180  1.00  0.00            
ATOM   1288  HB2 HIS    82      57.580  39.620  25.300  1.00  0.00            
ATOM   1289  CG  HIS    82      59.520  38.900  25.770  1.00  0.00            
ATOM   1290  ND1 HIS    82      60.360  39.960  25.500  1.00  0.00            
ATOM   1291  HD1 HIS    82      60.050  40.880  25.250  1.00  0.00            
ATOM   1292  CE1 HIS    82      61.640  39.580  25.700  1.00  0.00            
ATOM   1293  HE1 HIS    82      62.500  40.240  25.660  1.00  0.00            
ATOM   1294  NE2 HIS    82      61.690  38.280  26.010  1.00  0.00            
ATOM   1295  CD2 HIS    82      60.370  37.860  26.090  1.00  0.00            
ATOM   1296  HD2 HIS    82      60.130  36.800  26.100  1.00  0.00            
ATOM   1297  C   HIS    82      56.580  37.650  23.560  1.00  0.00            
ATOM   1298  O   HIS    82      55.600  37.910  24.260  1.00  0.00            
ATOM   1299  N   HIS    83      56.530  36.930  22.450  1.00  0.00            
ATOM   1300  H   HIS    83      57.370  36.420  22.170  1.00  0.00            
ATOM   1301  CA  HIS    83      55.260  36.420  21.970  1.00  0.00            
ATOM   1302  HA  HIS    83      54.540  37.220  21.870  1.00  0.00            
ATOM   1303  CB  HIS    83      55.460  35.800  20.580  1.00  0.00            
ATOM   1304  HB1 HIS    83      54.550  35.350  20.230  1.00  0.00            
ATOM   1305  HB2 HIS    83      56.180  34.990  20.530  1.00  0.00            
ATOM   1306  CG  HIS    83      55.790  36.840  19.530  1.00  0.00            
ATOM   1307  ND1 HIS    83      54.970  37.860  19.040  1.00  0.00            
ATOM   1308  CE1 HIS    83      55.750  38.600  18.250  1.00  0.00            
ATOM   1309  HE1 HIS    83      55.500  39.450  17.620  1.00  0.00            
ATOM   1310  NE2 HIS    83      56.930  38.000  18.030  1.00  0.00            
ATOM   1311  HE2 HIS    83      57.690  38.410  17.530  1.00  0.00            
ATOM   1312  CD2 HIS    83      57.010  36.940  18.930  1.00  0.00            
ATOM   1313  HD2 HIS    83      57.920  36.390  19.170  1.00  0.00            
ATOM   1314  C   HIS    83      54.640  35.360  22.850  1.00  0.00            
ATOM   1315  O   HIS    83      55.330  34.450  23.340  1.00  0.00            
ATOM   1316  N   GLY    84      53.300  35.400  22.930  1.00  0.00            
ATOM   1317  H   GLY    84      52.860  36.110  22.380  1.00  0.00            
ATOM   1318  CA  GLY    84      52.460  34.470  23.640  1.00  0.00            
ATOM   1319  HA1 GLY    84      52.860  33.450  23.530  1.00  0.00            
ATOM   1320  HA2 GLY    84      51.460  34.530  23.190  1.00  0.00            
ATOM   1321  C   GLY    84      52.260  34.840  25.100  1.00  0.00            
ATOM   1322  O   GLY    84      51.520  34.140  25.780  1.00  0.00            
ATOM   1323  N   GLN    85      52.860  35.950  25.570  1.00  0.00            
ATOM   1324  H   GLN    85      53.390  36.460  24.900  1.00  0.00            
ATOM   1325  CA  GLN    85      52.670  36.420  26.920  1.00  0.00            
ATOM   1326  HA  GLN    85      52.460  35.580  27.570  1.00  0.00            
ATOM   1327  CB  GLN    85      53.990  36.980  27.450  1.00  0.00            
ATOM   1328  HB1 GLN    85      53.830  37.290  28.480  1.00  0.00            
ATOM   1329  HB2 GLN    85      54.270  37.860  26.880  1.00  0.00            
ATOM   1330  CG  GLN    85      55.150  35.980  27.440  1.00  0.00            
ATOM   1331  HG1 GLN    85      55.370  35.890  26.370  1.00  0.00            
ATOM   1332  HG2 GLN    85      54.840  35.000  27.810  1.00  0.00            
ATOM   1333  CD  GLN    85      56.400  36.370  28.190  1.00  0.00            
ATOM   1334  OE1 GLN    85      56.410  37.370  28.920  1.00  0.00            
ATOM   1335  NE2 GLN    85      57.510  35.690  27.890  1.00  0.00            
ATOM   1336 1HE2 GLN    85      57.440  34.930  27.220  1.00  0.00            
ATOM   1337 2HE2 GLN    85      58.290  35.690  28.520  1.00  0.00            
ATOM   1338  C   GLN    85      51.470  37.340  27.120  1.00  0.00            
ATOM   1339  O   GLN    85      50.900  37.370  28.210  1.00  0.00            
ATOM   1340  N   LEU    86      51.100  38.070  26.060  1.00  0.00            
ATOM   1341  H   LEU    86      51.600  37.940  25.200  1.00  0.00            
ATOM   1342  CA  LEU    86      49.900  38.880  26.100  1.00  0.00            
ATOM   1343  HA  LEU    86      49.880  39.390  27.050  1.00  0.00            
ATOM   1344  CB  LEU    86      49.970  40.010  25.070  1.00  0.00            
ATOM   1345  HB1 LEU    86      49.030  40.560  25.050  1.00  0.00            
ATOM   1346  HB2 LEU    86      50.070  39.630  24.050  1.00  0.00            
ATOM   1347  CG  LEU    86      51.170  40.930  25.260  1.00  0.00            
ATOM   1348  HG  LEU    86      52.090  40.420  24.970  1.00  0.00            
ATOM   1349  CD1 LEU    86      51.050  42.230  24.470  1.00  0.00            
ATOM   1350 1HD1 LEU    86      51.980  42.820  24.520  1.00  0.00            
ATOM   1351 2HD1 LEU    86      50.980  41.970  23.420  1.00  0.00            
ATOM   1352 3HD1 LEU    86      50.260  42.830  24.920  1.00  0.00            
ATOM   1353  CD2 LEU    86      51.420  41.320  26.720  1.00  0.00            
ATOM   1354 1HD2 LEU    86      50.540  41.510  27.320  1.00  0.00            
ATOM   1355 2HD2 LEU    86      51.950  40.500  27.210  1.00  0.00            
ATOM   1356 3HD2 LEU    86      52.020  42.220  26.790  1.00  0.00            
ATOM   1357  C   LEU    86      48.660  38.030  25.850  1.00  0.00            
ATOM   1358  O   LEU    86      48.570  37.570  24.710  1.00  0.00            
ATOM   1359  N   LYS    87      47.770  37.850  26.810  1.00  0.00            
ATOM   1360  H   LYS    87      47.880  38.220  27.740  1.00  0.00            
ATOM   1361  CA  LYS    87      46.570  37.070  26.560  1.00  0.00            
ATOM   1362  HA  LYS    87      46.270  37.130  25.510  1.00  0.00            
ATOM   1363  CB  LYS    87      46.900  35.590  26.770  1.00  0.00            
ATOM   1364  HB1 LYS    87      47.710  35.290  26.110  1.00  0.00            
ATOM   1365  HB2 LYS    87      46.100  34.970  26.360  1.00  0.00            
ATOM   1366  CG  LYS    87      47.180  35.190  28.220  1.00  0.00            
ATOM   1367  HG1 LYS    87      46.250  35.120  28.780  1.00  0.00            
ATOM   1368  HG2 LYS    87      47.820  35.950  28.680  1.00  0.00            
ATOM   1369  CD  LYS    87      47.920  33.870  28.370  1.00  0.00            
ATOM   1370  HD1 LYS    87      48.890  33.990  27.920  1.00  0.00            
ATOM   1371  HD2 LYS    87      47.530  33.020  27.790  1.00  0.00            
ATOM   1372  CE  LYS    87      48.000  33.310  29.790  1.00  0.00            
ATOM   1373  HE1 LYS    87      48.250  32.250  29.730  1.00  0.00            
ATOM   1374  HE2 LYS    87      47.030  33.410  30.250  1.00  0.00            
ATOM   1375  NZ  LYS    87      48.990  33.960  30.670  1.00  0.00            
ATOM   1376  HZ1 LYS    87      49.930  33.620  30.540  1.00  0.00            
ATOM   1377  HZ2 LYS    87      48.980  34.970  30.670  1.00  0.00            
ATOM   1378  HZ3 LYS    87      48.670  33.830  31.620  1.00  0.00            
ATOM   1379  C   LYS    87      45.390  37.550  27.380  1.00  0.00            
ATOM   1380  O   LYS    87      45.550  38.120  28.450  1.00  0.00            
ATOM   1381  N   GLU    88      44.100  37.350  27.060  1.00  0.00            
ATOM   1382  H   GLU    88      43.960  36.800  26.220  1.00  0.00            
ATOM   1383  CA  GLU    88      42.880  37.680  27.760  1.00  0.00            
ATOM   1384  HA  GLU    88      42.880  38.640  28.250  1.00  0.00            
ATOM   1385  CB  GLU    88      41.740  37.550  26.740  1.00  0.00            
ATOM   1386  HB1 GLU    88      40.810  37.550  27.300  1.00  0.00            
ATOM   1387  HB2 GLU    88      41.800  36.690  26.080  1.00  0.00            
ATOM   1388  CG  GLU    88      41.710  38.730  25.760  1.00  0.00            
ATOM   1389  HG1 GLU    88      42.470  38.530  25.010  1.00  0.00            
ATOM   1390  HG2 GLU    88      41.840  39.670  26.270  1.00  0.00            
ATOM   1391  CD  GLU    88      40.380  38.860  25.020  1.00  0.00            
ATOM   1392  OE1 GLU    88      40.400  38.600  23.800  1.00  0.00            
ATOM   1393  OE2 GLU    88      39.300  39.260  25.500  1.00  0.00            
ATOM   1394  C   GLU    88      42.490  36.700  28.860  1.00  0.00            
ATOM   1395  O   GLU    88      42.990  35.580  28.780  1.00  0.00            
ATOM   1396  N   LYS    89      41.670  37.080  29.850  1.00  0.00            
ATOM   1397  H   LYS    89      41.490  38.070  29.750  1.00  0.00            
ATOM   1398  CA  LYS    89      41.080  36.270  30.880  1.00  0.00            
ATOM   1399  HA  LYS    89      41.930  35.770  31.350  1.00  0.00            
ATOM   1400  CB  LYS    89      40.350  37.180  31.860  1.00  0.00            
ATOM   1401  HB1 LYS    89      39.830  36.540  32.580  1.00  0.00            
ATOM   1402  HB2 LYS    89      39.610  37.750  31.300  1.00  0.00            
ATOM   1403  CG  LYS    89      41.320  38.130  32.530  1.00  0.00            
ATOM   1404  HG1 LYS    89      41.810  38.810  31.830  1.00  0.00            
ATOM   1405  HG2 LYS    89      42.160  37.500  32.850  1.00  0.00            
ATOM   1406  CD  LYS    89      40.710  38.990  33.630  1.00  0.00            
ATOM   1407  HD1 LYS    89      39.920  38.360  34.070  1.00  0.00            
ATOM   1408  HD2 LYS    89      40.090  39.830  33.330  1.00  0.00            
ATOM   1409  CE  LYS    89      41.610  39.510  34.760  1.00  0.00            
ATOM   1410  HE1 LYS    89      42.340  38.720  34.890  1.00  0.00            
ATOM   1411  HE2 LYS    89      41.080  39.710  35.690  1.00  0.00            
ATOM   1412  NZ  LYS    89      42.380  40.710  34.390  1.00  0.00            
ATOM   1413  HZ1 LYS    89      41.810  41.510  34.150  1.00  0.00            
ATOM   1414  HZ2 LYS    89      43.110  40.960  35.040  1.00  0.00            
ATOM   1415  HZ3 LYS    89      42.920  40.540  33.550  1.00  0.00            
ATOM   1416  C   LYS    89      40.160  35.250  30.200  1.00  0.00            
ATOM   1417  O   LYS    89      40.370  34.060  30.420  1.00  0.00            
ATOM   1418  N   ASN    90      39.350  35.610  29.200  1.00  0.00            
ATOM   1419  H   ASN    90      39.260  36.580  28.950  1.00  0.00            
ATOM   1420  CA  ASN    90      38.580  34.670  28.410  1.00  0.00            
ATOM   1421  HA  ASN    90      38.770  33.630  28.650  1.00  0.00            
ATOM   1422  CB  ASN    90      37.140  34.810  28.910  1.00  0.00            
ATOM   1423  HB1 ASN    90      36.750  35.800  28.660  1.00  0.00            
ATOM   1424  HB2 ASN    90      37.090  34.810  29.990  1.00  0.00            
ATOM   1425  CG  ASN    90      36.140  33.840  28.300  1.00  0.00            
ATOM   1426  OD1 ASN    90      36.400  33.000  27.440  1.00  0.00            
ATOM   1427  ND2 ASN    90      34.890  33.930  28.770  1.00  0.00            
ATOM   1428 1HD2 ASN    90      34.630  34.740  29.320  1.00  0.00            
ATOM   1429 2HD2 ASN    90      34.190  33.240  28.550  1.00  0.00            
ATOM   1430  C   ASN    90      38.750  34.850  26.900  1.00  0.00            
ATOM   1431  O   ASN    90      37.880  35.440  26.280  1.00  0.00            
ATOM   1432  N   GLY    91      39.830  34.340  26.310  1.00  0.00            
ATOM   1433  H   GLY    91      39.830  34.350  25.300  1.00  0.00            
ATOM   1434  CA  GLY    91      40.940  33.610  26.900  1.00  0.00            
ATOM   1435  HA1 GLY    91      40.540  32.600  27.080  1.00  0.00            
ATOM   1436  HA2 GLY    91      41.220  34.060  27.850  1.00  0.00            
ATOM   1437  C   GLY    91      42.140  33.410  26.000  1.00  0.00            
ATOM   1438  O   GLY    91      43.000  32.560  26.220  1.00  0.00            
ATOM   1439  N   ASP    92      42.290  34.230  24.960  1.00  0.00            
ATOM   1440  H   ASP    92      41.470  34.820  24.790  1.00  0.00            
ATOM   1441  CA  ASP    92      43.160  34.030  23.820  1.00  0.00            
ATOM   1442  HA  ASP    92      43.610  33.070  24.020  1.00  0.00            
ATOM   1443  CB  ASP    92      42.350  33.850  22.540  1.00  0.00            
ATOM   1444  HB1 ASP    92      41.910  34.800  22.240  1.00  0.00            
ATOM   1445  HB2 ASP    92      41.550  33.170  22.800  1.00  0.00            
ATOM   1446  CG  ASP    92      43.120  33.290  21.350  1.00  0.00            
ATOM   1447  OD1 ASP    92      44.090  32.530  21.530  1.00  0.00            
ATOM   1448  OD2 ASP    92      42.790  33.680  20.200  1.00  0.00            
ATOM   1449  C   ASP    92      44.230  35.110  23.750  1.00  0.00            
ATOM   1450  O   ASP    92      44.370  36.050  24.550  1.00  0.00            
ATOM   1451  N   VAL    93      45.180  34.860  22.840  1.00  0.00            
ATOM   1452  H   VAL    93      44.990  34.060  22.280  1.00  0.00            
ATOM   1453  CA  VAL    93      46.370  35.670  22.650  1.00  0.00            
ATOM   1454  HA  VAL    93      46.800  35.980  23.610  1.00  0.00            
ATOM   1455  CB  VAL    93      47.490  34.870  22.000  1.00  0.00            
ATOM   1456  HB  VAL    93      48.430  35.420  21.980  1.00  0.00            
ATOM   1457  CG1 VAL    93      47.880  33.730  22.940  1.00  0.00            
ATOM   1458 1HG1 VAL    93      48.800  33.280  22.590  1.00  0.00            
ATOM   1459 2HG1 VAL    93      48.050  34.200  23.910  1.00  0.00            
ATOM   1460 3HG1 VAL    93      47.190  32.900  23.000  1.00  0.00            
ATOM   1461  CG2 VAL    93      47.150  34.320  20.620  1.00  0.00            
ATOM   1462 1HG2 VAL    93      47.150  35.180  19.930  1.00  0.00            
ATOM   1463 2HG2 VAL    93      47.900  33.620  20.250  1.00  0.00            
ATOM   1464 3HG2 VAL    93      46.230  33.740  20.640  1.00  0.00            
ATOM   1465  C   VAL    93      46.130  36.930  21.820  1.00  0.00            
ATOM   1466  O   VAL    93      45.150  37.050  21.100  1.00  0.00            
ATOM   1467  N   ILE    94      47.070  37.880  21.890  1.00  0.00            
ATOM   1468  H   ILE    94      47.830  37.820  22.550  1.00  0.00            
ATOM   1469  CA  ILE    94      47.160  38.990  20.970  1.00  0.00            
ATOM   1470  HA  ILE    94      46.590  38.600  20.130  1.00  0.00            
ATOM   1471  CB  ILE    94      46.520  40.230  21.590  1.00  0.00            
ATOM   1472  HB  ILE    94      45.470  40.070  21.850  1.00  0.00            
ATOM   1473  CG2 ILE    94      47.150  40.760  22.870  1.00  0.00            
ATOM   1474 1HG2 ILE    94      46.540  41.540  23.320  1.00  0.00            
ATOM   1475 2HG2 ILE    94      47.240  39.900  23.550  1.00  0.00            
ATOM   1476 3HG2 ILE    94      48.130  41.190  22.630  1.00  0.00            
ATOM   1477  CG1 ILE    94      46.470  41.420  20.630  1.00  0.00            
ATOM   1478 1HG1 ILE    94      47.460  41.750  20.290  1.00  0.00            
ATOM   1479 2HG1 ILE    94      46.070  42.320  21.090  1.00  0.00            
ATOM   1480  CD  ILE    94      45.600  41.120  19.420  1.00  0.00            
ATOM   1481  HD1 ILE    94      46.040  40.270  18.890  1.00  0.00            
ATOM   1482  HD2 ILE    94      44.570  40.860  19.680  1.00  0.00            
ATOM   1483  HD3 ILE    94      45.510  41.980  18.750  1.00  0.00            
ATOM   1484  C   ILE    94      48.650  39.190  20.730  1.00  0.00            
ATOM   1485  O   ILE    94      49.510  38.910  21.570  1.00  0.00            
ATOM   1486  N   GLU    95      49.000  39.770  19.590  1.00  0.00            
ATOM   1487  H   GLU    95      48.210  39.890  18.970  1.00  0.00            
ATOM   1488  CA  GLU    95      50.350  39.640  19.050  1.00  0.00            
ATOM   1489  HA  GLU    95      51.030  39.490  19.880  1.00  0.00            
ATOM   1490  CB  GLU    95      50.430  38.420  18.160  1.00  0.00            
ATOM   1491  HB1 GLU    95      51.440  38.390  17.720  1.00  0.00            
ATOM   1492  HB2 GLU    95      49.810  38.540  17.270  1.00  0.00            
ATOM   1493  CG  GLU    95      50.370  37.090  18.900  1.00  0.00            
ATOM   1494  HG1 GLU    95      49.360  37.000  19.320  1.00  0.00            
ATOM   1495  HG2 GLU    95      51.110  37.090  19.700  1.00  0.00            
ATOM   1496  CD  GLU    95      50.620  35.920  17.950  1.00  0.00            
ATOM   1497  OE1 GLU    95      49.770  35.670  17.060  1.00  0.00            
ATOM   1498  OE2 GLU    95      51.640  35.210  18.110  1.00  0.00            
ATOM   1499  C   GLU    95      50.820  40.940  18.400  1.00  0.00            
ATOM   1500  O   GLU    95      50.170  41.420  17.480  1.00  0.00            
ATOM   1501  N   LEU    96      51.950  41.510  18.800  1.00  0.00            
ATOM   1502  H   LEU    96      52.470  40.970  19.490  1.00  0.00            
ATOM   1503  CA  LEU    96      52.600  42.660  18.220  1.00  0.00            
ATOM   1504  HA  LEU    96      51.880  43.280  17.680  1.00  0.00            
ATOM   1505  CB  LEU    96      53.260  43.490  19.320  1.00  0.00            
ATOM   1506  HB1 LEU    96      53.820  44.350  18.960  1.00  0.00            
ATOM   1507  HB2 LEU    96      54.020  42.890  19.830  1.00  0.00            
ATOM   1508  CG  LEU    96      52.350  44.010  20.430  1.00  0.00            
ATOM   1509  HG  LEU    96      52.030  43.240  21.150  1.00  0.00            
ATOM   1510  CD1 LEU    96      53.110  45.090  21.190  1.00  0.00            
ATOM   1511 1HD1 LEU    96      52.510  45.550  21.990  1.00  0.00            
ATOM   1512 2HD1 LEU    96      53.980  44.590  21.620  1.00  0.00            
ATOM   1513 3HD1 LEU    96      53.390  45.900  20.530  1.00  0.00            
ATOM   1514  CD2 LEU    96      51.110  44.750  19.940  1.00  0.00            
ATOM   1515 1HD2 LEU    96      51.490  45.590  19.400  1.00  0.00            
ATOM   1516 2HD2 LEU    96      50.470  44.180  19.280  1.00  0.00            
ATOM   1517 3HD2 LEU    96      50.540  45.090  20.810  1.00  0.00            
ATOM   1518  C   LEU    96      53.650  42.270  17.190  1.00  0.00            
ATOM   1519  O   LEU    96      54.640  41.700  17.640  1.00  0.00            
ATOM   1520  N   LYS    97      53.390  42.630  15.930  1.00  0.00            
ATOM   1521  H   LYS    97      52.420  42.850  15.710  1.00  0.00            
ATOM   1522  CA  LYS    97      54.400  42.380  14.930  1.00  0.00            
ATOM   1523  HA  LYS    97      55.330  42.120  15.430  1.00  0.00            
ATOM   1524  CB  LYS    97      54.030  41.130  14.120  1.00  0.00            
ATOM   1525  HB1 LYS    97      54.550  41.080  13.160  1.00  0.00            
ATOM   1526  HB2 LYS    97      52.970  41.110  13.930  1.00  0.00            
ATOM   1527  CG  LYS    97      54.430  39.920  14.960  1.00  0.00            
ATOM   1528  HG1 LYS    97      53.840  39.800  15.860  1.00  0.00            
ATOM   1529  HG2 LYS    97      55.450  40.040  15.320  1.00  0.00            
ATOM   1530  CD  LYS    97      54.310  38.520  14.330  1.00  0.00            
ATOM   1531  HD1 LYS    97      54.750  37.780  15.000  1.00  0.00            
ATOM   1532  HD2 LYS    97      54.830  38.670  13.380  1.00  0.00            
ATOM   1533  CE  LYS    97      52.820  38.210  14.220  1.00  0.00            
ATOM   1534  HE1 LYS    97      52.550  38.550  13.220  1.00  0.00            
ATOM   1535  HE2 LYS    97      52.200  38.600  15.030  1.00  0.00            
ATOM   1536  NZ  LYS    97      52.520  36.770  14.080  1.00  0.00            
ATOM   1537  HZ1 LYS    97      53.000  36.300  13.330  1.00  0.00            
ATOM   1538  HZ2 LYS    97      52.650  36.300  14.960  1.00  0.00            
ATOM   1539  HZ3 LYS    97      51.530  36.660  13.920  1.00  0.00            
ATOM   1540  C   LYS    97      54.780  43.570  14.050  1.00  0.00            
ATOM   1541  O   LYS    97      55.980  43.850  13.910  1.00  0.00            
ATOM   1542  N   TYR    98      53.830  44.270  13.440  1.00  0.00            
ATOM   1543  H   TYR    98      52.880  43.940  13.540  1.00  0.00            
ATOM   1544  CA  TYR    98      54.150  45.270  12.430  1.00  0.00            
ATOM   1545  HA  TYR    98      55.210  45.250  12.220  1.00  0.00            
ATOM   1546  CB  TYR    98      53.460  44.940  11.110  1.00  0.00            
ATOM   1547  HB1 TYR    98      53.790  45.720  10.420  1.00  0.00            
ATOM   1548  HB2 TYR    98      52.390  45.120  11.140  1.00  0.00            
ATOM   1549  CG  TYR    98      53.630  43.560  10.530  1.00  0.00            
ATOM   1550  CD1 TYR    98      54.900  42.960  10.500  1.00  0.00            
ATOM   1551  HD1 TYR    98      55.740  43.490  10.930  1.00  0.00            
ATOM   1552  CE1 TYR    98      55.120  41.630  10.130  1.00  0.00            
ATOM   1553  HE1 TYR    98      56.100  41.210  10.350  1.00  0.00            
ATOM   1554  CZ  TYR    98      54.040  40.880   9.610  1.00  0.00            
ATOM   1555  OH  TYR    98      54.290  39.610   9.180  1.00  0.00            
ATOM   1556  HH  TYR    98      55.190  39.280   9.220  1.00  0.00            
ATOM   1557  CE2 TYR    98      52.760  41.430   9.720  1.00  0.00            
ATOM   1558  HE2 TYR    98      51.870  40.800   9.620  1.00  0.00            
ATOM   1559  CD2 TYR    98      52.560  42.780  10.040  1.00  0.00            
ATOM   1560  HD2 TYR    98      51.560  43.150  10.020  1.00  0.00            
ATOM   1561  C   TYR    98      53.790  46.680  12.870  1.00  0.00            
ATOM   1562  O   TYR    98      52.590  46.850  13.130  1.00  0.00            
ATOM   1563  N   PRO    99      54.660  47.700  12.970  1.00  0.00            
ATOM   1564  CD  PRO    99      56.080  47.570  12.740  1.00  0.00            
ATOM   1565  HD1 PRO    99      56.250  47.630  11.660  1.00  0.00            
ATOM   1566  HD2 PRO    99      56.440  46.590  13.060  1.00  0.00            
ATOM   1567  CG  PRO    99      56.660  48.690  13.600  1.00  0.00            
ATOM   1568  HG1 PRO    99      57.710  48.920  13.460  1.00  0.00            
ATOM   1569  HG2 PRO    99      56.530  48.460  14.650  1.00  0.00            
ATOM   1570  CB  PRO    99      55.630  49.790  13.320  1.00  0.00            
ATOM   1571  HB1 PRO    99      55.740  50.220  12.320  1.00  0.00            
ATOM   1572  HB2 PRO    99      55.710  50.590  14.060  1.00  0.00            
ATOM   1573  CA  PRO    99      54.300  49.050  13.370  1.00  0.00            
ATOM   1574  HA  PRO    99      53.820  49.060  14.350  1.00  0.00            
ATOM   1575  C   PRO    99      53.390  49.710  12.350  1.00  0.00            
ATOM   1576  O   PRO    99      53.670  49.600  11.160  1.00  0.00            
ATOM   1577  N   LEU   100      52.360  50.470  12.740  1.00  0.00            
ATOM   1578  H   LEU   100      52.110  50.380  13.720  1.00  0.00            
ATOM   1579  CA  LEU   100      51.420  51.100  11.850  1.00  0.00            
ATOM   1580  HA  LEU   100      51.820  51.050  10.840  1.00  0.00            
ATOM   1581  CB  LEU   100      50.120  50.290  11.810  1.00  0.00            
ATOM   1582  HB1 LEU   100      49.860  50.150  12.860  1.00  0.00            
ATOM   1583  HB2 LEU   100      50.250  49.320  11.350  1.00  0.00            
ATOM   1584  CG  LEU   100      49.030  50.890  10.920  1.00  0.00            
ATOM   1585  HG  LEU   100      48.760  51.770  11.500  1.00  0.00            
ATOM   1586  CD1 LEU   100      49.260  51.290   9.470  1.00  0.00            
ATOM   1587 1HD1 LEU   100      48.350  51.710   9.040  1.00  0.00            
ATOM   1588 2HD1 LEU   100      49.980  52.120   9.460  1.00  0.00            
ATOM   1589 3HD1 LEU   100      49.580  50.440   8.870  1.00  0.00            
ATOM   1590  CD2 LEU   100      47.830  49.950  10.930  1.00  0.00            
ATOM   1591 1HD2 LEU   100      46.910  50.420  10.580  1.00  0.00            
ATOM   1592 2HD2 LEU   100      48.050  49.050  10.350  1.00  0.00            
ATOM   1593 3HD2 LEU   100      47.590  49.730  11.960  1.00  0.00            
ATOM   1594  C   LEU   100      51.410  52.580  12.240  1.00  0.00            
ATOM   1595  O   LEU   100      50.930  53.040  13.270  1.00  0.00            
ATOM   1596  N   ASN   101      51.820  53.370  11.250  1.00  0.00            
ATOM   1597  H   ASN   101      52.230  52.870  10.470  1.00  0.00            
ATOM   1598  CA  ASN   101      51.560  54.780  11.110  1.00  0.00            
ATOM   1599  HA  ASN   101      50.740  55.100  11.740  1.00  0.00            
ATOM   1600  CB  ASN   101      52.800  55.560  11.520  1.00  0.00            
ATOM   1601  HB1 ASN   101      53.580  55.400  10.770  1.00  0.00            
ATOM   1602  HB2 ASN   101      53.150  55.120  12.470  1.00  0.00            
ATOM   1603  CG  ASN   101      52.700  57.070  11.720  1.00  0.00            
ATOM   1604  OD1 ASN   101      53.390  57.800  11.010  1.00  0.00            
ATOM   1605  ND2 ASN   101      51.960  57.530  12.730  1.00  0.00            
ATOM   1606 1HD2 ASN   101      51.480  56.890  13.340  1.00  0.00            
ATOM   1607 2HD2 ASN   101      51.980  58.530  12.890  1.00  0.00            
ATOM   1608  C   ASN   101      51.280  55.040   9.630  1.00  0.00            
ATOM   1609  OC1 ASN   101      50.410  55.910   9.360  1.00  0.00            
ATOM   1610  OC2 ASN   101      51.700  54.250   8.760  1.00  0.00            
ATOM   1611  CH3 ACE   102      31.620  50.180  20.400  1.00  0.00            
ATOM   1612 1HH3 ACE   102      31.090  50.150  19.460  1.00  0.00            
ATOM   1613 2HH3 ACE   102      31.250  49.390  21.060  1.00  0.00            
ATOM   1614 3HH3 ACE   102      31.420  51.170  20.810  1.00  0.00            
ATOM   1615  C   ACE   102      33.090  49.870  20.100  1.00  0.00            
ATOM   1616  O   ACE   102      33.460  49.890  18.920  1.00  0.00            
ATOM   1617  N   LEU   103      33.900  49.570  21.110  1.00  0.00            
ATOM   1618  H   LEU   103      33.460  49.590  22.000  1.00  0.00            
ATOM   1619  CA  LEU   103      35.300  49.250  20.880  1.00  0.00            
ATOM   1620  HA  LEU   103      35.490  48.910  19.860  1.00  0.00            
ATOM   1621  CB  LEU   103      36.150  50.490  21.100  1.00  0.00            
ATOM   1622  HB1 LEU   103      37.190  50.190  21.190  1.00  0.00            
ATOM   1623  HB2 LEU   103      35.900  50.910  22.090  1.00  0.00            
ATOM   1624  CG  LEU   103      35.970  51.610  20.080  1.00  0.00            
ATOM   1625  HG  LEU   103      34.930  51.930  20.100  1.00  0.00            
ATOM   1626  CD1 LEU   103      36.850  52.740  20.620  1.00  0.00            
ATOM   1627 1HD1 LEU   103      36.610  53.680  20.120  1.00  0.00            
ATOM   1628 2HD1 LEU   103      36.750  52.790  21.710  1.00  0.00            
ATOM   1629 3HD1 LEU   103      37.880  52.520  20.370  1.00  0.00            
ATOM   1630  CD2 LEU   103      36.350  51.350  18.620  1.00  0.00            
ATOM   1631 1HD2 LEU   103      37.420  51.330  18.500  1.00  0.00            
ATOM   1632 2HD2 LEU   103      35.950  50.370  18.310  1.00  0.00            
ATOM   1633 3HD2 LEU   103      35.860  52.130  18.020  1.00  0.00            
ATOM   1634  C   LEU   103      35.730  48.130  21.800  1.00  0.00            
ATOM   1635  O   LEU   103      35.410  48.140  22.990  1.00  0.00            
ATOM   1636  N   ASN   104      36.510  47.140  21.340  1.00  0.00            
ATOM   1637  H   ASN   104      36.830  47.260  20.400  1.00  0.00            
ATOM   1638  CA  ASN   104      36.920  45.990  22.140  1.00  0.00            
ATOM   1639  HA  ASN   104      36.110  45.850  22.860  1.00  0.00            
ATOM   1640  CB  ASN   104      36.930  44.710  21.320  1.00  0.00            
ATOM   1641  HB1 ASN   104      37.880  44.790  20.810  1.00  0.00            
ATOM   1642  HB2 ASN   104      36.040  44.610  20.680  1.00  0.00            
ATOM   1643  CG  ASN   104      36.950  43.440  22.150  1.00  0.00            
ATOM   1644  OD1 ASN   104      36.710  43.400  23.360  1.00  0.00            
ATOM   1645  ND2 ASN   104      37.140  42.330  21.440  1.00  0.00            
ATOM   1646 1HD2 ASN   104      37.470  42.470  20.500  1.00  0.00            
ATOM   1647 2HD2 ASN   104      37.180  41.490  22.010  1.00  0.00            
ATOM   1648  C   ASN   104      38.230  46.330  22.850  1.00  0.00            
ATOM   1649  O   ASN   104      39.280  45.880  22.410  1.00  0.00            
ATOM   1650  N   PTR   105      38.110  46.980  24.010  1.00  0.00            
ATOM   1651  H   PTR   105      37.160  47.300  24.180  1.00  0.00            
ATOM   1652  CA  PTR   105      39.040  46.940  25.110  1.00  0.00            
ATOM   1653  HA  PTR   105      40.000  47.210  24.670  1.00  0.00            
ATOM   1654  CB  PTR   105      38.720  48.010  26.140  1.00  0.00            
ATOM   1655  HB1 PTR   105      39.570  47.850  26.810  1.00  0.00            
ATOM   1656  HB2 PTR   105      37.800  47.890  26.720  1.00  0.00            
ATOM   1657  CG  PTR   105      38.710  49.420  25.650  1.00  0.00            
ATOM   1658  CD1 PTR   105      37.560  49.990  25.100  1.00  0.00            
ATOM   1659  HD1 PTR   105      36.710  49.350  24.920  1.00  0.00            
ATOM   1660  CE1 PTR   105      37.600  51.350  24.710  1.00  0.00            
ATOM   1661  HE1 PTR   105      36.760  51.860  24.250  1.00  0.00            
ATOM   1662  CZ  PTR   105      38.770  52.110  24.830  1.00  0.00            
ATOM   1663  OH  PTR   105      38.670  53.420  24.450  1.00  0.00            
ATOM   1664  P   PTR   105      39.840  54.460  24.810  1.00  0.00            
ATOM   1665  O1P PTR   105      41.080  54.170  24.040  1.00  0.00            
ATOM   1666  O2P PTR   105      40.070  54.650  26.260  1.00  0.00            
ATOM   1667  O3P PTR   105      39.440  55.810  24.350  1.00  0.00            
ATOM   1668  CE2 PTR   105      39.940  51.470  25.300  1.00  0.00            
ATOM   1669  HE2 PTR   105      40.880  52.000  25.380  1.00  0.00            
ATOM   1670  CD2 PTR   105      39.900  50.160  25.770  1.00  0.00            
ATOM   1671  HD2 PTR   105      40.800  49.720  26.170  1.00  0.00            
ATOM   1672  C   PTR   105      39.160  45.510  25.640  1.00  0.00            
ATOM   1673  O   PTR   105      38.140  44.920  25.970  1.00  0.00            
ATOM   1674  N   ILE   106      40.380  45.010  25.890  1.00  0.00            
ATOM   1675  H   ILE   106      41.220  45.470  25.580  1.00  0.00            
ATOM   1676  CA  ILE   106      40.670  43.720  26.480  1.00  0.00            
ATOM   1677  HA  ILE   106      39.760  43.130  26.590  1.00  0.00            
ATOM   1678  CB  ILE   106      41.510  42.760  25.650  1.00  0.00            
ATOM   1679  HB  ILE   106      41.720  41.840  26.190  1.00  0.00            
ATOM   1680  CG2 ILE   106      40.820  42.370  24.350  1.00  0.00            
ATOM   1681 1HG2 ILE   106      41.430  41.600  23.870  1.00  0.00            
ATOM   1682 2HG2 ILE   106      39.780  42.010  24.340  1.00  0.00            
ATOM   1683 3HG2 ILE   106      40.840  43.160  23.610  1.00  0.00            
ATOM   1684  CG1 ILE   106      42.930  43.310  25.480  1.00  0.00            
ATOM   1685 1HG1 ILE   106      43.440  43.520  26.410  1.00  0.00            
ATOM   1686 2HG1 ILE   106      42.940  44.250  24.930  1.00  0.00            
ATOM   1687  CD  ILE   106      43.860  42.400  24.670  1.00  0.00            
ATOM   1688  HD1 ILE   106      43.810  42.660  23.620  1.00  0.00            
ATOM   1689  HD2 ILE   106      44.870  42.610  25.000  1.00  0.00            
ATOM   1690  HD3 ILE   106      43.700  41.350  24.960  1.00  0.00            
ATOM   1691  C   ILE   106      41.150  43.820  27.920  1.00  0.00            
ATOM   1692  O   ILE   106      41.960  44.690  28.190  1.00  0.00            
ATOM   1693  N   ASP   107      40.820  42.850  28.780  1.00  0.00            
ATOM   1694  H   ASP   107      40.180  42.160  28.430  1.00  0.00            
ATOM   1695  CA  ASP   107      41.340  42.590  30.100  1.00  0.00            
ATOM   1696  HA  ASP   107      42.010  43.400  30.420  1.00  0.00            
ATOM   1697  CB  ASP   107      40.160  42.500  31.070  1.00  0.00            
ATOM   1698  HB1 ASP   107      39.550  41.640  30.810  1.00  0.00            
ATOM   1699  HB2 ASP   107      39.580  43.390  30.870  1.00  0.00            
ATOM   1700  CG  ASP   107      40.440  42.590  32.560  1.00  0.00            
ATOM   1701  OD1 ASP   107      39.640  42.240  33.440  1.00  0.00            
ATOM   1702  OD2 ASP   107      41.600  42.900  32.890  1.00  0.00            
ATOM   1703  C   ASP   107      42.240  41.360  30.060  1.00  0.00            
ATOM   1704  O   ASP   107      41.840  40.270  29.650  1.00  0.00            
ATOM   1705  N   LEU   108      43.510  41.530  30.430  1.00  0.00            
ATOM   1706  H   LEU   108      43.780  42.500  30.510  1.00  0.00            
ATOM   1707  CA  LEU   108      44.560  40.540  30.340  1.00  0.00            
ATOM   1708  HA  LEU   108      44.310  40.060  29.400  1.00  0.00            
ATOM   1709  CB  LEU   108      45.980  41.120  30.220  1.00  0.00            
ATOM   1710  HB1 LEU   108      46.670  40.320  29.960  1.00  0.00            
ATOM   1711  HB2 LEU   108      46.300  41.520  31.180  1.00  0.00            
ATOM   1712  CG  LEU   108      46.210  42.250  29.240  1.00  0.00            
ATOM   1713  HG  LEU   108      45.550  43.080  29.500  1.00  0.00            
ATOM   1714  CD1 LEU   108      47.650  42.700  29.440  1.00  0.00            
ATOM   1715 1HD1 LEU   108      47.800  42.940  30.490  1.00  0.00            
ATOM   1716 2HD1 LEU   108      48.350  41.920  29.130  1.00  0.00            
ATOM   1717 3HD1 LEU   108      47.850  43.630  28.890  1.00  0.00            
ATOM   1718  CD2 LEU   108      45.940  41.890  27.780  1.00  0.00            
ATOM   1719 1HD2 LEU   108      45.930  42.860  27.270  1.00  0.00            
ATOM   1720 2HD2 LEU   108      46.770  41.220  27.510  1.00  0.00            
ATOM   1721 3HD2 LEU   108      45.050  41.320  27.530  1.00  0.00            
ATOM   1722  C   LEU   108      44.550  39.490  31.450  1.00  0.00            
ATOM   1723  O   LEU   108      44.260  39.770  32.610  1.00  0.00            
ATOM   1724  N   ASP   109      45.050  38.290  31.130  1.00  0.00            
ATOM   1725  H   ASP   109      45.340  38.130  30.180  1.00  0.00            
ATOM   1726  CA  ASP   109      45.580  37.420  32.150  1.00  0.00            
ATOM   1727  HA  ASP   109      44.960  37.470  33.060  1.00  0.00            
ATOM   1728  CB  ASP   109      45.440  35.980  31.670  1.00  0.00            
ATOM   1729  HB1 ASP   109      46.160  35.780  30.870  1.00  0.00            
ATOM   1730  HB2 ASP   109      44.410  35.810  31.360  1.00  0.00            
ATOM   1731  CG  ASP   109      45.760  34.990  32.780  1.00  0.00            
ATOM   1732  OD1 ASP   109      45.080  34.970  33.820  1.00  0.00            
ATOM   1733  OD2 ASP   109      46.750  34.250  32.570  1.00  0.00            
ATOM   1734  C   ASP   109      46.970  37.760  32.660  1.00  0.00            
ATOM   1735  O   ASP   109      47.400  37.220  33.670  1.00  0.00            
ATOM   1736  N   LEU   110      47.740  38.540  31.890  1.00  0.00            
ATOM   1737  H   LEU   110      47.460  38.870  30.980  1.00  0.00            
ATOM   1738  CA  LEU   110      48.900  39.250  32.390  1.00  0.00            
ATOM   1739  HA  LEU   110      49.580  38.510  32.800  1.00  0.00            
ATOM   1740  CB  LEU   110      49.540  40.100  31.270  1.00  0.00            
ATOM   1741  HB1 LEU   110      48.910  40.980  31.200  1.00  0.00            
ATOM   1742  HB2 LEU   110      49.530  39.540  30.340  1.00  0.00            
ATOM   1743  CG  LEU   110      50.970  40.590  31.470  1.00  0.00            
ATOM   1744  HG  LEU   110      51.000  40.930  32.500  1.00  0.00            
ATOM   1745  CD1 LEU   110      52.010  39.480  31.490  1.00  0.00            
ATOM   1746 1HD1 LEU   110      52.980  39.840  31.840  1.00  0.00            
ATOM   1747 2HD1 LEU   110      51.730  38.630  32.110  1.00  0.00            
ATOM   1748 3HD1 LEU   110      52.180  39.090  30.490  1.00  0.00            
ATOM   1749  CD2 LEU   110      51.480  41.710  30.580  1.00  0.00            
ATOM   1750 1HD2 LEU   110      52.440  42.180  30.840  1.00  0.00            
ATOM   1751 2HD2 LEU   110      51.550  41.290  29.580  1.00  0.00            
ATOM   1752 3HD2 LEU   110      50.740  42.510  30.500  1.00  0.00            
ATOM   1753  C   LEU   110      48.470  40.130  33.550  1.00  0.00            
ATOM   1754  O   LEU   110      47.570  40.960  33.400  1.00  0.00            
ATOM   1755  N   NHE   111      49.060  39.980  34.740  1.00  0.00            
ATOM   1756  H1  NHE   111      49.830  39.310  34.760  1.00  0.00            
ATOM   1757  H2  NHE   111      48.760  40.470  35.570  1.00  0.00            
TER
ENDMDL
