# Supplementary material for: Structural Determinants of Phosphopeptide Binding to the N-Terminal Src Homology 2 Domain of the SHP2 Phosphatase
Source: J Chem Inf Model. 2020 May 12;60(6):3157–71. doi: 10.1021/acs.jcim.0c00307 (PMC8007070; doi:10.1021/acs.jcim.0c00307)
Supplement: Supplementary file 1 — ci0c00307_si_001.zip [file ci0c00307_si_001.zip › cstructure_Ac-LN-pY-IDLDLV-NH2.pdb]

REMARK    GENERATED BY TRJCONV
TITLE     frame t= 531200.00000
MODEL        1
ATOM      1  N   MET     1      62.790  50.680  14.600  1.00  0.00            
ATOM      2  H1  MET     1      62.740  51.660  14.840  1.00  0.00            
ATOM      3  H2  MET     1      63.110  50.050  15.320  1.00  0.00            
ATOM      4  H3  MET     1      63.330  50.540  13.760  1.00  0.00            
ATOM      5  CA  MET     1      61.440  50.240  14.200  1.00  0.00            
ATOM      6  HA  MET     1      61.420  49.320  13.610  1.00  0.00            
ATOM      7  CB  MET     1      60.580  49.880  15.410  1.00  0.00            
ATOM      8  HB1 MET     1      60.210  50.800  15.860  1.00  0.00            
ATOM      9  HB2 MET     1      61.190  49.430  16.180  1.00  0.00            
ATOM     10  CG  MET     1      59.400  48.950  15.170  1.00  0.00            
ATOM     11  HG1 MET     1      59.640  47.990  14.720  1.00  0.00            
ATOM     12  HG2 MET     1      58.700  49.400  14.470  1.00  0.00            
ATOM     13  SD  MET     1      58.310  48.570  16.580  1.00  0.00            
ATOM     14  CE  MET     1      59.500  47.780  17.680  1.00  0.00            
ATOM     15  HE1 MET     1      60.000  47.010  17.100  1.00  0.00            
ATOM     16  HE2 MET     1      60.300  48.460  18.020  1.00  0.00            
ATOM     17  HE3 MET     1      58.990  47.300  18.510  1.00  0.00            
ATOM     18  C   MET     1      60.720  51.380  13.500  1.00  0.00            
ATOM     19  O   MET     1      60.920  52.560  13.750  1.00  0.00            
ATOM     20  N   ARG     2      59.940  51.050  12.460  1.00  0.00            
ATOM     21  H   ARG     2      59.800  50.060  12.350  1.00  0.00            
ATOM     22  CA  ARG     2      58.940  51.930  11.880  1.00  0.00            
ATOM     23  HA  ARG     2      59.470  52.820  11.560  1.00  0.00            
ATOM     24  CB  ARG     2      58.240  51.200  10.730  1.00  0.00            
ATOM     25  HB1 ARG     2      57.400  51.790  10.350  1.00  0.00            
ATOM     26  HB2 ARG     2      57.830  50.230  11.010  1.00  0.00            
ATOM     27  CG  ARG     2      59.100  50.960   9.490  1.00  0.00            
ATOM     28  HG1 ARG     2      59.950  50.340   9.760  1.00  0.00            
ATOM     29  HG2 ARG     2      59.430  51.940   9.150  1.00  0.00            
ATOM     30  CD  ARG     2      58.430  50.250   8.310  1.00  0.00            
ATOM     31  HD1 ARG     2      57.630  50.840   7.880  1.00  0.00            
ATOM     32  HD2 ARG     2      57.790  49.440   8.660  1.00  0.00            
ATOM     33  NE  ARG     2      59.310  49.850   7.220  1.00  0.00            
ATOM     34  HE  ARG     2      59.590  50.480   6.470  1.00  0.00            
ATOM     35  CZ  ARG     2      59.840  48.620   7.100  1.00  0.00            
ATOM     36  NH1 ARG     2      59.490  47.560   7.840  1.00  0.00            
ATOM     37 1HH1 ARG     2      58.760  47.600   8.540  1.00  0.00            
ATOM     38 2HH1 ARG     2      59.890  46.650   7.640  1.00  0.00            
ATOM     39  NH2 ARG     2      60.830  48.480   6.210  1.00  0.00            
ATOM     40 1HH2 ARG     2      61.130  49.280   5.670  1.00  0.00            
ATOM     41 2HH2 ARG     2      61.240  47.560   6.140  1.00  0.00            
ATOM     42  C   ARG     2      57.960  52.370  12.950  1.00  0.00            
ATOM     43  O   ARG     2      57.670  51.770  13.990  1.00  0.00            
ATOM     44  N   ARG     3      57.390  53.540  12.630  1.00  0.00            
ATOM     45  H   ARG     3      57.480  53.890  11.680  1.00  0.00            
ATOM     46  CA  ARG     3      56.570  54.330  13.530  1.00  0.00            
ATOM     47  HA  ARG     3      57.070  54.400  14.490  1.00  0.00            
ATOM     48  CB  ARG     3      56.370  55.750  13.000  1.00  0.00            
ATOM     49  HB1 ARG     3      55.950  55.750  12.000  1.00  0.00            
ATOM     50  HB2 ARG     3      57.320  56.270  12.900  1.00  0.00            
ATOM     51  CG  ARG     3      55.420  56.680  13.760  1.00  0.00            
ATOM     52  HG1 ARG     3      55.760  56.790  14.780  1.00  0.00            
ATOM     53  HG2 ARG     3      54.420  56.270  13.620  1.00  0.00            
ATOM     54  CD  ARG     3      55.510  58.010  13.030  1.00  0.00            
ATOM     55  HD1 ARG     3      55.280  57.900  11.970  1.00  0.00            
ATOM     56  HD2 ARG     3      56.540  58.380  13.140  1.00  0.00            
ATOM     57  NE  ARG     3      54.640  59.020  13.620  1.00  0.00            
ATOM     58  HE  ARG     3      54.990  59.690  14.300  1.00  0.00            
ATOM     59  CZ  ARG     3      53.350  59.220  13.360  1.00  0.00            
ATOM     60  NH1 ARG     3      52.720  58.720  12.270  1.00  0.00            
ATOM     61 1HH1 ARG     3      53.150  57.900  11.870  1.00  0.00            
ATOM     62 2HH1 ARG     3      51.830  59.100  11.990  1.00  0.00            
ATOM     63  NH2 ARG     3      52.660  59.990  14.210  1.00  0.00            
ATOM     64 1HH2 ARG     3      53.030  60.290  15.110  1.00  0.00            
ATOM     65 2HH2 ARG     3      51.780  60.400  13.940  1.00  0.00            
ATOM     66  C   ARG     3      55.230  53.650  13.740  1.00  0.00            
ATOM     67  O   ARG     3      54.670  53.010  12.840  1.00  0.00            
ATOM     68  N   TRP     4      54.770  53.710  14.990  1.00  0.00            
ATOM     69  H   TRP     4      55.380  54.220  15.610  1.00  0.00            
ATOM     70  CA  TRP     4      53.510  53.140  15.420  1.00  0.00            
ATOM     71  HA  TRP     4      52.840  53.060  14.570  1.00  0.00            
ATOM     72  CB  TRP     4      53.700  51.770  16.070  1.00  0.00            
ATOM     73  HB1 TRP     4      53.950  51.050  15.290  1.00  0.00            
ATOM     74  HB2 TRP     4      52.770  51.450  16.520  1.00  0.00            
ATOM     75  CG  TRP     4      54.820  51.730  17.060  1.00  0.00            
ATOM     76  CD1 TRP     4      56.060  51.310  16.680  1.00  0.00            
ATOM     77  HD1 TRP     4      56.340  51.010  15.690  1.00  0.00            
ATOM     78  NE1 TRP     4      56.910  51.460  17.760  1.00  0.00            
ATOM     79  HE1 TRP     4      57.880  51.200  17.830  1.00  0.00            
ATOM     80  CE2 TRP     4      56.250  52.060  18.820  1.00  0.00            
ATOM     81  CZ2 TRP     4      56.710  52.590  20.020  1.00  0.00            
ATOM     82  HZ2 TRP     4      57.770  52.550  20.280  1.00  0.00            
ATOM     83  CH2 TRP     4      55.790  53.140  20.930  1.00  0.00            
ATOM     84  HH2 TRP     4      56.260  53.530  21.820  1.00  0.00            
ATOM     85  CZ3 TRP     4      54.410  53.080  20.670  1.00  0.00            
ATOM     86  HZ3 TRP     4      53.710  53.450  21.410  1.00  0.00            
ATOM     87  CE3 TRP     4      53.980  52.670  19.400  1.00  0.00            
ATOM     88  HE3 TRP     4      52.930  52.690  19.170  1.00  0.00            
ATOM     89  CD2 TRP     4      54.880  52.180  18.450  1.00  0.00            
ATOM     90  C   TRP     4      52.790  54.040  16.430  1.00  0.00            
ATOM     91  O   TRP     4      51.670  53.710  16.800  1.00  0.00            
ATOM     92  N   PHE     5      53.430  55.100  16.930  1.00  0.00            
ATOM     93  H   PHE     5      54.310  55.350  16.500  1.00  0.00            
ATOM     94  CA  PHE     5      52.870  56.040  17.860  1.00  0.00            
ATOM     95  HA  PHE     5      52.140  55.470  18.440  1.00  0.00            
ATOM     96  CB  PHE     5      53.920  56.450  18.890  1.00  0.00            
ATOM     97  HB1 PHE     5      54.760  56.930  18.380  1.00  0.00            
ATOM     98  HB2 PHE     5      54.310  55.550  19.370  1.00  0.00            
ATOM     99  CG  PHE     5      53.430  57.400  19.960  1.00  0.00            
ATOM    100  CD1 PHE     5      52.730  56.970  21.090  1.00  0.00            
ATOM    101  HD1 PHE     5      52.520  55.920  21.240  1.00  0.00            
ATOM    102  CE1 PHE     5      52.250  57.880  22.030  1.00  0.00            
ATOM    103  HE1 PHE     5      51.600  57.530  22.820  1.00  0.00            
ATOM    104  CZ  PHE     5      52.610  59.230  21.980  1.00  0.00            
ATOM    105  HZ  PHE     5      52.260  59.940  22.720  1.00  0.00            
ATOM    106  CE2 PHE     5      53.340  59.640  20.860  1.00  0.00            
ATOM    107  HE2 PHE     5      53.450  60.720  20.780  1.00  0.00            
ATOM    108  CD2 PHE     5      53.730  58.770  19.840  1.00  0.00            
ATOM    109  HD2 PHE     5      54.290  59.110  18.990  1.00  0.00            
ATOM    110  C   PHE     5      52.230  57.190  17.080  1.00  0.00            
ATOM    111  O   PHE     5      52.880  57.870  16.290  1.00  0.00            
ATOM    112  N   HIS     6      50.970  57.510  17.390  1.00  0.00            
ATOM    113  H   HIS     6      50.540  56.930  18.100  1.00  0.00            
ATOM    114  CA  HIS     6      50.250  58.680  16.900  1.00  0.00            
ATOM    115  HA  HIS     6      50.820  59.360  16.270  1.00  0.00            
ATOM    116  CB  HIS     6      49.200  58.230  15.900  1.00  0.00            
ATOM    117  HB1 HIS     6      48.780  59.160  15.510  1.00  0.00            
ATOM    118  HB2 HIS     6      48.400  57.690  16.420  1.00  0.00            
ATOM    119  CG  HIS     6      49.730  57.380  14.780  1.00  0.00            
ATOM    120  ND1 HIS     6      49.720  57.670  13.420  1.00  0.00            
ATOM    121  CE1 HIS     6      50.050  56.560  12.750  1.00  0.00            
ATOM    122  HE1 HIS     6      50.140  56.510  11.670  1.00  0.00            
ATOM    123  NE2 HIS     6      50.340  55.560  13.590  1.00  0.00            
ATOM    124  HE2 HIS     6      50.820  54.690  13.380  1.00  0.00            
ATOM    125  CD2 HIS     6      50.140  56.070  14.860  1.00  0.00            
ATOM    126  HD2 HIS     6      50.190  55.490  15.770  1.00  0.00            
ATOM    127  C   HIS     6      49.700  59.530  18.030  1.00  0.00            
ATOM    128  O   HIS     6      48.880  59.030  18.790  1.00  0.00            
ATOM    129  N   PRO     7      50.080  60.810  18.130  1.00  0.00            
ATOM    130  CD  PRO     7      50.950  61.570  17.260  1.00  0.00            
ATOM    131  HD1 PRO     7      50.540  61.640  16.250  1.00  0.00            
ATOM    132  HD2 PRO     7      51.860  60.980  17.200  1.00  0.00            
ATOM    133  CG  PRO     7      51.180  62.980  17.800  1.00  0.00            
ATOM    134  HG1 PRO     7      50.390  63.610  17.420  1.00  0.00            
ATOM    135  HG2 PRO     7      52.180  63.200  17.430  1.00  0.00            
ATOM    136  CB  PRO     7      51.010  62.690  19.300  1.00  0.00            
ATOM    137  HB1 PRO     7      50.700  63.650  19.730  1.00  0.00            
ATOM    138  HB2 PRO     7      51.940  62.330  19.730  1.00  0.00            
ATOM    139  CA  PRO     7      49.890  61.660  19.290  1.00  0.00            
ATOM    140  HA  PRO     7      50.020  61.160  20.250  1.00  0.00            
ATOM    141  C   PRO     7      48.540  62.370  19.260  1.00  0.00            
ATOM    142  O   PRO     7      48.120  62.850  20.320  1.00  0.00            
ATOM    143  N   ASN     8      47.820  62.570  18.170  1.00  0.00            
ATOM    144  H   ASN     8      48.080  62.160  17.270  1.00  0.00            
ATOM    145  CA  ASN     8      46.630  63.370  18.050  1.00  0.00            
ATOM    146  HA  ASN     8      46.420  63.810  19.030  1.00  0.00            
ATOM    147  CB  ASN     8      46.890  64.610  17.200  1.00  0.00            
ATOM    148  HB1 ASN     8      45.990  65.010  16.730  1.00  0.00            
ATOM    149  HB2 ASN     8      47.660  64.450  16.450  1.00  0.00            
ATOM    150  CG  ASN     8      47.500  65.770  17.980  1.00  0.00            
ATOM    151  OD1 ASN     8      48.700  65.930  18.120  1.00  0.00            
ATOM    152  ND2 ASN     8      46.650  66.660  18.480  1.00  0.00            
ATOM    153 1HD2 ASN     8      45.650  66.550  18.340  1.00  0.00            
ATOM    154 2HD2 ASN     8      46.960  67.560  18.800  1.00  0.00            
ATOM    155  C   ASN     8      45.320  62.620  17.830  1.00  0.00            
ATOM    156  O   ASN     8      44.260  63.240  17.780  1.00  0.00            
ATOM    157  N   ILE     9      45.320  61.280  17.760  1.00  0.00            
ATOM    158  H   ILE     9      46.230  60.860  17.820  1.00  0.00            
ATOM    159  CA  ILE     9      44.210  60.510  17.240  1.00  0.00            
ATOM    160  HA  ILE     9      43.530  61.100  16.630  1.00  0.00            
ATOM    161  CB  ILE     9      44.640  59.330  16.360  1.00  0.00            
ATOM    162  HB  ILE     9      43.770  58.780  15.980  1.00  0.00            
ATOM    163  CG2 ILE     9      45.130  59.960  15.060  1.00  0.00            
ATOM    164 1HG2 ILE     9      44.300  60.580  14.690  1.00  0.00            
ATOM    165 2HG2 ILE     9      45.990  60.620  15.040  1.00  0.00            
ATOM    166 3HG2 ILE     9      45.360  59.230  14.300  1.00  0.00            
ATOM    167  CG1 ILE     9      45.510  58.310  17.080  1.00  0.00            
ATOM    168 1HG1 ILE     9      44.870  57.940  17.880  1.00  0.00            
ATOM    169 2HG1 ILE     9      46.430  58.780  17.430  1.00  0.00            
ATOM    170  CD  ILE     9      45.850  57.170  16.140  1.00  0.00            
ATOM    171  HD1 ILE     9      44.870  56.840  15.800  1.00  0.00            
ATOM    172  HD2 ILE     9      46.470  57.570  15.330  1.00  0.00            
ATOM    173  HD3 ILE     9      46.370  56.380  16.690  1.00  0.00            
ATOM    174  C   ILE     9      43.310  60.090  18.390  1.00  0.00            
ATOM    175  O   ILE     9      43.700  60.020  19.560  1.00  0.00            
ATOM    176  N   THR    10      42.080  59.740  18.010  1.00  0.00            
ATOM    177  H   THR    10      41.880  59.650  17.020  1.00  0.00            
ATOM    178  CA  THR    10      41.060  59.150  18.840  1.00  0.00            
ATOM    179  HA  THR    10      41.200  59.360  19.910  1.00  0.00            
ATOM    180  CB  THR    10      39.680  59.680  18.450  1.00  0.00            
ATOM    181  HB  THR    10      38.850  59.160  18.930  1.00  0.00            
ATOM    182  CG2 THR    10      39.660  61.160  18.820  1.00  0.00            
ATOM    183 1HG2 THR    10      38.710  61.650  18.700  1.00  0.00            
ATOM    184 2HG2 THR    10      39.940  61.380  19.860  1.00  0.00            
ATOM    185 3HG2 THR    10      40.290  61.750  18.150  1.00  0.00            
ATOM    186  OG1 THR    10      39.420  59.650  17.060  1.00  0.00            
ATOM    187  HG1 THR    10      40.060  60.120  16.540  1.00  0.00            
ATOM    188  C   THR    10      41.070  57.640  18.650  1.00  0.00            
ATOM    189  O   THR    10      41.610  57.070  17.700  1.00  0.00            
ATOM    190  N   GLY    11      40.330  56.960  19.520  1.00  0.00            
ATOM    191  H   GLY    11      40.090  57.410  20.390  1.00  0.00            
ATOM    192  CA  GLY    11      40.010  55.550  19.460  1.00  0.00            
ATOM    193  HA1 GLY    11      39.310  55.280  20.250  1.00  0.00            
ATOM    194  HA2 GLY    11      40.900  54.920  19.450  1.00  0.00            
ATOM    195  C   GLY    11      39.280  55.240  18.160  1.00  0.00            
ATOM    196  O   GLY    11      39.640  54.230  17.580  1.00  0.00            
ATOM    197  N   VAL    12      38.580  56.250  17.620  1.00  0.00            
ATOM    198  H   VAL    12      38.630  57.120  18.120  1.00  0.00            
ATOM    199  CA  VAL    12      37.790  56.020  16.420  1.00  0.00            
ATOM    200  HA  VAL    12      37.240  55.080  16.490  1.00  0.00            
ATOM    201  CB  VAL    12      36.690  57.070  16.340  1.00  0.00            
ATOM    202  HB  VAL    12      37.160  58.060  16.270  1.00  0.00            
ATOM    203  CG1 VAL    12      35.770  56.920  15.140  1.00  0.00            
ATOM    204 1HG1 VAL    12      34.950  57.630  15.280  1.00  0.00            
ATOM    205 2HG1 VAL    12      36.310  57.100  14.210  1.00  0.00            
ATOM    206 3HG1 VAL    12      35.260  55.960  15.170  1.00  0.00            
ATOM    207  CG2 VAL    12      35.790  57.010  17.570  1.00  0.00            
ATOM    208 1HG2 VAL    12      35.040  57.790  17.460  1.00  0.00            
ATOM    209 2HG2 VAL    12      35.430  55.990  17.710  1.00  0.00            
ATOM    210 3HG2 VAL    12      36.230  57.300  18.530  1.00  0.00            
ATOM    211  C   VAL    12      38.700  56.100  15.190  1.00  0.00            
ATOM    212  O   VAL    12      38.430  55.510  14.140  1.00  0.00            
ATOM    213  N   GLU    13      39.820  56.800  15.340  1.00  0.00            
ATOM    214  H   GLU    13      40.020  57.290  16.190  1.00  0.00            
ATOM    215  CA  GLU    13      40.780  56.920  14.260  1.00  0.00            
ATOM    216  HA  GLU    13      40.190  56.850  13.350  1.00  0.00            
ATOM    217  CB  GLU    13      41.440  58.290  14.380  1.00  0.00            
ATOM    218  HB1 GLU    13      42.240  58.220  13.640  1.00  0.00            
ATOM    219  HB2 GLU    13      41.820  58.380  15.390  1.00  0.00            
ATOM    220  CG  GLU    13      40.450  59.330  13.890  1.00  0.00            
ATOM    221  HG1 GLU    13      39.480  59.200  14.380  1.00  0.00            
ATOM    222  HG2 GLU    13      40.330  59.210  12.820  1.00  0.00            
ATOM    223  CD  GLU    13      41.040  60.710  14.160  1.00  0.00            
ATOM    224  OE1 GLU    13      41.110  61.070  15.350  1.00  0.00            
ATOM    225  OE2 GLU    13      41.460  61.440  13.240  1.00  0.00            
ATOM    226  C   GLU    13      41.860  55.840  14.230  1.00  0.00            
ATOM    227  O   GLU    13      42.200  55.410  13.140  1.00  0.00            
ATOM    228  N   ALA    14      42.240  55.350  15.420  1.00  0.00            
ATOM    229  H   ALA    14      41.960  55.860  16.250  1.00  0.00            
ATOM    230  CA  ALA    14      42.860  54.040  15.520  1.00  0.00            
ATOM    231  HA  ALA    14      43.750  54.070  14.890  1.00  0.00            
ATOM    232  CB  ALA    14      43.250  53.820  16.980  1.00  0.00            
ATOM    233  HB1 ALA    14      42.420  53.710  17.670  1.00  0.00            
ATOM    234  HB2 ALA    14      43.730  52.850  17.130  1.00  0.00            
ATOM    235  HB3 ALA    14      43.780  54.640  17.440  1.00  0.00            
ATOM    236  C   ALA    14      42.040  52.870  15.010  1.00  0.00            
ATOM    237  O   ALA    14      42.540  52.020  14.280  1.00  0.00            
ATOM    238  N   GLU    15      40.730  52.770  15.220  1.00  0.00            
ATOM    239  H   GLU    15      40.180  53.510  15.670  1.00  0.00            
ATOM    240  CA  GLU    15      39.900  51.740  14.650  1.00  0.00            
ATOM    241  HA  GLU    15      40.130  50.710  14.970  1.00  0.00            
ATOM    242  CB  GLU    15      38.490  51.880  15.230  1.00  0.00            
ATOM    243  HB1 GLU    15      38.130  52.820  14.810  1.00  0.00            
ATOM    244  HB2 GLU    15      38.490  51.860  16.320  1.00  0.00            
ATOM    245  CG  GLU    15      37.630  50.720  14.750  1.00  0.00            
ATOM    246  HG1 GLU    15      38.060  49.830  15.210  1.00  0.00            
ATOM    247  HG2 GLU    15      37.540  50.680  13.670  1.00  0.00            
ATOM    248  CD  GLU    15      36.190  50.890  15.250  1.00  0.00            
ATOM    249  OE1 GLU    15      35.910  50.320  16.330  1.00  0.00            
ATOM    250  OE2 GLU    15      35.400  51.580  14.580  1.00  0.00            
ATOM    251  C   GLU    15      40.010  51.750  13.130  1.00  0.00            
ATOM    252  O   GLU    15      40.140  50.660  12.580  1.00  0.00            
ATOM    253  N   ASN    16      39.900  52.890  12.480  1.00  0.00            
ATOM    254  H   ASN    16      39.710  53.800  12.900  1.00  0.00            
ATOM    255  CA  ASN    16      39.870  52.970  11.030  1.00  0.00            
ATOM    256  HA  ASN    16      39.110  52.260  10.700  1.00  0.00            
ATOM    257  CB  ASN    16      39.420  54.380  10.680  1.00  0.00            
ATOM    258  HB1 ASN    16      40.090  55.130  11.120  1.00  0.00            
ATOM    259  HB2 ASN    16      38.440  54.600  11.080  1.00  0.00            
ATOM    260  CG  ASN    16      39.390  54.650   9.190  1.00  0.00            
ATOM    261  OD1 ASN    16      38.560  54.240   8.380  1.00  0.00            
ATOM    262  ND2 ASN    16      40.250  55.560   8.740  1.00  0.00            
ATOM    263 1HD2 ASN    16      40.930  55.860   9.420  1.00  0.00            
ATOM    264 2HD2 ASN    16      40.320  55.710   7.740  1.00  0.00            
ATOM    265  C   ASN    16      41.200  52.590  10.390  1.00  0.00            
ATOM    266  O   ASN    16      41.250  51.810   9.450  1.00  0.00            
ATOM    267  N   LEU    17      42.300  53.140  10.900  1.00  0.00            
ATOM    268  H   LEU    17      42.260  53.780  11.690  1.00  0.00            
ATOM    269  CA  LEU    17      43.570  52.920  10.260  1.00  0.00            
ATOM    270  HA  LEU    17      43.510  53.220   9.210  1.00  0.00            
ATOM    271  CB  LEU    17      44.600  53.790  10.990  1.00  0.00            
ATOM    272  HB1 LEU    17      44.990  53.310  11.890  1.00  0.00            
ATOM    273  HB2 LEU    17      44.170  54.750  11.260  1.00  0.00            
ATOM    274  CG  LEU    17      45.820  53.980  10.090  1.00  0.00            
ATOM    275  HG  LEU    17      46.160  53.020   9.690  1.00  0.00            
ATOM    276  CD1 LEU    17      45.600  55.080   9.060  1.00  0.00            
ATOM    277 1HD1 LEU    17      46.440  55.300   8.410  1.00  0.00            
ATOM    278 2HD1 LEU    17      44.700  54.820   8.490  1.00  0.00            
ATOM    279 3HD1 LEU    17      45.240  55.970   9.570  1.00  0.00            
ATOM    280  CD2 LEU    17      46.980  54.540  10.900  1.00  0.00            
ATOM    281 1HD2 LEU    17      47.820  54.760  10.220  1.00  0.00            
ATOM    282 2HD2 LEU    17      46.730  55.540  11.240  1.00  0.00            
ATOM    283 3HD2 LEU    17      47.220  53.770  11.640  1.00  0.00            
ATOM    284  C   LEU    17      43.890  51.430  10.250  1.00  0.00            
ATOM    285  O   LEU    17      44.330  50.920   9.220  1.00  0.00            
ATOM    286  N   LEU    18      43.650  50.730  11.360  1.00  0.00            
ATOM    287  H   LEU    18      43.420  51.280  12.170  1.00  0.00            
ATOM    288  CA  LEU    18      43.710  49.280  11.450  1.00  0.00            
ATOM    289  HA  LEU    18      44.740  48.970  11.340  1.00  0.00            
ATOM    290  CB  LEU    18      43.440  48.850  12.890  1.00  0.00            
ATOM    291  HB1 LEU    18      42.930  47.880  12.880  1.00  0.00            
ATOM    292  HB2 LEU    18      42.630  49.450  13.300  1.00  0.00            
ATOM    293  CG  LEU    18      44.590  48.990  13.880  1.00  0.00            
ATOM    294  HG  LEU    18      45.110  49.930  13.720  1.00  0.00            
ATOM    295  CD1 LEU    18      44.220  49.000  15.360  1.00  0.00            
ATOM    296 1HD1 LEU    18      43.440  49.720  15.630  1.00  0.00            
ATOM    297 2HD1 LEU    18      43.820  48.060  15.700  1.00  0.00            
ATOM    298 3HD1 LEU    18      45.000  49.230  16.090  1.00  0.00            
ATOM    299  CD2 LEU    18      45.600  47.850  13.750  1.00  0.00            
ATOM    300 1HD2 LEU    18      45.170  46.930  14.140  1.00  0.00            
ATOM    301 2HD2 LEU    18      45.900  47.700  12.720  1.00  0.00            
ATOM    302 3HD2 LEU    18      46.460  48.050  14.390  1.00  0.00            
ATOM    303  C   LEU    18      42.890  48.550  10.390  1.00  0.00            
ATOM    304  O   LEU    18      43.440  47.750   9.640  1.00  0.00            
ATOM    305  N   LEU    19      41.600  48.890  10.380  1.00  0.00            
ATOM    306  H   LEU    19      41.290  49.520  11.110  1.00  0.00            
ATOM    307  CA  LEU    19      40.630  48.320   9.460  1.00  0.00            
ATOM    308  HA  LEU    19      40.760  47.240   9.580  1.00  0.00            
ATOM    309  CB  LEU    19      39.190  48.610   9.840  1.00  0.00            
ATOM    310  HB1 LEU    19      38.620  48.150   9.030  1.00  0.00            
ATOM    311  HB2 LEU    19      39.040  49.690   9.720  1.00  0.00            
ATOM    312  CG  LEU    19      38.550  48.150  11.150  1.00  0.00            
ATOM    313  HG  LEU    19      39.240  48.460  11.950  1.00  0.00            
ATOM    314  CD1 LEU    19      37.210  48.810  11.480  1.00  0.00            
ATOM    315 1HD1 LEU    19      36.880  48.400  12.430  1.00  0.00            
ATOM    316 2HD1 LEU    19      37.340  49.880  11.630  1.00  0.00            
ATOM    317 3HD1 LEU    19      36.530  48.540  10.670  1.00  0.00            
ATOM    318  CD2 LEU    19      38.350  46.640  11.090  1.00  0.00            
ATOM    319 1HD2 LEU    19      38.110  46.370  12.120  1.00  0.00            
ATOM    320 2HD2 LEU    19      37.410  46.360  10.620  1.00  0.00            
ATOM    321 3HD2 LEU    19      39.260  46.130  10.780  1.00  0.00            
ATOM    322  C   LEU    19      40.940  48.630   8.010  1.00  0.00            
ATOM    323  O   LEU    19      40.470  47.940   7.110  1.00  0.00            
ATOM    324  N   THR    20      41.830  49.590   7.740  1.00  0.00            
ATOM    325  H   THR    20      42.170  50.140   8.510  1.00  0.00            
ATOM    326  CA  THR    20      42.060  50.060   6.390  1.00  0.00            
ATOM    327  HA  THR    20      41.310  49.730   5.670  1.00  0.00            
ATOM    328  CB  THR    20      42.010  51.580   6.390  1.00  0.00            
ATOM    329  HB  THR    20      42.840  52.050   6.940  1.00  0.00            
ATOM    330  CG2 THR    20      42.170  52.050   4.940  1.00  0.00            
ATOM    331 1HG2 THR    20      42.170  53.130   4.850  1.00  0.00            
ATOM    332 2HG2 THR    20      43.150  51.670   4.670  1.00  0.00            
ATOM    333 3HG2 THR    20      41.430  51.660   4.250  1.00  0.00            
ATOM    334  OG1 THR    20      40.770  52.030   6.890  1.00  0.00            
ATOM    335  HG1 THR    20      40.610  51.800   7.810  1.00  0.00            
ATOM    336  C   THR    20      43.460  49.640   5.970  1.00  0.00            
ATOM    337  O   THR    20      43.590  49.100   4.870  1.00  0.00            
ATOM    338  N   ARG    21      44.520  49.890   6.750  1.00  0.00            
ATOM    339  H   ARG    21      44.310  50.190   7.690  1.00  0.00            
ATOM    340  CA  ARG    21      45.920  49.660   6.490  1.00  0.00            
ATOM    341  HA  ARG    21      46.090  49.290   5.470  1.00  0.00            
ATOM    342  CB  ARG    21      46.660  50.990   6.450  1.00  0.00            
ATOM    343  HB1 ARG    21      47.690  50.780   6.150  1.00  0.00            
ATOM    344  HB2 ARG    21      46.710  51.500   7.420  1.00  0.00            
ATOM    345  CG  ARG    21      46.150  51.860   5.310  1.00  0.00            
ATOM    346  HG1 ARG    21      45.290  52.370   5.750  1.00  0.00            
ATOM    347  HG2 ARG    21      45.950  51.140   4.530  1.00  0.00            
ATOM    348  CD  ARG    21      47.200  52.870   4.820  1.00  0.00            
ATOM    349  HD1 ARG    21      46.770  53.390   3.970  1.00  0.00            
ATOM    350  HD2 ARG    21      48.160  52.550   4.470  1.00  0.00            
ATOM    351  NE  ARG    21      47.520  53.860   5.860  1.00  0.00            
ATOM    352  HE  ARG    21      46.730  54.470   5.930  1.00  0.00            
ATOM    353  CZ  ARG    21      48.720  54.100   6.400  1.00  0.00            
ATOM    354  NH1 ARG    21      49.770  53.270   6.400  1.00  0.00            
ATOM    355 1HH1 ARG    21      49.900  52.510   5.760  1.00  0.00            
ATOM    356 2HH1 ARG    21      50.600  53.610   6.880  1.00  0.00            
ATOM    357  NH2 ARG    21      48.820  55.230   7.100  1.00  0.00            
ATOM    358 1HH2 ARG    21      48.080  55.920   7.030  1.00  0.00            
ATOM    359 2HH2 ARG    21      49.600  55.470   7.700  1.00  0.00            
ATOM    360  C   ARG    21      46.670  48.700   7.390  1.00  0.00            
ATOM    361  O   ARG    21      47.870  48.450   7.200  1.00  0.00            
ATOM    362  N   GLY    22      45.970  48.070   8.340  1.00  0.00            
ATOM    363  H   GLY    22      45.030  48.380   8.550  1.00  0.00            
ATOM    364  CA  GLY    22      46.570  47.000   9.110  1.00  0.00            
ATOM    365  HA1 GLY    22      46.270  47.080  10.160  1.00  0.00            
ATOM    366  HA2 GLY    22      47.650  47.120   9.100  1.00  0.00            
ATOM    367  C   GLY    22      46.250  45.610   8.570  1.00  0.00            
ATOM    368  O   GLY    22      45.230  45.430   7.900  1.00  0.00            
ATOM    369  N   VAL    23      47.170  44.670   8.790  1.00  0.00            
ATOM    370  H   VAL    23      47.970  45.000   9.300  1.00  0.00            
ATOM    371  CA  VAL    23      47.030  43.240   8.600  1.00  0.00            
ATOM    372  HA  VAL    23      46.170  43.060   7.960  1.00  0.00            
ATOM    373  CB  VAL    23      48.240  42.600   7.910  1.00  0.00            
ATOM    374  HB  VAL    23      48.110  41.520   7.930  1.00  0.00            
ATOM    375  CG1 VAL    23      48.550  42.750   6.430  1.00  0.00            
ATOM    376 1HG1 VAL    23      49.150  43.650   6.260  1.00  0.00            
ATOM    377 2HG1 VAL    23      49.200  41.910   6.150  1.00  0.00            
ATOM    378 3HG1 VAL    23      47.700  42.920   5.760  1.00  0.00            
ATOM    379  CG2 VAL    23      49.530  42.830   8.690  1.00  0.00            
ATOM    380 1HG2 VAL    23      49.370  42.700   9.760  1.00  0.00            
ATOM    381 2HG2 VAL    23      50.160  42.050   8.260  1.00  0.00            
ATOM    382 3HG2 VAL    23      50.090  43.700   8.360  1.00  0.00            
ATOM    383  C   VAL    23      46.710  42.680   9.980  1.00  0.00            
ATOM    384  O   VAL    23      46.720  43.410  10.970  1.00  0.00            
ATOM    385  N   ASP    24      46.390  41.390  10.050  1.00  0.00            
ATOM    386  H   ASP    24      46.490  40.920   9.160  1.00  0.00            
ATOM    387  CA  ASP    24      46.380  40.590  11.260  1.00  0.00            
ATOM    388  HA  ASP    24      45.660  41.120  11.860  1.00  0.00            
ATOM    389  CB  ASP    24      45.950  39.140  11.040  1.00  0.00            
ATOM    390  HB1 ASP    24      46.870  38.650  10.740  1.00  0.00            
ATOM    391  HB2 ASP    24      45.370  39.250  10.110  1.00  0.00            
ATOM    392  CG  ASP    24      45.230  38.550  12.230  1.00  0.00            
ATOM    393  OD1 ASP    24      43.990  38.770  12.310  1.00  0.00            
ATOM    394  OD2 ASP    24      45.850  37.790  13.010  1.00  0.00            
ATOM    395  C   ASP    24      47.680  40.720  12.030  1.00  0.00            
ATOM    396  O   ASP    24      48.760  40.500  11.480  1.00  0.00            
ATOM    397  N   GLY    25      47.590  41.120  13.300  1.00  0.00            
ATOM    398  H   GLY    25      46.660  41.300  13.670  1.00  0.00            
ATOM    399  CA  GLY    25      48.720  41.360  14.190  1.00  0.00            
ATOM    400  HA1 GLY    25      49.280  40.430  14.100  1.00  0.00            
ATOM    401  HA2 GLY    25      48.400  41.490  15.220  1.00  0.00            
ATOM    402  C   GLY    25      49.470  42.640  13.870  1.00  0.00            
ATOM    403  O   GLY    25      50.510  42.810  14.510  1.00  0.00            
ATOM    404  N   SER    26      48.920  43.540  13.060  1.00  0.00            
ATOM    405  H   SER    26      48.140  43.260  12.480  1.00  0.00            
ATOM    406  CA  SER    26      49.390  44.910  13.100  1.00  0.00            
ATOM    407  HA  SER    26      50.480  44.890  13.180  1.00  0.00            
ATOM    408  CB  SER    26      48.970  45.590  11.800  1.00  0.00            
ATOM    409  HB1 SER    26      49.360  45.100  10.900  1.00  0.00            
ATOM    410  HB2 SER    26      49.440  46.570  11.720  1.00  0.00            
ATOM    411  OG  SER    26      47.590  45.820  11.600  1.00  0.00            
ATOM    412  HG  SER    26      47.170  44.960  11.490  1.00  0.00            
ATOM    413  C   SER    26      48.910  45.710  14.310  1.00  0.00            
ATOM    414  O   SER    26      47.900  45.380  14.920  1.00  0.00            
ATOM    415  N   PHE    27      49.710  46.720  14.660  1.00  0.00            
ATOM    416  H   PHE    27      50.490  46.960  14.060  1.00  0.00            
ATOM    417  CA  PHE    27      49.540  47.450  15.890  1.00  0.00            
ATOM    418  HA  PHE    27      48.500  47.430  16.190  1.00  0.00            
ATOM    419  CB  PHE    27      50.180  46.710  17.060  1.00  0.00            
ATOM    420  HB1 PHE    27      49.780  45.710  17.240  1.00  0.00            
ATOM    421  HB2 PHE    27      49.910  47.170  18.000  1.00  0.00            
ATOM    422  CG  PHE    27      51.690  46.690  17.100  1.00  0.00            
ATOM    423  CD1 PHE    27      52.370  45.540  16.700  1.00  0.00            
ATOM    424  HD1 PHE    27      51.840  44.590  16.700  1.00  0.00            
ATOM    425  CE1 PHE    27      53.760  45.560  16.570  1.00  0.00            
ATOM    426  HE1 PHE    27      54.250  44.660  16.250  1.00  0.00            
ATOM    427  CZ  PHE    27      54.480  46.700  16.980  1.00  0.00            
ATOM    428  HZ  PHE    27      55.550  46.730  16.900  1.00  0.00            
ATOM    429  CE2 PHE    27      53.830  47.850  17.430  1.00  0.00            
ATOM    430  HE2 PHE    27      54.410  48.710  17.720  1.00  0.00            
ATOM    431  CD2 PHE    27      52.430  47.790  17.540  1.00  0.00            
ATOM    432  HD2 PHE    27      51.850  48.690  17.720  1.00  0.00            
ATOM    433  C   PHE    27      49.940  48.910  15.890  1.00  0.00            
ATOM    434  O   PHE    27      50.900  49.290  15.220  1.00  0.00            
ATOM    435  N   LEU    28      49.180  49.790  16.550  1.00  0.00            
ATOM    436  H   LEU    28      48.360  49.420  17.000  1.00  0.00            
ATOM    437  CA  LEU    28      49.490  51.180  16.820  1.00  0.00            
ATOM    438  HA  LEU    28      50.560  51.340  16.820  1.00  0.00            
ATOM    439  CB  LEU    28      49.000  52.170  15.770  1.00  0.00            
ATOM    440  HB1 LEU    28      49.440  51.810  14.840  1.00  0.00            
ATOM    441  HB2 LEU    28      49.410  53.140  16.060  1.00  0.00            
ATOM    442  CG  LEU    28      47.490  52.310  15.580  1.00  0.00            
ATOM    443  HG  LEU    28      46.960  51.360  15.730  1.00  0.00            
ATOM    444  CD1 LEU    28      46.960  53.430  16.460  1.00  0.00            
ATOM    445 1HD1 LEU    28      47.500  54.360  16.260  1.00  0.00            
ATOM    446 2HD1 LEU    28      45.950  53.710  16.110  1.00  0.00            
ATOM    447 3HD1 LEU    28      46.980  53.180  17.520  1.00  0.00            
ATOM    448  CD2 LEU    28      47.360  52.700  14.110  1.00  0.00            
ATOM    449 1HD2 LEU    28      46.360  53.060  13.850  1.00  0.00            
ATOM    450 2HD2 LEU    28      47.950  53.550  13.780  1.00  0.00            
ATOM    451 3HD2 LEU    28      47.730  51.920  13.450  1.00  0.00            
ATOM    452  C   LEU    28      49.070  51.620  18.210  1.00  0.00            
ATOM    453  O   LEU    28      47.970  51.230  18.580  1.00  0.00            
ATOM    454  N   ALA    29      49.750  52.530  18.910  1.00  0.00            
ATOM    455  H   ALA    29      50.500  53.020  18.450  1.00  0.00            
ATOM    456  CA  ALA    29      49.310  53.190  20.140  1.00  0.00            
ATOM    457  HA  ALA    29      48.360  52.720  20.400  1.00  0.00            
ATOM    458  CB  ALA    29      50.250  52.830  21.290  1.00  0.00            
ATOM    459  HB1 ALA    29      50.380  51.790  21.560  1.00  0.00            
ATOM    460  HB2 ALA    29      51.220  53.240  21.040  1.00  0.00            
ATOM    461  HB3 ALA    29      49.880  53.360  22.170  1.00  0.00            
ATOM    462  C   ALA    29      49.080  54.690  19.980  1.00  0.00            
ATOM    463  O   ALA    29      49.620  55.330  19.090  1.00  0.00            
ATOM    464  N   ARG    30      48.230  55.240  20.840  1.00  0.00            
ATOM    465  H   ARG    30      47.950  54.660  21.620  1.00  0.00            
ATOM    466  CA  ARG    30      47.920  56.640  21.020  1.00  0.00            
ATOM    467  HA  ARG    30      48.650  57.190  20.430  1.00  0.00            
ATOM    468  CB  ARG    30      46.610  56.980  20.310  1.00  0.00            
ATOM    469  HB1 ARG    30      46.730  56.670  19.270  1.00  0.00            
ATOM    470  HB2 ARG    30      46.360  58.030  20.190  1.00  0.00            
ATOM    471  CG  ARG    30      45.440  56.290  21.000  1.00  0.00            
ATOM    472  HG1 ARG    30      45.400  56.590  22.050  1.00  0.00            
ATOM    473  HG2 ARG    30      45.630  55.230  21.130  1.00  0.00            
ATOM    474  CD  ARG    30      44.060  56.700  20.490  1.00  0.00            
ATOM    475  HD1 ARG    30      43.960  56.380  19.440  1.00  0.00            
ATOM    476  HD2 ARG    30      43.920  57.790  20.500  1.00  0.00            
ATOM    477  NE  ARG    30      43.040  55.890  21.150  1.00  0.00            
ATOM    478  HE  ARG    30      42.670  55.110  20.630  1.00  0.00            
ATOM    479  CZ  ARG    30      42.660  56.040  22.420  1.00  0.00            
ATOM    480  NH1 ARG    30      41.700  55.220  22.860  1.00  0.00            
ATOM    481 1HH1 ARG    30      41.450  54.450  22.260  1.00  0.00            
ATOM    482 2HH1 ARG    30      41.490  55.170  23.850  1.00  0.00            
ATOM    483  NH2 ARG    30      43.180  56.940  23.270  1.00  0.00            
ATOM    484 1HH2 ARG    30      43.840  57.620  22.920  1.00  0.00            
ATOM    485 2HH2 ARG    30      42.850  57.000  24.220  1.00  0.00            
ATOM    486  C   ARG    30      47.850  57.050  22.490  1.00  0.00            
ATOM    487  O   ARG    30      47.870  56.190  23.370  1.00  0.00            
ATOM    488  N   PRO    31      47.700  58.360  22.700  1.00  0.00            
ATOM    489  CD  PRO    31      48.170  59.400  21.810  1.00  0.00            
ATOM    490  HD1 PRO    31      47.610  59.330  20.870  1.00  0.00            
ATOM    491  HD2 PRO    31      49.220  59.210  21.640  1.00  0.00            
ATOM    492  CG  PRO    31      48.040  60.640  22.690  1.00  0.00            
ATOM    493  HG1 PRO    31      47.050  61.080  22.470  1.00  0.00            
ATOM    494  HG2 PRO    31      48.820  61.390  22.550  1.00  0.00            
ATOM    495  CB  PRO    31      48.150  60.140  24.120  1.00  0.00            
ATOM    496  HB1 PRO    31      47.760  60.830  24.880  1.00  0.00            
ATOM    497  HB2 PRO    31      49.220  59.970  24.210  1.00  0.00            
ATOM    498  CA  PRO    31      47.340  58.860  24.010  1.00  0.00            
ATOM    499  HA  PRO    31      47.620  58.180  24.830  1.00  0.00            
ATOM    500  C   PRO    31      45.850  59.160  24.130  1.00  0.00            
ATOM    501  O   PRO    31      45.060  59.080  23.190  1.00  0.00            
ATOM    502  N   SER    32      45.430  59.660  25.290  1.00  0.00            
ATOM    503  H   SER    32      46.140  59.700  26.020  1.00  0.00            
ATOM    504  CA  SER    32      44.190  60.410  25.470  1.00  0.00            
ATOM    505  HA  SER    32      43.430  59.980  24.820  1.00  0.00            
ATOM    506  CB  SER    32      43.700  60.210  26.910  1.00  0.00            
ATOM    507  HB1 SER    32      44.560  60.170  27.570  1.00  0.00            
ATOM    508  HB2 SER    32      43.180  59.250  26.870  1.00  0.00            
ATOM    509  OG  SER    32      42.640  61.060  27.290  1.00  0.00            
ATOM    510  HG  SER    32      42.180  60.670  28.040  1.00  0.00            
ATOM    511  C   SER    32      44.300  61.880  25.130  1.00  0.00            
ATOM    512  O   SER    32      45.420  62.360  24.930  1.00  0.00            
ATOM    513  N   LYS    33      43.150  62.570  25.090  1.00  0.00            
ATOM    514  H   LYS    33      42.320  62.010  25.040  1.00  0.00            
ATOM    515  CA  LYS    33      43.070  64.000  24.900  1.00  0.00            
ATOM    516  HA  LYS    33      44.020  64.320  24.490  1.00  0.00            
ATOM    517  CB  LYS    33      42.110  64.330  23.760  1.00  0.00            
ATOM    518  HB1 LYS    33      42.130  65.410  23.610  1.00  0.00            
ATOM    519  HB2 LYS    33      41.090  64.090  24.030  1.00  0.00            
ATOM    520  CG  LYS    33      42.380  63.750  22.370  1.00  0.00            
ATOM    521  HG1 LYS    33      42.810  62.760  22.420  1.00  0.00            
ATOM    522  HG2 LYS    33      43.090  64.350  21.800  1.00  0.00            
ATOM    523  CD  LYS    33      41.130  63.620  21.510  1.00  0.00            
ATOM    524  HD1 LYS    33      40.370  62.970  21.940  1.00  0.00            
ATOM    525  HD2 LYS    33      41.430  63.130  20.580  1.00  0.00            
ATOM    526  CE  LYS    33      40.480  64.990  21.280  1.00  0.00            
ATOM    527  HE1 LYS    33      41.170  65.720  20.840  1.00  0.00            
ATOM    528  HE2 LYS    33      40.160  65.220  22.300  1.00  0.00            
ATOM    529  NZ  LYS    33      39.250  64.870  20.500  1.00  0.00            
ATOM    530  HZ1 LYS    33      38.650  65.680  20.420  1.00  0.00            
ATOM    531  HZ2 LYS    33      39.510  64.660  19.540  1.00  0.00            
ATOM    532  HZ3 LYS    33      38.680  64.120  20.840  1.00  0.00            
ATOM    533  C   LYS    33      42.750  64.810  26.150  1.00  0.00            
ATOM    534  O   LYS    33      42.970  66.020  26.130  1.00  0.00            
ATOM    535  N   SER    34      42.410  64.110  27.240  1.00  0.00            
ATOM    536  H   SER    34      42.140  63.150  27.110  1.00  0.00            
ATOM    537  CA  SER    34      42.120  64.670  28.550  1.00  0.00            
ATOM    538  HA  SER    34      42.010  65.740  28.390  1.00  0.00            
ATOM    539  CB  SER    34      40.800  64.080  29.020  1.00  0.00            
ATOM    540  HB1 SER    34      40.440  64.430  29.990  1.00  0.00            
ATOM    541  HB2 SER    34      40.910  63.020  29.260  1.00  0.00            
ATOM    542  OG  SER    34      39.800  64.270  28.040  1.00  0.00            
ATOM    543  HG  SER    34      39.300  63.450  28.040  1.00  0.00            
ATOM    544  C   SER    34      43.170  64.350  29.600  1.00  0.00            
ATOM    545  O   SER    34      43.370  65.140  30.510  1.00  0.00            
ATOM    546  N   ASN    35      43.850  63.200  29.520  1.00  0.00            
ATOM    547  H   ASN    35      43.730  62.620  28.700  1.00  0.00            
ATOM    548  CA  ASN    35      44.710  62.690  30.570  1.00  0.00            
ATOM    549  HA  ASN    35      44.840  63.470  31.320  1.00  0.00            
ATOM    550  CB  ASN    35      43.990  61.520  31.230  1.00  0.00            
ATOM    551  HB1 ASN    35      43.740  60.690  30.560  1.00  0.00            
ATOM    552  HB2 ASN    35      43.000  61.880  31.470  1.00  0.00            
ATOM    553  CG  ASN    35      44.730  61.100  32.500  1.00  0.00            
ATOM    554  OD1 ASN    35      45.850  61.500  32.820  1.00  0.00            
ATOM    555  ND2 ASN    35      44.080  60.340  33.370  1.00  0.00            
ATOM    556 1HD2 ASN    35      43.180  60.060  32.990  1.00  0.00            
ATOM    557 2HD2 ASN    35      44.420  60.120  34.290  1.00  0.00            
ATOM    558  C   ASN    35      46.110  62.360  30.070  1.00  0.00            
ATOM    559  O   ASN    35      46.200  61.330  29.380  1.00  0.00            
ATOM    560  N   PRO    36      47.090  63.210  30.370  1.00  0.00            
ATOM    561  CD  PRO    36      47.060  64.570  30.840  1.00  0.00            
ATOM    562  HD1 PRO    36      47.170  64.570  31.930  1.00  0.00            
ATOM    563  HD2 PRO    36      46.120  65.050  30.570  1.00  0.00            
ATOM    564  CG  PRO    36      48.240  65.280  30.170  1.00  0.00            
ATOM    565  HG1 PRO    36      48.640  66.130  30.720  1.00  0.00            
ATOM    566  HG2 PRO    36      48.000  65.500  29.130  1.00  0.00            
ATOM    567  CB  PRO    36      49.250  64.130  30.210  1.00  0.00            
ATOM    568  HB1 PRO    36      49.560  64.100  31.250  1.00  0.00            
ATOM    569  HB2 PRO    36      50.080  64.360  29.540  1.00  0.00            
ATOM    570  CA  PRO    36      48.390  62.920  29.820  1.00  0.00            
ATOM    571  HA  PRO    36      48.310  62.950  28.740  1.00  0.00            
ATOM    572  C   PRO    36      49.060  61.630  30.290  1.00  0.00            
ATOM    573  O   PRO    36      50.150  61.340  29.800  1.00  0.00            
ATOM    574  N   GLY    37      48.490  60.890  31.240  1.00  0.00            
ATOM    575  H   GLY    37      47.680  61.270  31.710  1.00  0.00            
ATOM    576  CA  GLY    37      48.910  59.580  31.720  1.00  0.00            
ATOM    577  HA1 GLY    37      49.100  59.710  32.780  1.00  0.00            
ATOM    578  HA2 GLY    37      49.890  59.410  31.260  1.00  0.00            
ATOM    579  C   GLY    37      48.060  58.390  31.360  1.00  0.00            
ATOM    580  O   GLY    37      48.150  57.320  31.960  1.00  0.00            
ATOM    581  N   ASP    38      47.150  58.610  30.400  1.00  0.00            
ATOM    582  H   ASP    38      47.180  59.500  29.910  1.00  0.00            
ATOM    583  CA  ASP    38      46.280  57.610  29.860  1.00  0.00            
ATOM    584  HA  ASP    38      46.620  56.690  30.330  1.00  0.00            
ATOM    585  CB  ASP    38      44.810  57.910  30.200  1.00  0.00            
ATOM    586  HB1 ASP    38      44.540  58.810  29.660  1.00  0.00            
ATOM    587  HB2 ASP    38      44.650  58.140  31.250  1.00  0.00            
ATOM    588  CG  ASP    38      44.000  56.680  29.830  1.00  0.00            
ATOM    589  OD1 ASP    38      44.140  55.610  30.450  1.00  0.00            
ATOM    590  OD2 ASP    38      43.220  56.700  28.840  1.00  0.00            
ATOM    591  C   ASP    38      46.480  57.280  28.380  1.00  0.00            
ATOM    592  O   ASP    38      46.360  58.090  27.460  1.00  0.00            
ATOM    593  N   PHE    39      46.850  56.040  28.100  1.00  0.00            
ATOM    594  H   PHE    39      46.730  55.350  28.820  1.00  0.00            
ATOM    595  CA  PHE    39      47.340  55.600  26.810  1.00  0.00            
ATOM    596  HA  PHE    39      47.050  56.250  25.980  1.00  0.00            
ATOM    597  CB  PHE    39      48.850  55.330  26.740  1.00  0.00            
ATOM    598  HB1 PHE    39      49.120  54.870  25.800  1.00  0.00            
ATOM    599  HB2 PHE    39      49.030  54.540  27.470  1.00  0.00            
ATOM    600  CG  PHE    39      49.720  56.540  26.970  1.00  0.00            
ATOM    601  CD1 PHE    39      50.060  57.360  25.880  1.00  0.00            
ATOM    602  HD1 PHE    39      49.820  57.070  24.870  1.00  0.00            
ATOM    603  CE1 PHE    39      50.770  58.540  26.140  1.00  0.00            
ATOM    604  HE1 PHE    39      51.150  59.140  25.340  1.00  0.00            
ATOM    605  CZ  PHE    39      50.980  58.980  27.460  1.00  0.00            
ATOM    606  HZ  PHE    39      51.420  59.940  27.680  1.00  0.00            
ATOM    607  CE2 PHE    39      50.640  58.140  28.540  1.00  0.00            
ATOM    608  HE2 PHE    39      50.790  58.500  29.540  1.00  0.00            
ATOM    609  CD2 PHE    39      50.140  56.870  28.260  1.00  0.00            
ATOM    610  HD2 PHE    39      49.920  56.210  29.080  1.00  0.00            
ATOM    611  C   PHE    39      46.620  54.320  26.390  1.00  0.00            
ATOM    612  O   PHE    39      46.330  53.490  27.250  1.00  0.00            
ATOM    613  N   THR    40      46.580  54.160  25.060  1.00  0.00            
ATOM    614  H   THR    40      46.920  54.940  24.520  1.00  0.00            
ATOM    615  CA  THR    40      45.870  52.990  24.570  1.00  0.00            
ATOM    616  HA  THR    40      46.000  52.270  25.390  1.00  0.00            
ATOM    617  CB  THR    40      44.400  53.260  24.320  1.00  0.00            
ATOM    618  HB  THR    40      44.190  54.020  23.560  1.00  0.00            
ATOM    619  CG2 THR    40      43.540  52.080  23.870  1.00  0.00            
ATOM    620 1HG2 THR    40      43.880  51.730  22.890  1.00  0.00            
ATOM    621 2HG2 THR    40      43.630  51.260  24.570  1.00  0.00            
ATOM    622 3HG2 THR    40      42.490  52.350  23.740  1.00  0.00            
ATOM    623  OG1 THR    40      43.800  53.680  25.520  1.00  0.00            
ATOM    624  HG1 THR    40      43.040  54.260  25.390  1.00  0.00            
ATOM    625  C   THR    40      46.620  52.480  23.350  1.00  0.00            
ATOM    626  O   THR    40      46.720  53.190  22.340  1.00  0.00            
ATOM    627  N   LEU    41      47.020  51.210  23.450  1.00  0.00            
ATOM    628  H   LEU    41      46.770  50.720  24.300  1.00  0.00            
ATOM    629  CA  LEU    41      47.550  50.490  22.310  1.00  0.00            
ATOM    630  HA  LEU    41      48.010  51.150  21.590  1.00  0.00            
ATOM    631  CB  LEU    41      48.590  49.500  22.850  1.00  0.00            
ATOM    632  HB1 LEU    41      48.180  49.020  23.740  1.00  0.00            
ATOM    633  HB2 LEU    41      49.460  50.070  23.180  1.00  0.00            
ATOM    634  CG  LEU    41      49.100  48.400  21.940  1.00  0.00            
ATOM    635  HG  LEU    41      48.210  47.920  21.530  1.00  0.00            
ATOM    636  CD1 LEU    41      49.910  49.040  20.820  1.00  0.00            
ATOM    637 1HD1 LEU    41      49.360  49.750  20.210  1.00  0.00            
ATOM    638 2HD1 LEU    41      50.900  49.350  21.150  1.00  0.00            
ATOM    639 3HD1 LEU    41      50.020  48.300  20.030  1.00  0.00            
ATOM    640  CD2 LEU    41      49.870  47.420  22.810  1.00  0.00            
ATOM    641 1HD2 LEU    41      49.200  46.770  23.380  1.00  0.00            
ATOM    642 2HD2 LEU    41      50.430  46.770  22.130  1.00  0.00            
ATOM    643 3HD2 LEU    41      50.610  47.890  23.460  1.00  0.00            
ATOM    644  C   LEU    41      46.350  49.840  21.640  1.00  0.00            
ATOM    645  O   LEU    41      45.320  49.590  22.250  1.00  0.00            
ATOM    646  N   SER    42      46.510  49.460  20.360  1.00  0.00            
ATOM    647  H   SER    42      47.380  49.750  19.920  1.00  0.00            
ATOM    648  CA  SER    42      45.410  48.850  19.650  1.00  0.00            
ATOM    649  HA  SER    42      44.910  48.170  20.330  1.00  0.00            
ATOM    650  CB  SER    42      44.440  49.940  19.230  1.00  0.00            
ATOM    651  HB1 SER    42      43.890  50.300  20.100  1.00  0.00            
ATOM    652  HB2 SER    42      43.750  49.550  18.480  1.00  0.00            
ATOM    653  OG  SER    42      45.060  51.040  18.590  1.00  0.00            
ATOM    654  HG  SER    42      45.770  50.700  18.040  1.00  0.00            
ATOM    655  C   SER    42      45.880  48.070  18.420  1.00  0.00            
ATOM    656  O   SER    42      46.800  48.490  17.730  1.00  0.00            
ATOM    657  N   VAL    43      45.310  46.870  18.280  1.00  0.00            
ATOM    658  H   VAL    43      44.450  46.680  18.800  1.00  0.00            
ATOM    659  CA  VAL    43      45.760  45.730  17.530  1.00  0.00            
ATOM    660  HA  VAL    43      46.650  45.960  16.940  1.00  0.00            
ATOM    661  CB  VAL    43      46.270  44.670  18.500  1.00  0.00            
ATOM    662  HB  VAL    43      45.400  44.210  18.990  1.00  0.00            
ATOM    663  CG1 VAL    43      46.900  43.570  17.660  1.00  0.00            
ATOM    664 1HG1 VAL    43      47.760  43.970  17.120  1.00  0.00            
ATOM    665 2HG1 VAL    43      47.290  42.650  18.120  1.00  0.00            
ATOM    666 3HG1 VAL    43      46.280  43.180  16.860  1.00  0.00            
ATOM    667  CG2 VAL    43      47.310  45.120  19.530  1.00  0.00            
ATOM    668 1HG2 VAL    43      46.710  45.800  20.140  1.00  0.00            
ATOM    669 2HG2 VAL    43      47.680  44.320  20.170  1.00  0.00            
ATOM    670 3HG2 VAL    43      48.140  45.610  19.030  1.00  0.00            
ATOM    671  C   VAL    43      44.620  45.210  16.670  1.00  0.00            
ATOM    672  O   VAL    43      43.470  45.210  17.110  1.00  0.00            
ATOM    673  N   ARG    44      44.920  44.680  15.480  1.00  0.00            
ATOM    674  H   ARG    44      45.910  44.560  15.330  1.00  0.00            
ATOM    675  CA  ARG    44      43.960  44.010  14.640  1.00  0.00            
ATOM    676  HA  ARG    44      42.940  44.100  15.020  1.00  0.00            
ATOM    677  CB  ARG    44      44.050  44.560  13.210  1.00  0.00            
ATOM    678  HB1 ARG    44      45.120  44.500  12.990  1.00  0.00            
ATOM    679  HB2 ARG    44      43.790  45.610  13.160  1.00  0.00            
ATOM    680  CG  ARG    44      43.350  43.730  12.140  1.00  0.00            
ATOM    681  HG1 ARG    44      42.380  43.410  12.520  1.00  0.00            
ATOM    682  HG2 ARG    44      43.980  42.890  11.840  1.00  0.00            
ATOM    683  CD  ARG    44      43.180  44.610  10.900  1.00  0.00            
ATOM    684  HD1 ARG    44      44.070  45.040  10.460  1.00  0.00            
ATOM    685  HD2 ARG    44      42.390  45.360  11.020  1.00  0.00            
ATOM    686  NE  ARG    44      42.720  43.750   9.810  1.00  0.00            
ATOM    687  HE  ARG    44      42.780  42.750   9.970  1.00  0.00            
ATOM    688  CZ  ARG    44      42.290  44.090   8.580  1.00  0.00            
ATOM    689  NH1 ARG    44      42.400  45.340   8.120  1.00  0.00            
ATOM    690 1HH1 ARG    44      42.860  45.980   8.730  1.00  0.00            
ATOM    691 2HH1 ARG    44      42.460  45.500   7.130  1.00  0.00            
ATOM    692  NH2 ARG    44      41.920  43.080   7.770  1.00  0.00            
ATOM    693 1HH2 ARG    44      41.920  42.110   8.040  1.00  0.00            
ATOM    694 2HH2 ARG    44      41.530  43.230   6.850  1.00  0.00            
ATOM    695  C   ARG    44      44.260  42.520  14.710  1.00  0.00            
ATOM    696  O   ARG    44      45.440  42.190  14.580  1.00  0.00            
ATOM    697  N   ARG    45      43.260  41.700  15.030  1.00  0.00            
ATOM    698  H   ARG    45      42.350  42.130  15.040  1.00  0.00            
ATOM    699  CA  ARG    45      43.460  40.290  15.320  1.00  0.00            
ATOM    700  HA  ARG    45      44.140  39.830  14.600  1.00  0.00            
ATOM    701  CB  ARG    45      44.050  40.010  16.700  1.00  0.00            
ATOM    702  HB1 ARG    45      45.110  40.190  16.510  1.00  0.00            
ATOM    703  HB2 ARG    45      43.930  38.950  16.960  1.00  0.00            
ATOM    704  CG  ARG    45      43.480  40.810  17.870  1.00  0.00            
ATOM    705  HG1 ARG    45      42.410  40.640  17.940  1.00  0.00            
ATOM    706  HG2 ARG    45      43.630  41.860  17.670  1.00  0.00            
ATOM    707  CD  ARG    45      44.110  40.350  19.190  1.00  0.00            
ATOM    708  HD1 ARG    45      43.610  41.080  19.830  1.00  0.00            
ATOM    709  HD2 ARG    45      45.170  40.590  19.250  1.00  0.00            
ATOM    710  NE  ARG    45      43.780  39.030  19.740  1.00  0.00            
ATOM    711  HE  ARG    45      43.020  38.980  20.400  1.00  0.00            
ATOM    712  CZ  ARG    45      44.470  37.890  19.630  1.00  0.00            
ATOM    713  NH1 ARG    45      45.580  37.770  18.890  1.00  0.00            
ATOM    714 1HH1 ARG    45      45.810  38.490  18.240  1.00  0.00            
ATOM    715 2HH1 ARG    45      46.080  36.890  19.020  1.00  0.00            
ATOM    716  NH2 ARG    45      44.090  36.910  20.460  1.00  0.00            
ATOM    717 1HH2 ARG    45      43.270  36.890  21.030  1.00  0.00            
ATOM    718 2HH2 ARG    45      44.640  36.070  20.330  1.00  0.00            
ATOM    719  C   ARG    45      42.120  39.600  15.130  1.00  0.00            
ATOM    720  O   ARG    45      41.110  40.170  15.530  1.00  0.00            
ATOM    721  N   ASN    46      42.140  38.450  14.450  1.00  0.00            
ATOM    722  H   ASN    46      42.990  38.170  14.000  1.00  0.00            
ATOM    723  CA  ASN    46      40.990  37.580  14.240  1.00  0.00            
ATOM    724  HA  ASN    46      41.260  36.750  13.600  1.00  0.00            
ATOM    725  CB  ASN    46      40.650  36.980  15.600  1.00  0.00            
ATOM    726  HB1 ASN    46      40.410  37.720  16.360  1.00  0.00            
ATOM    727  HB2 ASN    46      41.570  36.440  15.840  1.00  0.00            
ATOM    728  CG  ASN    46      39.500  35.980  15.600  1.00  0.00            
ATOM    729  OD1 ASN    46      38.520  36.060  16.310  1.00  0.00            
ATOM    730  ND2 ASN    46      39.660  34.790  14.990  1.00  0.00            
ATOM    731 1HD2 ASN    46      40.520  34.480  14.570  1.00  0.00            
ATOM    732 2HD2 ASN    46      38.820  34.220  14.960  1.00  0.00            
ATOM    733  C   ASN    46      39.850  38.260  13.500  1.00  0.00            
ATOM    734  O   ASN    46      38.700  37.870  13.700  1.00  0.00            
ATOM    735  N   GLY    47      40.130  39.300  12.710  1.00  0.00            
ATOM    736  H   GLY    47      41.070  39.620  12.580  1.00  0.00            
ATOM    737  CA  GLY    47      39.140  39.880  11.830  1.00  0.00            
ATOM    738  HA1 GLY    47      38.480  39.120  11.430  1.00  0.00            
ATOM    739  HA2 GLY    47      39.660  40.270  10.950  1.00  0.00            
ATOM    740  C   GLY    47      38.400  41.050  12.490  1.00  0.00            
ATOM    741  O   GLY    47      37.470  41.570  11.900  1.00  0.00            
ATOM    742  N   ALA    48      38.910  41.590  13.590  1.00  0.00            
ATOM    743  H   ALA    48      39.720  41.140  14.010  1.00  0.00            
ATOM    744  CA  ALA    48      38.550  42.840  14.230  1.00  0.00            
ATOM    745  HA  ALA    48      38.230  43.400  13.350  1.00  0.00            
ATOM    746  CB  ALA    48      37.420  42.530  15.200  1.00  0.00            
ATOM    747  HB1 ALA    48      37.700  41.680  15.850  1.00  0.00            
ATOM    748  HB2 ALA    48      37.190  43.350  15.880  1.00  0.00            
ATOM    749  HB3 ALA    48      36.520  42.400  14.620  1.00  0.00            
ATOM    750  C   ALA    48      39.670  43.550  14.970  1.00  0.00            
ATOM    751  O   ALA    48      40.770  43.040  15.140  1.00  0.00            
ATOM    752  N   VAL    49      39.450  44.790  15.400  1.00  0.00            
ATOM    753  H   VAL    49      38.490  45.060  15.240  1.00  0.00            
ATOM    754  CA  VAL    49      40.260  45.760  16.120  1.00  0.00            
ATOM    755  HA  VAL    49      41.290  45.470  15.910  1.00  0.00            
ATOM    756  CB  VAL    49      40.170  47.180  15.570  1.00  0.00            
ATOM    757  HB  VAL    49      39.120  47.440  15.610  1.00  0.00            
ATOM    758  CG1 VAL    49      41.000  48.200  16.340  1.00  0.00            
ATOM    759 1HG1 VAL    49      41.240  48.980  15.610  1.00  0.00            
ATOM    760 2HG1 VAL    49      40.510  48.800  17.100  1.00  0.00            
ATOM    761 3HG1 VAL    49      41.950  47.810  16.700  1.00  0.00            
ATOM    762  CG2 VAL    49      40.610  47.210  14.100  1.00  0.00            
ATOM    763 1HG2 VAL    49      39.890  46.630  13.530  1.00  0.00            
ATOM    764 2HG2 VAL    49      40.480  48.200  13.660  1.00  0.00            
ATOM    765 3HG2 VAL    49      41.630  46.820  14.110  1.00  0.00            
ATOM    766  C   VAL    49      39.950  45.620  17.610  1.00  0.00            
ATOM    767  O   VAL    49      38.800  45.560  18.030  1.00  0.00            
ATOM    768  N   THR    50      41.010  45.670  18.420  1.00  0.00            
ATOM    769  H   THR    50      41.920  45.670  17.980  1.00  0.00            
ATOM    770  CA  THR    50      40.920  45.540  19.850  1.00  0.00            
ATOM    771  HA  THR    50      39.880  45.740  20.150  1.00  0.00            
ATOM    772  CB  THR    50      41.360  44.140  20.260  1.00  0.00            
ATOM    773  HB  THR    50      41.600  44.050  21.330  1.00  0.00            
ATOM    774  CG2 THR    50      40.400  43.020  19.890  1.00  0.00            
ATOM    775 1HG2 THR    50      40.330  42.960  18.790  1.00  0.00            
ATOM    776 2HG2 THR    50      40.830  42.110  20.300  1.00  0.00            
ATOM    777 3HG2 THR    50      39.390  43.150  20.270  1.00  0.00            
ATOM    778  OG1 THR    50      42.620  43.880  19.700  1.00  0.00            
ATOM    779  HG1 THR    50      42.660  44.330  18.860  1.00  0.00            
ATOM    780  C   THR    50      41.780  46.600  20.510  1.00  0.00            
ATOM    781  O   THR    50      42.790  47.030  19.960  1.00  0.00            
ATOM    782  N   HIE    51      41.450  46.990  21.750  1.00  0.00            
ATOM    783  H   HIE    51      40.650  46.600  22.240  1.00  0.00            
ATOM    784  CA  HIE    51      42.180  48.010  22.450  1.00  0.00            
ATOM    785  HA  HIE    51      43.050  48.410  21.930  1.00  0.00            
ATOM    786  CB  HIE    51      41.310  49.260  22.560  1.00  0.00            
ATOM    787  HB1 HIE    51      42.020  50.040  22.870  1.00  0.00            
ATOM    788  HB2 HIE    51      40.540  49.170  23.320  1.00  0.00            
ATOM    789  CG  HIE    51      40.720  49.740  21.270  1.00  0.00            
ATOM    790  ND1 HIE    51      41.320  50.670  20.420  1.00  0.00            
ATOM    791  CE1 HIE    51      40.540  50.800  19.340  1.00  0.00            
ATOM    792  HE1 HIE    51      40.860  51.180  18.380  1.00  0.00            
ATOM    793  NE2 HIE    51      39.540  49.910  19.440  1.00  0.00            
ATOM    794  HE2 HIE    51      38.820  49.720  18.770  1.00  0.00            
ATOM    795  CD2 HIE    51      39.630  49.210  20.630  1.00  0.00            
ATOM    796  HD2 HIE    51      38.950  48.470  21.030  1.00  0.00            
ATOM    797  C   HIE    51      42.760  47.600  23.800  1.00  0.00            
ATOM    798  O   HIE    51      42.110  46.940  24.600  1.00  0.00            
ATOM    799  N   ILE    52      43.960  48.080  24.130  1.00  0.00            
ATOM    800  H   ILE    52      44.500  48.670  23.510  1.00  0.00            
ATOM    801  CA  ILE    52      44.640  47.670  25.350  1.00  0.00            
ATOM    802  HA  ILE    52      44.020  47.010  25.940  1.00  0.00            
ATOM    803  CB  ILE    52      45.840  46.820  24.950  1.00  0.00            
ATOM    804  HB  ILE    52      46.480  47.420  24.310  1.00  0.00            
ATOM    805  CG2 ILE    52      46.750  46.490  26.140  1.00  0.00            
ATOM    806 1HG2 ILE    52      47.690  46.020  25.860  1.00  0.00            
ATOM    807 2HG2 ILE    52      46.990  47.420  26.650  1.00  0.00            
ATOM    808 3HG2 ILE    52      46.210  45.780  26.780  1.00  0.00            
ATOM    809  CG1 ILE    52      45.700  45.490  24.220  1.00  0.00            
ATOM    810 1HG1 ILE    52      45.180  44.740  24.830  1.00  0.00            
ATOM    811 2HG1 ILE    52      46.680  45.030  24.130  1.00  0.00            
ATOM    812  CD  ILE    52      45.090  45.490  22.830  1.00  0.00            
ATOM    813  HD1 ILE    52      45.330  44.550  22.340  1.00  0.00            
ATOM    814  HD2 ILE    52      44.010  45.460  22.930  1.00  0.00            
ATOM    815  HD3 ILE    52      45.490  46.340  22.270  1.00  0.00            
ATOM    816  C   ILE    52      45.040  48.880  26.190  1.00  0.00            
ATOM    817  O   ILE    52      45.700  49.810  25.710  1.00  0.00            
ATOM    818  N   LYS    53      44.680  48.920  27.470  1.00  0.00            
ATOM    819  H   LYS    53      44.250  48.120  27.900  1.00  0.00            
ATOM    820  CA  LYS    53      44.950  50.060  28.320  1.00  0.00            
ATOM    821  HA  LYS    53      44.890  50.920  27.640  1.00  0.00            
ATOM    822  CB  LYS    53      43.910  50.190  29.430  1.00  0.00            
ATOM    823  HB1 LYS    53      44.210  51.000  30.090  1.00  0.00            
ATOM    824  HB2 LYS    53      43.820  49.260  29.980  1.00  0.00            
ATOM    825  CG  LYS    53      42.500  50.340  28.870  1.00  0.00            
ATOM    826  HG1 LYS    53      41.770  50.170  29.660  1.00  0.00            
ATOM    827  HG2 LYS    53      42.330  49.590  28.090  1.00  0.00            
ATOM    828  CD  LYS    53      42.300  51.690  28.190  1.00  0.00            
ATOM    829  HD1 LYS    53      41.280  51.680  27.790  1.00  0.00            
ATOM    830  HD2 LYS    53      43.040  51.830  27.400  1.00  0.00            
ATOM    831  CE  LYS    53      42.490  52.920  29.080  1.00  0.00            
ATOM    832  HE1 LYS    53      43.460  52.730  29.530  1.00  0.00            
ATOM    833  HE2 LYS    53      41.680  52.890  29.800  1.00  0.00            
ATOM    834  NZ  LYS    53      42.540  54.100  28.190  1.00  0.00            
ATOM    835  HZ1 LYS    53      42.640  54.860  28.860  1.00  0.00            
ATOM    836  HZ2 LYS    53      43.430  54.280  27.750  1.00  0.00            
ATOM    837  HZ3 LYS    53      41.730  54.280  27.620  1.00  0.00            
ATOM    838  C   LYS    53      46.390  50.030  28.820  1.00  0.00            
ATOM    839  O   LYS    53      46.950  49.020  29.240  1.00  0.00            
ATOM    840  N   ILE    54      47.040  51.200  28.830  1.00  0.00            
ATOM    841  H   ILE    54      46.700  51.960  28.260  1.00  0.00            
ATOM    842  CA  ILE    54      48.350  51.470  29.380  1.00  0.00            
ATOM    843  HA  ILE    54      48.700  50.560  29.880  1.00  0.00            
ATOM    844  CB  ILE    54      49.320  51.740  28.240  1.00  0.00            
ATOM    845  HB  ILE    54      48.900  52.490  27.550  1.00  0.00            
ATOM    846  CG2 ILE    54      50.650  52.390  28.630  1.00  0.00            
ATOM    847 1HG2 ILE    54      51.200  52.670  27.730  1.00  0.00            
ATOM    848 2HG2 ILE    54      50.410  53.300  29.170  1.00  0.00            
ATOM    849 3HG2 ILE    54      51.210  51.710  29.260  1.00  0.00            
ATOM    850  CG1 ILE    54      49.590  50.420  27.520  1.00  0.00            
ATOM    851 1HG1 ILE    54      48.610  50.050  27.200  1.00  0.00            
ATOM    852 2HG1 ILE    54      49.940  49.720  28.270  1.00  0.00            
ATOM    853  CD  ILE    54      50.540  50.500  26.330  1.00  0.00            
ATOM    854  HD1 ILE    54      50.560  49.580  25.770  1.00  0.00            
ATOM    855  HD2 ILE    54      50.250  51.400  25.770  1.00  0.00            
ATOM    856  HD3 ILE    54      51.530  50.510  26.790  1.00  0.00            
ATOM    857  C   ILE    54      48.250  52.650  30.340  1.00  0.00            
ATOM    858  O   ILE    54      47.530  53.600  30.040  1.00  0.00            
ATOM    859  N   GLN    55      48.910  52.660  31.500  1.00  0.00            
ATOM    860  H   GLN    55      49.480  51.840  31.700  1.00  0.00            
ATOM    861  CA  GLN    55      48.940  53.850  32.310  1.00  0.00            
ATOM    862  HA  GLN    55      48.300  54.630  31.910  1.00  0.00            
ATOM    863  CB  GLN    55      48.470  53.510  33.730  1.00  0.00            
ATOM    864  HB1 GLN    55      47.450  53.120  33.700  1.00  0.00            
ATOM    865  HB2 GLN    55      48.470  54.530  34.110  1.00  0.00            
ATOM    866  CG  GLN    55      49.290  52.520  34.540  1.00  0.00            
ATOM    867  HG1 GLN    55      50.360  52.730  34.580  1.00  0.00            
ATOM    868  HG2 GLN    55      49.180  51.540  34.100  1.00  0.00            
ATOM    869  CD  GLN    55      48.800  52.460  35.980  1.00  0.00            
ATOM    870  OE1 GLN    55      47.960  53.240  36.430  1.00  0.00            
ATOM    871  NE2 GLN    55      49.070  51.330  36.640  1.00  0.00            
ATOM    872 1HE2 GLN    55      49.830  50.720  36.340  1.00  0.00            
ATOM    873 2HE2 GLN    55      48.640  51.250  37.550  1.00  0.00            
ATOM    874  C   GLN    55      50.340  54.420  32.220  1.00  0.00            
ATOM    875  O   GLN    55      51.330  53.700  32.050  1.00  0.00            
ATOM    876  N   ASN    56      50.490  55.730  32.460  1.00  0.00            
ATOM    877  H   ASN    56      49.640  56.250  32.650  1.00  0.00            
ATOM    878  CA  ASN    56      51.660  56.270  33.130  1.00  0.00            
ATOM    879  HA  ASN    56      52.320  55.410  33.280  1.00  0.00            
ATOM    880  CB  ASN    56      52.260  57.300  32.180  1.00  0.00            
ATOM    881  HB1 ASN    56      51.590  58.150  32.060  1.00  0.00            
ATOM    882  HB2 ASN    56      52.290  56.860  31.180  1.00  0.00            
ATOM    883  CG  ASN    56      53.630  57.760  32.650  1.00  0.00            
ATOM    884  OD1 ASN    56      53.920  58.210  33.750  1.00  0.00            
ATOM    885  ND2 ASN    56      54.690  57.710  31.830  1.00  0.00            
ATOM    886 1HD2 ASN    56      54.560  57.300  30.920  1.00  0.00            
ATOM    887 2HD2 ASN    56      55.570  58.020  32.220  1.00  0.00            
ATOM    888  C   ASN    56      51.340  56.820  34.510  1.00  0.00            
ATOM    889  O   ASN    56      50.400  57.540  34.830  1.00  0.00            
ATOM    890  N   THR    57      52.230  56.410  35.430  1.00  0.00            
ATOM    891  H   THR    57      52.910  55.760  35.080  1.00  0.00            
ATOM    892  CA  THR    57      52.080  56.630  36.860  1.00  0.00            
ATOM    893  HA  THR    57      51.050  56.600  37.200  1.00  0.00            
ATOM    894  CB  THR    57      52.790  55.490  37.590  1.00  0.00            
ATOM    895  HB  THR    57      52.660  55.640  38.670  1.00  0.00            
ATOM    896  CG2 THR    57      52.190  54.160  37.130  1.00  0.00            
ATOM    897 1HG2 THR    57      52.500  53.330  37.760  1.00  0.00            
ATOM    898 2HG2 THR    57      51.110  54.170  37.110  1.00  0.00            
ATOM    899 3HG2 THR    57      52.530  53.850  36.140  1.00  0.00            
ATOM    900  OG1 THR    57      54.180  55.640  37.420  1.00  0.00            
ATOM    901  HG1 THR    57      54.540  54.760  37.270  1.00  0.00            
ATOM    902  C   THR    57      52.680  57.950  37.330  1.00  0.00            
ATOM    903  O   THR    57      52.500  58.320  38.490  1.00  0.00            
ATOM    904  N   GLY    58      53.250  58.730  36.410  1.00  0.00            
ATOM    905  H   GLY    58      53.390  58.330  35.490  1.00  0.00            
ATOM    906  CA  GLY    58      53.990  59.970  36.600  1.00  0.00            
ATOM    907  HA1 GLY    58      53.730  60.330  37.590  1.00  0.00            
ATOM    908  HA2 GLY    58      53.770  60.680  35.820  1.00  0.00            
ATOM    909  C   GLY    58      55.500  59.740  36.630  1.00  0.00            
ATOM    910  O   GLY    58      56.220  60.710  36.440  1.00  0.00            
ATOM    911  N   ASP    59      55.980  58.490  36.670  1.00  0.00            
ATOM    912  H   ASP    59      55.420  57.680  36.880  1.00  0.00            
ATOM    913  CA  ASP    59      57.370  58.060  36.660  1.00  0.00            
ATOM    914  HA  ASP    59      58.030  58.850  36.290  1.00  0.00            
ATOM    915  CB  ASP    59      57.740  57.920  38.140  1.00  0.00            
ATOM    916  HB1 ASP    59      57.180  57.190  38.730  1.00  0.00            
ATOM    917  HB2 ASP    59      57.550  58.900  38.570  1.00  0.00            
ATOM    918  CG  ASP    59      59.190  57.530  38.350  1.00  0.00            
ATOM    919  OD1 ASP    59      59.360  56.460  38.980  1.00  0.00            
ATOM    920  OD2 ASP    59      60.130  58.290  38.030  1.00  0.00            
ATOM    921  C   ASP    59      57.750  56.800  35.910  1.00  0.00            
ATOM    922  O   ASP    59      58.920  56.450  35.830  1.00  0.00            
ATOM    923  N   TYR    60      56.770  56.200  35.230  1.00  0.00            
ATOM    924  H   TYR    60      55.850  56.630  35.220  1.00  0.00            
ATOM    925  CA  TYR    60      56.860  55.030  34.380  1.00  0.00            
ATOM    926  HA  TYR    60      57.550  55.240  33.550  1.00  0.00            
ATOM    927  CB  TYR    60      57.390  53.880  35.240  1.00  0.00            
ATOM    928  HB1 TYR    60      58.360  54.090  35.670  1.00  0.00            
ATOM    929  HB2 TYR    60      57.510  52.960  34.650  1.00  0.00            
ATOM    930  CG  TYR    60      56.500  53.360  36.340  1.00  0.00            
ATOM    931  CD1 TYR    60      56.620  53.830  37.650  1.00  0.00            
ATOM    932  HD1 TYR    60      57.490  54.430  37.880  1.00  0.00            
ATOM    933  CE1 TYR    60      55.800  53.400  38.700  1.00  0.00            
ATOM    934  HE1 TYR    60      55.930  53.740  39.710  1.00  0.00            
ATOM    935  CZ  TYR    60      54.870  52.390  38.360  1.00  0.00            
ATOM    936  OH  TYR    60      54.060  51.940  39.360  1.00  0.00            
ATOM    937  HH  TYR    60      53.500  51.220  39.090  1.00  0.00            
ATOM    938  CE2 TYR    60      54.800  51.780  37.080  1.00  0.00            
ATOM    939  HE2 TYR    60      54.030  51.030  36.990  1.00  0.00            
ATOM    940  CD2 TYR    60      55.640  52.290  36.080  1.00  0.00            
ATOM    941  HD2 TYR    60      55.690  51.800  35.120  1.00  0.00            
ATOM    942  C   TYR    60      55.510  54.670  33.770  1.00  0.00            
ATOM    943  O   TYR    60      54.460  54.970  34.300  1.00  0.00            
ATOM    944  N   TYR    61      55.670  53.930  32.670  1.00  0.00            
ATOM    945  H   TYR    61      56.600  53.770  32.280  1.00  0.00            
ATOM    946  CA  TYR    61      54.630  53.330  31.860  1.00  0.00            
ATOM    947  HA  TYR    61      53.720  53.860  32.100  1.00  0.00            
ATOM    948  CB  TYR    61      54.950  53.490  30.370  1.00  0.00            
ATOM    949  HB1 TYR    61      54.160  52.910  29.870  1.00  0.00            
ATOM    950  HB2 TYR    61      55.890  53.000  30.180  1.00  0.00            
ATOM    951  CG  TYR    61      54.910  54.860  29.760  1.00  0.00            
ATOM    952  CD1 TYR    61      56.080  55.620  29.860  1.00  0.00            
ATOM    953  HD1 TYR    61      56.890  55.300  30.510  1.00  0.00            
ATOM    954  CE1 TYR    61      56.210  56.870  29.240  1.00  0.00            
ATOM    955  HE1 TYR    61      57.030  57.500  29.530  1.00  0.00            
ATOM    956  CZ  TYR    61      55.170  57.350  28.420  1.00  0.00            
ATOM    957  OH  TYR    61      55.360  58.500  27.720  1.00  0.00            
ATOM    958  HH  TYR    61      56.300  58.740  27.710  1.00  0.00            
ATOM    959  CE2 TYR    61      53.930  56.660  28.320  1.00  0.00            
ATOM    960  HE2 TYR    61      53.180  56.960  27.620  1.00  0.00            
ATOM    961  CD2 TYR    61      53.860  55.450  29.030  1.00  0.00            
ATOM    962  HD2 TYR    61      53.010  54.810  28.850  1.00  0.00            
ATOM    963  C   TYR    61      54.400  51.870  32.200  1.00  0.00            
ATOM    964  O   TYR    61      55.330  51.130  32.540  1.00  0.00            
ATOM    965  N   ASP    62      53.130  51.490  32.190  1.00  0.00            
ATOM    966  H   ASP    62      52.380  52.130  31.990  1.00  0.00            
ATOM    967  CA  ASP    62      52.720  50.250  32.830  1.00  0.00            
ATOM    968  HA  ASP    62      53.450  49.470  32.630  1.00  0.00            
ATOM    969  CB  ASP    62      52.560  50.410  34.330  1.00  0.00            
ATOM    970  HB1 ASP    62      51.910  51.290  34.370  1.00  0.00            
ATOM    971  HB2 ASP    62      53.510  50.680  34.800  1.00  0.00            
ATOM    972  CG  ASP    62      51.910  49.260  35.070  1.00  0.00            
ATOM    973  OD1 ASP    62      52.160  48.120  34.620  1.00  0.00            
ATOM    974  OD2 ASP    62      51.080  49.410  35.990  1.00  0.00            
ATOM    975  C   ASP    62      51.470  49.640  32.200  1.00  0.00            
ATOM    976  O   ASP    62      50.640  50.460  31.800  1.00  0.00            
ATOM    977  N   LEU    63      51.430  48.340  31.940  1.00  0.00            
ATOM    978  H   LEU    63      52.120  47.860  32.490  1.00  0.00            
ATOM    979  CA  LEU    63      50.380  47.550  31.320  1.00  0.00            
ATOM    980  HA  LEU    63      49.660  48.100  30.710  1.00  0.00            
ATOM    981  CB  LEU    63      51.060  46.540  30.400  1.00  0.00            
ATOM    982  HB1 LEU    63      51.680  45.900  31.030  1.00  0.00            
ATOM    983  HB2 LEU    63      51.780  47.060  29.760  1.00  0.00            
ATOM    984  CG  LEU    63      50.220  45.680  29.460  1.00  0.00            
ATOM    985  HG  LEU    63      49.900  44.820  30.050  1.00  0.00            
ATOM    986  CD1 LEU    63      48.960  46.280  28.860  1.00  0.00            
ATOM    987 1HD1 LEU    63      49.150  47.350  28.680  1.00  0.00            
ATOM    988 2HD1 LEU    63      48.470  45.730  28.060  1.00  0.00            
ATOM    989 3HD1 LEU    63      48.250  46.150  29.670  1.00  0.00            
ATOM    990  CD2 LEU    63      51.130  45.030  28.420  1.00  0.00            
ATOM    991 1HD2 LEU    63      52.070  44.750  28.870  1.00  0.00            
ATOM    992 2HD2 LEU    63      50.600  44.180  27.960  1.00  0.00            
ATOM    993 3HD2 LEU    63      51.540  45.740  27.700  1.00  0.00            
ATOM    994  C   LEU    63      49.510  46.960  32.420  1.00  0.00            
ATOM    995  O   LEU    63      48.940  45.880  32.280  1.00  0.00            
ATOM    996  N   TYR    64      49.310  47.690  33.520  1.00  0.00            
ATOM    997  H   TYR    64      49.850  48.540  33.610  1.00  0.00            
ATOM    998  CA  TYR    64      48.720  47.230  34.770  1.00  0.00            
ATOM    999  HA  TYR    64      49.040  47.970  35.520  1.00  0.00            
ATOM   1000  CB  TYR    64      47.210  47.270  34.580  1.00  0.00            
ATOM   1001  HB1 TYR    64      46.730  46.800  35.440  1.00  0.00            
ATOM   1002  HB2 TYR    64      46.950  46.630  33.730  1.00  0.00            
ATOM   1003  CG  TYR    64      46.660  48.650  34.340  1.00  0.00            
ATOM   1004  CD1 TYR    64      46.710  49.240  33.070  1.00  0.00            
ATOM   1005  HD1 TYR    64      47.030  48.750  32.170  1.00  0.00            
ATOM   1006  CE1 TYR    64      46.200  50.540  32.860  1.00  0.00            
ATOM   1007  HE1 TYR    64      46.280  51.000  31.900  1.00  0.00            
ATOM   1008  CZ  TYR    64      45.500  51.130  33.920  1.00  0.00            
ATOM   1009  OH  TYR    64      44.890  52.330  33.690  1.00  0.00            
ATOM   1010  HH  TYR    64      44.930  52.560  32.750  1.00  0.00            
ATOM   1011  CE2 TYR    64      45.550  50.590  35.220  1.00  0.00            
ATOM   1012  HE2 TYR    64      45.060  51.110  36.030  1.00  0.00            
ATOM   1013  CD2 TYR    64      46.050  49.290  35.420  1.00  0.00            
ATOM   1014  HD2 TYR    64      45.940  48.880  36.410  1.00  0.00            
ATOM   1015  C   TYR    64      49.260  45.870  35.180  1.00  0.00            
ATOM   1016  O   TYR    64      48.550  45.030  35.720  1.00  0.00            
ATOM   1017  N   GLY    65      50.550  45.650  34.910  1.00  0.00            
ATOM   1018  H   GLY    65      50.970  46.520  34.590  1.00  0.00            
ATOM   1019  CA  GLY    65      51.320  44.510  35.350  1.00  0.00            
ATOM   1020  HA1 GLY    65      50.620  43.670  35.490  1.00  0.00            
ATOM   1021  HA2 GLY    65      51.650  44.690  36.380  1.00  0.00            
ATOM   1022  C   GLY    65      52.480  44.090  34.460  1.00  0.00            
ATOM   1023  O   GLY    65      52.850  44.810  33.530  1.00  0.00            
ATOM   1024  N   GLY    66      53.110  42.970  34.820  1.00  0.00            
ATOM   1025  H   GLY    66      52.900  42.610  35.730  1.00  0.00            
ATOM   1026  CA  GLY    66      54.310  42.530  34.120  1.00  0.00            
ATOM   1027  HA1 GLY    66      54.090  42.400  33.070  1.00  0.00            
ATOM   1028  HA2 GLY    66      54.550  41.500  34.370  1.00  0.00            
ATOM   1029  C   GLY    66      55.580  43.330  34.380  1.00  0.00            
ATOM   1030  O   GLY    66      55.940  43.440  35.540  1.00  0.00            
ATOM   1031  N   GLU    67      56.300  43.790  33.360  1.00  0.00            
ATOM   1032  H   GLU    67      55.940  43.460  32.470  1.00  0.00            
ATOM   1033  CA  GLU    67      57.450  44.660  33.500  1.00  0.00            
ATOM   1034  HA  GLU    67      57.920  44.430  34.460  1.00  0.00            
ATOM   1035  CB  GLU    67      58.510  44.490  32.430  1.00  0.00            
ATOM   1036  HB1 GLU    67      59.170  45.350  32.460  1.00  0.00            
ATOM   1037  HB2 GLU    67      57.990  44.450  31.470  1.00  0.00            
ATOM   1038  CG  GLU    67      59.350  43.220  32.330  1.00  0.00            
ATOM   1039  HG1 GLU    67      60.110  43.370  31.560  1.00  0.00            
ATOM   1040  HG2 GLU    67      58.820  42.300  32.080  1.00  0.00            
ATOM   1041  CD  GLU    67      59.980  43.030  33.700  1.00  0.00            
ATOM   1042  OE1 GLU    67      59.480  42.290  34.570  1.00  0.00            
ATOM   1043  OE2 GLU    67      61.060  43.630  33.880  1.00  0.00            
ATOM   1044  C   GLU    67      57.070  46.140  33.550  1.00  0.00            
ATOM   1045  O   GLU    67      56.010  46.570  33.070  1.00  0.00            
ATOM   1046  N   LYS    68      57.880  46.950  34.230  1.00  0.00            
ATOM   1047  H   LYS    68      58.720  46.530  34.600  1.00  0.00            
ATOM   1048  CA  LYS    68      57.720  48.380  34.340  1.00  0.00            
ATOM   1049  HA  LYS    68      56.730  48.670  33.960  1.00  0.00            
ATOM   1050  CB  LYS    68      57.810  48.750  35.820  1.00  0.00            
ATOM   1051  HB1 LYS    68      57.910  49.830  35.780  1.00  0.00            
ATOM   1052  HB2 LYS    68      58.760  48.380  36.190  1.00  0.00            
ATOM   1053  CG  LYS    68      56.680  48.350  36.760  1.00  0.00            
ATOM   1054  HG1 LYS    68      56.570  47.270  36.730  1.00  0.00            
ATOM   1055  HG2 LYS    68      55.790  48.800  36.320  1.00  0.00            
ATOM   1056  CD  LYS    68      56.770  48.860  38.190  1.00  0.00            
ATOM   1057  HD1 LYS    68      55.760  48.810  38.590  1.00  0.00            
ATOM   1058  HD2 LYS    68      57.180  49.870  38.100  1.00  0.00            
ATOM   1059  CE  LYS    68      57.660  47.980  39.050  1.00  0.00            
ATOM   1060  HE1 LYS    68      58.590  47.920  38.480  1.00  0.00            
ATOM   1061  HE2 LYS    68      57.260  46.960  39.110  1.00  0.00            
ATOM   1062  NZ  LYS    68      57.760  48.580  40.390  1.00  0.00            
ATOM   1063  HZ1 LYS    68      56.840  48.760  40.770  1.00  0.00            
ATOM   1064  HZ2 LYS    68      58.230  47.870  40.920  1.00  0.00            
ATOM   1065  HZ3 LYS    68      58.290  49.450  40.390  1.00  0.00            
ATOM   1066  C   LYS    68      58.780  49.100  33.520  1.00  0.00            
ATOM   1067  O   LYS    68      59.940  48.720  33.480  1.00  0.00            
ATOM   1068  N   PHE    69      58.370  50.090  32.720  1.00  0.00            
ATOM   1069  H   PHE    69      57.410  50.350  32.890  1.00  0.00            
ATOM   1070  CA  PHE    69      59.140  50.770  31.690  1.00  0.00            
ATOM   1071  HA  PHE    69      60.100  50.250  31.750  1.00  0.00            
ATOM   1072  CB  PHE    69      58.490  50.570  30.330  1.00  0.00            
ATOM   1073  HB1 PHE    69      59.000  51.110  29.530  1.00  0.00            
ATOM   1074  HB2 PHE    69      57.490  50.990  30.270  1.00  0.00            
ATOM   1075  CG  PHE    69      58.530  49.080  30.050  1.00  0.00            
ATOM   1076  CD1 PHE    69      57.510  48.200  30.440  1.00  0.00            
ATOM   1077  HD1 PHE    69      56.670  48.650  30.970  1.00  0.00            
ATOM   1078  CE1 PHE    69      57.640  46.830  30.190  1.00  0.00            
ATOM   1079  HE1 PHE    69      56.840  46.180  30.490  1.00  0.00            
ATOM   1080  CZ  PHE    69      58.810  46.340  29.610  1.00  0.00            
ATOM   1081  HZ  PHE    69      58.920  45.260  29.640  1.00  0.00            
ATOM   1082  CE2 PHE    69      59.830  47.240  29.280  1.00  0.00            
ATOM   1083  HE2 PHE    69      60.800  46.870  28.960  1.00  0.00            
ATOM   1084  CD2 PHE    69      59.670  48.630  29.370  1.00  0.00            
ATOM   1085  HD2 PHE    69      60.480  49.300  29.150  1.00  0.00            
ATOM   1086  C   PHE    69      59.250  52.260  31.910  1.00  0.00            
ATOM   1087  O   PHE    69      58.350  52.870  32.480  1.00  0.00            
ATOM   1088  N   ALA    70      60.400  52.870  31.580  1.00  0.00            
ATOM   1089  H   ALA    70      61.180  52.370  31.180  1.00  0.00            
ATOM   1090  CA  ALA    70      60.490  54.310  31.480  1.00  0.00            
ATOM   1091  HA  ALA    70      59.950  54.790  32.300  1.00  0.00            
ATOM   1092  CB  ALA    70      61.920  54.830  31.430  1.00  0.00            
ATOM   1093  HB1 ALA    70      62.420  54.490  32.340  1.00  0.00            
ATOM   1094  HB2 ALA    70      62.470  54.360  30.620  1.00  0.00            
ATOM   1095  HB3 ALA    70      62.040  55.910  31.350  1.00  0.00            
ATOM   1096  C   ALA    70      59.740  54.920  30.300  1.00  0.00            
ATOM   1097  O   ALA    70      59.160  55.990  30.500  1.00  0.00            
ATOM   1098  N   THR    71      59.640  54.270  29.140  1.00  0.00            
ATOM   1099  H   THR    71      60.120  53.400  28.990  1.00  0.00            
ATOM   1100  CA  THR    71      59.120  54.880  27.940  1.00  0.00            
ATOM   1101  HA  THR    71      58.510  55.750  28.170  1.00  0.00            
ATOM   1102  CB  THR    71      60.170  55.400  26.980  1.00  0.00            
ATOM   1103  HB  THR    71      59.750  55.940  26.130  1.00  0.00            
ATOM   1104  CG2 THR    71      61.070  56.400  27.720  1.00  0.00            
ATOM   1105 1HG2 THR    71      60.480  57.220  28.120  1.00  0.00            
ATOM   1106 2HG2 THR    71      61.540  55.860  28.550  1.00  0.00            
ATOM   1107 3HG2 THR    71      61.820  56.750  27.020  1.00  0.00            
ATOM   1108  OG1 THR    71      60.850  54.290  26.450  1.00  0.00            
ATOM   1109  HG1 THR    71      61.280  53.830  27.180  1.00  0.00            
ATOM   1110  C   THR    71      58.190  53.900  27.220  1.00  0.00            
ATOM   1111  O   THR    71      58.400  52.700  27.330  1.00  0.00            
ATOM   1112  N   LEU    72      57.120  54.460  26.660  1.00  0.00            
ATOM   1113  H   LEU    72      56.940  55.450  26.710  1.00  0.00            
ATOM   1114  CA  LEU    72      56.250  53.700  25.770  1.00  0.00            
ATOM   1115  HA  LEU    72      55.680  52.970  26.330  1.00  0.00            
ATOM   1116  CB  LEU    72      55.220  54.670  25.200  1.00  0.00            
ATOM   1117  HB1 LEU    72      55.770  55.320  24.510  1.00  0.00            
ATOM   1118  HB2 LEU    72      54.930  55.290  26.040  1.00  0.00            
ATOM   1119  CG  LEU    72      54.000  54.020  24.530  1.00  0.00            
ATOM   1120  HG  LEU    72      54.400  53.530  23.640  1.00  0.00            
ATOM   1121  CD1 LEU    72      53.370  52.970  25.430  1.00  0.00            
ATOM   1122 1HD1 LEU    72      52.310  52.870  25.190  1.00  0.00            
ATOM   1123 2HD1 LEU    72      53.830  51.990  25.250  1.00  0.00            
ATOM   1124 3HD1 LEU    72      53.400  53.200  26.490  1.00  0.00            
ATOM   1125  CD2 LEU    72      53.000  55.060  24.050  1.00  0.00            
ATOM   1126 1HD2 LEU    72      52.640  55.710  24.850  1.00  0.00            
ATOM   1127 2HD2 LEU    72      53.500  55.710  23.340  1.00  0.00            
ATOM   1128 3HD2 LEU    72      52.190  54.470  23.600  1.00  0.00            
ATOM   1129  C   LEU    72      57.050  53.030  24.660  1.00  0.00            
ATOM   1130  O   LEU    72      56.760  51.890  24.310  1.00  0.00            
ATOM   1131  N   ALA    73      58.190  53.560  24.210  1.00  0.00            
ATOM   1132  H   ALA    73      58.530  54.490  24.440  1.00  0.00            
ATOM   1133  CA  ALA    73      58.940  52.920  23.150  1.00  0.00            
ATOM   1134  HA  ALA    73      58.130  52.590  22.500  1.00  0.00            
ATOM   1135  CB  ALA    73      59.940  53.860  22.470  1.00  0.00            
ATOM   1136  HB1 ALA    73      59.460  54.800  22.210  1.00  0.00            
ATOM   1137  HB2 ALA    73      60.810  53.970  23.110  1.00  0.00            
ATOM   1138  HB3 ALA    73      60.310  53.410  21.550  1.00  0.00            
ATOM   1139  C   ALA    73      59.620  51.630  23.580  1.00  0.00            
ATOM   1140  O   ALA    73      60.000  50.820  22.720  1.00  0.00            
ATOM   1141  N   GLU    74      59.900  51.410  24.860  1.00  0.00            
ATOM   1142  H   GLU    74      59.690  52.130  25.540  1.00  0.00            
ATOM   1143  CA  GLU    74      60.410  50.160  25.390  1.00  0.00            
ATOM   1144  HA  GLU    74      61.180  49.680  24.780  1.00  0.00            
ATOM   1145  CB  GLU    74      61.150  50.500  26.680  1.00  0.00            
ATOM   1146  HB1 GLU    74      61.470  49.600  27.200  1.00  0.00            
ATOM   1147  HB2 GLU    74      60.610  51.210  27.310  1.00  0.00            
ATOM   1148  CG  GLU    74      62.410  51.320  26.350  1.00  0.00            
ATOM   1149  HG1 GLU    74      62.290  52.100  25.610  1.00  0.00            
ATOM   1150  HG2 GLU    74      63.120  50.620  25.900  1.00  0.00            
ATOM   1151  CD  GLU    74      63.000  51.870  27.640  1.00  0.00            
ATOM   1152  OE1 GLU    74      63.800  51.140  28.260  1.00  0.00            
ATOM   1153  OE2 GLU    74      62.570  52.960  28.090  1.00  0.00            
ATOM   1154  C   GLU    74      59.380  49.080  25.680  1.00  0.00            
ATOM   1155  O   GLU    74      59.600  47.910  25.380  1.00  0.00            
ATOM   1156  N   LEU    75      58.250  49.510  26.250  1.00  0.00            
ATOM   1157  H   LEU    75      58.270  50.510  26.370  1.00  0.00            
ATOM   1158  CA  LEU    75      57.000  48.830  26.530  1.00  0.00            
ATOM   1159  HA  LEU    75      57.090  47.990  27.220  1.00  0.00            
ATOM   1160  CB  LEU    75      56.040  49.820  27.170  1.00  0.00            
ATOM   1161  HB1 LEU    75      55.770  50.670  26.540  1.00  0.00            
ATOM   1162  HB2 LEU    75      56.580  50.170  28.040  1.00  0.00            
ATOM   1163  CG  LEU    75      54.700  49.270  27.630  1.00  0.00            
ATOM   1164  HG  LEU    75      54.160  49.100  26.690  1.00  0.00            
ATOM   1165  CD1 LEU    75      54.690  47.910  28.310  1.00  0.00            
ATOM   1166 1HD1 LEU    75      55.310  47.190  27.790  1.00  0.00            
ATOM   1167 2HD1 LEU    75      55.060  48.080  29.330  1.00  0.00            
ATOM   1168 3HD1 LEU    75      53.710  47.400  28.300  1.00  0.00            
ATOM   1169  CD2 LEU    75      54.050  50.310  28.560  1.00  0.00            
ATOM   1170 1HD2 LEU    75      54.280  51.300  28.190  1.00  0.00            
ATOM   1171 2HD2 LEU    75      52.970  50.130  28.680  1.00  0.00            
ATOM   1172 3HD2 LEU    75      54.570  50.350  29.500  1.00  0.00            
ATOM   1173  C   LEU    75      56.490  48.140  25.280  1.00  0.00            
ATOM   1174  O   LEU    75      56.480  46.910  25.230  1.00  0.00            
ATOM   1175  N   VAL    76      56.280  48.860  24.170  1.00  0.00            
ATOM   1176  H   VAL    76      56.430  49.860  24.270  1.00  0.00            
ATOM   1177  CA  VAL    76      55.810  48.330  22.910  1.00  0.00            
ATOM   1178  HA  VAL    76      54.880  47.790  23.100  1.00  0.00            
ATOM   1179  CB  VAL    76      55.260  49.490  22.070  1.00  0.00            
ATOM   1180  HB  VAL    76      55.960  50.310  21.970  1.00  0.00            
ATOM   1181  CG1 VAL    76      54.760  49.000  20.710  1.00  0.00            
ATOM   1182 1HG1 VAL    76      54.270  49.710  20.040  1.00  0.00            
ATOM   1183 2HG1 VAL    76      55.600  48.790  20.050  1.00  0.00            
ATOM   1184 3HG1 VAL    76      54.110  48.130  20.850  1.00  0.00            
ATOM   1185  CG2 VAL    76      53.960  50.050  22.640  1.00  0.00            
ATOM   1186 1HG2 VAL    76      53.250  49.230  22.530  1.00  0.00            
ATOM   1187 2HG2 VAL    76      54.060  50.340  23.690  1.00  0.00            
ATOM   1188 3HG2 VAL    76      53.630  50.830  21.930  1.00  0.00            
ATOM   1189  C   VAL    76      56.850  47.490  22.190  1.00  0.00            
ATOM   1190  O   VAL    76      56.400  46.660  21.390  1.00  0.00            
ATOM   1191  N   GLN    77      58.120  47.460  22.600  1.00  0.00            
ATOM   1192  H   GLN    77      58.260  47.920  23.480  1.00  0.00            
ATOM   1193  CA  GLN    77      59.130  46.520  22.180  1.00  0.00            
ATOM   1194  HA  GLN    77      58.900  46.290  21.140  1.00  0.00            
ATOM   1195  CB  GLN    77      60.430  47.290  22.110  1.00  0.00            
ATOM   1196  HB1 GLN    77      60.830  47.610  23.080  1.00  0.00            
ATOM   1197  HB2 GLN    77      60.300  48.260  21.640  1.00  0.00            
ATOM   1198  CG  GLN    77      61.590  46.560  21.410  1.00  0.00            
ATOM   1199  HG1 GLN    77      62.240  47.330  21.010  1.00  0.00            
ATOM   1200  HG2 GLN    77      61.160  46.080  20.520  1.00  0.00            
ATOM   1201  CD  GLN    77      62.360  45.640  22.340  1.00  0.00            
ATOM   1202  OE1 GLN    77      61.940  45.230  23.430  1.00  0.00            
ATOM   1203  NE2 GLN    77      63.560  45.250  21.930  1.00  0.00            
ATOM   1204 1HE2 GLN    77      63.980  45.660  21.100  1.00  0.00            
ATOM   1205 2HE2 GLN    77      64.130  44.640  22.510  1.00  0.00            
ATOM   1206  C   GLN    77      59.080  45.230  22.990  1.00  0.00            
ATOM   1207  O   GLN    77      59.310  44.190  22.390  1.00  0.00            
ATOM   1208  N   TYR    78      58.700  45.180  24.270  1.00  0.00            
ATOM   1209  H   TYR    78      58.440  46.040  24.740  1.00  0.00            
ATOM   1210  CA  TYR    78      58.900  43.990  25.080  1.00  0.00            
ATOM   1211  HA  TYR    78      59.940  43.680  24.990  1.00  0.00            
ATOM   1212  CB  TYR    78      58.710  44.450  26.520  1.00  0.00            
ATOM   1213  HB1 TYR    78      57.800  45.030  26.670  1.00  0.00            
ATOM   1214  HB2 TYR    78      59.450  45.230  26.690  1.00  0.00            
ATOM   1215  CG  TYR    78      58.790  43.390  27.590  1.00  0.00            
ATOM   1216  CD1 TYR    78      60.040  43.110  28.130  1.00  0.00            
ATOM   1217  HD1 TYR    78      60.860  43.790  27.930  1.00  0.00            
ATOM   1218  CE1 TYR    78      60.140  42.050  29.050  1.00  0.00            
ATOM   1219  HE1 TYR    78      61.020  41.990  29.660  1.00  0.00            
ATOM   1220  CZ  TYR    78      58.980  41.290  29.360  1.00  0.00            
ATOM   1221  OH  TYR    78      59.090  40.390  30.370  1.00  0.00            
ATOM   1222  HH  TYR    78      59.930  40.500  30.800  1.00  0.00            
ATOM   1223  CE2 TYR    78      57.770  41.480  28.650  1.00  0.00            
ATOM   1224  HE2 TYR    78      56.900  40.930  28.950  1.00  0.00            
ATOM   1225  CD2 TYR    78      57.650  42.600  27.810  1.00  0.00            
ATOM   1226  HD2 TYR    78      56.720  42.820  27.300  1.00  0.00            
ATOM   1227  C   TYR    78      58.010  42.860  24.570  1.00  0.00            
ATOM   1228  O   TYR    78      58.420  41.700  24.500  1.00  0.00            
ATOM   1229  N   TYR    79      56.740  43.180  24.280  1.00  0.00            
ATOM   1230  H   TYR    79      56.420  44.140  24.380  1.00  0.00            
ATOM   1231  CA  TYR    79      55.810  42.190  23.790  1.00  0.00            
ATOM   1232  HA  TYR    79      56.090  41.230  24.210  1.00  0.00            
ATOM   1233  CB  TYR    79      54.400  42.510  24.290  1.00  0.00            
ATOM   1234  HB1 TYR    79      53.850  41.620  23.980  1.00  0.00            
ATOM   1235  HB2 TYR    79      53.810  43.330  23.880  1.00  0.00            
ATOM   1236  CG  TYR    79      54.390  42.630  25.800  1.00  0.00            
ATOM   1237  CD1 TYR    79      54.350  41.440  26.520  1.00  0.00            
ATOM   1238  HD1 TYR    79      54.330  40.520  25.960  1.00  0.00            
ATOM   1239  CE1 TYR    79      54.210  41.470  27.910  1.00  0.00            
ATOM   1240  HE1 TYR    79      54.050  40.540  28.430  1.00  0.00            
ATOM   1241  CZ  TYR    79      54.280  42.700  28.600  1.00  0.00            
ATOM   1242  OH  TYR    79      54.300  42.760  29.970  1.00  0.00            
ATOM   1243  HH  TYR    79      54.310  43.670  30.280  1.00  0.00            
ATOM   1244  CE2 TYR    79      54.480  43.870  27.860  1.00  0.00            
ATOM   1245  HE2 TYR    79      54.620  44.780  28.430  1.00  0.00            
ATOM   1246  CD2 TYR    79      54.570  43.850  26.460  1.00  0.00            
ATOM   1247  HD2 TYR    79      54.650  44.770  25.910  1.00  0.00            
ATOM   1248  C   TYR    79      55.920  42.030  22.290  1.00  0.00            
ATOM   1249  O   TYR    79      55.190  41.240  21.690  1.00  0.00            
ATOM   1250  N   MET    80      56.740  42.810  21.580  1.00  0.00            
ATOM   1251  H   MET    80      57.160  43.600  22.040  1.00  0.00            
ATOM   1252  CA  MET    80      57.180  42.430  20.250  1.00  0.00            
ATOM   1253  HA  MET    80      56.380  42.000  19.650  1.00  0.00            
ATOM   1254  CB  MET    80      57.600  43.680  19.490  1.00  0.00            
ATOM   1255  HB1 MET    80      58.510  44.100  19.910  1.00  0.00            
ATOM   1256  HB2 MET    80      56.730  44.330  19.530  1.00  0.00            
ATOM   1257  CG  MET    80      57.970  43.330  18.050  1.00  0.00            
ATOM   1258  HG1 MET    80      57.110  42.730  17.740  1.00  0.00            
ATOM   1259  HG2 MET    80      58.880  42.740  17.940  1.00  0.00            
ATOM   1260  SD  MET    80      58.130  44.770  16.970  1.00  0.00            
ATOM   1261  CE  MET    80      58.110  43.960  15.360  1.00  0.00            
ATOM   1262  HE1 MET    80      57.850  44.690  14.590  1.00  0.00            
ATOM   1263  HE2 MET    80      59.080  43.460  15.270  1.00  0.00            
ATOM   1264  HE3 MET    80      57.340  43.210  15.330  1.00  0.00            
ATOM   1265  C   MET    80      58.260  41.350  20.250  1.00  0.00            
ATOM   1266  O   MET    80      58.230  40.410  19.450  1.00  0.00            
ATOM   1267  N   GLU    81      59.190  41.390  21.200  1.00  0.00            
ATOM   1268  H   GLU    81      59.180  42.230  21.760  1.00  0.00            
ATOM   1269  CA  GLU    81      60.340  40.500  21.290  1.00  0.00            
ATOM   1270  HA  GLU    81      60.790  40.480  20.290  1.00  0.00            
ATOM   1271  CB  GLU    81      61.350  41.120  22.260  1.00  0.00            
ATOM   1272  HB1 GLU    81      60.870  41.280  23.230  1.00  0.00            
ATOM   1273  HB2 GLU    81      61.610  42.100  21.880  1.00  0.00            
ATOM   1274  CG  GLU    81      62.630  40.330  22.460  1.00  0.00            
ATOM   1275  HG1 GLU    81      62.340  39.350  22.840  1.00  0.00            
ATOM   1276  HG2 GLU    81      63.280  41.020  23.010  1.00  0.00            
ATOM   1277  CD  GLU    81      63.480  40.060  21.220  1.00  0.00            
ATOM   1278  OE1 GLU    81      64.330  39.140  21.170  1.00  0.00            
ATOM   1279  OE2 GLU    81      63.350  40.720  20.170  1.00  0.00            
ATOM   1280  C   GLU    81      59.980  39.130  21.820  1.00  0.00            
ATOM   1281  O   GLU    81      60.430  38.110  21.310  1.00  0.00            
ATOM   1282  N   HIS    82      59.170  39.120  22.900  1.00  0.00            
ATOM   1283  H   HIS    82      58.980  40.080  23.140  1.00  0.00            
ATOM   1284  CA  HIS    82      58.630  38.010  23.660  1.00  0.00            
ATOM   1285  HA  HIS    82      59.300  37.160  23.670  1.00  0.00            
ATOM   1286  CB  HIS    82      58.590  38.250  25.170  1.00  0.00            
ATOM   1287  HB1 HIS    82      58.480  37.290  25.660  1.00  0.00            
ATOM   1288  HB2 HIS    82      57.790  38.960  25.370  1.00  0.00            
ATOM   1289  CG  HIS    82      59.860  38.900  25.620  1.00  0.00            
ATOM   1290  ND1 HIS    82      60.020  40.180  26.160  1.00  0.00            
ATOM   1291  HD1 HIS    82      59.340  40.930  26.090  1.00  0.00            
ATOM   1292  CE1 HIS    82      61.300  40.250  26.570  1.00  0.00            
ATOM   1293  HE1 HIS    82      61.760  41.130  26.980  1.00  0.00            
ATOM   1294  NE2 HIS    82      61.950  39.120  26.290  1.00  0.00            
ATOM   1295  CD2 HIS    82      61.080  38.270  25.600  1.00  0.00            
ATOM   1296  HD2 HIS    82      61.320  37.250  25.350  1.00  0.00            
ATOM   1297  C   HIS    82      57.300  37.500  23.140  1.00  0.00            
ATOM   1298  O   HIS    82      56.260  38.160  23.130  1.00  0.00            
ATOM   1299  N   HIS    83      57.280  36.210  22.830  1.00  0.00            
ATOM   1300  H   HIS    83      58.110  35.630  22.900  1.00  0.00            
ATOM   1301  CA  HIS    83      56.080  35.550  22.350  1.00  0.00            
ATOM   1302  HA  HIS    83      55.390  36.260  21.900  1.00  0.00            
ATOM   1303  CB  HIS    83      56.580  34.590  21.280  1.00  0.00            
ATOM   1304  HB1 HIS    83      56.890  33.680  21.770  1.00  0.00            
ATOM   1305  HB2 HIS    83      57.390  34.960  20.650  1.00  0.00            
ATOM   1306  CG  HIS    83      55.430  34.260  20.360  1.00  0.00            
ATOM   1307  ND1 HIS    83      54.640  33.100  20.360  1.00  0.00            
ATOM   1308  CE1 HIS    83      53.750  33.280  19.380  1.00  0.00            
ATOM   1309  HE1 HIS    83      53.010  32.550  19.070  1.00  0.00            
ATOM   1310  NE2 HIS    83      53.720  34.560  18.970  1.00  0.00            
ATOM   1311  HE2 HIS    83      53.180  34.880  18.180  1.00  0.00            
ATOM   1312  CD2 HIS    83      54.800  35.170  19.560  1.00  0.00            
ATOM   1313  HD2 HIS    83      55.060  36.230  19.570  1.00  0.00            
ATOM   1314  C   HIS    83      55.320  34.830  23.450  1.00  0.00            
ATOM   1315  O   HIS    83      55.900  34.240  24.350  1.00  0.00            
ATOM   1316  N   GLY    84      53.990  34.830  23.310  1.00  0.00            
ATOM   1317  H   GLY    84      53.560  35.310  22.540  1.00  0.00            
ATOM   1318  CA  GLY    84      53.020  34.190  24.180  1.00  0.00            
ATOM   1319  HA1 GLY    84      53.490  33.240  24.470  1.00  0.00            
ATOM   1320  HA2 GLY    84      52.030  34.190  23.700  1.00  0.00            
ATOM   1321  C   GLY    84      52.730  34.920  25.480  1.00  0.00            
ATOM   1322  O   GLY    84      51.620  34.670  25.960  1.00  0.00            
ATOM   1323  N   GLN    85      53.520  35.870  25.980  1.00  0.00            
ATOM   1324  H   GLN    85      54.100  36.340  25.290  1.00  0.00            
ATOM   1325  CA  GLN    85      53.240  36.620  27.190  1.00  0.00            
ATOM   1326  HA  GLN    85      53.040  35.820  27.900  1.00  0.00            
ATOM   1327  CB  GLN    85      54.490  37.310  27.690  1.00  0.00            
ATOM   1328  HB1 GLN    85      54.240  37.890  28.590  1.00  0.00            
ATOM   1329  HB2 GLN    85      54.980  37.990  26.990  1.00  0.00            
ATOM   1330  CG  GLN    85      55.430  36.250  28.240  1.00  0.00            
ATOM   1331  HG1 GLN    85      55.740  35.590  27.420  1.00  0.00            
ATOM   1332  HG2 GLN    85      54.930  35.630  28.990  1.00  0.00            
ATOM   1333  CD  GLN    85      56.690  36.780  28.920  1.00  0.00            
ATOM   1334  OE1 GLN    85      56.610  37.720  29.710  1.00  0.00            
ATOM   1335  NE2 GLN    85      57.920  36.370  28.560  1.00  0.00            
ATOM   1336 1HE2 GLN    85      58.120  35.660  27.890  1.00  0.00            
ATOM   1337 2HE2 GLN    85      58.670  36.890  29.010  1.00  0.00            
ATOM   1338  C   GLN    85      52.020  37.540  27.240  1.00  0.00            
ATOM   1339  O   GLN    85      51.320  37.520  28.260  1.00  0.00            
ATOM   1340  N   LEU    86      51.760  38.340  26.210  1.00  0.00            
ATOM   1341  H   LEU    86      52.310  38.170  25.390  1.00  0.00            
ATOM   1342  CA  LEU    86      50.520  39.050  26.010  1.00  0.00            
ATOM   1343  HA  LEU    86      50.160  39.440  26.960  1.00  0.00            
ATOM   1344  CB  LEU    86      50.900  40.180  25.060  1.00  0.00            
ATOM   1345  HB1 LEU    86      51.030  39.720  24.080  1.00  0.00            
ATOM   1346  HB2 LEU    86      51.800  40.720  25.320  1.00  0.00            
ATOM   1347  CG  LEU    86      49.890  41.320  24.900  1.00  0.00            
ATOM   1348  HG  LEU    86      49.040  40.820  24.430  1.00  0.00            
ATOM   1349  CD1 LEU    86      49.530  42.040  26.200  1.00  0.00            
ATOM   1350 1HD1 LEU    86      48.920  42.940  26.090  1.00  0.00            
ATOM   1351 2HD1 LEU    86      49.010  41.480  26.960  1.00  0.00            
ATOM   1352 3HD1 LEU    86      50.500  42.320  26.600  1.00  0.00            
ATOM   1353  CD2 LEU    86      50.460  42.410  24.000  1.00  0.00            
ATOM   1354 1HD2 LEU    86      49.790  43.270  24.000  1.00  0.00            
ATOM   1355 2HD2 LEU    86      51.470  42.730  24.270  1.00  0.00            
ATOM   1356 3HD2 LEU    86      50.450  41.970  23.010  1.00  0.00            
ATOM   1357  C   LEU    86      49.460  38.130  25.410  1.00  0.00            
ATOM   1358  O   LEU    86      49.540  37.570  24.330  1.00  0.00            
ATOM   1359  N   LYS    87      48.350  38.070  26.150  1.00  0.00            
ATOM   1360  H   LYS    87      48.270  38.550  27.030  1.00  0.00            
ATOM   1361  CA  LYS    87      47.320  37.080  25.910  1.00  0.00            
ATOM   1362  HA  LYS    87      47.290  36.830  24.850  1.00  0.00            
ATOM   1363  CB  LYS    87      47.680  35.750  26.590  1.00  0.00            
ATOM   1364  HB1 LYS    87      47.640  35.910  27.670  1.00  0.00            
ATOM   1365  HB2 LYS    87      48.720  35.480  26.360  1.00  0.00            
ATOM   1366  CG  LYS    87      46.790  34.630  26.050  1.00  0.00            
ATOM   1367  HG1 LYS    87      47.240  34.200  25.160  1.00  0.00            
ATOM   1368  HG2 LYS    87      45.750  34.940  25.970  1.00  0.00            
ATOM   1369  CD  LYS    87      46.790  33.430  27.000  1.00  0.00            
ATOM   1370  HD1 LYS    87      46.440  33.810  27.970  1.00  0.00            
ATOM   1371  HD2 LYS    87      47.840  33.150  27.000  1.00  0.00            
ATOM   1372  CE  LYS    87      45.900  32.220  26.770  1.00  0.00            
ATOM   1373  HE1 LYS    87      46.090  31.820  25.770  1.00  0.00            
ATOM   1374  HE2 LYS    87      44.870  32.560  26.850  1.00  0.00            
ATOM   1375  NZ  LYS    87      46.260  31.210  27.780  1.00  0.00            
ATOM   1376  HZ1 LYS    87      46.220  31.650  28.690  1.00  0.00            
ATOM   1377  HZ2 LYS    87      45.640  30.420  27.850  1.00  0.00            
ATOM   1378  HZ3 LYS    87      47.210  30.910  27.530  1.00  0.00            
ATOM   1379  C   LYS    87      46.020  37.720  26.370  1.00  0.00            
ATOM   1380  O   LYS    87      45.970  38.310  27.440  1.00  0.00            
ATOM   1381  N   GLU    88      44.940  37.380  25.650  1.00  0.00            
ATOM   1382  H   GLU    88      45.100  36.780  24.870  1.00  0.00            
ATOM   1383  CA  GLU    88      43.580  37.490  26.140  1.00  0.00            
ATOM   1384  HA  GLU    88      43.430  38.500  26.530  1.00  0.00            
ATOM   1385  CB  GLU    88      42.520  37.290  25.050  1.00  0.00            
ATOM   1386  HB1 GLU    88      41.510  37.250  25.430  1.00  0.00            
ATOM   1387  HB2 GLU    88      42.730  36.310  24.610  1.00  0.00            
ATOM   1388  CG  GLU    88      42.520  38.320  23.910  1.00  0.00            
ATOM   1389  HG1 GLU    88      43.460  38.390  23.370  1.00  0.00            
ATOM   1390  HG2 GLU    88      42.320  39.190  24.540  1.00  0.00            
ATOM   1391  CD  GLU    88      41.410  38.010  22.920  1.00  0.00            
ATOM   1392  OE1 GLU    88      41.650  37.830  21.700  1.00  0.00            
ATOM   1393  OE2 GLU    88      40.220  38.140  23.270  1.00  0.00            
ATOM   1394  C   GLU    88      43.250  36.640  27.350  1.00  0.00            
ATOM   1395  O   GLU    88      43.560  35.440  27.460  1.00  0.00            
ATOM   1396  N   LYS    89      42.500  37.200  28.300  1.00  0.00            
ATOM   1397  H   LYS    89      42.200  38.160  28.230  1.00  0.00            
ATOM   1398  CA  LYS    89      41.990  36.480  29.450  1.00  0.00            
ATOM   1399  HA  LYS    89      42.840  36.030  29.960  1.00  0.00            
ATOM   1400  CB  LYS    89      41.270  37.360  30.460  1.00  0.00            
ATOM   1401  HB1 LYS    89      40.560  38.030  29.980  1.00  0.00            
ATOM   1402  HB2 LYS    89      42.030  38.060  30.820  1.00  0.00            
ATOM   1403  CG  LYS    89      40.660  36.770  31.730  1.00  0.00            
ATOM   1404  HG1 LYS    89      40.040  35.940  31.400  1.00  0.00            
ATOM   1405  HG2 LYS    89      39.960  37.460  32.200  1.00  0.00            
ATOM   1406  CD  LYS    89      41.770  36.390  32.710  1.00  0.00            
ATOM   1407  HD1 LYS    89      42.440  35.660  32.270  1.00  0.00            
ATOM   1408  HD2 LYS    89      41.320  35.810  33.520  1.00  0.00            
ATOM   1409  CE  LYS    89      42.540  37.500  33.400  1.00  0.00            
ATOM   1410  HE1 LYS    89      43.440  37.810  32.870  1.00  0.00            
ATOM   1411  HE2 LYS    89      43.010  37.140  34.330  1.00  0.00            
ATOM   1412  NZ  LYS    89      41.720  38.670  33.740  1.00  0.00            
ATOM   1413  HZ1 LYS    89      41.080  38.330  34.450  1.00  0.00            
ATOM   1414  HZ2 LYS    89      42.260  39.370  34.200  1.00  0.00            
ATOM   1415  HZ3 LYS    89      41.220  39.130  32.990  1.00  0.00            
ATOM   1416  C   LYS    89      41.050  35.350  29.060  1.00  0.00            
ATOM   1417  O   LYS    89      41.140  34.290  29.700  1.00  0.00            
ATOM   1418  N   ASN    90      40.280  35.460  27.980  1.00  0.00            
ATOM   1419  H   ASN    90      40.420  36.250  27.380  1.00  0.00            
ATOM   1420  CA  ASN    90      39.190  34.550  27.670  1.00  0.00            
ATOM   1421  HA  ASN    90      38.650  34.360  28.580  1.00  0.00            
ATOM   1422  CB  ASN    90      38.250  35.210  26.660  1.00  0.00            
ATOM   1423  HB1 ASN    90      38.810  35.280  25.720  1.00  0.00            
ATOM   1424  HB2 ASN    90      37.960  36.230  26.850  1.00  0.00            
ATOM   1425  CG  ASN    90      37.130  34.310  26.170  1.00  0.00            
ATOM   1426  OD1 ASN    90      36.520  33.610  26.990  1.00  0.00            
ATOM   1427  ND2 ASN    90      36.780  34.360  24.890  1.00  0.00            
ATOM   1428 1HD2 ASN    90      37.100  35.030  24.210  1.00  0.00            
ATOM   1429 2HD2 ASN    90      35.970  33.770  24.720  1.00  0.00            
ATOM   1430  C   ASN    90      39.670  33.150  27.280  1.00  0.00            
ATOM   1431  O   ASN    90      39.150  32.190  27.850  1.00  0.00            
ATOM   1432  N   GLY    91      40.470  32.920  26.240  1.00  0.00            
ATOM   1433  H   GLY    91      40.630  31.920  26.180  1.00  0.00            
ATOM   1434  CA  GLY    91      41.270  33.800  25.420  1.00  0.00            
ATOM   1435  HA1 GLY    91      41.900  34.410  26.070  1.00  0.00            
ATOM   1436  HA2 GLY    91      40.650  34.540  24.900  1.00  0.00            
ATOM   1437  C   GLY    91      42.250  33.150  24.450  1.00  0.00            
ATOM   1438  O   GLY    91      42.110  32.010  24.020  1.00  0.00            
ATOM   1439  N   ASP    92      43.240  33.950  24.080  1.00  0.00            
ATOM   1440  H   ASP    92      43.360  34.900  24.410  1.00  0.00            
ATOM   1441  CA  ASP    92      44.200  33.570  23.060  1.00  0.00            
ATOM   1442  HA  ASP    92      44.480  32.520  23.190  1.00  0.00            
ATOM   1443  CB  ASP    92      43.550  33.740  21.680  1.00  0.00            
ATOM   1444  HB1 ASP    92      43.220  34.760  21.480  1.00  0.00            
ATOM   1445  HB2 ASP    92      42.690  33.090  21.530  1.00  0.00            
ATOM   1446  CG  ASP    92      44.450  33.370  20.510  1.00  0.00            
ATOM   1447  OD1 ASP    92      44.530  34.180  19.550  1.00  0.00            
ATOM   1448  OD2 ASP    92      44.800  32.180  20.520  1.00  0.00            
ATOM   1449  C   ASP    92      45.420  34.480  23.110  1.00  0.00            
ATOM   1450  O   ASP    92      45.370  35.620  23.560  1.00  0.00            
ATOM   1451  N   VAL    93      46.540  34.060  22.510  1.00  0.00            
ATOM   1452  H   VAL    93      46.620  33.080  22.330  1.00  0.00            
ATOM   1453  CA  VAL    93      47.730  34.870  22.400  1.00  0.00            
ATOM   1454  HA  VAL    93      48.050  35.240  23.380  1.00  0.00            
ATOM   1455  CB  VAL    93      48.900  34.020  21.930  1.00  0.00            
ATOM   1456  HB  VAL    93      48.690  33.490  21.000  1.00  0.00            
ATOM   1457  CG1 VAL    93      50.170  34.700  21.400  1.00  0.00            
ATOM   1458 1HG1 VAL    93      50.080  35.180  20.430  1.00  0.00            
ATOM   1459 2HG1 VAL    93      50.660  35.370  22.090  1.00  0.00            
ATOM   1460 3HG1 VAL    93      50.960  33.960  21.320  1.00  0.00            
ATOM   1461  CG2 VAL    93      49.210  33.060  23.070  1.00  0.00            
ATOM   1462 1HG2 VAL    93      49.590  33.520  23.990  1.00  0.00            
ATOM   1463 2HG2 VAL    93      48.410  32.330  23.250  1.00  0.00            
ATOM   1464 3HG2 VAL    93      49.980  32.400  22.670  1.00  0.00            
ATOM   1465  C   VAL    93      47.510  36.150  21.590  1.00  0.00            
ATOM   1466  O   VAL    93      47.040  36.060  20.450  1.00  0.00            
ATOM   1467  N   ILE    94      48.080  37.290  21.960  1.00  0.00            
ATOM   1468  H   ILE    94      48.560  37.240  22.850  1.00  0.00            
ATOM   1469  CA  ILE    94      48.180  38.540  21.220  1.00  0.00            
ATOM   1470  HA  ILE    94      47.510  38.660  20.370  1.00  0.00            
ATOM   1471  CB  ILE    94      47.790  39.680  22.150  1.00  0.00            
ATOM   1472  HB  ILE    94      48.330  39.530  23.080  1.00  0.00            
ATOM   1473  CG2 ILE    94      48.120  40.980  21.430  1.00  0.00            
ATOM   1474 1HG2 ILE    94      47.440  41.200  20.600  1.00  0.00            
ATOM   1475 2HG2 ILE    94      47.980  41.690  22.260  1.00  0.00            
ATOM   1476 3HG2 ILE    94      49.190  40.990  21.190  1.00  0.00            
ATOM   1477  CG1 ILE    94      46.320  39.600  22.550  1.00  0.00            
ATOM   1478 1HG1 ILE    94      45.960  38.570  22.510  1.00  0.00            
ATOM   1479 2HG1 ILE    94      45.650  40.150  21.860  1.00  0.00            
ATOM   1480  CD  ILE    94      46.120  40.340  23.870  1.00  0.00            
ATOM   1481  HD1 ILE    94      46.390  41.370  23.680  1.00  0.00            
ATOM   1482  HD2 ILE    94      45.070  40.270  24.140  1.00  0.00            
ATOM   1483  HD3 ILE    94      46.770  40.010  24.680  1.00  0.00            
ATOM   1484  C   ILE    94      49.540  38.600  20.550  1.00  0.00            
ATOM   1485  O   ILE    94      50.540  38.540  21.250  1.00  0.00            
ATOM   1486  N   GLU    95      49.620  38.700  19.220  1.00  0.00            
ATOM   1487  H   GLU    95      48.790  38.800  18.640  1.00  0.00            
ATOM   1488  CA  GLU    95      50.890  38.910  18.560  1.00  0.00            
ATOM   1489  HA  GLU    95      51.730  38.690  19.210  1.00  0.00            
ATOM   1490  CB  GLU    95      50.960  37.910  17.410  1.00  0.00            
ATOM   1491  HB1 GLU    95      51.880  38.080  16.840  1.00  0.00            
ATOM   1492  HB2 GLU    95      50.140  37.970  16.690  1.00  0.00            
ATOM   1493  CG  GLU    95      51.140  36.470  17.900  1.00  0.00            
ATOM   1494  HG1 GLU    95      50.260  36.210  18.470  1.00  0.00            
ATOM   1495  HG2 GLU    95      52.030  36.510  18.540  1.00  0.00            
ATOM   1496  CD  GLU    95      51.360  35.430  16.810  1.00  0.00            
ATOM   1497  OE1 GLU    95      50.340  34.850  16.380  1.00  0.00            
ATOM   1498  OE2 GLU    95      52.530  35.110  16.570  1.00  0.00            
ATOM   1499  C   GLU    95      51.050  40.350  18.120  1.00  0.00            
ATOM   1500  O   GLU    95      50.200  40.890  17.410  1.00  0.00            
ATOM   1501  N   LEU    96      52.250  40.900  18.340  1.00  0.00            
ATOM   1502  H   LEU    96      52.960  40.350  18.800  1.00  0.00            
ATOM   1503  CA  LEU    96      52.670  42.210  17.890  1.00  0.00            
ATOM   1504  HA  LEU    96      51.780  42.770  17.580  1.00  0.00            
ATOM   1505  CB  LEU    96      53.250  43.030  19.030  1.00  0.00            
ATOM   1506  HB1 LEU    96      53.840  43.820  18.560  1.00  0.00            
ATOM   1507  HB2 LEU    96      54.120  42.430  19.350  1.00  0.00            
ATOM   1508  CG  LEU    96      52.390  43.540  20.180  1.00  0.00            
ATOM   1509  HG  LEU    96      52.130  42.670  20.780  1.00  0.00            
ATOM   1510  CD1 LEU    96      53.090  44.450  21.190  1.00  0.00            
ATOM   1511 1HD1 LEU    96      54.030  44.020  21.570  1.00  0.00            
ATOM   1512 2HD1 LEU    96      53.370  45.460  20.920  1.00  0.00            
ATOM   1513 3HD1 LEU    96      52.510  44.510  22.120  1.00  0.00            
ATOM   1514  CD2 LEU    96      51.100  44.220  19.720  1.00  0.00            
ATOM   1515 1HD2 LEU    96      50.550  44.730  20.510  1.00  0.00            
ATOM   1516 2HD2 LEU    96      51.330  44.880  18.880  1.00  0.00            
ATOM   1517 3HD2 LEU    96      50.340  43.540  19.360  1.00  0.00            
ATOM   1518  C   LEU    96      53.600  42.150  16.680  1.00  0.00            
ATOM   1519  O   LEU    96      54.810  42.270  16.880  1.00  0.00            
ATOM   1520  N   LYS    97      53.050  41.900  15.490  1.00  0.00            
ATOM   1521  H   LYS    97      52.040  41.860  15.420  1.00  0.00            
ATOM   1522  CA  LYS    97      53.880  41.520  14.370  1.00  0.00            
ATOM   1523  HA  LYS    97      54.830  41.100  14.700  1.00  0.00            
ATOM   1524  CB  LYS    97      53.160  40.580  13.410  1.00  0.00            
ATOM   1525  HB1 LYS    97      53.630  40.620  12.430  1.00  0.00            
ATOM   1526  HB2 LYS    97      52.110  40.850  13.350  1.00  0.00            
ATOM   1527  CG  LYS    97      53.220  39.130  13.890  1.00  0.00            
ATOM   1528  HG1 LYS    97      52.720  39.160  14.860  1.00  0.00            
ATOM   1529  HG2 LYS    97      54.220  38.710  14.040  1.00  0.00            
ATOM   1530  CD  LYS    97      52.570  38.090  12.970  1.00  0.00            
ATOM   1531  HD1 LYS    97      53.120  37.940  12.040  1.00  0.00            
ATOM   1532  HD2 LYS    97      51.610  38.550  12.710  1.00  0.00            
ATOM   1533  CE  LYS    97      52.300  36.750  13.620  1.00  0.00            
ATOM   1534  HE1 LYS    97      52.080  36.950  14.670  1.00  0.00            
ATOM   1535  HE2 LYS    97      53.190  36.140  13.700  1.00  0.00            
ATOM   1536  NZ  LYS    97      51.240  35.990  12.920  1.00  0.00            
ATOM   1537  HZ1 LYS    97      51.560  35.750  12.010  1.00  0.00            
ATOM   1538  HZ2 LYS    97      50.950  35.150  13.410  1.00  0.00            
ATOM   1539  HZ3 LYS    97      50.470  36.650  12.870  1.00  0.00            
ATOM   1540  C   LYS    97      54.330  42.780  13.630  1.00  0.00            
ATOM   1541  O   LYS    97      55.500  42.800  13.290  1.00  0.00            
ATOM   1542  N   TYR    98      53.480  43.790  13.460  1.00  0.00            
ATOM   1543  H   TYR    98      52.570  43.760  13.910  1.00  0.00            
ATOM   1544  CA  TYR    98      53.910  44.910  12.650  1.00  0.00            
ATOM   1545  HA  TYR    98      54.990  44.900  12.550  1.00  0.00            
ATOM   1546  CB  TYR    98      53.330  44.770  11.240  1.00  0.00            
ATOM   1547  HB1 TYR    98      53.850  45.540  10.660  1.00  0.00            
ATOM   1548  HB2 TYR    98      52.260  44.980  11.180  1.00  0.00            
ATOM   1549  CG  TYR    98      53.390  43.380  10.660  1.00  0.00            
ATOM   1550  CD1 TYR    98      52.280  42.540  10.810  1.00  0.00            
ATOM   1551  HD1 TYR    98      51.460  42.700  11.500  1.00  0.00            
ATOM   1552  CE1 TYR    98      52.240  41.240  10.290  1.00  0.00            
ATOM   1553  HE1 TYR    98      51.400  40.600  10.490  1.00  0.00            
ATOM   1554  CZ  TYR    98      53.380  40.700   9.640  1.00  0.00            
ATOM   1555  OH  TYR    98      53.430  39.410   9.220  1.00  0.00            
ATOM   1556  HH  TYR    98      52.540  39.040   9.300  1.00  0.00            
ATOM   1557  CE2 TYR    98      54.430  41.610   9.420  1.00  0.00            
ATOM   1558  HE2 TYR    98      55.270  41.340   8.810  1.00  0.00            
ATOM   1559  CD2 TYR    98      54.500  42.910   9.950  1.00  0.00            
ATOM   1560  HD2 TYR    98      55.320  43.610   9.880  1.00  0.00            
ATOM   1561  C   TYR    98      53.420  46.250  13.180  1.00  0.00            
ATOM   1562  O   TYR    98      52.230  46.440  13.410  1.00  0.00            
ATOM   1563  N   PRO    99      54.350  47.210  13.280  1.00  0.00            
ATOM   1564  CD  PRO    99      55.790  47.150  13.120  1.00  0.00            
ATOM   1565  HD1 PRO    99      56.000  46.500  12.260  1.00  0.00            
ATOM   1566  HD2 PRO    99      56.230  46.610  13.950  1.00  0.00            
ATOM   1567  CG  PRO    99      56.230  48.600  12.920  1.00  0.00            
ATOM   1568  HG1 PRO    99      56.230  48.890  11.870  1.00  0.00            
ATOM   1569  HG2 PRO    99      57.260  48.650  13.270  1.00  0.00            
ATOM   1570  CB  PRO    99      55.170  49.400  13.670  1.00  0.00            
ATOM   1571  HB1 PRO    99      55.140  50.440  13.340  1.00  0.00            
ATOM   1572  HB2 PRO    99      55.490  49.330  14.700  1.00  0.00            
ATOM   1573  CA  PRO    99      53.900  48.580  13.440  1.00  0.00            
ATOM   1574  HA  PRO    99      53.260  48.720  14.310  1.00  0.00            
ATOM   1575  C   PRO    99      53.060  49.060  12.260  1.00  0.00            
ATOM   1576  O   PRO    99      53.030  48.450  11.190  1.00  0.00            
ATOM   1577  N   LEU   100      52.310  50.140  12.460  1.00  0.00            
ATOM   1578  H   LEU   100      52.150  50.460  13.400  1.00  0.00            
ATOM   1579  CA  LEU   100      51.570  50.840  11.440  1.00  0.00            
ATOM   1580  HA  LEU   100      51.900  50.610  10.430  1.00  0.00            
ATOM   1581  CB  LEU   100      50.110  50.390  11.560  1.00  0.00            
ATOM   1582  HB1 LEU   100      49.820  50.790  12.530  1.00  0.00            
ATOM   1583  HB2 LEU   100      50.030  49.310  11.670  1.00  0.00            
ATOM   1584  CG  LEU   100      49.130  50.890  10.500  1.00  0.00            
ATOM   1585  HG  LEU   100      48.970  51.940  10.710  1.00  0.00            
ATOM   1586  CD1 LEU   100      49.690  50.690   9.080  1.00  0.00            
ATOM   1587 1HD1 LEU   100      48.960  50.900   8.290  1.00  0.00            
ATOM   1588 2HD1 LEU   100      50.450  51.430   8.850  1.00  0.00            
ATOM   1589 3HD1 LEU   100      50.150  49.710   8.940  1.00  0.00            
ATOM   1590  CD2 LEU   100      47.850  50.070  10.550  1.00  0.00            
ATOM   1591 1HD2 LEU   100      48.070  49.060  10.200  1.00  0.00            
ATOM   1592 2HD2 LEU   100      47.510  50.070  11.590  1.00  0.00            
ATOM   1593 3HD2 LEU   100      47.120  50.530   9.890  1.00  0.00            
ATOM   1594  C   LEU   100      51.680  52.350  11.520  1.00  0.00            
ATOM   1595  O   LEU   100      51.390  52.980  12.540  1.00  0.00            
ATOM   1596  N   ASN   101      52.060  52.970  10.390  1.00  0.00            
ATOM   1597  H   ASN   101      52.200  52.460   9.530  1.00  0.00            
ATOM   1598  CA  ASN   101      52.260  54.370  10.100  1.00  0.00            
ATOM   1599  HA  ASN   101      52.030  55.040  10.920  1.00  0.00            
ATOM   1600  CB  ASN   101      53.760  54.460   9.810  1.00  0.00            
ATOM   1601  HB1 ASN   101      53.890  53.820   8.930  1.00  0.00            
ATOM   1602  HB2 ASN   101      54.260  54.090  10.710  1.00  0.00            
ATOM   1603  CG  ASN   101      54.200  55.890   9.530  1.00  0.00            
ATOM   1604  OD1 ASN   101      53.870  56.780  10.310  1.00  0.00            
ATOM   1605  ND2 ASN   101      54.950  56.190   8.470  1.00  0.00            
ATOM   1606 1HD2 ASN   101      55.100  55.420   7.810  1.00  0.00            
ATOM   1607 2HD2 ASN   101      55.320  57.110   8.320  1.00  0.00            
ATOM   1608  C   ASN   101      51.470  54.880   8.910  1.00  0.00            
ATOM   1609  OC1 ASN   101      51.780  54.270   7.850  1.00  0.00            
ATOM   1610  OC2 ASN   101      50.590  55.750   9.100  1.00  0.00            
ATOM   1611  CH3 ACE   102      32.320  52.490  23.770  1.00  0.00            
ATOM   1612 1HH3 ACE   102      32.670  52.080  24.700  1.00  0.00            
ATOM   1613 2HH3 ACE   102      32.620  53.530  23.660  1.00  0.00            
ATOM   1614 3HH3 ACE   102      31.250  52.280  23.640  1.00  0.00            
ATOM   1615  C   ACE   102      33.100  52.000  22.570  1.00  0.00            
ATOM   1616  O   ACE   102      32.900  52.340  21.400  1.00  0.00            
ATOM   1617  N   LEU   103      34.110  51.160  22.850  1.00  0.00            
ATOM   1618  H   LEU   103      34.230  50.840  23.790  1.00  0.00            
ATOM   1619  CA  LEU   103      35.130  50.690  21.930  1.00  0.00            
ATOM   1620  HA  LEU   103      34.790  50.640  20.900  1.00  0.00            
ATOM   1621  CB  LEU   103      36.200  51.770  21.930  1.00  0.00            
ATOM   1622  HB1 LEU   103      36.940  51.490  22.670  1.00  0.00            
ATOM   1623  HB2 LEU   103      35.730  52.720  22.200  1.00  0.00            
ATOM   1624  CG  LEU   103      36.870  51.990  20.560  1.00  0.00            
ATOM   1625  HG  LEU   103      37.090  51.000  20.170  1.00  0.00            
ATOM   1626  CD1 LEU   103      36.100  52.650  19.430  1.00  0.00            
ATOM   1627 1HD1 LEU   103      35.870  53.680  19.670  1.00  0.00            
ATOM   1628 2HD1 LEU   103      36.550  52.490  18.440  1.00  0.00            
ATOM   1629 3HD1 LEU   103      35.120  52.170  19.360  1.00  0.00            
ATOM   1630  CD2 LEU   103      38.150  52.780  20.860  1.00  0.00            
ATOM   1631 1HD2 LEU   103      37.900  53.840  20.930  1.00  0.00            
ATOM   1632 2HD2 LEU   103      38.650  52.480  21.780  1.00  0.00            
ATOM   1633 3HD2 LEU   103      38.810  52.610  20.020  1.00  0.00            
ATOM   1634  C   LEU   103      35.660  49.310  22.300  1.00  0.00            
ATOM   1635  O   LEU   103      35.330  48.830  23.380  1.00  0.00            
ATOM   1636  N   ASN   104      36.370  48.540  21.480  1.00  0.00            
ATOM   1637  H   ASN   104      36.690  48.920  20.590  1.00  0.00            
ATOM   1638  CA  ASN   104      36.430  47.110  21.720  1.00  0.00            
ATOM   1639  HA  ASN   104      35.470  46.810  22.170  1.00  0.00            
ATOM   1640  CB  ASN   104      36.520  46.350  20.400  1.00  0.00            
ATOM   1641  HB1 ASN   104      37.540  46.330  20.000  1.00  0.00            
ATOM   1642  HB2 ASN   104      35.850  46.760  19.640  1.00  0.00            
ATOM   1643  CG  ASN   104      36.240  44.870  20.550  1.00  0.00            
ATOM   1644  OD1 ASN   104      35.710  44.400  21.550  1.00  0.00            
ATOM   1645  ND2 ASN   104      36.580  44.100  19.520  1.00  0.00            
ATOM   1646 1HD2 ASN   104      37.110  44.560  18.780  1.00  0.00            
ATOM   1647 2HD2 ASN   104      36.220  43.160  19.430  1.00  0.00            
ATOM   1648  C   ASN   104      37.540  46.720  22.670  1.00  0.00            
ATOM   1649  O   ASN   104      38.410  45.930  22.310  1.00  0.00            
ATOM   1650  N   PTR   105      37.640  47.310  23.870  1.00  0.00            
ATOM   1651  H   PTR   105      36.870  47.900  24.120  1.00  0.00            
ATOM   1652  CA  PTR   105      38.710  47.130  24.840  1.00  0.00            
ATOM   1653  HA  PTR   105      39.660  47.290  24.350  1.00  0.00            
ATOM   1654  CB  PTR   105      38.600  48.220  25.910  1.00  0.00            
ATOM   1655  HB1 PTR   105      39.360  48.010  26.660  1.00  0.00            
ATOM   1656  HB2 PTR   105      37.650  48.160  26.440  1.00  0.00            
ATOM   1657  CG  PTR   105      38.690  49.680  25.560  1.00  0.00            
ATOM   1658  CD1 PTR   105      39.940  50.310  25.620  1.00  0.00            
ATOM   1659  HD1 PTR   105      40.820  49.730  25.890  1.00  0.00            
ATOM   1660  CE1 PTR   105      40.020  51.700  25.560  1.00  0.00            
ATOM   1661  HE1 PTR   105      41.000  52.170  25.580  1.00  0.00            
ATOM   1662  CZ  PTR   105      38.880  52.510  25.410  1.00  0.00            
ATOM   1663  OH  PTR   105      38.810  53.870  25.320  1.00  0.00            
ATOM   1664  P   PTR   105      39.880  54.860  26.010  1.00  0.00            
ATOM   1665  O1P PTR   105      41.270  54.790  25.530  1.00  0.00            
ATOM   1666  O2P PTR   105      39.950  54.520  27.450  1.00  0.00            
ATOM   1667  O3P PTR   105      39.420  56.260  25.880  1.00  0.00            
ATOM   1668  CE2 PTR   105      37.670  51.800  25.340  1.00  0.00            
ATOM   1669  HE2 PTR   105      36.820  52.420  25.080  1.00  0.00            
ATOM   1670  CD2 PTR   105      37.500  50.420  25.460  1.00  0.00            
ATOM   1671  HD2 PTR   105      36.530  49.950  25.510  1.00  0.00            
ATOM   1672  C   PTR   105      38.690  45.760  25.480  1.00  0.00            
ATOM   1673  O   PTR   105      37.680  45.140  25.800  1.00  0.00            
ATOM   1674  N   ILE   106      39.890  45.220  25.750  1.00  0.00            
ATOM   1675  H   ILE   106      40.600  45.870  25.460  1.00  0.00            
ATOM   1676  CA  ILE   106      40.080  43.860  26.180  1.00  0.00            
ATOM   1677  HA  ILE   106      39.130  43.400  26.420  1.00  0.00            
ATOM   1678  CB  ILE   106      40.740  43.020  25.100  1.00  0.00            
ATOM   1679  HB  ILE   106      40.990  42.050  25.510  1.00  0.00            
ATOM   1680  CG2 ILE   106      39.740  42.670  24.000  1.00  0.00            
ATOM   1681 1HG2 ILE   106      38.840  42.210  24.420  1.00  0.00            
ATOM   1682 2HG2 ILE   106      39.550  43.670  23.600  1.00  0.00            
ATOM   1683 3HG2 ILE   106      40.160  41.870  23.400  1.00  0.00            
ATOM   1684  CG1 ILE   106      42.060  43.590  24.590  1.00  0.00            
ATOM   1685 1HG1 ILE   106      42.700  43.850  25.440  1.00  0.00            
ATOM   1686 2HG1 ILE   106      41.840  44.540  24.080  1.00  0.00            
ATOM   1687  CD  ILE   106      42.790  42.680  23.620  1.00  0.00            
ATOM   1688  HD1 ILE   106      42.300  42.490  22.670  1.00  0.00            
ATOM   1689  HD2 ILE   106      43.780  43.040  23.390  1.00  0.00            
ATOM   1690  HD3 ILE   106      42.920  41.690  24.060  1.00  0.00            
ATOM   1691  C   ILE   106      40.690  43.860  27.580  1.00  0.00            
ATOM   1692  O   ILE   106      41.550  44.680  27.920  1.00  0.00            
ATOM   1693  N   ASP   107      40.320  42.840  28.350  1.00  0.00            
ATOM   1694  H   ASP   107      39.680  42.170  27.930  1.00  0.00            
ATOM   1695  CA  ASP   107      40.970  42.460  29.590  1.00  0.00            
ATOM   1696  HA  ASP   107      41.600  43.290  29.910  1.00  0.00            
ATOM   1697  CB  ASP   107      39.860  42.010  30.540  1.00  0.00            
ATOM   1698  HB1 ASP   107      39.120  41.330  30.100  1.00  0.00            
ATOM   1699  HB2 ASP   107      39.410  42.950  30.830  1.00  0.00            
ATOM   1700  CG  ASP   107      40.460  41.400  31.800  1.00  0.00            
ATOM   1701  OD1 ASP   107      40.040  40.310  32.230  1.00  0.00            
ATOM   1702  OD2 ASP   107      41.310  42.040  32.460  1.00  0.00            
ATOM   1703  C   ASP   107      41.860  41.240  29.370  1.00  0.00            
ATOM   1704  O   ASP   107      41.450  40.350  28.630  1.00  0.00            
ATOM   1705  N   LEU   108      43.060  41.240  29.940  1.00  0.00            
ATOM   1706  H   LEU   108      43.300  42.040  30.530  1.00  0.00            
ATOM   1707  CA  LEU   108      44.180  40.350  29.690  1.00  0.00            
ATOM   1708  HA  LEU   108      43.900  39.760  28.820  1.00  0.00            
ATOM   1709  CB  LEU   108      45.400  41.190  29.350  1.00  0.00            
ATOM   1710  HB1 LEU   108      46.280  40.580  29.180  1.00  0.00            
ATOM   1711  HB2 LEU   108      45.680  41.730  30.260  1.00  0.00            
ATOM   1712  CG  LEU   108      45.180  42.230  28.250  1.00  0.00            
ATOM   1713  HG  LEU   108      44.410  42.960  28.490  1.00  0.00            
ATOM   1714  CD1 LEU   108      46.480  43.000  28.020  1.00  0.00            
ATOM   1715 1HD1 LEU   108      46.420  43.540  27.080  1.00  0.00            
ATOM   1716 2HD1 LEU   108      46.660  43.720  28.820  1.00  0.00            
ATOM   1717 3HD1 LEU   108      47.290  42.290  27.860  1.00  0.00            
ATOM   1718  CD2 LEU   108      44.780  41.530  26.960  1.00  0.00            
ATOM   1719 1HD2 LEU   108      44.590  42.240  26.160  1.00  0.00            
ATOM   1720 2HD2 LEU   108      45.530  40.760  26.780  1.00  0.00            
ATOM   1721 3HD2 LEU   108      43.870  40.940  27.120  1.00  0.00            
ATOM   1722  C   LEU   108      44.470  39.370  30.820  1.00  0.00            
ATOM   1723  O   LEU   108      44.020  39.610  31.940  1.00  0.00            
ATOM   1724  N   ASP   109      45.270  38.360  30.480  1.00  0.00            
ATOM   1725  H   ASP   109      45.720  38.380  29.580  1.00  0.00            
ATOM   1726  CA  ASP   109      45.920  37.570  31.500  1.00  0.00            
ATOM   1727  HA  ASP   109      45.690  37.930  32.510  1.00  0.00            
ATOM   1728  CB  ASP   109      45.460  36.120  31.390  1.00  0.00            
ATOM   1729  HB1 ASP   109      45.690  35.730  30.400  1.00  0.00            
ATOM   1730  HB2 ASP   109      44.400  35.960  31.550  1.00  0.00            
ATOM   1731  CG  ASP   109      46.180  35.240  32.410  1.00  0.00            
ATOM   1732  OD1 ASP   109      46.550  34.070  32.180  1.00  0.00            
ATOM   1733  OD2 ASP   109      46.350  35.710  33.540  1.00  0.00            
ATOM   1734  C   ASP   109      47.410  37.760  31.270  1.00  0.00            
ATOM   1735  O   ASP   109      47.950  37.330  30.260  1.00  0.00            
ATOM   1736  N   LEU   110      48.100  38.400  32.220  1.00  0.00            
ATOM   1737  H   LEU   110      47.500  38.960  32.820  1.00  0.00            
ATOM   1738  CA  LEU   110      49.480  38.820  32.080  1.00  0.00            
ATOM   1739  HA  LEU   110      49.860  38.470  31.130  1.00  0.00            
ATOM   1740  CB  LEU   110      49.450  40.350  32.000  1.00  0.00            
ATOM   1741  HB1 LEU   110      49.060  40.790  32.910  1.00  0.00            
ATOM   1742  HB2 LEU   110      48.660  40.560  31.280  1.00  0.00            
ATOM   1743  CG  LEU   110      50.840  40.830  31.630  1.00  0.00            
ATOM   1744  HG  LEU   110      51.610  40.530  32.350  1.00  0.00            
ATOM   1745  CD1 LEU   110      51.380  40.200  30.360  1.00  0.00            
ATOM   1746 1HD1 LEU   110      52.320  40.710  30.080  1.00  0.00            
ATOM   1747 2HD1 LEU   110      51.490  39.120  30.440  1.00  0.00            
ATOM   1748 3HD1 LEU   110      50.670  40.280  29.540  1.00  0.00            
ATOM   1749  CD2 LEU   110      50.740  42.310  31.230  1.00  0.00            
ATOM   1750 1HD2 LEU   110      49.930  42.440  30.520  1.00  0.00            
ATOM   1751 2HD2 LEU   110      50.510  42.890  32.130  1.00  0.00            
ATOM   1752 3HD2 LEU   110      51.670  42.720  30.840  1.00  0.00            
ATOM   1753  C   LEU   110      50.340  38.200  33.180  1.00  0.00            
ATOM   1754  O   LEU   110      49.990  38.070  34.350  1.00  0.00            
ATOM   1755  N   VAL   111      51.610  37.910  32.890  1.00  0.00            
ATOM   1756  H   VAL   111      51.960  38.000  31.940  1.00  0.00            
ATOM   1757  CA  VAL   111      52.660  37.340  33.700  1.00  0.00            
ATOM   1758  HA  VAL   111      52.140  37.020  34.600  1.00  0.00            
ATOM   1759  CB  VAL   111      53.270  36.140  32.990  1.00  0.00            
ATOM   1760  HB  VAL   111      53.970  35.600  33.630  1.00  0.00            
ATOM   1761  CG1 VAL   111      52.200  35.100  32.660  1.00  0.00            
ATOM   1762 1HG1 VAL   111      52.710  34.230  32.250  1.00  0.00            
ATOM   1763 2HG1 VAL   111      51.790  34.750  33.610  1.00  0.00            
ATOM   1764 3HG1 VAL   111      51.460  35.370  31.910  1.00  0.00            
ATOM   1765  CG2 VAL   111      54.010  36.350  31.670  1.00  0.00            
ATOM   1766 1HG2 VAL   111      54.680  35.540  31.380  1.00  0.00            
ATOM   1767 2HG2 VAL   111      53.380  36.600  30.820  1.00  0.00            
ATOM   1768 3HG2 VAL   111      54.730  37.170  31.790  1.00  0.00            
ATOM   1769  C   VAL   111      53.770  38.310  34.120  1.00  0.00            
ATOM   1770  O   VAL   111      54.220  39.100  33.300  1.00  0.00            
ATOM   1771  N   NHE   112      54.320  38.260  35.330  1.00  0.00            
ATOM   1772  H1  NHE   112      53.950  37.610  36.000  1.00  0.00            
ATOM   1773  H2  NHE   112      54.920  39.030  35.570  1.00  0.00            
TER
ENDMDL
