# Supplementary material for: Structural Determinants of Phosphopeptide Binding to the N-Terminal Src Homology 2 Domain of the SHP2 Phosphatase
Source: J Chem Inf Model. 2020 May 12;60(6):3157–71. doi: 10.1021/acs.jcim.0c00307 (PMC8007070; doi:10.1021/acs.jcim.0c00307)
Supplement: Supplementary file 1 — ci0c00307_si_001.zip [file ci0c00307_si_001.zip › cstructure_Ac-QVE-pY-LDLDLD-NH2.pdb]

REMARK    GENERATED BY TRJCONV
TITLE     frame t= 866700.00000
MODEL        1
ATOM      1  N   MET     1      62.330  51.430  17.250  1.00  0.00            
ATOM      2  H1  MET     1      62.490  50.800  18.020  1.00  0.00            
ATOM      3  H2  MET     1      63.150  51.460  16.670  1.00  0.00            
ATOM      4  H3  MET     1      62.320  52.400  17.570  1.00  0.00            
ATOM      5  CA  MET     1      61.030  51.170  16.620  1.00  0.00            
ATOM      6  HA  MET     1      61.050  50.240  16.060  1.00  0.00            
ATOM      7  CB  MET     1      59.980  50.850  17.680  1.00  0.00            
ATOM      8  HB1 MET     1      59.770  51.760  18.250  1.00  0.00            
ATOM      9  HB2 MET     1      60.310  50.150  18.450  1.00  0.00            
ATOM     10  CG  MET     1      58.670  50.330  17.110  1.00  0.00            
ATOM     11  HG1 MET     1      58.850  49.600  16.310  1.00  0.00            
ATOM     12  HG2 MET     1      58.160  51.190  16.670  1.00  0.00            
ATOM     13  SD  MET     1      57.510  49.590  18.300  1.00  0.00            
ATOM     14  CE  MET     1      57.120  50.970  19.400  1.00  0.00            
ATOM     15  HE1 MET     1      56.080  50.810  19.710  1.00  0.00            
ATOM     16  HE2 MET     1      57.720  50.980  20.300  1.00  0.00            
ATOM     17  HE3 MET     1      57.190  51.850  18.770  1.00  0.00            
ATOM     18  C   MET     1      60.740  52.330  15.670  1.00  0.00            
ATOM     19  O   MET     1      61.130  53.480  15.840  1.00  0.00            
ATOM     20  N   ARG     2      60.070  51.940  14.590  1.00  0.00            
ATOM     21  H   ARG     2      59.760  50.980  14.500  1.00  0.00            
ATOM     22  CA  ARG     2      59.520  52.950  13.710  1.00  0.00            
ATOM     23  HA  ARG     2      60.220  53.750  13.450  1.00  0.00            
ATOM     24  CB  ARG     2      59.030  52.310  12.410  1.00  0.00            
ATOM     25  HB1 ARG     2      58.740  53.090  11.710  1.00  0.00            
ATOM     26  HB2 ARG     2      58.040  51.840  12.490  1.00  0.00            
ATOM     27  CG  ARG     2      60.070  51.440  11.710  1.00  0.00            
ATOM     28  HG1 ARG     2      60.310  50.510  12.220  1.00  0.00            
ATOM     29  HG2 ARG     2      61.010  52.010  11.720  1.00  0.00            
ATOM     30  CD  ARG     2      59.870  51.220  10.220  1.00  0.00            
ATOM     31  HD1 ARG     2      60.610  50.600   9.720  1.00  0.00            
ATOM     32  HD2 ARG     2      59.870  52.180   9.690  1.00  0.00            
ATOM     33  NE  ARG     2      58.600  50.590   9.870  1.00  0.00            
ATOM     34  HE  ARG     2      57.790  51.170   9.700  1.00  0.00            
ATOM     35  CZ  ARG     2      58.390  49.270   9.840  1.00  0.00            
ATOM     36  NH1 ARG     2      59.190  48.260  10.200  1.00  0.00            
ATOM     37 1HH1 ARG     2      60.160  48.510  10.320  1.00  0.00            
ATOM     38 2HH1 ARG     2      58.910  47.290  10.210  1.00  0.00            
ATOM     39  NH2 ARG     2      57.210  48.740   9.460  1.00  0.00            
ATOM     40 1HH2 ARG     2      56.650  49.370   8.910  1.00  0.00            
ATOM     41 2HH2 ARG     2      56.950  47.770   9.460  1.00  0.00            
ATOM     42  C   ARG     2      58.310  53.640  14.310  1.00  0.00            
ATOM     43  O   ARG     2      57.900  53.300  15.410  1.00  0.00            
ATOM     44  N   ARG     3      57.850  54.720  13.670  1.00  0.00            
ATOM     45  H   ARG     3      58.170  55.010  12.750  1.00  0.00            
ATOM     46  CA  ARG     3      56.710  55.410  14.230  1.00  0.00            
ATOM     47  HA  ARG     3      56.930  55.770  15.240  1.00  0.00            
ATOM     48  CB  ARG     3      56.290  56.610  13.380  1.00  0.00            
ATOM     49  HB1 ARG     3      55.360  57.030  13.770  1.00  0.00            
ATOM     50  HB2 ARG     3      56.250  56.250  12.340  1.00  0.00            
ATOM     51  CG  ARG     3      57.340  57.700  13.490  1.00  0.00            
ATOM     52  HG1 ARG     3      58.370  57.360  13.370  1.00  0.00            
ATOM     53  HG2 ARG     3      57.300  57.990  14.540  1.00  0.00            
ATOM     54  CD  ARG     3      57.140  58.930  12.620  1.00  0.00            
ATOM     55  HD1 ARG     3      57.160  58.610  11.570  1.00  0.00            
ATOM     56  HD2 ARG     3      58.000  59.590  12.710  1.00  0.00            
ATOM     57  NE  ARG     3      55.920  59.710  12.860  1.00  0.00            
ATOM     58  HE  ARG     3      55.200  59.280  13.440  1.00  0.00            
ATOM     59  CZ  ARG     3      55.540  60.750  12.110  1.00  0.00            
ATOM     60  NH1 ARG     3      56.260  61.350  11.140  1.00  0.00            
ATOM     61 1HH1 ARG     3      57.190  60.990  11.050  1.00  0.00            
ATOM     62 2HH1 ARG     3      55.950  62.170  10.640  1.00  0.00            
ATOM     63  NH2 ARG     3      54.350  61.310  12.290  1.00  0.00            
ATOM     64 1HH2 ARG     3      53.740  61.060  13.050  1.00  0.00            
ATOM     65 2HH2 ARG     3      54.000  62.060  11.700  1.00  0.00            
ATOM     66  C   ARG     3      55.550  54.440  14.430  1.00  0.00            
ATOM     67  O   ARG     3      55.350  53.680  13.500  1.00  0.00            
ATOM     68  N   TRP     4      54.820  54.670  15.530  1.00  0.00            
ATOM     69  H   TRP     4      55.130  55.400  16.150  1.00  0.00            
ATOM     70  CA  TRP     4      53.800  53.760  16.020  1.00  0.00            
ATOM     71  HA  TRP     4      53.430  53.180  15.180  1.00  0.00            
ATOM     72  CB  TRP     4      54.440  52.860  17.070  1.00  0.00            
ATOM     73  HB1 TRP     4      55.300  52.360  16.630  1.00  0.00            
ATOM     74  HB2 TRP     4      53.740  52.070  17.360  1.00  0.00            
ATOM     75  CG  TRP     4      54.890  53.490  18.350  1.00  0.00            
ATOM     76  CD1 TRP     4      55.990  54.280  18.400  1.00  0.00            
ATOM     77  HD1 TRP     4      56.680  54.510  17.610  1.00  0.00            
ATOM     78  NE1 TRP     4      56.090  54.930  19.620  1.00  0.00            
ATOM     79  HE1 TRP     4      56.790  55.640  19.750  1.00  0.00            
ATOM     80  CE2 TRP     4      55.050  54.520  20.430  1.00  0.00            
ATOM     81  CZ2 TRP     4      54.800  54.890  21.760  1.00  0.00            
ATOM     82  HZ2 TRP     4      55.460  55.580  22.260  1.00  0.00            
ATOM     83  CH2 TRP     4      53.720  54.280  22.410  1.00  0.00            
ATOM     84  HH2 TRP     4      53.390  54.570  23.400  1.00  0.00            
ATOM     85  CZ3 TRP     4      52.940  53.360  21.700  1.00  0.00            
ATOM     86  HZ3 TRP     4      52.040  52.960  22.170  1.00  0.00            
ATOM     87  CE3 TRP     4      53.250  52.980  20.390  1.00  0.00            
ATOM     88  HE3 TRP     4      52.510  52.390  19.880  1.00  0.00            
ATOM     89  CD2 TRP     4      54.300  53.580  19.680  1.00  0.00            
ATOM     90  C   TRP     4      52.570  54.390  16.650  1.00  0.00            
ATOM     91  O   TRP     4      51.650  53.750  17.150  1.00  0.00            
ATOM     92  N   PHE     5      52.590  55.710  16.870  1.00  0.00            
ATOM     93  H   PHE     5      53.440  56.230  16.700  1.00  0.00            
ATOM     94  CA  PHE     5      51.550  56.480  17.500  1.00  0.00            
ATOM     95  HA  PHE     5      50.670  55.880  17.730  1.00  0.00            
ATOM     96  CB  PHE     5      52.080  56.900  18.870  1.00  0.00            
ATOM     97  HB1 PHE     5      53.140  57.170  18.800  1.00  0.00            
ATOM     98  HB2 PHE     5      51.960  56.110  19.620  1.00  0.00            
ATOM     99  CG  PHE     5      51.370  58.120  19.400  1.00  0.00            
ATOM    100  CD1 PHE     5      50.260  57.950  20.240  1.00  0.00            
ATOM    101  HD1 PHE     5      49.900  56.990  20.550  1.00  0.00            
ATOM    102  CE1 PHE     5      49.660  59.140  20.700  1.00  0.00            
ATOM    103  HE1 PHE     5      48.780  59.050  21.310  1.00  0.00            
ATOM    104  CZ  PHE     5      50.200  60.410  20.480  1.00  0.00            
ATOM    105  HZ  PHE     5      49.770  61.260  20.990  1.00  0.00            
ATOM    106  CE2 PHE     5      51.380  60.560  19.750  1.00  0.00            
ATOM    107  HE2 PHE     5      51.970  61.450  19.600  1.00  0.00            
ATOM    108  CD2 PHE     5      51.970  59.380  19.270  1.00  0.00            
ATOM    109  HD2 PHE     5      52.790  59.480  18.580  1.00  0.00            
ATOM    110  C   PHE     5      51.090  57.570  16.550  1.00  0.00            
ATOM    111  O   PHE     5      51.730  57.790  15.520  1.00  0.00            
ATOM    112  N   HIS     6      49.900  58.180  16.680  1.00  0.00            
ATOM    113  H   HIS     6      49.210  57.730  17.260  1.00  0.00            
ATOM    114  CA  HIS     6      49.460  59.360  15.960  1.00  0.00            
ATOM    115  HA  HIS     6      50.340  59.920  15.640  1.00  0.00            
ATOM    116  CB  HIS     6      48.610  58.890  14.780  1.00  0.00            
ATOM    117  HB1 HIS     6      47.750  58.340  15.180  1.00  0.00            
ATOM    118  HB2 HIS     6      49.130  58.090  14.250  1.00  0.00            
ATOM    119  CG  HIS     6      48.180  59.910  13.770  1.00  0.00            
ATOM    120  ND1 HIS     6      48.110  61.290  13.990  1.00  0.00            
ATOM    121  CE1 HIS     6      47.930  61.820  12.780  1.00  0.00            
ATOM    122  HE1 HIS     6      47.870  62.880  12.560  1.00  0.00            
ATOM    123  NE2 HIS     6      47.890  60.880  11.830  1.00  0.00            
ATOM    124  HE2 HIS     6      47.610  61.130  10.890  1.00  0.00            
ATOM    125  CD2 HIS     6      47.960  59.640  12.440  1.00  0.00            
ATOM    126  HD2 HIS     6      48.060  58.710  11.920  1.00  0.00            
ATOM    127  C   HIS     6      48.670  60.260  16.900  1.00  0.00            
ATOM    128  O   HIS     6      47.660  59.820  17.430  1.00  0.00            
ATOM    129  N   PRO     7      49.160  61.480  17.150  1.00  0.00            
ATOM    130  CD  PRO     7      50.390  62.080  16.680  1.00  0.00            
ATOM    131  HD1 PRO     7      50.480  62.100  15.600  1.00  0.00            
ATOM    132  HD2 PRO     7      51.260  61.540  17.060  1.00  0.00            
ATOM    133  CG  PRO     7      50.330  63.500  17.220  1.00  0.00            
ATOM    134  HG1 PRO     7      49.650  64.050  16.570  1.00  0.00            
ATOM    135  HG2 PRO     7      51.280  64.040  17.230  1.00  0.00            
ATOM    136  CB  PRO     7      49.490  63.450  18.500  1.00  0.00            
ATOM    137  HB1 PRO     7      48.970  64.320  18.870  1.00  0.00            
ATOM    138  HB2 PRO     7      50.120  63.010  19.280  1.00  0.00            
ATOM    139  CA  PRO     7      48.500  62.360  18.090  1.00  0.00            
ATOM    140  HA  PRO     7      48.260  61.860  19.020  1.00  0.00            
ATOM    141  C   PRO     7      47.210  63.000  17.620  1.00  0.00            
ATOM    142  O   PRO     7      46.380  63.420  18.410  1.00  0.00            
ATOM    143  N   ASN     8      46.980  62.940  16.300  1.00  0.00            
ATOM    144  H   ASN     8      47.610  62.460  15.670  1.00  0.00            
ATOM    145  CA  ASN     8      45.880  63.620  15.650  1.00  0.00            
ATOM    146  HA  ASN     8      45.550  64.370  16.370  1.00  0.00            
ATOM    147  CB  ASN     8      46.300  64.310  14.360  1.00  0.00            
ATOM    148  HB1 ASN     8      46.070  63.710  13.480  1.00  0.00            
ATOM    149  HB2 ASN     8      47.360  64.540  14.430  1.00  0.00            
ATOM    150  CG  ASN     8      45.500  65.610  14.270  1.00  0.00            
ATOM    151  OD1 ASN     8      45.390  66.440  15.160  1.00  0.00            
ATOM    152  ND2 ASN     8      44.870  65.830  13.110  1.00  0.00            
ATOM    153 1HD2 ASN     8      44.950  65.230  12.300  1.00  0.00            
ATOM    154 2HD2 ASN     8      44.330  66.680  13.140  1.00  0.00            
ATOM    155  C   ASN     8      44.630  62.760  15.430  1.00  0.00            
ATOM    156  O   ASN     8      43.590  63.230  14.980  1.00  0.00            
ATOM    157  N   ILE     9      44.690  61.450  15.660  1.00  0.00            
ATOM    158  H   ILE     9      45.470  60.970  16.100  1.00  0.00            
ATOM    159  CA  ILE     9      43.570  60.590  15.370  1.00  0.00            
ATOM    160  HA  ILE     9      42.930  61.130  14.670  1.00  0.00            
ATOM    161  CB  ILE     9      43.940  59.290  14.640  1.00  0.00            
ATOM    162  HB  ILE     9      43.020  58.780  14.360  1.00  0.00            
ATOM    163  CG2 ILE     9      44.600  59.680  13.330  1.00  0.00            
ATOM    164 1HG2 ILE     9      44.080  60.540  12.900  1.00  0.00            
ATOM    165 2HG2 ILE     9      45.640  59.950  13.540  1.00  0.00            
ATOM    166 3HG2 ILE     9      44.430  58.950  12.540  1.00  0.00            
ATOM    167  CG1 ILE     9      44.840  58.440  15.540  1.00  0.00            
ATOM    168 1HG1 ILE     9      44.330  58.210  16.480  1.00  0.00            
ATOM    169 2HG1 ILE     9      45.740  58.980  15.790  1.00  0.00            
ATOM    170  CD  ILE     9      45.030  57.080  14.870  1.00  0.00            
ATOM    171  HD1 ILE     9      45.310  56.330  15.610  1.00  0.00            
ATOM    172  HD2 ILE     9      44.160  56.650  14.380  1.00  0.00            
ATOM    173  HD3 ILE     9      45.790  57.350  14.130  1.00  0.00            
ATOM    174  C   ILE     9      42.690  60.320  16.580  1.00  0.00            
ATOM    175  O   ILE     9      43.140  60.390  17.730  1.00  0.00            
ATOM    176  N   THR    10      41.410  60.190  16.280  1.00  0.00            
ATOM    177  H   THR    10      41.100  60.300  15.330  1.00  0.00            
ATOM    178  CA  THR    10      40.400  59.770  17.230  1.00  0.00            
ATOM    179  HA  THR    10      40.730  60.100  18.200  1.00  0.00            
ATOM    180  CB  THR    10      38.970  60.270  17.030  1.00  0.00            
ATOM    181  HB  THR    10      38.230  59.780  17.660  1.00  0.00            
ATOM    182  CG2 THR    10      39.020  61.800  17.150  1.00  0.00            
ATOM    183 1HG2 THR    10      39.490  62.120  18.080  1.00  0.00            
ATOM    184 2HG2 THR    10      39.580  62.170  16.300  1.00  0.00            
ATOM    185 3HG2 THR    10      38.000  62.160  17.060  1.00  0.00            
ATOM    186  OG1 THR    10      38.670  60.070  15.660  1.00  0.00            
ATOM    187  HG1 THR    10      37.730  60.010  15.530  1.00  0.00            
ATOM    188  C   THR    10      40.410  58.250  17.240  1.00  0.00            
ATOM    189  O   THR    10      40.810  57.600  16.270  1.00  0.00            
ATOM    190  N   GLY    11      40.080  57.590  18.360  1.00  0.00            
ATOM    191  H   GLY    11      39.750  58.160  19.120  1.00  0.00            
ATOM    192  CA  GLY    11      40.290  56.180  18.560  1.00  0.00            
ATOM    193  HA1 GLY    11      40.020  55.940  19.590  1.00  0.00            
ATOM    194  HA2 GLY    11      41.370  56.000  18.480  1.00  0.00            
ATOM    195  C   GLY    11      39.550  55.310  17.560  1.00  0.00            
ATOM    196  O   GLY    11      40.170  54.430  16.970  1.00  0.00            
ATOM    197  N   VAL    12      38.320  55.730  17.190  1.00  0.00            
ATOM    198  H   VAL    12      37.870  56.430  17.760  1.00  0.00            
ATOM    199  CA  VAL    12      37.480  55.140  16.170  1.00  0.00            
ATOM    200  HA  VAL    12      37.370  54.060  16.310  1.00  0.00            
ATOM    201  CB  VAL    12      36.050  55.670  16.190  1.00  0.00            
ATOM    202  HB  VAL    12      35.420  55.260  15.400  1.00  0.00            
ATOM    203  CG1 VAL    12      35.380  55.270  17.510  1.00  0.00            
ATOM    204 1HG1 VAL    12      35.540  54.200  17.580  1.00  0.00            
ATOM    205 2HG1 VAL    12      35.810  55.740  18.400  1.00  0.00            
ATOM    206 3HG1 VAL    12      34.330  55.540  17.420  1.00  0.00            
ATOM    207  CG2 VAL    12      36.020  57.190  16.050  1.00  0.00            
ATOM    208 1HG2 VAL    12      36.610  57.650  16.840  1.00  0.00            
ATOM    209 2HG2 VAL    12      36.480  57.480  15.110  1.00  0.00            
ATOM    210 3HG2 VAL    12      34.970  57.520  16.040  1.00  0.00            
ATOM    211  C   VAL    12      38.010  55.370  14.770  1.00  0.00            
ATOM    212  O   VAL    12      37.470  54.820  13.820  1.00  0.00            
ATOM    213  N   GLU    13      38.990  56.280  14.620  1.00  0.00            
ATOM    214  H   GLU    13      39.410  56.550  15.500  1.00  0.00            
ATOM    215  CA  GLU    13      39.730  56.380  13.380  1.00  0.00            
ATOM    216  HA  GLU    13      39.110  55.820  12.670  1.00  0.00            
ATOM    217  CB  GLU    13      39.790  57.800  12.820  1.00  0.00            
ATOM    218  HB1 GLU    13      40.310  57.670  11.870  1.00  0.00            
ATOM    219  HB2 GLU    13      40.300  58.420  13.530  1.00  0.00            
ATOM    220  CG  GLU    13      38.450  58.460  12.440  1.00  0.00            
ATOM    221  HG1 GLU    13      38.460  59.530  12.550  1.00  0.00            
ATOM    222  HG2 GLU    13      37.620  58.220  13.110  1.00  0.00            
ATOM    223  CD  GLU    13      38.020  58.110  11.030  1.00  0.00            
ATOM    224  OE1 GLU    13      37.170  57.210  10.810  1.00  0.00            
ATOM    225  OE2 GLU    13      38.430  58.840  10.100  1.00  0.00            
ATOM    226  C   GLU    13      41.070  55.660  13.320  1.00  0.00            
ATOM    227  O   GLU    13      41.610  55.330  12.260  1.00  0.00            
ATOM    228  N   ALA    14      41.660  55.420  14.490  1.00  0.00            
ATOM    229  H   ALA    14      41.450  56.020  15.270  1.00  0.00            
ATOM    230  CA  ALA    14      42.710  54.440  14.700  1.00  0.00            
ATOM    231  HA  ALA    14      43.530  54.500  13.970  1.00  0.00            
ATOM    232  CB  ALA    14      43.330  54.460  16.090  1.00  0.00            
ATOM    233  HB1 ALA    14      42.740  54.040  16.910  1.00  0.00            
ATOM    234  HB2 ALA    14      44.250  53.880  16.140  1.00  0.00            
ATOM    235  HB3 ALA    14      43.590  55.490  16.330  1.00  0.00            
ATOM    236  C   ALA    14      42.250  53.020  14.390  1.00  0.00            
ATOM    237  O   ALA    14      43.000  52.220  13.870  1.00  0.00            
ATOM    238  N   GLU    15      40.980  52.660  14.590  1.00  0.00            
ATOM    239  H   GLU    15      40.460  53.200  15.270  1.00  0.00            
ATOM    240  CA  GLU    15      40.380  51.470  14.010  1.00  0.00            
ATOM    241  HA  GLU    15      40.960  50.640  14.410  1.00  0.00            
ATOM    242  CB  GLU    15      38.920  51.330  14.460  1.00  0.00            
ATOM    243  HB1 GLU    15      38.440  50.390  14.180  1.00  0.00            
ATOM    244  HB2 GLU    15      38.300  52.150  14.110  1.00  0.00            
ATOM    245  CG  GLU    15      38.710  51.430  15.970  1.00  0.00            
ATOM    246  HG1 GLU    15      38.980  52.450  16.280  1.00  0.00            
ATOM    247  HG2 GLU    15      39.430  50.830  16.520  1.00  0.00            
ATOM    248  CD  GLU    15      37.270  51.290  16.470  1.00  0.00            
ATOM    249  OE1 GLU    15      36.360  51.810  15.800  1.00  0.00            
ATOM    250  OE2 GLU    15      37.060  50.750  17.570  1.00  0.00            
ATOM    251  C   GLU    15      40.390  51.560  12.490  1.00  0.00            
ATOM    252  O   GLU    15      40.920  50.650  11.860  1.00  0.00            
ATOM    253  N   ASN    16      39.990  52.650  11.840  1.00  0.00            
ATOM    254  H   ASN    16      39.590  53.390  12.390  1.00  0.00            
ATOM    255  CA  ASN    16      40.000  52.770  10.390  1.00  0.00            
ATOM    256  HA  ASN    16      39.320  52.020  10.000  1.00  0.00            
ATOM    257  CB  ASN    16      39.460  54.170  10.140  1.00  0.00            
ATOM    258  HB1 ASN    16      40.220  54.940  10.270  1.00  0.00            
ATOM    259  HB2 ASN    16      38.700  54.320  10.900  1.00  0.00            
ATOM    260  CG  ASN    16      38.820  54.410   8.770  1.00  0.00            
ATOM    261  OD1 ASN    16      39.130  53.760   7.780  1.00  0.00            
ATOM    262  ND2 ASN    16      37.940  55.410   8.650  1.00  0.00            
ATOM    263 1HD2 ASN    16      37.630  55.890   9.480  1.00  0.00            
ATOM    264 2HD2 ASN    16      37.620  55.670   7.730  1.00  0.00            
ATOM    265  C   ASN    16      41.370  52.590   9.750  1.00  0.00            
ATOM    266  O   ASN    16      41.430  51.830   8.780  1.00  0.00            
ATOM    267  N   LEU    17      42.460  53.040  10.380  1.00  0.00            
ATOM    268  H   LEU    17      42.390  53.680  11.150  1.00  0.00            
ATOM    269  CA  LEU    17      43.810  52.790   9.910  1.00  0.00            
ATOM    270  HA  LEU    17      43.900  53.200   8.900  1.00  0.00            
ATOM    271  CB  LEU    17      44.750  53.650  10.750  1.00  0.00            
ATOM    272  HB1 LEU    17      45.450  53.000  11.270  1.00  0.00            
ATOM    273  HB2 LEU    17      44.190  54.290  11.420  1.00  0.00            
ATOM    274  CG  LEU    17      45.320  54.710   9.820  1.00  0.00            
ATOM    275  HG  LEU    17      44.520  55.020   9.130  1.00  0.00            
ATOM    276  CD1 LEU    17      45.810  55.940  10.590  1.00  0.00            
ATOM    277 1HD1 LEU    17      44.940  56.480  10.960  1.00  0.00            
ATOM    278 2HD1 LEU    17      46.510  55.710  11.390  1.00  0.00            
ATOM    279 3HD1 LEU    17      46.240  56.680   9.920  1.00  0.00            
ATOM    280  CD2 LEU    17      46.620  54.310   9.130  1.00  0.00            
ATOM    281 1HD2 LEU    17      47.160  55.030   8.520  1.00  0.00            
ATOM    282 2HD2 LEU    17      47.280  53.990   9.940  1.00  0.00            
ATOM    283 3HD2 LEU    17      46.290  53.510   8.470  1.00  0.00            
ATOM    284  C   LEU    17      44.170  51.320   9.950  1.00  0.00            
ATOM    285  O   LEU    17      44.630  50.770   8.960  1.00  0.00            
ATOM    286  N   LEU    18      43.970  50.650  11.100  1.00  0.00            
ATOM    287  H   LEU    18      43.630  51.150  11.910  1.00  0.00            
ATOM    288  CA  LEU    18      44.250  49.240  11.260  1.00  0.00            
ATOM    289  HA  LEU    18      45.320  49.090  11.090  1.00  0.00            
ATOM    290  CB  LEU    18      44.000  48.790  12.690  1.00  0.00            
ATOM    291  HB1 LEU    18      44.190  47.730  12.840  1.00  0.00            
ATOM    292  HB2 LEU    18      42.970  49.010  12.980  1.00  0.00            
ATOM    293  CG  LEU    18      45.000  49.430  13.640  1.00  0.00            
ATOM    294  HG  LEU    18      45.060  50.510  13.440  1.00  0.00            
ATOM    295  CD1 LEU    18      44.520  49.290  15.090  1.00  0.00            
ATOM    296 1HD1 LEU    18      43.500  49.640  15.240  1.00  0.00            
ATOM    297 2HD1 LEU    18      44.550  48.240  15.370  1.00  0.00            
ATOM    298 3HD1 LEU    18      45.160  49.720  15.850  1.00  0.00            
ATOM    299  CD2 LEU    18      46.430  48.890  13.670  1.00  0.00            
ATOM    300 1HD2 LEU    18      46.880  49.470  14.470  1.00  0.00            
ATOM    301 2HD2 LEU    18      46.390  47.840  13.960  1.00  0.00            
ATOM    302 3HD2 LEU    18      46.910  48.880  12.690  1.00  0.00            
ATOM    303  C   LEU    18      43.370  48.400  10.350  1.00  0.00            
ATOM    304  O   LEU    18      43.940  47.410   9.880  1.00  0.00            
ATOM    305  N   LEU    19      42.100  48.690  10.050  1.00  0.00            
ATOM    306  H   LEU    19      41.740  49.460  10.610  1.00  0.00            
ATOM    307  CA  LEU    19      41.250  48.060   9.060  1.00  0.00            
ATOM    308  HA  LEU    19      41.080  47.010   9.300  1.00  0.00            
ATOM    309  CB  LEU    19      39.920  48.790   9.140  1.00  0.00            
ATOM    310  HB1 LEU    19      40.100  49.850   8.930  1.00  0.00            
ATOM    311  HB2 LEU    19      39.540  48.620  10.150  1.00  0.00            
ATOM    312  CG  LEU    19      38.870  48.430   8.080  1.00  0.00            
ATOM    313  HG  LEU    19      39.210  48.500   7.040  1.00  0.00            
ATOM    314  CD1 LEU    19      38.360  47.010   8.280  1.00  0.00            
ATOM    315 1HD1 LEU    19      37.700  46.970   9.130  1.00  0.00            
ATOM    316 2HD1 LEU    19      37.730  46.750   7.430  1.00  0.00            
ATOM    317 3HD1 LEU    19      39.200  46.330   8.390  1.00  0.00            
ATOM    318  CD2 LEU    19      37.700  49.390   8.170  1.00  0.00            
ATOM    319 1HD2 LEU    19      37.200  49.290   9.130  1.00  0.00            
ATOM    320 2HD2 LEU    19      38.100  50.410   8.090  1.00  0.00            
ATOM    321 3HD2 LEU    19      37.060  49.210   7.300  1.00  0.00            
ATOM    322  C   LEU    19      41.740  48.170   7.610  1.00  0.00            
ATOM    323  O   LEU    19      41.670  47.160   6.900  1.00  0.00            
ATOM    324  N   THR    20      42.170  49.360   7.210  1.00  0.00            
ATOM    325  H   THR    20      42.170  50.160   7.820  1.00  0.00            
ATOM    326  CA  THR    20      42.590  49.510   5.830  1.00  0.00            
ATOM    327  HA  THR    20      42.040  48.830   5.180  1.00  0.00            
ATOM    328  CB  THR    20      42.260  50.920   5.340  1.00  0.00            
ATOM    329  HB  THR    20      42.730  51.060   4.380  1.00  0.00            
ATOM    330  CG2 THR    20      40.760  51.170   5.190  1.00  0.00            
ATOM    331 1HG2 THR    20      40.660  52.120   4.660  1.00  0.00            
ATOM    332 2HG2 THR    20      40.160  50.420   4.670  1.00  0.00            
ATOM    333 3HG2 THR    20      40.310  51.300   6.170  1.00  0.00            
ATOM    334  OG1 THR    20      42.710  51.970   6.170  1.00  0.00            
ATOM    335  HG1 THR    20      42.110  52.080   6.910  1.00  0.00            
ATOM    336  C   THR    20      44.060  49.170   5.610  1.00  0.00            
ATOM    337  O   THR    20      44.400  48.330   4.770  1.00  0.00            
ATOM    338  N   ARG    21      44.940  49.770   6.410  1.00  0.00            
ATOM    339  H   ARG    21      44.570  50.290   7.180  1.00  0.00            
ATOM    340  CA  ARG    21      46.370  49.830   6.190  1.00  0.00            
ATOM    341  HA  ARG    21      46.460  49.420   5.170  1.00  0.00            
ATOM    342  CB  ARG    21      46.860  51.270   6.330  1.00  0.00            
ATOM    343  HB1 ARG    21      47.950  51.210   6.380  1.00  0.00            
ATOM    344  HB2 ARG    21      46.470  51.540   7.310  1.00  0.00            
ATOM    345  CG  ARG    21      46.410  52.270   5.260  1.00  0.00            
ATOM    346  HG1 ARG    21      45.340  52.410   5.410  1.00  0.00            
ATOM    347  HG2 ARG    21      46.660  51.910   4.270  1.00  0.00            
ATOM    348  CD  ARG    21      47.110  53.610   5.410  1.00  0.00            
ATOM    349  HD1 ARG    21      47.020  53.980   6.430  1.00  0.00            
ATOM    350  HD2 ARG    21      46.740  54.370   4.710  1.00  0.00            
ATOM    351  NE  ARG    21      48.550  53.550   5.160  1.00  0.00            
ATOM    352  HE  ARG    21      48.870  52.860   4.500  1.00  0.00            
ATOM    353  CZ  ARG    21      49.460  54.120   5.960  1.00  0.00            
ATOM    354  NH1 ARG    21      49.280  55.020   6.940  1.00  0.00            
ATOM    355 1HH1 ARG    21      48.390  55.500   6.980  1.00  0.00            
ATOM    356 2HH1 ARG    21      49.980  55.230   7.630  1.00  0.00            
ATOM    357  NH2 ARG    21      50.710  53.640   5.830  1.00  0.00            
ATOM    358 1HH2 ARG    21      51.020  52.860   5.260  1.00  0.00            
ATOM    359 2HH2 ARG    21      51.400  54.050   6.450  1.00  0.00            
ATOM    360  C   ARG    21      47.140  48.780   6.980  1.00  0.00            
ATOM    361  O   ARG    21      48.250  48.480   6.570  1.00  0.00            
ATOM    362  N   GLY    22      46.650  48.360   8.140  1.00  0.00            
ATOM    363  H   GLY    22      45.690  48.640   8.350  1.00  0.00            
ATOM    364  CA  GLY    22      47.250  47.350   8.990  1.00  0.00            
ATOM    365  HA1 GLY    22      46.900  47.560  10.010  1.00  0.00            
ATOM    366  HA2 GLY    22      48.330  47.420   8.990  1.00  0.00            
ATOM    367  C   GLY    22      46.830  45.940   8.600  1.00  0.00            
ATOM    368  O   GLY    22      46.050  45.700   7.680  1.00  0.00            
ATOM    369  N   VAL    23      47.330  45.000   9.410  1.00  0.00            
ATOM    370  H   VAL    23      47.750  45.370  10.250  1.00  0.00            
ATOM    371  CA  VAL    23      47.090  43.580   9.260  1.00  0.00            
ATOM    372  HA  VAL    23      46.100  43.560   8.800  1.00  0.00            
ATOM    373  CB  VAL    23      48.150  42.870   8.430  1.00  0.00            
ATOM    374  HB  VAL    23      48.090  41.790   8.600  1.00  0.00            
ATOM    375  CG1 VAL    23      47.940  43.110   6.930  1.00  0.00            
ATOM    376 1HG1 VAL    23      46.930  42.750   6.740  1.00  0.00            
ATOM    377 2HG1 VAL    23      47.900  44.170   6.660  1.00  0.00            
ATOM    378 3HG1 VAL    23      48.620  42.560   6.280  1.00  0.00            
ATOM    379  CG2 VAL    23      49.580  43.160   8.850  1.00  0.00            
ATOM    380 1HG2 VAL    23      50.250  42.440   8.390  1.00  0.00            
ATOM    381 2HG2 VAL    23      49.850  44.180   8.570  1.00  0.00            
ATOM    382 3HG2 VAL    23      49.580  43.040   9.940  1.00  0.00            
ATOM    383  C   VAL    23      46.920  42.890  10.610  1.00  0.00            
ATOM    384  O   VAL    23      47.090  43.500  11.660  1.00  0.00            
ATOM    385  N   ASP    24      46.560  41.610  10.610  1.00  0.00            
ATOM    386  H   ASP    24      46.260  41.190   9.740  1.00  0.00            
ATOM    387  CA  ASP    24      46.570  40.740  11.770  1.00  0.00            
ATOM    388  HA  ASP    24      45.850  41.070  12.510  1.00  0.00            
ATOM    389  CB  ASP    24      46.210  39.320  11.350  1.00  0.00            
ATOM    390  HB1 ASP    24      46.950  38.970  10.630  1.00  0.00            
ATOM    391  HB2 ASP    24      45.260  39.400  10.800  1.00  0.00            
ATOM    392  CG  ASP    24      46.020  38.250  12.410  1.00  0.00            
ATOM    393  OD1 ASP    24      45.520  37.190  11.960  1.00  0.00            
ATOM    394  OD2 ASP    24      46.380  38.440  13.590  1.00  0.00            
ATOM    395  C   ASP    24      47.950  40.760  12.420  1.00  0.00            
ATOM    396  O   ASP    24      48.930  40.300  11.850  1.00  0.00            
ATOM    397  N   GLY    25      47.980  41.350  13.630  1.00  0.00            
ATOM    398  H   GLY    25      47.150  41.810  13.960  1.00  0.00            
ATOM    399  CA  GLY    25      49.240  41.510  14.340  1.00  0.00            
ATOM    400  HA1 GLY    25      50.010  40.880  13.890  1.00  0.00            
ATOM    401  HA2 GLY    25      49.140  41.190  15.370  1.00  0.00            
ATOM    402  C   GLY    25      49.830  42.910  14.330  1.00  0.00            
ATOM    403  O   GLY    25      50.930  43.200  14.800  1.00  0.00            
ATOM    404  N   SER    26      49.070  43.820  13.700  1.00  0.00            
ATOM    405  H   SER    26      48.090  43.620  13.550  1.00  0.00            
ATOM    406  CA  SER    26      49.430  45.220  13.640  1.00  0.00            
ATOM    407  HA  SER    26      50.490  45.330  13.830  1.00  0.00            
ATOM    408  CB  SER    26      49.130  45.740  12.240  1.00  0.00            
ATOM    409  HB1 SER    26      49.580  45.080  11.500  1.00  0.00            
ATOM    410  HB2 SER    26      49.680  46.670  12.140  1.00  0.00            
ATOM    411  OG  SER    26      47.750  46.000  12.080  1.00  0.00            
ATOM    412  HG  SER    26      47.310  45.170  12.230  1.00  0.00            
ATOM    413  C   SER    26      48.790  46.020  14.770  1.00  0.00            
ATOM    414  O   SER    26      47.810  45.620  15.400  1.00  0.00            
ATOM    415  N   PHE    27      49.330  47.210  14.990  1.00  0.00            
ATOM    416  H   PHE    27      50.150  47.440  14.430  1.00  0.00            
ATOM    417  CA  PHE    27      49.050  48.100  16.100  1.00  0.00            
ATOM    418  HA  PHE    27      48.000  48.040  16.360  1.00  0.00            
ATOM    419  CB  PHE    27      49.810  47.630  17.350  1.00  0.00            
ATOM    420  HB1 PHE    27      49.520  46.610  17.590  1.00  0.00            
ATOM    421  HB2 PHE    27      49.470  48.230  18.190  1.00  0.00            
ATOM    422  CG  PHE    27      51.320  47.670  17.350  1.00  0.00            
ATOM    423  CD1 PHE    27      52.020  46.530  16.950  1.00  0.00            
ATOM    424  HD1 PHE    27      51.550  45.590  16.690  1.00  0.00            
ATOM    425  CE1 PHE    27      53.420  46.670  16.890  1.00  0.00            
ATOM    426  HE1 PHE    27      53.950  45.790  16.580  1.00  0.00            
ATOM    427  CZ  PHE    27      54.050  47.870  17.230  1.00  0.00            
ATOM    428  HZ  PHE    27      55.120  47.970  17.350  1.00  0.00            
ATOM    429  CE2 PHE    27      53.320  49.000  17.600  1.00  0.00            
ATOM    430  HE2 PHE    27      53.840  49.920  17.850  1.00  0.00            
ATOM    431  CD2 PHE    27      51.930  48.910  17.600  1.00  0.00            
ATOM    432  HD2 PHE    27      51.420  49.850  17.790  1.00  0.00            
ATOM    433  C   PHE    27      49.380  49.580  15.900  1.00  0.00            
ATOM    434  O   PHE    27      50.230  49.940  15.090  1.00  0.00            
ATOM    435  N   LEU    28      48.630  50.490  16.530  1.00  0.00            
ATOM    436  H   LEU    28      47.880  50.220  17.140  1.00  0.00            
ATOM    437  CA  LEU    28      48.860  51.930  16.550  1.00  0.00            
ATOM    438  HA  LEU    28      49.920  52.200  16.500  1.00  0.00            
ATOM    439  CB  LEU    28      48.190  52.390  15.250  1.00  0.00            
ATOM    440  HB1 LEU    28      47.300  51.770  15.300  1.00  0.00            
ATOM    441  HB2 LEU    28      48.850  52.120  14.430  1.00  0.00            
ATOM    442  CG  LEU    28      47.850  53.860  15.060  1.00  0.00            
ATOM    443  HG  LEU    28      47.460  54.330  15.970  1.00  0.00            
ATOM    444  CD1 LEU    28      49.000  54.740  14.580  1.00  0.00            
ATOM    445 1HD1 LEU    28      48.640  55.770  14.560  1.00  0.00            
ATOM    446 2HD1 LEU    28      49.770  54.680  15.340  1.00  0.00            
ATOM    447 3HD1 LEU    28      49.290  54.410  13.580  1.00  0.00            
ATOM    448  CD2 LEU    28      46.790  53.890  13.950  1.00  0.00            
ATOM    449 1HD2 LEU    28      46.420  54.860  13.670  1.00  0.00            
ATOM    450 2HD2 LEU    28      47.220  53.370  13.100  1.00  0.00            
ATOM    451 3HD2 LEU    28      45.880  53.360  14.240  1.00  0.00            
ATOM    452  C   LEU    28      48.220  52.580  17.760  1.00  0.00            
ATOM    453  O   LEU    28      47.090  52.300  18.160  1.00  0.00            
ATOM    454  N   ALA    29      48.930  53.550  18.320  1.00  0.00            
ATOM    455  H   ALA    29      49.780  53.760  17.820  1.00  0.00            
ATOM    456  CA  ALA    29      48.510  54.270  19.510  1.00  0.00            
ATOM    457  HA  ALA    29      47.660  53.810  20.010  1.00  0.00            
ATOM    458  CB  ALA    29      49.600  54.250  20.590  1.00  0.00            
ATOM    459  HB1 ALA    29      49.450  54.990  21.370  1.00  0.00            
ATOM    460  HB2 ALA    29      49.740  53.300  21.090  1.00  0.00            
ATOM    461  HB3 ALA    29      50.570  54.470  20.120  1.00  0.00            
ATOM    462  C   ALA    29      47.980  55.660  19.200  1.00  0.00            
ATOM    463  O   ALA    29      48.260  56.270  18.180  1.00  0.00            
ATOM    464  N   ARG    30      47.160  56.200  20.110  1.00  0.00            
ATOM    465  H   ARG    30      46.860  55.560  20.840  1.00  0.00            
ATOM    466  CA  ARG    30      46.480  57.470  19.970  1.00  0.00            
ATOM    467  HA  ARG    30      47.120  58.270  19.610  1.00  0.00            
ATOM    468  CB  ARG    30      45.330  57.310  18.980  1.00  0.00            
ATOM    469  HB1 ARG    30      45.680  56.640  18.190  1.00  0.00            
ATOM    470  HB2 ARG    30      45.130  58.200  18.380  1.00  0.00            
ATOM    471  CG  ARG    30      43.990  56.680  19.350  1.00  0.00            
ATOM    472  HG1 ARG    30      43.340  56.630  18.470  1.00  0.00            
ATOM    473  HG2 ARG    30      43.430  57.340  20.010  1.00  0.00            
ATOM    474  CD  ARG    30      44.100  55.290  19.970  1.00  0.00            
ATOM    475  HD1 ARG    30      44.650  55.540  20.870  1.00  0.00            
ATOM    476  HD2 ARG    30      44.670  54.590  19.350  1.00  0.00            
ATOM    477  NE  ARG    30      42.830  54.650  20.330  1.00  0.00            
ATOM    478  HE  ARG    30      42.610  53.810  19.800  1.00  0.00            
ATOM    479  CZ  ARG    30      42.060  54.900  21.390  1.00  0.00            
ATOM    480  NH1 ARG    30      42.270  55.960  22.190  1.00  0.00            
ATOM    481 1HH1 ARG    30      42.940  56.700  22.020  1.00  0.00            
ATOM    482 2HH1 ARG    30      41.770  55.880  23.070  1.00  0.00            
ATOM    483  NH2 ARG    30      41.060  54.070  21.650  1.00  0.00            
ATOM    484 1HH2 ARG    30      40.850  53.290  21.040  1.00  0.00            
ATOM    485 2HH2 ARG    30      40.360  54.340  22.330  1.00  0.00            
ATOM    486  C   ARG    30      46.000  58.070  21.280  1.00  0.00            
ATOM    487  O   ARG    30      45.820  57.320  22.230  1.00  0.00            
ATOM    488  N   PRO    31      45.730  59.380  21.350  1.00  0.00            
ATOM    489  CD  PRO    31      46.080  60.430  20.420  1.00  0.00            
ATOM    490  HD1 PRO    31      45.420  60.540  19.560  1.00  0.00            
ATOM    491  HD2 PRO    31      47.060  60.190  20.000  1.00  0.00            
ATOM    492  CG  PRO    31      46.190  61.640  21.340  1.00  0.00            
ATOM    493  HG1 PRO    31      46.010  62.580  20.800  1.00  0.00            
ATOM    494  HG2 PRO    31      47.150  61.530  21.840  1.00  0.00            
ATOM    495  CB  PRO    31      45.020  61.430  22.290  1.00  0.00            
ATOM    496  HB1 PRO    31      44.220  61.600  21.560  1.00  0.00            
ATOM    497  HB2 PRO    31      45.040  62.090  23.150  1.00  0.00            
ATOM    498  CA  PRO    31      45.080  59.920  22.520  1.00  0.00            
ATOM    499  HA  PRO    31      45.770  59.690  23.330  1.00  0.00            
ATOM    500  C   PRO    31      43.750  59.300  22.910  1.00  0.00            
ATOM    501  O   PRO    31      43.030  58.890  22.020  1.00  0.00            
ATOM    502  N   SER    32      43.370  59.420  24.190  1.00  0.00            
ATOM    503  H   SER    32      43.970  59.730  24.930  1.00  0.00            
ATOM    504  CA  SER    32      42.050  59.030  24.650  1.00  0.00            
ATOM    505  HA  SER    32      41.680  58.220  24.020  1.00  0.00            
ATOM    506  CB  SER    32      42.140  58.560  26.100  1.00  0.00            
ATOM    507  HB1 SER    32      41.120  58.440  26.460  1.00  0.00            
ATOM    508  HB2 SER    32      42.700  59.230  26.750  1.00  0.00            
ATOM    509  OG  SER    32      42.780  57.300  26.160  1.00  0.00            
ATOM    510  HG  SER    32      42.240  56.730  25.620  1.00  0.00            
ATOM    511  C   SER    32      41.050  60.150  24.400  1.00  0.00            
ATOM    512  O   SER    32      41.360  61.330  24.540  1.00  0.00            
ATOM    513  N   LYS    33      39.780  59.810  24.150  1.00  0.00            
ATOM    514  H   LYS    33      39.510  58.830  24.160  1.00  0.00            
ATOM    515  CA  LYS    33      38.730  60.790  24.080  1.00  0.00            
ATOM    516  HA  LYS    33      39.170  61.610  23.520  1.00  0.00            
ATOM    517  CB  LYS    33      37.500  60.260  23.360  1.00  0.00            
ATOM    518  HB1 LYS    33      37.780  59.710  22.460  1.00  0.00            
ATOM    519  HB2 LYS    33      36.890  61.050  22.910  1.00  0.00            
ATOM    520  CG  LYS    33      36.680  59.290  24.200  1.00  0.00            
ATOM    521  HG1 LYS    33      36.010  59.910  24.800  1.00  0.00            
ATOM    522  HG2 LYS    33      37.320  58.800  24.940  1.00  0.00            
ATOM    523  CD  LYS    33      35.850  58.280  23.410  1.00  0.00            
ATOM    524  HD1 LYS    33      36.390  58.030  22.500  1.00  0.00            
ATOM    525  HD2 LYS    33      34.910  58.720  23.090  1.00  0.00            
ATOM    526  CE  LYS    33      35.600  56.990  24.190  1.00  0.00            
ATOM    527  HE1 LYS    33      34.640  56.550  23.890  1.00  0.00            
ATOM    528  HE2 LYS    33      35.410  57.370  25.190  1.00  0.00            
ATOM    529  NZ  LYS    33      36.670  55.980  24.160  1.00  0.00            
ATOM    530  HZ1 LYS    33      37.590  56.270  24.460  1.00  0.00            
ATOM    531  HZ2 LYS    33      36.440  55.120  24.620  1.00  0.00            
ATOM    532  HZ3 LYS    33      36.790  55.590  23.240  1.00  0.00            
ATOM    533  C   LYS    33      38.440  61.500  25.410  1.00  0.00            
ATOM    534  O   LYS    33      38.230  62.710  25.420  1.00  0.00            
ATOM    535  N   SER    34      38.410  60.790  26.530  1.00  0.00            
ATOM    536  H   SER    34      38.540  59.780  26.530  1.00  0.00            
ATOM    537  CA  SER    34      38.140  61.440  27.790  1.00  0.00            
ATOM    538  HA  SER    34      37.240  62.030  27.720  1.00  0.00            
ATOM    539  CB  SER    34      37.840  60.520  28.970  1.00  0.00            
ATOM    540  HB1 SER    34      37.480  61.070  29.840  1.00  0.00            
ATOM    541  HB2 SER    34      38.760  60.090  29.350  1.00  0.00            
ATOM    542  OG  SER    34      36.890  59.540  28.630  1.00  0.00            
ATOM    543  HG  SER    34      37.390  58.850  28.190  1.00  0.00            
ATOM    544  C   SER    34      39.280  62.350  28.260  1.00  0.00            
ATOM    545  O   SER    34      39.040  63.160  29.140  1.00  0.00            
ATOM    546  N   ASN    35      40.510  62.230  27.760  1.00  0.00            
ATOM    547  H   ASN    35      40.610  61.540  27.020  1.00  0.00            
ATOM    548  CA  ASN    35      41.690  62.940  28.190  1.00  0.00            
ATOM    549  HA  ASN    35      41.360  63.980  28.310  1.00  0.00            
ATOM    550  CB  ASN    35      42.000  62.480  29.610  1.00  0.00            
ATOM    551  HB1 ASN    35      42.460  61.490  29.500  1.00  0.00            
ATOM    552  HB2 ASN    35      41.130  62.420  30.250  1.00  0.00            
ATOM    553  CG  ASN    35      43.040  63.360  30.300  1.00  0.00            
ATOM    554  OD1 ASN    35      43.420  64.410  29.800  1.00  0.00            
ATOM    555  ND2 ASN    35      43.690  63.040  31.430  1.00  0.00            
ATOM    556 1HD2 ASN    35      43.420  62.210  31.920  1.00  0.00            
ATOM    557 2HD2 ASN    35      44.310  63.760  31.760  1.00  0.00            
ATOM    558  C   ASN    35      42.840  62.830  27.200  1.00  0.00            
ATOM    559  O   ASN    35      43.370  61.730  27.120  1.00  0.00            
ATOM    560  N   PRO    36      43.410  63.900  26.640  1.00  0.00            
ATOM    561  CD  PRO    36      42.670  65.120  26.520  1.00  0.00            
ATOM    562  HD1 PRO    36      42.350  65.540  27.490  1.00  0.00            
ATOM    563  HD2 PRO    36      41.800  64.990  25.880  1.00  0.00            
ATOM    564  CG  PRO    36      43.490  66.120  25.720  1.00  0.00            
ATOM    565  HG1 PRO    36      43.920  66.780  26.460  1.00  0.00            
ATOM    566  HG2 PRO    36      42.970  66.730  24.970  1.00  0.00            
ATOM    567  CB  PRO    36      44.680  65.310  25.220  1.00  0.00            
ATOM    568  HB1 PRO    36      45.580  65.840  25.520  1.00  0.00            
ATOM    569  HB2 PRO    36      44.720  65.220  24.130  1.00  0.00            
ATOM    570  CA  PRO    36      44.650  63.940  25.890  1.00  0.00            
ATOM    571  HA  PRO    36      44.670  63.130  25.160  1.00  0.00            
ATOM    572  C   PRO    36      45.860  63.630  26.780  1.00  0.00            
ATOM    573  O   PRO    36      46.890  63.340  26.170  1.00  0.00            
ATOM    574  N   GLY    37      45.840  63.770  28.100  1.00  0.00            
ATOM    575  H   GLY    37      44.960  64.070  28.480  1.00  0.00            
ATOM    576  CA  GLY    37      46.730  63.170  29.080  1.00  0.00            
ATOM    577  HA1 GLY    37      46.340  63.520  30.030  1.00  0.00            
ATOM    578  HA2 GLY    37      47.750  63.570  29.090  1.00  0.00            
ATOM    579  C   GLY    37      46.810  61.660  28.970  1.00  0.00            
ATOM    580  O   GLY    37      47.830  61.050  29.260  1.00  0.00            
ATOM    581  N   ASP    38      45.710  61.000  28.600  1.00  0.00            
ATOM    582  H   ASP    38      44.830  61.470  28.430  1.00  0.00            
ATOM    583  CA  ASP    38      45.540  59.560  28.570  1.00  0.00            
ATOM    584  HA  ASP    38      46.330  59.050  29.110  1.00  0.00            
ATOM    585  CB  ASP    38      44.280  59.170  29.340  1.00  0.00            
ATOM    586  HB1 ASP    38      43.410  59.420  28.730  1.00  0.00            
ATOM    587  HB2 ASP    38      44.220  59.660  30.310  1.00  0.00            
ATOM    588  CG  ASP    38      44.140  57.690  29.650  1.00  0.00            
ATOM    589  OD1 ASP    38      42.970  57.260  29.810  1.00  0.00            
ATOM    590  OD2 ASP    38      45.160  56.990  29.600  1.00  0.00            
ATOM    591  C   ASP    38      45.650  58.900  27.200  1.00  0.00            
ATOM    592  O   ASP    38      45.700  59.630  26.220  1.00  0.00            
ATOM    593  N   PHE    39      46.020  57.630  27.100  1.00  0.00            
ATOM    594  H   PHE    39      46.000  57.030  27.920  1.00  0.00            
ATOM    595  CA  PHE    39      46.840  57.090  26.030  1.00  0.00            
ATOM    596  HA  PHE    39      46.570  57.680  25.160  1.00  0.00            
ATOM    597  CB  PHE    39      48.320  57.320  26.310  1.00  0.00            
ATOM    598  HB1 PHE    39      48.620  56.820  27.230  1.00  0.00            
ATOM    599  HB2 PHE    39      48.440  58.360  26.640  1.00  0.00            
ATOM    600  CG  PHE    39      49.300  57.040  25.190  1.00  0.00            
ATOM    601  CD1 PHE    39      49.860  58.140  24.520  1.00  0.00            
ATOM    602  HD1 PHE    39      49.520  59.120  24.790  1.00  0.00            
ATOM    603  CE1 PHE    39      50.840  57.850  23.570  1.00  0.00            
ATOM    604  HE1 PHE    39      51.400  58.650  23.110  1.00  0.00            
ATOM    605  CZ  PHE    39      51.330  56.550  23.360  1.00  0.00            
ATOM    606  HZ  PHE    39      52.180  56.430  22.690  1.00  0.00            
ATOM    607  CE2 PHE    39      50.730  55.480  24.010  1.00  0.00            
ATOM    608  HE2 PHE    39      51.150  54.490  23.940  1.00  0.00            
ATOM    609  CD2 PHE    39      49.620  55.730  24.830  1.00  0.00            
ATOM    610  HD2 PHE    39      49.180  54.960  25.460  1.00  0.00            
ATOM    611  C   PHE    39      46.480  55.620  25.870  1.00  0.00            
ATOM    612  O   PHE    39      46.520  54.810  26.810  1.00  0.00            
ATOM    613  N   THR    40      46.240  55.270  24.610  1.00  0.00            
ATOM    614  H   THR    40      46.450  55.900  23.840  1.00  0.00            
ATOM    615  CA  THR    40      45.730  53.960  24.260  1.00  0.00            
ATOM    616  HA  THR    40      45.920  53.250  25.070  1.00  0.00            
ATOM    617  CB  THR    40      44.230  53.950  23.990  1.00  0.00            
ATOM    618  HB  THR    40      44.030  54.820  23.370  1.00  0.00            
ATOM    619  CG2 THR    40      43.610  52.700  23.350  1.00  0.00            
ATOM    620 1HG2 THR    40      42.540  52.800  23.500  1.00  0.00            
ATOM    621 2HG2 THR    40      43.990  52.610  22.330  1.00  0.00            
ATOM    622 3HG2 THR    40      43.880  51.860  23.990  1.00  0.00            
ATOM    623  OG1 THR    40      43.510  54.210  25.170  1.00  0.00            
ATOM    624  HG1 THR    40      42.650  54.450  24.820  1.00  0.00            
ATOM    625  C   THR    40      46.490  53.440  23.040  1.00  0.00            
ATOM    626  O   THR    40      46.560  54.120  22.030  1.00  0.00            
ATOM    627  N   LEU    41      46.920  52.190  23.140  1.00  0.00            
ATOM    628  H   LEU    41      46.710  51.600  23.940  1.00  0.00            
ATOM    629  CA  LEU    41      47.310  51.380  22.000  1.00  0.00            
ATOM    630  HA  LEU    41      47.780  51.960  21.200  1.00  0.00            
ATOM    631  CB  LEU    41      48.410  50.410  22.410  1.00  0.00            
ATOM    632  HB1 LEU    41      48.000  49.720  23.140  1.00  0.00            
ATOM    633  HB2 LEU    41      49.150  50.870  23.070  1.00  0.00            
ATOM    634  CG  LEU    41      49.020  49.630  21.250  1.00  0.00            
ATOM    635  HG  LEU    41      48.180  49.260  20.660  1.00  0.00            
ATOM    636  CD1 LEU    41      49.980  50.400  20.360  1.00  0.00            
ATOM    637 1HD1 LEU    41      49.450  51.150  19.770  1.00  0.00            
ATOM    638 2HD1 LEU    41      50.700  51.030  20.890  1.00  0.00            
ATOM    639 3HD1 LEU    41      50.500  49.780  19.630  1.00  0.00            
ATOM    640  CD2 LEU    41      49.790  48.450  21.830  1.00  0.00            
ATOM    641 1HD2 LEU    41      49.120  47.730  22.300  1.00  0.00            
ATOM    642 2HD2 LEU    41      50.340  48.000  21.010  1.00  0.00            
ATOM    643 3HD2 LEU    41      50.430  48.810  22.650  1.00  0.00            
ATOM    644  C   LEU    41      46.070  50.650  21.500  1.00  0.00            
ATOM    645  O   LEU    41      45.500  49.780  22.150  1.00  0.00            
ATOM    646  N   SER    42      45.760  50.810  20.210  1.00  0.00            
ATOM    647  H   SER    42      46.240  51.540  19.700  1.00  0.00            
ATOM    648  CA  SER    42      44.820  49.980  19.490  1.00  0.00            
ATOM    649  HA  SER    42      44.210  49.470  20.240  1.00  0.00            
ATOM    650  CB  SER    42      43.950  50.880  18.620  1.00  0.00            
ATOM    651  HB1 SER    42      43.170  50.290  18.140  1.00  0.00            
ATOM    652  HB2 SER    42      44.580  51.310  17.840  1.00  0.00            
ATOM    653  OG  SER    42      43.460  51.980  19.350  1.00  0.00            
ATOM    654  HG  SER    42      42.600  51.640  19.640  1.00  0.00            
ATOM    655  C   SER    42      45.570  48.960  18.640  1.00  0.00            
ATOM    656  O   SER    42      46.470  49.310  17.870  1.00  0.00            
ATOM    657  N   VAL    43      45.120  47.720  18.810  1.00  0.00            
ATOM    658  H   VAL    43      44.360  47.590  19.470  1.00  0.00            
ATOM    659  CA  VAL    43      45.660  46.520  18.210  1.00  0.00            
ATOM    660  HA  VAL    43      46.450  46.830  17.520  1.00  0.00            
ATOM    661  CB  VAL    43      46.200  45.560  19.270  1.00  0.00            
ATOM    662  HB  VAL    43      45.290  45.140  19.710  1.00  0.00            
ATOM    663  CG1 VAL    43      47.040  44.420  18.670  1.00  0.00            
ATOM    664 1HG1 VAL    43      47.290  43.740  19.480  1.00  0.00            
ATOM    665 2HG1 VAL    43      46.420  43.690  18.150  1.00  0.00            
ATOM    666 3HG1 VAL    43      47.830  44.840  18.070  1.00  0.00            
ATOM    667  CG2 VAL    43      47.020  46.310  20.300  1.00  0.00            
ATOM    668 1HG2 VAL    43      46.420  46.960  20.940  1.00  0.00            
ATOM    669 2HG2 VAL    43      47.420  45.540  20.970  1.00  0.00            
ATOM    670 3HG2 VAL    43      47.860  46.820  19.820  1.00  0.00            
ATOM    671  C   VAL    43      44.670  45.730  17.360  1.00  0.00            
ATOM    672  O   VAL    43      43.480  45.560  17.620  1.00  0.00            
ATOM    673  N   ARG    44      45.120  45.210  16.220  1.00  0.00            
ATOM    674  H   ARG    44      46.110  45.290  16.030  1.00  0.00            
ATOM    675  CA  ARG    44      44.440  44.350  15.270  1.00  0.00            
ATOM    676  HA  ARG    44      43.350  44.460  15.300  1.00  0.00            
ATOM    677  CB  ARG    44      44.660  44.790  13.830  1.00  0.00            
ATOM    678  HB1 ARG    44      45.730  44.810  13.630  1.00  0.00            
ATOM    679  HB2 ARG    44      44.310  45.810  13.630  1.00  0.00            
ATOM    680  CG  ARG    44      43.980  43.910  12.800  1.00  0.00            
ATOM    681  HG1 ARG    44      42.960  43.660  13.100  1.00  0.00            
ATOM    682  HG2 ARG    44      44.580  42.990  12.770  1.00  0.00            
ATOM    683  CD  ARG    44      43.870  44.450  11.390  1.00  0.00            
ATOM    684  HD1 ARG    44      44.830  44.800  10.990  1.00  0.00            
ATOM    685  HD2 ARG    44      43.200  45.330  11.420  1.00  0.00            
ATOM    686  NE  ARG    44      43.270  43.450  10.520  1.00  0.00            
ATOM    687  HE  ARG    44      43.020  42.540  10.890  1.00  0.00            
ATOM    688  CZ  ARG    44      42.750  43.740   9.310  1.00  0.00            
ATOM    689  NH1 ARG    44      42.860  44.930   8.680  1.00  0.00            
ATOM    690 1HH1 ARG    44      43.410  45.710   9.030  1.00  0.00            
ATOM    691 2HH1 ARG    44      42.390  45.070   7.810  1.00  0.00            
ATOM    692  NH2 ARG    44      42.120  42.810   8.580  1.00  0.00            
ATOM    693 1HH2 ARG    44      42.190  41.850   8.880  1.00  0.00            
ATOM    694 2HH2 ARG    44      41.710  43.030   7.690  1.00  0.00            
ATOM    695  C   ARG    44      44.820  42.900  15.540  1.00  0.00            
ATOM    696  O   ARG    44      45.940  42.430  15.420  1.00  0.00            
ATOM    697  N   ARG    45      43.790  42.100  15.860  1.00  0.00            
ATOM    698  H   ARG    45      42.920  42.590  15.950  1.00  0.00            
ATOM    699  CA  ARG    45      43.800  40.660  15.990  1.00  0.00            
ATOM    700  HA  ARG    45      44.800  40.310  16.210  1.00  0.00            
ATOM    701  CB  ARG    45      42.840  40.370  17.150  1.00  0.00            
ATOM    702  HB1 ARG    45      42.840  39.290  17.190  1.00  0.00            
ATOM    703  HB2 ARG    45      41.860  40.780  16.880  1.00  0.00            
ATOM    704  CG  ARG    45      43.210  41.020  18.480  1.00  0.00            
ATOM    705  HG1 ARG    45      43.100  42.110  18.470  1.00  0.00            
ATOM    706  HG2 ARG    45      44.270  40.890  18.700  1.00  0.00            
ATOM    707  CD  ARG    45      42.450  40.360  19.630  1.00  0.00            
ATOM    708  HD1 ARG    45      41.570  39.800  19.360  1.00  0.00            
ATOM    709  HD2 ARG    45      42.130  41.160  20.300  1.00  0.00            
ATOM    710  NE  ARG    45      43.240  39.420  20.430  1.00  0.00            
ATOM    711  HE  ARG    45      44.120  39.070  20.100  1.00  0.00            
ATOM    712  CZ  ARG    45      42.690  38.750  21.460  1.00  0.00            
ATOM    713  NH1 ARG    45      41.580  39.150  22.100  1.00  0.00            
ATOM    714 1HH1 ARG    45      41.050  39.930  21.740  1.00  0.00            
ATOM    715 2HH1 ARG    45      41.210  38.530  22.800  1.00  0.00            
ATOM    716  NH2 ARG    45      43.330  37.700  21.970  1.00  0.00            
ATOM    717 1HH2 ARG    45      44.250  37.400  21.660  1.00  0.00            
ATOM    718 2HH2 ARG    45      42.860  37.310  22.770  1.00  0.00            
ATOM    719  C   ARG    45      43.220  40.110  14.700  1.00  0.00            
ATOM    720  O   ARG    45      42.880  40.860  13.780  1.00  0.00            
ATOM    721  N   ASN    46      43.140  38.790  14.620  1.00  0.00            
ATOM    722  H   ASN    46      43.610  38.290  15.360  1.00  0.00            
ATOM    723  CA  ASN    46      42.690  38.130  13.410  1.00  0.00            
ATOM    724  HA  ASN    46      43.370  38.330  12.580  1.00  0.00            
ATOM    725  CB  ASN    46      42.700  36.630  13.730  1.00  0.00            
ATOM    726  HB1 ASN    46      42.130  36.410  14.620  1.00  0.00            
ATOM    727  HB2 ASN    46      43.740  36.350  13.930  1.00  0.00            
ATOM    728  CG  ASN    46      42.230  35.700  12.610  1.00  0.00            
ATOM    729  OD1 ASN    46      41.110  35.360  12.280  1.00  0.00            
ATOM    730  ND2 ASN    46      43.220  35.220  11.850  1.00  0.00            
ATOM    731 1HD2 ASN    46      44.160  35.550  12.030  1.00  0.00            
ATOM    732 2HD2 ASN    46      42.960  34.590  11.100  1.00  0.00            
ATOM    733  C   ASN    46      41.310  38.630  13.020  1.00  0.00            
ATOM    734  O   ASN    46      40.330  38.160  13.620  1.00  0.00            
ATOM    735  N   GLY    47      41.310  39.590  12.100  1.00  0.00            
ATOM    736  H   GLY    47      42.220  39.820  11.690  1.00  0.00            
ATOM    737  CA  GLY    47      40.120  40.160  11.510  1.00  0.00            
ATOM    738  HA1 GLY    47      39.450  39.390  11.120  1.00  0.00            
ATOM    739  HA2 GLY    47      40.470  40.830  10.730  1.00  0.00            
ATOM    740  C   GLY    47      39.310  41.060  12.430  1.00  0.00            
ATOM    741  O   GLY    47      38.200  41.340  11.980  1.00  0.00            
ATOM    742  N   ALA    48      39.760  41.540  13.590  1.00  0.00            
ATOM    743  H   ALA    48      40.680  41.220  13.870  1.00  0.00            
ATOM    744  CA  ALA    48      39.090  42.330  14.610  1.00  0.00            
ATOM    745  HA  ALA    48      38.250  42.860  14.150  1.00  0.00            
ATOM    746  CB  ALA    48      38.520  41.390  15.650  1.00  0.00            
ATOM    747  HB1 ALA    48      39.300  41.020  16.310  1.00  0.00            
ATOM    748  HB2 ALA    48      37.790  41.910  16.280  1.00  0.00            
ATOM    749  HB3 ALA    48      38.030  40.570  15.100  1.00  0.00            
ATOM    750  C   ALA    48      40.090  43.290  15.230  1.00  0.00            
ATOM    751  O   ALA    48      41.310  43.170  15.080  1.00  0.00            
ATOM    752  N   VAL    49      39.580  44.310  15.920  1.00  0.00            
ATOM    753  H   VAL    49      38.570  44.290  16.040  1.00  0.00            
ATOM    754  CA  VAL    49      40.290  45.380  16.590  1.00  0.00            
ATOM    755  HA  VAL    49      41.370  45.240  16.550  1.00  0.00            
ATOM    756  CB  VAL    49      40.110  46.770  15.980  1.00  0.00            
ATOM    757  HB  VAL    49      40.290  46.670  14.910  1.00  0.00            
ATOM    758  CG1 VAL    49      38.620  47.110  16.020  1.00  0.00            
ATOM    759 1HG1 VAL    49      38.430  47.980  15.400  1.00  0.00            
ATOM    760 2HG1 VAL    49      37.990  46.330  15.600  1.00  0.00            
ATOM    761 3HG1 VAL    49      38.310  47.380  17.040  1.00  0.00            
ATOM    762  CG2 VAL    49      40.970  47.840  16.650  1.00  0.00            
ATOM    763 1HG2 VAL    49      40.620  48.020  17.660  1.00  0.00            
ATOM    764 2HG2 VAL    49      42.000  47.460  16.700  1.00  0.00            
ATOM    765 3HG2 VAL    49      40.980  48.750  16.060  1.00  0.00            
ATOM    766  C   VAL    49      39.970  45.440  18.080  1.00  0.00            
ATOM    767  O   VAL    49      38.860  45.140  18.510  1.00  0.00            
ATOM    768  N   THR    50      40.980  45.770  18.890  1.00  0.00            
ATOM    769  H   THR    50      41.860  45.910  18.410  1.00  0.00            
ATOM    770  CA  THR    50      40.820  45.930  20.320  1.00  0.00            
ATOM    771  HA  THR    50      39.790  46.230  20.530  1.00  0.00            
ATOM    772  CB  THR    50      41.040  44.570  21.000  1.00  0.00            
ATOM    773  HB  THR    50      40.430  43.850  20.470  1.00  0.00            
ATOM    774  CG2 THR    50      42.470  44.030  21.040  1.00  0.00            
ATOM    775 1HG2 THR    50      43.090  44.650  21.680  1.00  0.00            
ATOM    776 2HG2 THR    50      42.520  43.070  21.540  1.00  0.00            
ATOM    777 3HG2 THR    50      42.890  43.960  20.050  1.00  0.00            
ATOM    778  OG1 THR    50      40.570  44.610  22.340  1.00  0.00            
ATOM    779  HG1 THR    50      40.490  43.700  22.620  1.00  0.00            
ATOM    780  C   THR    50      41.680  47.060  20.900  1.00  0.00            
ATOM    781  O   THR    50      42.660  47.450  20.280  1.00  0.00            
ATOM    782  N   HIS    51      41.320  47.680  22.030  1.00  0.00            
ATOM    783  H   HIS    51      40.430  47.670  22.500  1.00  0.00            
ATOM    784  CA  HIS    51      41.980  48.870  22.530  1.00  0.00            
ATOM    785  HA  HIS    51      42.910  49.060  22.000  1.00  0.00            
ATOM    786  CB  HIS    51      40.970  50.020  22.480  1.00  0.00            
ATOM    787  HB1 HIS    51      41.470  50.890  22.870  1.00  0.00            
ATOM    788  HB2 HIS    51      40.100  49.740  23.100  1.00  0.00            
ATOM    789  CG  HIS    51      40.500  50.430  21.110  1.00  0.00            
ATOM    790  ND1 HIS    51      41.010  51.470  20.340  1.00  0.00            
ATOM    791  CE1 HIS    51      40.240  51.610  19.270  1.00  0.00            
ATOM    792  HE1 HIS    51      40.320  52.330  18.470  1.00  0.00            
ATOM    793  NE2 HIS    51      39.300  50.650  19.220  1.00  0.00            
ATOM    794  HE2 HIS    51      38.530  50.550  18.580  1.00  0.00            
ATOM    795  CD2 HIS    51      39.530  49.850  20.340  1.00  0.00            
ATOM    796  HD2 HIS    51      38.860  49.030  20.560  1.00  0.00            
ATOM    797  C   HIS    51      42.450  48.550  23.930  1.00  0.00            
ATOM    798  O   HIS    51      41.720  48.050  24.790  1.00  0.00            
ATOM    799  N   ILE    52      43.750  48.790  24.130  1.00  0.00            
ATOM    800  H   ILE    52      44.320  49.180  23.390  1.00  0.00            
ATOM    801  CA  ILE    52      44.420  48.430  25.370  1.00  0.00            
ATOM    802  HA  ILE    52      43.760  48.240  26.210  1.00  0.00            
ATOM    803  CB  ILE    52      45.170  47.120  25.110  1.00  0.00            
ATOM    804  HB  ILE    52      45.580  46.910  26.090  1.00  0.00            
ATOM    805  CG2 ILE    52      44.200  45.990  24.770  1.00  0.00            
ATOM    806 1HG2 ILE    52      43.690  46.210  23.830  1.00  0.00            
ATOM    807 2HG2 ILE    52      44.760  45.060  24.660  1.00  0.00            
ATOM    808 3HG2 ILE    52      43.470  46.050  25.570  1.00  0.00            
ATOM    809  CG1 ILE    52      46.280  47.220  24.070  1.00  0.00            
ATOM    810 1HG1 ILE    52      46.680  48.230  24.160  1.00  0.00            
ATOM    811 2HG1 ILE    52      45.900  47.070  23.070  1.00  0.00            
ATOM    812  CD  ILE    52      47.390  46.210  24.400  1.00  0.00            
ATOM    813  HD1 ILE    52      47.100  45.170  24.280  1.00  0.00            
ATOM    814  HD2 ILE    52      48.160  46.310  23.630  1.00  0.00            
ATOM    815  HD3 ILE    52      47.700  46.360  25.430  1.00  0.00            
ATOM    816  C   ILE    52      45.320  49.510  25.940  1.00  0.00            
ATOM    817  O   ILE    52      45.790  50.460  25.330  1.00  0.00            
ATOM    818  N   LYS    53      45.470  49.430  27.260  1.00  0.00            
ATOM    819  H   LYS    53      45.190  48.580  27.720  1.00  0.00            
ATOM    820  CA  LYS    53      45.860  50.510  28.160  1.00  0.00            
ATOM    821  HA  LYS    53      46.330  51.280  27.550  1.00  0.00            
ATOM    822  CB  LYS    53      44.600  51.030  28.850  1.00  0.00            
ATOM    823  HB1 LYS    53      45.000  51.360  29.800  1.00  0.00            
ATOM    824  HB2 LYS    53      43.700  50.410  28.950  1.00  0.00            
ATOM    825  CG  LYS    53      44.100  52.270  28.120  1.00  0.00            
ATOM    826  HG1 LYS    53      43.550  52.000  27.210  1.00  0.00            
ATOM    827  HG2 LYS    53      44.930  52.940  27.900  1.00  0.00            
ATOM    828  CD  LYS    53      43.160  53.070  29.010  1.00  0.00            
ATOM    829  HD1 LYS    53      43.750  53.470  29.840  1.00  0.00            
ATOM    830  HD2 LYS    53      42.350  52.430  29.330  1.00  0.00            
ATOM    831  CE  LYS    53      42.610  54.260  28.220  1.00  0.00            
ATOM    832  HE1 LYS    53      41.760  54.710  28.730  1.00  0.00            
ATOM    833  HE2 LYS    53      42.270  53.960  27.230  1.00  0.00            
ATOM    834  NZ  LYS    53      43.660  55.240  27.910  1.00  0.00            
ATOM    835  HZ1 LYS    53      43.280  55.950  27.300  1.00  0.00            
ATOM    836  HZ2 LYS    53      44.120  55.700  28.690  1.00  0.00            
ATOM    837  HZ3 LYS    53      44.300  54.700  27.340  1.00  0.00            
ATOM    838  C   LYS    53      46.990  50.060  29.080  1.00  0.00            
ATOM    839  O   LYS    53      46.770  49.390  30.090  1.00  0.00            
ATOM    840  N   ILE    54      48.200  50.490  28.740  1.00  0.00            
ATOM    841  H   ILE    54      48.240  51.120  27.940  1.00  0.00            
ATOM    842  CA  ILE    54      49.390  50.110  29.480  1.00  0.00            
ATOM    843  HA  ILE    54      49.200  49.060  29.700  1.00  0.00            
ATOM    844  CB  ILE    54      50.600  50.210  28.550  1.00  0.00            
ATOM    845  HB  ILE    54      50.700  51.240  28.220  1.00  0.00            
ATOM    846  CG2 ILE    54      51.820  49.830  29.370  1.00  0.00            
ATOM    847 1HG2 ILE    54      52.650  49.700  28.670  1.00  0.00            
ATOM    848 2HG2 ILE    54      52.120  50.720  29.920  1.00  0.00            
ATOM    849 3HG2 ILE    54      51.690  48.960  30.020  1.00  0.00            
ATOM    850  CG1 ILE    54      50.400  49.310  27.340  1.00  0.00            
ATOM    851 1HG1 ILE    54      49.680  48.520  27.540  1.00  0.00            
ATOM    852 2HG1 ILE    54      51.390  49.020  26.980  1.00  0.00            
ATOM    853  CD  ILE    54      49.860  49.830  26.000  1.00  0.00            
ATOM    854  HD1 ILE    54      49.950  49.030  25.270  1.00  0.00            
ATOM    855  HD2 ILE    54      48.790  49.980  26.100  1.00  0.00            
ATOM    856  HD3 ILE    54      50.260  50.780  25.650  1.00  0.00            
ATOM    857  C   ILE    54      49.480  50.880  30.780  1.00  0.00            
ATOM    858  O   ILE    54      49.290  52.090  30.660  1.00  0.00            
ATOM    859  N   GLN    55      49.720  50.300  31.970  1.00  0.00            
ATOM    860  H   GLN    55      50.100  49.360  31.990  1.00  0.00            
ATOM    861  CA  GLN    55      49.720  51.030  33.200  1.00  0.00            
ATOM    862  HA  GLN    55      49.100  51.930  33.130  1.00  0.00            
ATOM    863  CB  GLN    55      49.110  50.090  34.230  1.00  0.00            
ATOM    864  HB1 GLN    55      49.170  50.570  35.210  1.00  0.00            
ATOM    865  HB2 GLN    55      49.770  49.220  34.150  1.00  0.00            
ATOM    866  CG  GLN    55      47.680  49.620  33.970  1.00  0.00            
ATOM    867  HG1 GLN    55      47.300  48.920  34.710  1.00  0.00            
ATOM    868  HG2 GLN    55      47.690  49.090  33.010  1.00  0.00            
ATOM    869  CD  GLN    55      46.680  50.740  33.790  1.00  0.00            
ATOM    870  OE1 GLN    55      46.440  51.600  34.630  1.00  0.00            
ATOM    871  NE2 GLN    55      46.280  50.850  32.510  1.00  0.00            
ATOM    872 1HE2 GLN    55      46.710  50.370  31.730  1.00  0.00            
ATOM    873 2HE2 GLN    55      45.610  51.550  32.210  1.00  0.00            
ATOM    874  C   GLN    55      51.140  51.400  33.640  1.00  0.00            
ATOM    875  O   GLN    55      52.110  50.700  33.400  1.00  0.00            
ATOM    876  N   ASN    56      51.190  52.580  34.270  1.00  0.00            
ATOM    877  H   ASN    56      50.400  53.220  34.320  1.00  0.00            
ATOM    878  CA  ASN    56      52.350  53.140  34.930  1.00  0.00            
ATOM    879  HA  ASN    56      53.210  52.490  34.800  1.00  0.00            
ATOM    880  CB  ASN    56      52.600  54.490  34.270  1.00  0.00            
ATOM    881  HB1 ASN    56      51.850  55.180  34.680  1.00  0.00            
ATOM    882  HB2 ASN    56      52.500  54.400  33.180  1.00  0.00            
ATOM    883  CG  ASN    56      53.970  55.070  34.600  1.00  0.00            
ATOM    884  OD1 ASN    56      54.250  55.370  35.760  1.00  0.00            
ATOM    885  ND2 ASN    56      54.800  55.370  33.600  1.00  0.00            
ATOM    886 1HD2 ASN    56      54.750  54.950  32.680  1.00  0.00            
ATOM    887 2HD2 ASN    56      55.740  55.530  33.940  1.00  0.00            
ATOM    888  C   ASN    56      52.120  53.310  36.420  1.00  0.00            
ATOM    889  O   ASN    56      51.070  53.850  36.750  1.00  0.00            
ATOM    890  N   THR    57      53.130  52.930  37.220  1.00  0.00            
ATOM    891  H   THR    57      53.870  52.440  36.760  1.00  0.00            
ATOM    892  CA  THR    57      53.140  52.880  38.660  1.00  0.00            
ATOM    893  HA  THR    57      52.130  52.650  38.990  1.00  0.00            
ATOM    894  CB  THR    57      54.080  51.760  39.100  1.00  0.00            
ATOM    895  HB  THR    57      54.100  51.560  40.170  1.00  0.00            
ATOM    896  CG2 THR    57      53.730  50.390  38.510  1.00  0.00            
ATOM    897 1HG2 THR    57      52.740  50.100  38.860  1.00  0.00            
ATOM    898 2HG2 THR    57      53.820  50.340  37.420  1.00  0.00            
ATOM    899 3HG2 THR    57      54.420  49.700  38.970  1.00  0.00            
ATOM    900  OG1 THR    57      55.370  52.030  38.600  1.00  0.00            
ATOM    901  HG1 THR    57      55.920  51.270  38.780  1.00  0.00            
ATOM    902  C   THR    57      53.540  54.220  39.270  1.00  0.00            
ATOM    903  O   THR    57      53.570  54.290  40.500  1.00  0.00            
ATOM    904  N   GLY    58      53.590  55.320  38.520  1.00  0.00            
ATOM    905  H   GLY    58      53.460  55.200  37.520  1.00  0.00            
ATOM    906  CA  GLY    58      54.200  56.520  39.030  1.00  0.00            
ATOM    907  HA1 GLY    58      53.880  56.690  40.060  1.00  0.00            
ATOM    908  HA2 GLY    58      53.910  57.370  38.420  1.00  0.00            
ATOM    909  C   GLY    58      55.720  56.480  39.050  1.00  0.00            
ATOM    910  O   GLY    58      56.300  57.280  39.790  1.00  0.00            
ATOM    911  N   ASP    59      56.330  55.600  38.240  1.00  0.00            
ATOM    912  H   ASP    59      55.720  54.970  37.730  1.00  0.00            
ATOM    913  CA  ASP    59      57.760  55.440  38.100  1.00  0.00            
ATOM    914  HA  ASP    59      58.210  56.440  38.100  1.00  0.00            
ATOM    915  CB  ASP    59      58.290  54.780  39.360  1.00  0.00            
ATOM    916  HB1 ASP    59      58.000  53.730  39.380  1.00  0.00            
ATOM    917  HB2 ASP    59      57.900  55.290  40.240  1.00  0.00            
ATOM    918  CG  ASP    59      59.790  54.730  39.590  1.00  0.00            
ATOM    919  OD1 ASP    59      60.390  53.640  39.370  1.00  0.00            
ATOM    920  OD2 ASP    59      60.390  55.780  39.920  1.00  0.00            
ATOM    921  C   ASP    59      58.180  54.610  36.880  1.00  0.00            
ATOM    922  O   ASP    59      59.150  54.840  36.190  1.00  0.00            
ATOM    923  N   TYR    60      57.270  53.780  36.380  1.00  0.00            
ATOM    924  H   TYR    60      56.460  53.590  36.950  1.00  0.00            
ATOM    925  CA  TYR    60      57.480  52.850  35.280  1.00  0.00            
ATOM    926  HA  TYR    60      58.000  53.440  34.530  1.00  0.00            
ATOM    927  CB  TYR    60      58.460  51.750  35.680  1.00  0.00            
ATOM    928  HB1 TYR    60      59.440  52.180  35.920  1.00  0.00            
ATOM    929  HB2 TYR    60      58.660  51.140  34.790  1.00  0.00            
ATOM    930  CG  TYR    60      58.020  50.790  36.750  1.00  0.00            
ATOM    931  CD1 TYR    60      58.470  50.970  38.060  1.00  0.00            
ATOM    932  HD1 TYR    60      59.120  51.830  38.170  1.00  0.00            
ATOM    933  CE1 TYR    60      58.010  50.060  39.020  1.00  0.00            
ATOM    934  HE1 TYR    60      58.460  50.080  40.010  1.00  0.00            
ATOM    935  CZ  TYR    60      57.080  49.050  38.730  1.00  0.00            
ATOM    936  OH  TYR    60      56.680  48.200  39.720  1.00  0.00            
ATOM    937  HH  TYR    60      55.980  47.640  39.380  1.00  0.00            
ATOM    938  CE2 TYR    60      56.550  49.000  37.420  1.00  0.00            
ATOM    939  HE2 TYR    60      55.800  48.250  37.210  1.00  0.00            
ATOM    940  CD2 TYR    60      57.080  49.820  36.410  1.00  0.00            
ATOM    941  HD2 TYR    60      56.620  49.760  35.430  1.00  0.00            
ATOM    942  C   TYR    60      56.200  52.300  34.680  1.00  0.00            
ATOM    943  O   TYR    60      55.260  52.080  35.420  1.00  0.00            
ATOM    944  N   TYR    61      56.190  52.110  33.350  1.00  0.00            
ATOM    945  H   TYR    61      57.100  52.200  32.920  1.00  0.00            
ATOM    946  CA  TYR    61      55.320  51.240  32.600  1.00  0.00            
ATOM    947  HA  TYR    61      54.290  51.500  32.830  1.00  0.00            
ATOM    948  CB  TYR    61      55.440  51.530  31.100  1.00  0.00            
ATOM    949  HB1 TYR    61      54.890  50.820  30.480  1.00  0.00            
ATOM    950  HB2 TYR    61      56.480  51.370  30.840  1.00  0.00            
ATOM    951  CG  TYR    61      55.030  52.950  30.780  1.00  0.00            
ATOM    952  CD1 TYR    61      56.010  53.950  30.800  1.00  0.00            
ATOM    953  HD1 TYR    61      57.020  53.710  31.130  1.00  0.00            
ATOM    954  CE1 TYR    61      55.650  55.270  30.510  1.00  0.00            
ATOM    955  HE1 TYR    61      56.390  56.050  30.500  1.00  0.00            
ATOM    956  CZ  TYR    61      54.320  55.650  30.220  1.00  0.00            
ATOM    957  OH  TYR    61      53.990  56.890  29.790  1.00  0.00            
ATOM    958  HH  TYR    61      53.060  57.010  29.590  1.00  0.00            
ATOM    959  CE2 TYR    61      53.350  54.630  30.380  1.00  0.00            
ATOM    960  HE2 TYR    61      52.300  54.800  30.190  1.00  0.00            
ATOM    961  CD2 TYR    61      53.690  53.300  30.620  1.00  0.00            
ATOM    962  HD2 TYR    61      52.940  52.520  30.650  1.00  0.00            
ATOM    963  C   TYR    61      55.600  49.780  32.920  1.00  0.00            
ATOM    964  O   TYR    61      56.730  49.320  32.850  1.00  0.00            
ATOM    965  N   ASP    62      54.500  49.120  33.310  1.00  0.00            
ATOM    966  H   ASP    62      53.580  49.550  33.220  1.00  0.00            
ATOM    967  CA  ASP    62      54.540  47.700  33.560  1.00  0.00            
ATOM    968  HA  ASP    62      55.560  47.400  33.820  1.00  0.00            
ATOM    969  CB  ASP    62      53.670  47.640  34.810  1.00  0.00            
ATOM    970  HB1 ASP    62      52.780  48.240  34.700  1.00  0.00            
ATOM    971  HB2 ASP    62      54.200  48.040  35.680  1.00  0.00            
ATOM    972  CG  ASP    62      53.150  46.240  35.110  1.00  0.00            
ATOM    973  OD1 ASP    62      53.970  45.300  34.970  1.00  0.00            
ATOM    974  OD2 ASP    62      52.010  45.940  35.530  1.00  0.00            
ATOM    975  C   ASP    62      54.010  46.890  32.380  1.00  0.00            
ATOM    976  O   ASP    62      52.940  47.170  31.860  1.00  0.00            
ATOM    977  N   LEU    63      54.710  45.820  32.030  1.00  0.00            
ATOM    978  H   LEU    63      55.660  45.710  32.380  1.00  0.00            
ATOM    979  CA  LEU    63      54.260  44.820  31.080  1.00  0.00            
ATOM    980  HA  LEU    63      53.690  45.420  30.360  1.00  0.00            
ATOM    981  CB  LEU    63      55.490  44.160  30.470  1.00  0.00            
ATOM    982  HB1 LEU    63      56.020  43.610  31.250  1.00  0.00            
ATOM    983  HB2 LEU    63      56.150  44.950  30.110  1.00  0.00            
ATOM    984  CG  LEU    63      55.320  43.230  29.270  1.00  0.00            
ATOM    985  HG  LEU    63      55.250  42.210  29.650  1.00  0.00            
ATOM    986  CD1 LEU    63      54.100  43.460  28.390  1.00  0.00            
ATOM    987 1HD1 LEU    63      53.220  43.620  29.000  1.00  0.00            
ATOM    988 2HD1 LEU    63      54.240  44.400  27.860  1.00  0.00            
ATOM    989 3HD1 LEU    63      53.970  42.710  27.610  1.00  0.00            
ATOM    990  CD2 LEU    63      56.530  43.300  28.340  1.00  0.00            
ATOM    991 1HD2 LEU    63      56.740  44.320  28.020  1.00  0.00            
ATOM    992 2HD2 LEU    63      57.430  42.910  28.830  1.00  0.00            
ATOM    993 3HD2 LEU    63      56.360  42.740  27.430  1.00  0.00            
ATOM    994  C   LEU    63      53.270  43.860  31.730  1.00  0.00            
ATOM    995  O   LEU    63      53.580  42.680  31.840  1.00  0.00            
ATOM    996  N   TYR    64      52.210  44.340  32.390  1.00  0.00            
ATOM    997  H   TYR    64      52.080  45.340  32.310  1.00  0.00            
ATOM    998  CA  TYR    64      51.130  43.630  33.030  1.00  0.00            
ATOM    999  HA  TYR    64      50.530  44.300  33.660  1.00  0.00            
ATOM   1000  CB  TYR    64      50.170  43.070  31.980  1.00  0.00            
ATOM   1001  HB1 TYR    64      49.440  42.420  32.440  1.00  0.00            
ATOM   1002  HB2 TYR    64      50.740  42.380  31.350  1.00  0.00            
ATOM   1003  CG  TYR    64      49.490  44.150  31.170  1.00  0.00            
ATOM   1004  CD1 TYR    64      50.120  44.600  30.000  1.00  0.00            
ATOM   1005  HD1 TYR    64      51.170  44.400  29.840  1.00  0.00            
ATOM   1006  CE1 TYR    64      49.500  45.460  29.090  1.00  0.00            
ATOM   1007  HE1 TYR    64      50.090  45.960  28.330  1.00  0.00            
ATOM   1008  CZ  TYR    64      48.170  45.840  29.280  1.00  0.00            
ATOM   1009  OH  TYR    64      47.500  46.760  28.520  1.00  0.00            
ATOM   1010  HH  TYR    64      46.550  46.830  28.650  1.00  0.00            
ATOM   1011  CE2 TYR    64      47.520  45.410  30.470  1.00  0.00            
ATOM   1012  HE2 TYR    64      46.550  45.830  30.640  1.00  0.00            
ATOM   1013  CD2 TYR    64      48.160  44.550  31.380  1.00  0.00            
ATOM   1014  HD2 TYR    64      47.640  44.240  32.270  1.00  0.00            
ATOM   1015  C   TYR    64      51.690  42.580  33.980  1.00  0.00            
ATOM   1016  O   TYR    64      51.130  41.490  34.040  1.00  0.00            
ATOM   1017  N   GLY    65      52.730  42.890  34.760  1.00  0.00            
ATOM   1018  H   GLY    65      53.170  43.770  34.550  1.00  0.00            
ATOM   1019  CA  GLY    65      53.330  42.040  35.770  1.00  0.00            
ATOM   1020  HA1 GLY    65      52.570  41.280  36.000  1.00  0.00            
ATOM   1021  HA2 GLY    65      53.490  42.720  36.600  1.00  0.00            
ATOM   1022  C   GLY    65      54.660  41.450  35.330  1.00  0.00            
ATOM   1023  O   GLY    65      55.380  40.730  36.000  1.00  0.00            
ATOM   1024  N   GLY    66      55.080  41.770  34.090  1.00  0.00            
ATOM   1025  H   GLY    66      54.420  42.250  33.510  1.00  0.00            
ATOM   1026  CA  GLY    66      56.390  41.490  33.530  1.00  0.00            
ATOM   1027  HA1 GLY    66      56.130  41.320  32.490  1.00  0.00            
ATOM   1028  HA2 GLY    66      56.830  40.560  33.890  1.00  0.00            
ATOM   1029  C   GLY    66      57.410  42.610  33.550  1.00  0.00            
ATOM   1030  O   GLY    66      57.330  43.390  34.490  1.00  0.00            
ATOM   1031  N   GLU    67      58.270  42.660  32.530  1.00  0.00            
ATOM   1032  H   GLU    67      58.390  41.760  32.080  1.00  0.00            
ATOM   1033  CA  GLU    67      59.270  43.660  32.270  1.00  0.00            
ATOM   1034  HA  GLU    67      60.030  43.480  33.030  1.00  0.00            
ATOM   1035  CB  GLU    67      59.900  43.360  30.910  1.00  0.00            
ATOM   1036  HB1 GLU    67      59.120  43.760  30.260  1.00  0.00            
ATOM   1037  HB2 GLU    67      60.070  42.290  30.830  1.00  0.00            
ATOM   1038  CG  GLU    67      61.180  44.170  30.680  1.00  0.00            
ATOM   1039  HG1 GLU    67      60.950  45.190  30.990  1.00  0.00            
ATOM   1040  HG2 GLU    67      61.460  44.180  29.620  1.00  0.00            
ATOM   1041  CD  GLU    67      62.330  43.590  31.480  1.00  0.00            
ATOM   1042  OE1 GLU    67      62.570  42.370  31.360  1.00  0.00            
ATOM   1043  OE2 GLU    67      63.040  44.410  32.100  1.00  0.00            
ATOM   1044  C   GLU    67      58.840  45.090  32.540  1.00  0.00            
ATOM   1045  O   GLU    67      57.820  45.450  31.960  1.00  0.00            
ATOM   1046  N   LYS    68      59.640  45.870  33.280  1.00  0.00            
ATOM   1047  H   LYS    68      60.500  45.500  33.660  1.00  0.00            
ATOM   1048  CA  LYS    68      59.340  47.250  33.640  1.00  0.00            
ATOM   1049  HA  LYS    68      58.290  47.440  33.420  1.00  0.00            
ATOM   1050  CB  LYS    68      59.620  47.460  35.120  1.00  0.00            
ATOM   1051  HB1 LYS    68      59.420  48.530  35.230  1.00  0.00            
ATOM   1052  HB2 LYS    68      60.690  47.380  35.340  1.00  0.00            
ATOM   1053  CG  LYS    68      58.870  46.650  36.180  1.00  0.00            
ATOM   1054  HG1 LYS    68      58.950  45.590  35.950  1.00  0.00            
ATOM   1055  HG2 LYS    68      57.820  46.970  36.170  1.00  0.00            
ATOM   1056  CD  LYS    68      59.470  46.790  37.570  1.00  0.00            
ATOM   1057  HD1 LYS    68      59.390  47.860  37.820  1.00  0.00            
ATOM   1058  HD2 LYS    68      60.510  46.470  37.590  1.00  0.00            
ATOM   1059  CE  LYS    68      58.550  45.930  38.420  1.00  0.00            
ATOM   1060  HE1 LYS    68      57.600  45.770  37.910  1.00  0.00            
ATOM   1061  HE2 LYS    68      58.290  46.500  39.310  1.00  0.00            
ATOM   1062  NZ  LYS    68      59.320  44.760  38.890  1.00  0.00            
ATOM   1063  HZ1 LYS    68      60.300  45.000  38.970  1.00  0.00            
ATOM   1064  HZ2 LYS    68      58.930  44.470  39.780  1.00  0.00            
ATOM   1065  HZ3 LYS    68      59.160  43.960  38.310  1.00  0.00            
ATOM   1066  C   LYS    68      60.210  48.140  32.760  1.00  0.00            
ATOM   1067  O   LYS    68      61.360  47.870  32.420  1.00  0.00            
ATOM   1068  N   PHE    69      59.710  49.340  32.450  1.00  0.00            
ATOM   1069  H   PHE    69      58.790  49.430  32.870  1.00  0.00            
ATOM   1070  CA  PHE    69      60.190  50.270  31.470  1.00  0.00            
ATOM   1071  HA  PHE    69      61.280  50.230  31.330  1.00  0.00            
ATOM   1072  CB  PHE    69      59.450  50.060  30.150  1.00  0.00            
ATOM   1073  HB1 PHE    69      59.810  50.900  29.550  1.00  0.00            
ATOM   1074  HB2 PHE    69      58.380  50.100  30.330  1.00  0.00            
ATOM   1075  CG  PHE    69      59.870  48.790  29.450  1.00  0.00            
ATOM   1076  CD1 PHE    69      61.050  48.700  28.710  1.00  0.00            
ATOM   1077  HD1 PHE    69      61.750  49.530  28.700  1.00  0.00            
ATOM   1078  CE1 PHE    69      61.380  47.530  28.010  1.00  0.00            
ATOM   1079  HE1 PHE    69      62.230  47.550  27.350  1.00  0.00            
ATOM   1080  CZ  PHE    69      60.540  46.420  28.070  1.00  0.00            
ATOM   1081  HZ  PHE    69      60.770  45.470  27.620  1.00  0.00            
ATOM   1082  CE2 PHE    69      59.400  46.490  28.900  1.00  0.00            
ATOM   1083  HE2 PHE    69      58.750  45.630  28.910  1.00  0.00            
ATOM   1084  CD2 PHE    69      59.050  47.660  29.580  1.00  0.00            
ATOM   1085  HD2 PHE    69      58.120  47.630  30.120  1.00  0.00            
ATOM   1086  C   PHE    69      60.030  51.680  32.010  1.00  0.00            
ATOM   1087  O   PHE    69      58.990  52.030  32.580  1.00  0.00            
ATOM   1088  N   ALA    70      60.950  52.560  31.600  1.00  0.00            
ATOM   1089  H   ALA    70      61.780  52.110  31.270  1.00  0.00            
ATOM   1090  CA  ALA    70      60.960  53.990  31.800  1.00  0.00            
ATOM   1091  HA  ALA    70      60.850  54.200  32.870  1.00  0.00            
ATOM   1092  CB  ALA    70      62.400  54.440  31.540  1.00  0.00            
ATOM   1093  HB1 ALA    70      62.460  55.510  31.740  1.00  0.00            
ATOM   1094  HB2 ALA    70      63.090  53.870  32.150  1.00  0.00            
ATOM   1095  HB3 ALA    70      62.690  54.260  30.510  1.00  0.00            
ATOM   1096  C   ALA    70      59.920  54.660  30.900  1.00  0.00            
ATOM   1097  O   ALA    70      59.210  55.590  31.310  1.00  0.00            
ATOM   1098  N   THR    71      59.770  54.210  29.660  1.00  0.00            
ATOM   1099  H   THR    71      60.330  53.420  29.370  1.00  0.00            
ATOM   1100  CA  THR    71      58.840  54.700  28.660  1.00  0.00            
ATOM   1101  HA  THR    71      58.170  55.420  29.140  1.00  0.00            
ATOM   1102  CB  THR    71      59.550  55.510  27.580  1.00  0.00            
ATOM   1103  HB  THR    71      58.770  55.800  26.870  1.00  0.00            
ATOM   1104  CG2 THR    71      60.240  56.750  28.110  1.00  0.00            
ATOM   1105 1HG2 THR    71      59.580  57.480  28.590  1.00  0.00            
ATOM   1106 2HG2 THR    71      61.030  56.470  28.800  1.00  0.00            
ATOM   1107 3HG2 THR    71      60.700  57.260  27.260  1.00  0.00            
ATOM   1108  OG1 THR    71      60.540  54.800  26.870  1.00  0.00            
ATOM   1109  HG1 THR    71      61.320  54.700  27.420  1.00  0.00            
ATOM   1110  C   THR    71      57.940  53.630  28.050  1.00  0.00            
ATOM   1111  O   THR    71      58.130  52.430  28.130  1.00  0.00            
ATOM   1112  N   LEU    72      56.830  54.060  27.430  1.00  0.00            
ATOM   1113  H   LEU    72      56.680  55.070  27.450  1.00  0.00            
ATOM   1114  CA  LEU    72      55.890  53.190  26.770  1.00  0.00            
ATOM   1115  HA  LEU    72      55.670  52.360  27.430  1.00  0.00            
ATOM   1116  CB  LEU    72      54.600  53.960  26.520  1.00  0.00            
ATOM   1117  HB1 LEU    72      54.590  54.260  25.470  1.00  0.00            
ATOM   1118  HB2 LEU    72      54.720  54.940  26.980  1.00  0.00            
ATOM   1119  CG  LEU    72      53.330  53.280  27.030  1.00  0.00            
ATOM   1120  HG  LEU    72      53.580  52.830  27.990  1.00  0.00            
ATOM   1121  CD1 LEU    72      52.200  54.300  27.190  1.00  0.00            
ATOM   1122 1HD1 LEU    72      51.320  53.850  27.650  1.00  0.00            
ATOM   1123 2HD1 LEU    72      52.650  55.020  27.880  1.00  0.00            
ATOM   1124 3HD1 LEU    72      51.950  54.740  26.240  1.00  0.00            
ATOM   1125  CD2 LEU    72      52.880  52.210  26.030  1.00  0.00            
ATOM   1126 1HD2 LEU    72      52.540  52.530  25.040  1.00  0.00            
ATOM   1127 2HD2 LEU    72      53.570  51.400  25.800  1.00  0.00            
ATOM   1128 3HD2 LEU    72      52.020  51.850  26.580  1.00  0.00            
ATOM   1129  C   LEU    72      56.440  52.540  25.500  1.00  0.00            
ATOM   1130  O   LEU    72      56.130  51.360  25.350  1.00  0.00            
ATOM   1131  N   ALA    73      57.180  53.300  24.690  1.00  0.00            
ATOM   1132  H   ALA    73      57.290  54.260  24.990  1.00  0.00            
ATOM   1133  CA  ALA    73      57.700  52.830  23.420  1.00  0.00            
ATOM   1134  HA  ALA    73      56.780  52.580  22.890  1.00  0.00            
ATOM   1135  CB  ALA    73      58.290  53.990  22.620  1.00  0.00            
ATOM   1136  HB1 ALA    73      59.170  54.410  23.110  1.00  0.00            
ATOM   1137  HB2 ALA    73      58.470  53.740  21.580  1.00  0.00            
ATOM   1138  HB3 ALA    73      57.740  54.930  22.750  1.00  0.00            
ATOM   1139  C   ALA    73      58.710  51.690  23.400  1.00  0.00            
ATOM   1140  O   ALA    73      58.560  50.730  22.650  1.00  0.00            
ATOM   1141  N   GLU    74      59.650  51.760  24.340  1.00  0.00            
ATOM   1142  H   GLU    74      59.870  52.680  24.690  1.00  0.00            
ATOM   1143  CA  GLU    74      60.540  50.710  24.800  1.00  0.00            
ATOM   1144  HA  GLU    74      61.170  50.480  23.930  1.00  0.00            
ATOM   1145  CB  GLU    74      61.460  51.280  25.870  1.00  0.00            
ATOM   1146  HB1 GLU    74      60.930  51.320  26.820  1.00  0.00            
ATOM   1147  HB2 GLU    74      61.720  52.300  25.570  1.00  0.00            
ATOM   1148  CG  GLU    74      62.840  50.630  25.900  1.00  0.00            
ATOM   1149  HG1 GLU    74      63.300  50.840  24.940  1.00  0.00            
ATOM   1150  HG2 GLU    74      62.600  49.580  26.060  1.00  0.00            
ATOM   1151  CD  GLU    74      63.770  51.170  26.990  1.00  0.00            
ATOM   1152  OE1 GLU    74      64.430  50.410  27.730  1.00  0.00            
ATOM   1153  OE2 GLU    74      63.990  52.400  27.030  1.00  0.00            
ATOM   1154  C   GLU    74      59.930  49.370  25.190  1.00  0.00            
ATOM   1155  O   GLU    74      60.520  48.340  24.920  1.00  0.00            
ATOM   1156  N   LEU    75      58.720  49.440  25.760  1.00  0.00            
ATOM   1157  H   LEU    75      58.200  50.300  25.840  1.00  0.00            
ATOM   1158  CA  LEU    75      57.930  48.280  26.130  1.00  0.00            
ATOM   1159  HA  LEU    75      58.510  47.450  26.540  1.00  0.00            
ATOM   1160  CB  LEU    75      56.960  48.740  27.210  1.00  0.00            
ATOM   1161  HB1 LEU    75      56.630  49.750  26.960  1.00  0.00            
ATOM   1162  HB2 LEU    75      57.630  48.860  28.060  1.00  0.00            
ATOM   1163  CG  LEU    75      55.860  47.830  27.700  1.00  0.00            
ATOM   1164  HG  LEU    75      56.220  46.800  27.810  1.00  0.00            
ATOM   1165  CD1 LEU    75      55.280  48.380  29.010  1.00  0.00            
ATOM   1166 1HD1 LEU    75      56.140  48.670  29.620  1.00  0.00            
ATOM   1167 2HD1 LEU    75      54.660  49.220  28.720  1.00  0.00            
ATOM   1168 3HD1 LEU    75      54.650  47.620  29.460  1.00  0.00            
ATOM   1169  CD2 LEU    75      54.680  47.730  26.740  1.00  0.00            
ATOM   1170 1HD2 LEU    75      53.870  47.190  27.240  1.00  0.00            
ATOM   1171 2HD2 LEU    75      54.150  48.660  26.530  1.00  0.00            
ATOM   1172 3HD2 LEU    75      54.760  47.110  25.850  1.00  0.00            
ATOM   1173  C   LEU    75      57.240  47.690  24.910  1.00  0.00            
ATOM   1174  O   LEU    75      57.310  46.480  24.700  1.00  0.00            
ATOM   1175  N   VAL    76      56.720  48.520  23.990  1.00  0.00            
ATOM   1176  H   VAL    76      56.710  49.520  24.130  1.00  0.00            
ATOM   1177  CA  VAL    76      56.000  48.010  22.850  1.00  0.00            
ATOM   1178  HA  VAL    76      55.270  47.260  23.150  1.00  0.00            
ATOM   1179  CB  VAL    76      55.270  49.130  22.110  1.00  0.00            
ATOM   1180  HB  VAL    76      55.920  49.960  21.840  1.00  0.00            
ATOM   1181  CG1 VAL    76      54.680  48.560  20.830  1.00  0.00            
ATOM   1182 1HG1 VAL    76      55.490  48.420  20.120  1.00  0.00            
ATOM   1183 2HG1 VAL    76      54.330  47.550  20.960  1.00  0.00            
ATOM   1184 3HG1 VAL    76      53.860  49.200  20.480  1.00  0.00            
ATOM   1185  CG2 VAL    76      54.080  49.690  22.890  1.00  0.00            
ATOM   1186 1HG2 VAL    76      53.890  50.720  22.590  1.00  0.00            
ATOM   1187 2HG2 VAL    76      53.160  49.100  22.910  1.00  0.00            
ATOM   1188 3HG2 VAL    76      54.300  49.690  23.960  1.00  0.00            
ATOM   1189  C   VAL    76      57.030  47.280  21.980  1.00  0.00            
ATOM   1190  O   VAL    76      56.720  46.170  21.570  1.00  0.00            
ATOM   1191  N   GLN    77      58.190  47.890  21.740  1.00  0.00            
ATOM   1192  H   GLN    77      58.150  48.830  22.090  1.00  0.00            
ATOM   1193  CA  GLN    77      59.370  47.370  21.070  1.00  0.00            
ATOM   1194  HA  GLN    77      59.070  47.390  20.030  1.00  0.00            
ATOM   1195  CB  GLN    77      60.440  48.460  21.200  1.00  0.00            
ATOM   1196  HB1 GLN    77      60.650  48.680  22.240  1.00  0.00            
ATOM   1197  HB2 GLN    77      59.940  49.330  20.770  1.00  0.00            
ATOM   1198  CG  GLN    77      61.800  48.290  20.560  1.00  0.00            
ATOM   1199  HG1 GLN    77      61.810  48.100  19.480  1.00  0.00            
ATOM   1200  HG2 GLN    77      62.190  47.450  21.130  1.00  0.00            
ATOM   1201  CD  GLN    77      62.750  49.480  20.730  1.00  0.00            
ATOM   1202  OE1 GLN    77      63.070  50.190  19.770  1.00  0.00            
ATOM   1203  NE2 GLN    77      63.090  49.800  21.980  1.00  0.00            
ATOM   1204 1HE2 GLN    77      63.000  49.030  22.620  1.00  0.00            
ATOM   1205 2HE2 GLN    77      63.790  50.520  22.130  1.00  0.00            
ATOM   1206  C   GLN    77      59.820  45.990  21.500  1.00  0.00            
ATOM   1207  O   GLN    77      60.170  45.210  20.630  1.00  0.00            
ATOM   1208  N   TYR    78      59.670  45.670  22.800  1.00  0.00            
ATOM   1209  H   TYR    78      59.450  46.390  23.480  1.00  0.00            
ATOM   1210  CA  TYR    78      60.040  44.410  23.390  1.00  0.00            
ATOM   1211  HA  TYR    78      60.950  44.040  22.930  1.00  0.00            
ATOM   1212  CB  TYR    78      60.320  44.680  24.870  1.00  0.00            
ATOM   1213  HB1 TYR    78      59.610  45.370  25.320  1.00  0.00            
ATOM   1214  HB2 TYR    78      61.260  45.220  24.980  1.00  0.00            
ATOM   1215  CG  TYR    78      60.490  43.430  25.700  1.00  0.00            
ATOM   1216  CD1 TYR    78      61.700  42.720  25.580  1.00  0.00            
ATOM   1217  HD1 TYR    78      62.560  43.230  25.180  1.00  0.00            
ATOM   1218  CE1 TYR    78      61.810  41.420  26.060  1.00  0.00            
ATOM   1219  HE1 TYR    78      62.700  40.830  25.850  1.00  0.00            
ATOM   1220  CZ  TYR    78      60.700  40.790  26.660  1.00  0.00            
ATOM   1221  OH  TYR    78      60.840  39.520  27.160  1.00  0.00            
ATOM   1222  HH  TYR    78      61.790  39.350  27.180  1.00  0.00            
ATOM   1223  CE2 TYR    78      59.500  41.510  26.820  1.00  0.00            
ATOM   1224  HE2 TYR    78      58.720  41.040  27.420  1.00  0.00            
ATOM   1225  CD2 TYR    78      59.400  42.810  26.310  1.00  0.00            
ATOM   1226  HD2 TYR    78      58.480  43.340  26.470  1.00  0.00            
ATOM   1227  C   TYR    78      58.930  43.380  23.230  1.00  0.00            
ATOM   1228  O   TYR    78      59.250  42.280  22.780  1.00  0.00            
ATOM   1229  N   TYR    79      57.660  43.760  23.360  1.00  0.00            
ATOM   1230  H   TYR    79      57.510  44.720  23.650  1.00  0.00            
ATOM   1231  CA  TYR    79      56.540  42.890  23.110  1.00  0.00            
ATOM   1232  HA  TYR    79      56.750  41.950  23.630  1.00  0.00            
ATOM   1233  CB  TYR    79      55.330  43.370  23.900  1.00  0.00            
ATOM   1234  HB1 TYR    79      54.750  44.120  23.350  1.00  0.00            
ATOM   1235  HB2 TYR    79      55.720  43.890  24.780  1.00  0.00            
ATOM   1236  CG  TYR    79      54.290  42.300  24.150  1.00  0.00            
ATOM   1237  CD1 TYR    79      53.080  42.290  23.460  1.00  0.00            
ATOM   1238  HD1 TYR    79      52.870  43.170  22.860  1.00  0.00            
ATOM   1239  CE1 TYR    79      52.210  41.190  23.380  1.00  0.00            
ATOM   1240  HE1 TYR    79      51.300  41.220  22.800  1.00  0.00            
ATOM   1241  CZ  TYR    79      52.670  40.000  23.950  1.00  0.00            
ATOM   1242  OH  TYR    79      52.030  38.810  23.720  1.00  0.00            
ATOM   1243  HH  TYR    79      51.340  38.990  23.070  1.00  0.00            
ATOM   1244  CE2 TYR    79      53.870  39.980  24.690  1.00  0.00            
ATOM   1245  HE2 TYR    79      54.200  39.020  25.070  1.00  0.00            
ATOM   1246  CD2 TYR    79      54.700  41.110  24.770  1.00  0.00            
ATOM   1247  HD2 TYR    79      55.670  41.040  25.210  1.00  0.00            
ATOM   1248  C   TYR    79      56.330  42.490  21.660  1.00  0.00            
ATOM   1249  O   TYR    79      55.690  41.460  21.480  1.00  0.00            
ATOM   1250  N   MET    80      56.680  43.300  20.650  1.00  0.00            
ATOM   1251  H   MET    80      57.040  44.210  20.920  1.00  0.00            
ATOM   1252  CA  MET    80      56.490  42.930  19.270  1.00  0.00            
ATOM   1253  HA  MET    80      55.560  42.370  19.240  1.00  0.00            
ATOM   1254  CB  MET    80      56.180  44.140  18.380  1.00  0.00            
ATOM   1255  HB1 MET    80      55.510  44.790  18.940  1.00  0.00            
ATOM   1256  HB2 MET    80      55.750  43.970  17.400  1.00  0.00            
ATOM   1257  CG  MET    80      57.520  44.840  18.180  1.00  0.00            
ATOM   1258  HG1 MET    80      58.260  44.160  17.780  1.00  0.00            
ATOM   1259  HG2 MET    80      57.800  45.310  19.130  1.00  0.00            
ATOM   1260  SD  MET    80      57.380  46.340  17.160  1.00  0.00            
ATOM   1261  CE  MET    80      59.170  46.550  17.020  1.00  0.00            
ATOM   1262  HE1 MET    80      59.450  47.510  16.590  1.00  0.00            
ATOM   1263  HE2 MET    80      59.470  46.590  18.070  1.00  0.00            
ATOM   1264  HE3 MET    80      59.680  45.710  16.540  1.00  0.00            
ATOM   1265  C   MET    80      57.570  41.990  18.760  1.00  0.00            
ATOM   1266  O   MET    80      57.350  41.510  17.650  1.00  0.00            
ATOM   1267  N   GLU    81      58.640  41.730  19.520  1.00  0.00            
ATOM   1268  H   GLU    81      58.640  42.130  20.440  1.00  0.00            
ATOM   1269  CA  GLU    81      59.580  40.650  19.320  1.00  0.00            
ATOM   1270  HA  GLU    81      59.470  40.370  18.280  1.00  0.00            
ATOM   1271  CB  GLU    81      61.000  41.120  19.670  1.00  0.00            
ATOM   1272  HB1 GLU    81      61.680  40.280  19.710  1.00  0.00            
ATOM   1273  HB2 GLU    81      60.850  41.620  20.630  1.00  0.00            
ATOM   1274  CG  GLU    81      61.390  42.130  18.580  1.00  0.00            
ATOM   1275  HG1 GLU    81      61.090  43.090  19.000  1.00  0.00            
ATOM   1276  HG2 GLU    81      60.810  41.950  17.680  1.00  0.00            
ATOM   1277  CD  GLU    81      62.880  42.080  18.280  1.00  0.00            
ATOM   1278  OE1 GLU    81      63.530  43.130  18.180  1.00  0.00            
ATOM   1279  OE2 GLU    81      63.470  40.990  18.140  1.00  0.00            
ATOM   1280  C   GLU    81      59.200  39.380  20.070  1.00  0.00            
ATOM   1281  O   GLU    81      59.830  38.330  19.980  1.00  0.00            
ATOM   1282  N   HIS    82      58.190  39.470  20.940  1.00  0.00            
ATOM   1283  H   HIS    82      57.690  40.340  20.890  1.00  0.00            
ATOM   1284  CA  HIS    82      57.810  38.390  21.830  1.00  0.00            
ATOM   1285  HA  HIS    82      58.600  37.680  22.090  1.00  0.00            
ATOM   1286  CB  HIS    82      57.390  39.000  23.170  1.00  0.00            
ATOM   1287  HB1 HIS    82      56.340  39.280  23.010  1.00  0.00            
ATOM   1288  HB2 HIS    82      57.910  39.930  23.360  1.00  0.00            
ATOM   1289  CG  HIS    82      57.510  38.120  24.380  1.00  0.00            
ATOM   1290  ND1 HIS    82      56.570  37.190  24.800  1.00  0.00            
ATOM   1291  HD1 HIS    82      55.720  36.830  24.390  1.00  0.00            
ATOM   1292  CE1 HIS    82      57.080  36.760  25.960  1.00  0.00            
ATOM   1293  HE1 HIS    82      56.690  35.920  26.530  1.00  0.00            
ATOM   1294  NE2 HIS    82      58.130  37.440  26.400  1.00  0.00            
ATOM   1295  CD2 HIS    82      58.430  38.330  25.380  1.00  0.00            
ATOM   1296  HD2 HIS    82      59.280  38.980  25.240  1.00  0.00            
ATOM   1297  C   HIS    82      56.670  37.560  21.250  1.00  0.00            
ATOM   1298  O   HIS    82      55.910  38.200  20.540  1.00  0.00            
ATOM   1299  N   HIS    83      56.630  36.270  21.560  1.00  0.00            
ATOM   1300  H   HIS    83      57.560  35.890  21.640  1.00  0.00            
ATOM   1301  CA  HIS    83      55.510  35.370  21.360  1.00  0.00            
ATOM   1302  HA  HIS    83      55.250  35.360  20.300  1.00  0.00            
ATOM   1303  CB  HIS    83      55.980  33.960  21.710  1.00  0.00            
ATOM   1304  HB1 HIS    83      56.700  33.720  20.930  1.00  0.00            
ATOM   1305  HB2 HIS    83      55.170  33.260  21.520  1.00  0.00            
ATOM   1306  CG  HIS    83      56.620  33.610  23.030  1.00  0.00            
ATOM   1307  ND1 HIS    83      57.790  32.870  23.100  1.00  0.00            
ATOM   1308  CE1 HIS    83      58.000  32.630  24.400  1.00  0.00            
ATOM   1309  HE1 HIS    83      58.900  32.160  24.770  1.00  0.00            
ATOM   1310  NE2 HIS    83      57.030  33.240  25.100  1.00  0.00            
ATOM   1311  HE2 HIS    83      57.090  33.280  26.100  1.00  0.00            
ATOM   1312  CD2 HIS    83      56.160  33.940  24.280  1.00  0.00            
ATOM   1313  HD2 HIS    83      55.270  34.490  24.530  1.00  0.00            
ATOM   1314  C   HIS    83      54.330  35.710  22.260  1.00  0.00            
ATOM   1315  O   HIS    83      54.490  36.340  23.290  1.00  0.00            
ATOM   1316  N   GLY    84      53.180  35.120  21.910  1.00  0.00            
ATOM   1317  H   GLY    84      53.130  34.640  21.020  1.00  0.00            
ATOM   1318  CA  GLY    84      51.920  35.250  22.610  1.00  0.00            
ATOM   1319  HA1 GLY    84      51.160  34.580  22.180  1.00  0.00            
ATOM   1320  HA2 GLY    84      51.550  36.270  22.650  1.00  0.00            
ATOM   1321  C   GLY    84      51.970  34.820  24.070  1.00  0.00            
ATOM   1322  O   GLY    84      52.290  33.660  24.370  1.00  0.00            
ATOM   1323  N   GLN    85      51.930  35.820  24.950  1.00  0.00            
ATOM   1324  H   GLN    85      52.000  36.730  24.540  1.00  0.00            
ATOM   1325  CA  GLN    85      51.890  35.570  26.380  1.00  0.00            
ATOM   1326  HA  GLN    85      51.500  34.580  26.600  1.00  0.00            
ATOM   1327  CB  GLN    85      53.320  35.660  26.900  1.00  0.00            
ATOM   1328  HB1 GLN    85      53.830  36.610  26.770  1.00  0.00            
ATOM   1329  HB2 GLN    85      53.880  34.900  26.360  1.00  0.00            
ATOM   1330  CG  GLN    85      53.460  35.130  28.330  1.00  0.00            
ATOM   1331  HG1 GLN    85      52.570  34.580  28.620  1.00  0.00            
ATOM   1332  HG2 GLN    85      53.520  35.950  29.040  1.00  0.00            
ATOM   1333  CD  GLN    85      54.640  34.180  28.570  1.00  0.00            
ATOM   1334  OE1 GLN    85      55.540  34.130  27.740  1.00  0.00            
ATOM   1335  NE2 GLN    85      54.620  33.370  29.630  1.00  0.00            
ATOM   1336 1HE2 GLN    85      53.870  33.440  30.300  1.00  0.00            
ATOM   1337 2HE2 GLN    85      55.490  32.950  29.920  1.00  0.00            
ATOM   1338  C   GLN    85      51.090  36.550  27.240  1.00  0.00            
ATOM   1339  O   GLN    85      50.740  36.230  28.370  1.00  0.00            
ATOM   1340  N   LEU    86      50.890  37.810  26.870  1.00  0.00            
ATOM   1341  H   LEU    86      51.290  38.100  25.980  1.00  0.00            
ATOM   1342  CA  LEU    86      49.820  38.600  27.430  1.00  0.00            
ATOM   1343  HA  LEU    86      49.980  38.640  28.500  1.00  0.00            
ATOM   1344  CB  LEU    86      49.990  40.010  26.850  1.00  0.00            
ATOM   1345  HB1 LEU    86      48.980  40.410  27.000  1.00  0.00            
ATOM   1346  HB2 LEU    86      49.990  39.980  25.760  1.00  0.00            
ATOM   1347  CG  LEU    86      50.870  41.070  27.510  1.00  0.00            
ATOM   1348  HG  LEU    86      51.890  40.710  27.510  1.00  0.00            
ATOM   1349  CD1 LEU    86      50.890  42.420  26.780  1.00  0.00            
ATOM   1350 1HD1 LEU    86      51.210  42.180  25.770  1.00  0.00            
ATOM   1351 2HD1 LEU    86      49.900  42.870  26.820  1.00  0.00            
ATOM   1352 3HD1 LEU    86      51.630  43.120  27.160  1.00  0.00            
ATOM   1353  CD2 LEU    86      50.380  41.310  28.930  1.00  0.00            
ATOM   1354 1HD2 LEU    86      49.320  41.630  28.950  1.00  0.00            
ATOM   1355 2HD2 LEU    86      50.400  40.400  29.520  1.00  0.00            
ATOM   1356 3HD2 LEU    86      51.000  42.010  29.490  1.00  0.00            
ATOM   1357  C   LEU    86      48.460  38.020  27.080  1.00  0.00            
ATOM   1358  O   LEU    86      48.110  37.830  25.910  1.00  0.00            
ATOM   1359  N   LYS    87      47.650  37.730  28.100  1.00  0.00            
ATOM   1360  H   LYS    87      47.950  37.780  29.060  1.00  0.00            
ATOM   1361  CA  LYS    87      46.480  36.880  27.970  1.00  0.00            
ATOM   1362  HA  LYS    87      46.270  36.810  26.910  1.00  0.00            
ATOM   1363  CB  LYS    87      46.770  35.480  28.510  1.00  0.00            
ATOM   1364  HB1 LYS    87      46.620  35.600  29.590  1.00  0.00            
ATOM   1365  HB2 LYS    87      47.750  35.160  28.180  1.00  0.00            
ATOM   1366  CG  LYS    87      45.760  34.420  28.090  1.00  0.00            
ATOM   1367  HG1 LYS    87      45.860  34.190  27.020  1.00  0.00            
ATOM   1368  HG2 LYS    87      44.720  34.750  28.140  1.00  0.00            
ATOM   1369  CD  LYS    87      45.850  33.100  28.860  1.00  0.00            
ATOM   1370  HD1 LYS    87      46.900  32.820  28.910  1.00  0.00            
ATOM   1371  HD2 LYS    87      45.330  32.330  28.280  1.00  0.00            
ATOM   1372  CE  LYS    87      45.260  33.150  30.270  1.00  0.00            
ATOM   1373  HE1 LYS    87      45.510  34.110  30.730  1.00  0.00            
ATOM   1374  HE2 LYS    87      45.560  32.300  30.880  1.00  0.00            
ATOM   1375  NZ  LYS    87      43.800  33.070  30.140  1.00  0.00            
ATOM   1376  HZ1 LYS    87      43.440  33.970  29.880  1.00  0.00            
ATOM   1377  HZ2 LYS    87      43.500  32.430  29.420  1.00  0.00            
ATOM   1378  HZ3 LYS    87      43.340  32.780  31.000  1.00  0.00            
ATOM   1379  C   LYS    87      45.260  37.560  28.560  1.00  0.00            
ATOM   1380  O   LYS    87      45.300  38.150  29.640  1.00  0.00            
ATOM   1381  N   GLU    88      44.120  37.350  27.890  1.00  0.00            
ATOM   1382  H   GLU    88      44.140  36.650  27.170  1.00  0.00            
ATOM   1383  CA  GLU    88      42.820  37.680  28.430  1.00  0.00            
ATOM   1384  HA  GLU    88      42.860  38.720  28.780  1.00  0.00            
ATOM   1385  CB  GLU    88      41.820  37.470  27.300  1.00  0.00            
ATOM   1386  HB1 GLU    88      40.800  37.710  27.570  1.00  0.00            
ATOM   1387  HB2 GLU    88      41.840  36.450  26.910  1.00  0.00            
ATOM   1388  CG  GLU    88      42.070  38.360  26.090  1.00  0.00            
ATOM   1389  HG1 GLU    88      43.120  38.300  25.830  1.00  0.00            
ATOM   1390  HG2 GLU    88      41.880  39.400  26.330  1.00  0.00            
ATOM   1391  CD  GLU    88      41.200  37.950  24.900  1.00  0.00            
ATOM   1392  OE1 GLU    88      40.080  38.490  24.800  1.00  0.00            
ATOM   1393  OE2 GLU    88      41.510  37.100  24.030  1.00  0.00            
ATOM   1394  C   GLU    88      42.400  36.740  29.540  1.00  0.00            
ATOM   1395  O   GLU    88      42.720  35.560  29.450  1.00  0.00            
ATOM   1396  N   LYS    89      41.550  37.180  30.480  1.00  0.00            
ATOM   1397  H   LYS    89      41.460  38.190  30.510  1.00  0.00            
ATOM   1398  CA  LYS    89      40.880  36.380  31.470  1.00  0.00            
ATOM   1399  HA  LYS    89      41.710  36.010  32.080  1.00  0.00            
ATOM   1400  CB  LYS    89      40.100  37.240  32.480  1.00  0.00            
ATOM   1401  HB1 LYS    89      39.240  37.610  31.920  1.00  0.00            
ATOM   1402  HB2 LYS    89      40.670  38.120  32.790  1.00  0.00            
ATOM   1403  CG  LYS    89      39.700  36.310  33.610  1.00  0.00            
ATOM   1404  HG1 LYS    89      40.650  36.110  34.110  1.00  0.00            
ATOM   1405  HG2 LYS    89      39.290  35.390  33.170  1.00  0.00            
ATOM   1406  CD  LYS    89      38.810  37.120  34.560  1.00  0.00            
ATOM   1407  HD1 LYS    89      37.840  37.300  34.080  1.00  0.00            
ATOM   1408  HD2 LYS    89      39.260  38.110  34.690  1.00  0.00            
ATOM   1409  CE  LYS    89      38.540  36.450  35.900  1.00  0.00            
ATOM   1410  HE1 LYS    89      39.550  36.250  36.260  1.00  0.00            
ATOM   1411  HE2 LYS    89      38.000  35.500  35.920  1.00  0.00            
ATOM   1412  NZ  LYS    89      37.950  37.370  36.890  1.00  0.00            
ATOM   1413  HZ1 LYS    89      37.070  37.750  36.600  1.00  0.00            
ATOM   1414  HZ2 LYS    89      37.740  36.860  37.730  1.00  0.00            
ATOM   1415  HZ3 LYS    89      38.510  38.170  37.180  1.00  0.00            
ATOM   1416  C   LYS    89      40.170  35.150  30.930  1.00  0.00            
ATOM   1417  O   LYS    89      40.370  34.020  31.370  1.00  0.00            
ATOM   1418  N   ASN    90      39.200  35.370  30.040  1.00  0.00            
ATOM   1419  H   ASN    90      38.800  36.280  29.870  1.00  0.00            
ATOM   1420  CA  ASN    90      38.790  34.410  29.020  1.00  0.00            
ATOM   1421  HA  ASN    90      39.290  33.470  29.220  1.00  0.00            
ATOM   1422  CB  ASN    90      37.310  34.130  29.240  1.00  0.00            
ATOM   1423  HB1 ASN    90      36.810  35.060  28.990  1.00  0.00            
ATOM   1424  HB2 ASN    90      37.200  33.810  30.280  1.00  0.00            
ATOM   1425  CG  ASN    90      36.800  33.020  28.330  1.00  0.00            
ATOM   1426  OD1 ASN    90      37.440  32.420  27.490  1.00  0.00            
ATOM   1427  ND2 ASN    90      35.480  32.770  28.360  1.00  0.00            
ATOM   1428 1HD2 ASN    90      34.870  33.250  29.000  1.00  0.00            
ATOM   1429 2HD2 ASN    90      35.050  32.120  27.720  1.00  0.00            
ATOM   1430  C   ASN    90      39.030  34.890  27.600  1.00  0.00            
ATOM   1431  O   ASN    90      38.340  35.800  27.140  1.00  0.00            
ATOM   1432  N   GLY    91      40.020  34.390  26.860  1.00  0.00            
ATOM   1433  H   GLY    91      40.260  34.860  25.990  1.00  0.00            
ATOM   1434  CA  GLY    91      40.940  33.370  27.300  1.00  0.00            
ATOM   1435  HA1 GLY    91      40.500  32.370  27.310  1.00  0.00            
ATOM   1436  HA2 GLY    91      41.240  33.680  28.310  1.00  0.00            
ATOM   1437  C   GLY    91      42.240  33.280  26.510  1.00  0.00            
ATOM   1438  O   GLY    91      43.160  32.690  27.090  1.00  0.00            
ATOM   1439  N   ASP    92      42.220  33.900  25.330  1.00  0.00            
ATOM   1440  H   ASP    92      41.350  34.280  24.990  1.00  0.00            
ATOM   1441  CA  ASP    92      43.360  33.900  24.430  1.00  0.00            
ATOM   1442  HA  ASP    92      43.760  32.880  24.530  1.00  0.00            
ATOM   1443  CB  ASP    92      42.950  34.160  22.990  1.00  0.00            
ATOM   1444  HB1 ASP    92      42.970  35.240  22.840  1.00  0.00            
ATOM   1445  HB2 ASP    92      41.940  33.750  22.820  1.00  0.00            
ATOM   1446  CG  ASP    92      43.790  33.670  21.830  1.00  0.00            
ATOM   1447  OD1 ASP    92      43.400  34.030  20.690  1.00  0.00            
ATOM   1448  OD2 ASP    92      44.660  32.770  21.930  1.00  0.00            
ATOM   1449  C   ASP    92      44.470  34.900  24.740  1.00  0.00            
ATOM   1450  O   ASP    92      44.400  35.780  25.590  1.00  0.00            
ATOM   1451  N   VAL    93      45.630  34.670  24.120  1.00  0.00            
ATOM   1452  H   VAL    93      45.580  33.860  23.510  1.00  0.00            
ATOM   1453  CA  VAL    93      46.740  35.590  24.070  1.00  0.00            
ATOM   1454  HA  VAL    93      46.790  36.140  25.020  1.00  0.00            
ATOM   1455  CB  VAL    93      48.080  34.890  23.840  1.00  0.00            
ATOM   1456  HB  VAL    93      48.860  35.630  23.660  1.00  0.00            
ATOM   1457  CG1 VAL    93      48.500  34.260  25.160  1.00  0.00            
ATOM   1458 1HG1 VAL    93      48.520  35.030  25.940  1.00  0.00            
ATOM   1459 2HG1 VAL    93      47.730  33.570  25.480  1.00  0.00            
ATOM   1460 3HG1 VAL    93      49.490  33.790  25.130  1.00  0.00            
ATOM   1461  CG2 VAL    93      48.110  33.770  22.810  1.00  0.00            
ATOM   1462 1HG2 VAL    93      49.020  33.180  22.910  1.00  0.00            
ATOM   1463 2HG2 VAL    93      47.390  33.040  23.170  1.00  0.00            
ATOM   1464 3HG2 VAL    93      47.830  34.100  21.810  1.00  0.00            
ATOM   1465  C   VAL    93      46.640  36.560  22.900  1.00  0.00            
ATOM   1466  O   VAL    93      45.900  36.350  21.950  1.00  0.00            
ATOM   1467  N   ILE    94      47.380  37.680  22.960  1.00  0.00            
ATOM   1468  H   ILE    94      47.970  37.730  23.780  1.00  0.00            
ATOM   1469  CA  ILE    94      47.430  38.780  22.020  1.00  0.00            
ATOM   1470  HA  ILE    94      46.870  38.510  21.110  1.00  0.00            
ATOM   1471  CB  ILE    94      46.790  40.090  22.480  1.00  0.00            
ATOM   1472  HB  ILE    94      45.850  39.750  22.910  1.00  0.00            
ATOM   1473  CG2 ILE    94      47.530  40.750  23.640  1.00  0.00            
ATOM   1474 1HG2 ILE    94      46.940  41.500  24.160  1.00  0.00            
ATOM   1475 2HG2 ILE    94      47.730  40.020  24.420  1.00  0.00            
ATOM   1476 3HG2 ILE    94      48.500  41.110  23.320  1.00  0.00            
ATOM   1477  CG1 ILE    94      46.470  41.060  21.340  1.00  0.00            
ATOM   1478 1HG1 ILE    94      45.950  40.500  20.560  1.00  0.00            
ATOM   1479 2HG1 ILE    94      47.430  41.450  20.990  1.00  0.00            
ATOM   1480  CD  ILE    94      45.510  42.210  21.610  1.00  0.00            
ATOM   1481  HD1 ILE    94      45.960  42.980  22.250  1.00  0.00            
ATOM   1482  HD2 ILE    94      45.170  42.540  20.630  1.00  0.00            
ATOM   1483  HD3 ILE    94      44.610  41.880  22.140  1.00  0.00            
ATOM   1484  C   ILE    94      48.860  39.030  21.550  1.00  0.00            
ATOM   1485  O   ILE    94      49.790  38.970  22.350  1.00  0.00            
ATOM   1486  N   GLU    95      49.120  39.190  20.250  1.00  0.00            
ATOM   1487  H   GLU    95      48.350  39.250  19.600  1.00  0.00            
ATOM   1488  CA  GLU    95      50.440  39.410  19.700  1.00  0.00            
ATOM   1489  HA  GLU    95      51.210  39.340  20.460  1.00  0.00            
ATOM   1490  CB  GLU    95      50.770  38.300  18.700  1.00  0.00            
ATOM   1491  HB1 GLU    95      51.750  38.540  18.300  1.00  0.00            
ATOM   1492  HB2 GLU    95      50.020  38.320  17.910  1.00  0.00            
ATOM   1493  CG  GLU    95      50.740  36.940  19.380  1.00  0.00            
ATOM   1494  HG1 GLU    95      49.740  36.530  19.590  1.00  0.00            
ATOM   1495  HG2 GLU    95      51.300  36.990  20.320  1.00  0.00            
ATOM   1496  CD  GLU    95      51.400  35.910  18.460  1.00  0.00            
ATOM   1497  OE1 GLU    95      52.440  35.280  18.700  1.00  0.00            
ATOM   1498  OE2 GLU    95      50.950  35.730  17.310  1.00  0.00            
ATOM   1499  C   GLU    95      50.530  40.730  18.950  1.00  0.00            
ATOM   1500  O   GLU    95      49.570  41.090  18.280  1.00  0.00            
ATOM   1501  N   LEU    96      51.710  41.340  19.070  1.00  0.00            
ATOM   1502  H   LEU    96      52.350  40.940  19.740  1.00  0.00            
ATOM   1503  CA  LEU    96      52.180  42.540  18.400  1.00  0.00            
ATOM   1504  HA  LEU    96      51.330  42.880  17.790  1.00  0.00            
ATOM   1505  CB  LEU    96      52.620  43.550  19.450  1.00  0.00            
ATOM   1506  HB1 LEU    96      53.410  44.210  19.060  1.00  0.00            
ATOM   1507  HB2 LEU    96      53.070  43.070  20.310  1.00  0.00            
ATOM   1508  CG  LEU    96      51.480  44.410  19.980  1.00  0.00            
ATOM   1509  HG  LEU    96      51.040  44.750  19.030  1.00  0.00            
ATOM   1510  CD1 LEU    96      50.400  43.630  20.740  1.00  0.00            
ATOM   1511 1HD1 LEU    96      49.600  44.270  21.100  1.00  0.00            
ATOM   1512 2HD1 LEU    96      49.940  42.960  20.010  1.00  0.00            
ATOM   1513 3HD1 LEU    96      50.870  43.050  21.530  1.00  0.00            
ATOM   1514  CD2 LEU    96      51.910  45.530  20.920  1.00  0.00            
ATOM   1515 1HD2 LEU    96      52.670  46.080  20.360  1.00  0.00            
ATOM   1516 2HD2 LEU    96      51.070  46.180  21.130  1.00  0.00            
ATOM   1517 3HD2 LEU    96      52.370  45.070  21.810  1.00  0.00            
ATOM   1518  C   LEU    96      53.330  42.110  17.510  1.00  0.00            
ATOM   1519  O   LEU    96      54.210  41.320  17.860  1.00  0.00            
ATOM   1520  N   LYS    97      53.350  42.600  16.270  1.00  0.00            
ATOM   1521  H   LYS    97      52.420  42.900  16.020  1.00  0.00            
ATOM   1522  CA  LYS    97      54.400  42.430  15.270  1.00  0.00            
ATOM   1523  HA  LYS    97      55.330  42.060  15.700  1.00  0.00            
ATOM   1524  CB  LYS    97      53.900  41.350  14.310  1.00  0.00            
ATOM   1525  HB1 LYS    97      54.630  40.900  13.650  1.00  0.00            
ATOM   1526  HB2 LYS    97      53.050  41.730  13.730  1.00  0.00            
ATOM   1527  CG  LYS    97      53.420  40.120  15.090  1.00  0.00            
ATOM   1528  HG1 LYS    97      52.650  40.280  15.840  1.00  0.00            
ATOM   1529  HG2 LYS    97      54.270  39.800  15.680  1.00  0.00            
ATOM   1530  CD  LYS    97      52.940  38.990  14.200  1.00  0.00            
ATOM   1531  HD1 LYS    97      53.730  38.550  13.600  1.00  0.00            
ATOM   1532  HD2 LYS    97      52.170  39.390  13.530  1.00  0.00            
ATOM   1533  CE  LYS    97      52.370  37.870  15.060  1.00  0.00            
ATOM   1534  HE1 LYS    97      51.430  38.170  15.510  1.00  0.00            
ATOM   1535  HE2 LYS    97      53.090  37.750  15.870  1.00  0.00            
ATOM   1536  NZ  LYS    97      52.180  36.640  14.270  1.00  0.00            
ATOM   1537  HZ1 LYS    97      51.370  36.670  13.660  1.00  0.00            
ATOM   1538  HZ2 LYS    97      52.960  36.440  13.650  1.00  0.00            
ATOM   1539  HZ3 LYS    97      52.090  35.820  14.860  1.00  0.00            
ATOM   1540  C   LYS    97      54.730  43.700  14.500  1.00  0.00            
ATOM   1541  O   LYS    97      55.910  44.050  14.460  1.00  0.00            
ATOM   1542  N   TYR    98      53.770  44.480  14.010  1.00  0.00            
ATOM   1543  H   TYR    98      52.860  44.040  13.970  1.00  0.00            
ATOM   1544  CA  TYR    98      53.960  45.570  13.080  1.00  0.00            
ATOM   1545  HA  TYR    98      55.020  45.640  12.840  1.00  0.00            
ATOM   1546  CB  TYR    98      53.360  45.260  11.720  1.00  0.00            
ATOM   1547  HB1 TYR    98      53.950  45.830  10.990  1.00  0.00            
ATOM   1548  HB2 TYR    98      52.310  45.500  11.650  1.00  0.00            
ATOM   1549  CG  TYR    98      53.640  43.810  11.380  1.00  0.00            
ATOM   1550  CD1 TYR    98      54.910  43.290  11.150  1.00  0.00            
ATOM   1551  HD1 TYR    98      55.860  43.820  11.270  1.00  0.00            
ATOM   1552  CE1 TYR    98      55.120  41.950  10.820  1.00  0.00            
ATOM   1553  HE1 TYR    98      56.130  41.550  10.780  1.00  0.00            
ATOM   1554  CZ  TYR    98      54.010  41.090  10.710  1.00  0.00            
ATOM   1555  OH  TYR    98      54.210  39.770  10.420  1.00  0.00            
ATOM   1556  HH  TYR    98      53.390  39.270  10.390  1.00  0.00            
ATOM   1557  CE2 TYR    98      52.720  41.560  11.040  1.00  0.00            
ATOM   1558  HE2 TYR    98      51.900  40.860  11.140  1.00  0.00            
ATOM   1559  CD2 TYR    98      52.560  42.920  11.310  1.00  0.00            
ATOM   1560  HD2 TYR    98      51.560  43.200  11.620  1.00  0.00            
ATOM   1561  C   TYR    98      53.450  46.890  13.650  1.00  0.00            
ATOM   1562  O   TYR    98      52.240  47.100  13.800  1.00  0.00            
ATOM   1563  N   PRO    99      54.250  47.960  13.730  1.00  0.00            
ATOM   1564  CD  PRO    99      55.690  47.920  13.680  1.00  0.00            
ATOM   1565  HD1 PRO    99      56.080  47.500  12.760  1.00  0.00            
ATOM   1566  HD2 PRO    99      56.030  47.240  14.460  1.00  0.00            
ATOM   1567  CG  PRO    99      56.340  49.290  13.900  1.00  0.00            
ATOM   1568  HG1 PRO    99      56.650  49.570  12.900  1.00  0.00            
ATOM   1569  HG2 PRO    99      57.160  49.260  14.610  1.00  0.00            
ATOM   1570  CB  PRO    99      55.170  50.060  14.500  1.00  0.00            
ATOM   1571  HB1 PRO    99      55.260  51.110  14.190  1.00  0.00            
ATOM   1572  HB2 PRO    99      55.240  50.030  15.590  1.00  0.00            
ATOM   1573  CA  PRO    99      53.920  49.340  14.000  1.00  0.00            
ATOM   1574  HA  PRO    99      53.160  49.450  14.780  1.00  0.00            
ATOM   1575  C   PRO    99      53.350  49.860  12.690  1.00  0.00            
ATOM   1576  O   PRO    99      54.010  49.720  11.650  1.00  0.00            
ATOM   1577  N   LEU   100      52.160  50.480  12.710  1.00  0.00            
ATOM   1578  H   LEU   100      51.630  50.440  13.550  1.00  0.00            
ATOM   1579  CA  LEU   100      51.580  51.190  11.590  1.00  0.00            
ATOM   1580  HA  LEU   100      52.040  50.760  10.710  1.00  0.00            
ATOM   1581  CB  LEU   100      50.070  51.010  11.570  1.00  0.00            
ATOM   1582  HB1 LEU   100      49.670  51.380  12.520  1.00  0.00            
ATOM   1583  HB2 LEU   100      49.840  49.940  11.700  1.00  0.00            
ATOM   1584  CG  LEU   100      49.270  51.570  10.400  1.00  0.00            
ATOM   1585  HG  LEU   100      49.370  52.650  10.390  1.00  0.00            
ATOM   1586  CD1 LEU   100      49.710  51.040   9.040  1.00  0.00            
ATOM   1587 1HD1 LEU   100      49.770  49.960   8.970  1.00  0.00            
ATOM   1588 2HD1 LEU   100      48.930  51.360   8.350  1.00  0.00            
ATOM   1589 3HD1 LEU   100      50.640  51.510   8.700  1.00  0.00            
ATOM   1590  CD2 LEU   100      47.810  51.140  10.550  1.00  0.00            
ATOM   1591 1HD2 LEU   100      47.640  50.070  10.450  1.00  0.00            
ATOM   1592 2HD2 LEU   100      47.570  51.400  11.580  1.00  0.00            
ATOM   1593 3HD2 LEU   100      47.190  51.700   9.850  1.00  0.00            
ATOM   1594  C   LEU   100      52.010  52.640  11.650  1.00  0.00            
ATOM   1595  O   LEU   100      51.800  53.270  12.690  1.00  0.00            
ATOM   1596  N   ASN   101      52.450  53.150  10.480  1.00  0.00            
ATOM   1597  H   ASN   101      52.740  52.500   9.770  1.00  0.00            
ATOM   1598  CA  ASN   101      52.590  54.580  10.240  1.00  0.00            
ATOM   1599  HA  ASN   101      52.000  55.190  10.920  1.00  0.00            
ATOM   1600  CB  ASN   101      54.020  55.010  10.560  1.00  0.00            
ATOM   1601  HB1 ASN   101      54.780  54.510   9.960  1.00  0.00            
ATOM   1602  HB2 ASN   101      54.110  54.880  11.640  1.00  0.00            
ATOM   1603  CG  ASN   101      54.360  56.460  10.240  1.00  0.00            
ATOM   1604  OD1 ASN   101      55.250  56.830   9.480  1.00  0.00            
ATOM   1605  ND2 ASN   101      53.690  57.340  10.990  1.00  0.00            
ATOM   1606 1HD2 ASN   101      53.030  56.980  11.670  1.00  0.00            
ATOM   1607 2HD2 ASN   101      53.910  58.300  10.800  1.00  0.00            
ATOM   1608  C   ASN   101      52.040  54.990   8.890  1.00  0.00            
ATOM   1609  OC1 ASN   101      52.550  54.610   7.800  1.00  0.00            
ATOM   1610  OC2 ASN   101      51.060  55.770   8.900  1.00  0.00            
ATOM   1611  CH3 ACE   102      36.460  52.320  35.610  1.00  0.00            
ATOM   1612 1HH3 ACE   102      35.650  53.040  35.470  1.00  0.00            
ATOM   1613 2HH3 ACE   102      36.040  51.430  36.080  1.00  0.00            
ATOM   1614 3HH3 ACE   102      37.220  52.670  36.310  1.00  0.00            
ATOM   1615  C   ACE   102      37.110  51.740  34.370  1.00  0.00            
ATOM   1616  O   ACE   102      37.860  50.750  34.400  1.00  0.00            
ATOM   1617  N   GLN   103      36.890  52.480  33.280  1.00  0.00            
ATOM   1618  H   GLN   103      36.420  53.360  33.460  1.00  0.00            
ATOM   1619  CA  GLN   103      37.540  52.320  32.010  1.00  0.00            
ATOM   1620  HA  GLN   103      37.070  52.940  31.230  1.00  0.00            
ATOM   1621  CB  GLN   103      38.990  52.780  32.130  1.00  0.00            
ATOM   1622  HB1 GLN   103      39.610  52.530  31.260  1.00  0.00            
ATOM   1623  HB2 GLN   103      39.510  52.240  32.930  1.00  0.00            
ATOM   1624  CG  GLN   103      39.190  54.270  32.360  1.00  0.00            
ATOM   1625  HG1 GLN   103      38.710  54.600  33.280  1.00  0.00            
ATOM   1626  HG2 GLN   103      38.720  54.790  31.540  1.00  0.00            
ATOM   1627  CD  GLN   103      40.650  54.700  32.310  1.00  0.00            
ATOM   1628  OE1 GLN   103      41.500  54.140  32.990  1.00  0.00            
ATOM   1629  NE2 GLN   103      41.030  55.710  31.520  1.00  0.00            
ATOM   1630 1HE2 GLN   103      40.310  56.370  31.300  1.00  0.00            
ATOM   1631 2HE2 GLN   103      41.990  55.880  31.220  1.00  0.00            
ATOM   1632  C   GLN   103      37.300  50.910  31.470  1.00  0.00            
ATOM   1633  O   GLN   103      38.220  50.180  31.090  1.00  0.00            
ATOM   1634  N   VAL   104      36.040  50.500  31.380  1.00  0.00            
ATOM   1635  H   VAL   104      35.310  51.120  31.710  1.00  0.00            
ATOM   1636  CA  VAL   104      35.710  49.110  31.110  1.00  0.00            
ATOM   1637  HA  VAL   104      36.560  48.530  31.470  1.00  0.00            
ATOM   1638  CB  VAL   104      34.490  48.690  31.920  1.00  0.00            
ATOM   1639  HB  VAL   104      34.390  47.620  31.690  1.00  0.00            
ATOM   1640  CG1 VAL   104      34.630  48.720  33.440  1.00  0.00            
ATOM   1641 1HG1 VAL   104      34.490  49.680  33.930  1.00  0.00            
ATOM   1642 2HG1 VAL   104      33.990  48.080  34.030  1.00  0.00            
ATOM   1643 3HG1 VAL   104      35.630  48.350  33.700  1.00  0.00            
ATOM   1644  CG2 VAL   104      33.220  49.430  31.510  1.00  0.00            
ATOM   1645 1HG2 VAL   104      33.350  50.460  31.820  1.00  0.00            
ATOM   1646 2HG2 VAL   104      33.010  49.310  30.450  1.00  0.00            
ATOM   1647 3HG2 VAL   104      32.400  48.910  31.990  1.00  0.00            
ATOM   1648  C   VAL   104      35.660  48.680  29.650  1.00  0.00            
ATOM   1649  O   VAL   104      35.550  47.490  29.370  1.00  0.00            
ATOM   1650  N   GLU   105      35.730  49.600  28.680  1.00  0.00            
ATOM   1651  H   GLU   105      35.510  50.560  28.880  1.00  0.00            
ATOM   1652  CA  GLU   105      35.700  49.190  27.290  1.00  0.00            
ATOM   1653  HA  GLU   105      34.890  48.470  27.140  1.00  0.00            
ATOM   1654  CB  GLU   105      35.320  50.440  26.490  1.00  0.00            
ATOM   1655  HB1 GLU   105      34.350  50.920  26.680  1.00  0.00            
ATOM   1656  HB2 GLU   105      35.230  50.130  25.460  1.00  0.00            
ATOM   1657  CG  GLU   105      36.330  51.590  26.500  1.00  0.00            
ATOM   1658  HG1 GLU   105      37.320  51.220  26.250  1.00  0.00            
ATOM   1659  HG2 GLU   105      36.390  52.060  27.480  1.00  0.00            
ATOM   1660  CD  GLU   105      36.110  52.520  25.310  1.00  0.00            
ATOM   1661  OE1 GLU   105      36.190  52.120  24.130  1.00  0.00            
ATOM   1662  OE2 GLU   105      35.890  53.710  25.600  1.00  0.00            
ATOM   1663  C   GLU   105      36.980  48.590  26.730  1.00  0.00            
ATOM   1664  O   GLU   105      36.960  47.810  25.790  1.00  0.00            
ATOM   1665  N   PTR   106      38.040  48.960  27.460  1.00  0.00            
ATOM   1666  H   PTR   106      37.820  49.620  28.200  1.00  0.00            
ATOM   1667  CA  PTR   106      39.400  48.530  27.230  1.00  0.00            
ATOM   1668  HA  PTR   106      39.520  48.490  26.150  1.00  0.00            
ATOM   1669  CB  PTR   106      40.400  49.470  27.880  1.00  0.00            
ATOM   1670  HB1 PTR   106      41.420  49.150  27.610  1.00  0.00            
ATOM   1671  HB2 PTR   106      40.230  49.420  28.950  1.00  0.00            
ATOM   1672  CG  PTR   106      40.280  50.930  27.510  1.00  0.00            
ATOM   1673  CD1 PTR   106      39.580  51.810  28.340  1.00  0.00            
ATOM   1674  HD1 PTR   106      39.020  51.420  29.180  1.00  0.00            
ATOM   1675  CE1 PTR   106      39.370  53.120  27.920  1.00  0.00            
ATOM   1676  HE1 PTR   106      38.730  53.850  28.380  1.00  0.00            
ATOM   1677  CZ  PTR   106      39.870  53.580  26.670  1.00  0.00            
ATOM   1678  OH  PTR   106      39.530  54.870  26.360  1.00  0.00            
ATOM   1679  P   PTR   106      39.860  55.530  24.920  1.00  0.00            
ATOM   1680  O1P PTR   106      39.200  56.850  24.890  1.00  0.00            
ATOM   1681  O2P PTR   106      39.280  54.760  23.800  1.00  0.00            
ATOM   1682  O3P PTR   106      41.320  55.510  24.660  1.00  0.00            
ATOM   1683  CE2 PTR   106      40.590  52.690  25.860  1.00  0.00            
ATOM   1684  HE2 PTR   106      40.970  52.940  24.880  1.00  0.00            
ATOM   1685  CD2 PTR   106      40.740  51.350  26.250  1.00  0.00            
ATOM   1686  HD2 PTR   106      41.210  50.680  25.550  1.00  0.00            
ATOM   1687  C   PTR   106      39.610  47.140  27.830  1.00  0.00            
ATOM   1688  O   PTR   106      39.260  46.750  28.950  1.00  0.00            
ATOM   1689  N   LEU   107      40.410  46.390  27.080  1.00  0.00            
ATOM   1690  H   LEU   107      40.710  46.950  26.290  1.00  0.00            
ATOM   1691  CA  LEU   107      40.650  44.970  27.320  1.00  0.00            
ATOM   1692  HA  LEU   107      39.740  44.470  27.630  1.00  0.00            
ATOM   1693  CB  LEU   107      41.060  44.290  26.020  1.00  0.00            
ATOM   1694  HB1 LEU   107      42.000  44.700  25.650  1.00  0.00            
ATOM   1695  HB2 LEU   107      40.230  44.510  25.330  1.00  0.00            
ATOM   1696  CG  LEU   107      41.150  42.770  26.160  1.00  0.00            
ATOM   1697  HG  LEU   107      42.150  42.620  26.570  1.00  0.00            
ATOM   1698  CD1 LEU   107      40.040  42.000  26.870  1.00  0.00            
ATOM   1699 1HD1 LEU   107      39.870  42.350  27.890  1.00  0.00            
ATOM   1700 2HD1 LEU   107      39.120  41.970  26.290  1.00  0.00            
ATOM   1701 3HD1 LEU   107      40.410  41.000  27.060  1.00  0.00            
ATOM   1702  CD2 LEU   107      41.220  42.190  24.750  1.00  0.00            
ATOM   1703 1HD2 LEU   107      41.990  42.740  24.200  1.00  0.00            
ATOM   1704 2HD2 LEU   107      41.430  41.120  24.790  1.00  0.00            
ATOM   1705 3HD2 LEU   107      40.260  42.380  24.290  1.00  0.00            
ATOM   1706  C   LEU   107      41.690  44.720  28.410  1.00  0.00            
ATOM   1707  O   LEU   107      42.860  45.010  28.190  1.00  0.00            
ATOM   1708  N   ASP   108      41.230  44.200  29.550  1.00  0.00            
ATOM   1709  H   ASP   108      40.220  44.170  29.600  1.00  0.00            
ATOM   1710  CA  ASP   108      42.030  43.830  30.690  1.00  0.00            
ATOM   1711  HA  ASP   108      42.650  44.670  30.990  1.00  0.00            
ATOM   1712  CB  ASP   108      41.110  43.540  31.870  1.00  0.00            
ATOM   1713  HB1 ASP   108      40.390  42.790  31.530  1.00  0.00            
ATOM   1714  HB2 ASP   108      40.590  44.450  32.160  1.00  0.00            
ATOM   1715  CG  ASP   108      41.920  42.990  33.030  1.00  0.00            
ATOM   1716  OD1 ASP   108      42.770  43.690  33.610  1.00  0.00            
ATOM   1717  OD2 ASP   108      41.610  41.850  33.450  1.00  0.00            
ATOM   1718  C   ASP   108      42.970  42.670  30.390  1.00  0.00            
ATOM   1719  O   ASP   108      42.570  41.650  29.840  1.00  0.00            
ATOM   1720  N   LEU   109      44.270  42.830  30.650  1.00  0.00            
ATOM   1721  H   LEU   109      44.570  43.720  31.030  1.00  0.00            
ATOM   1722  CA  LEU   109      45.230  41.750  30.490  1.00  0.00            
ATOM   1723  HA  LEU   109      44.690  40.820  30.310  1.00  0.00            
ATOM   1724  CB  LEU   109      45.990  42.180  29.230  1.00  0.00            
ATOM   1725  HB1 LEU   109      46.880  41.550  29.160  1.00  0.00            
ATOM   1726  HB2 LEU   109      46.370  43.180  29.400  1.00  0.00            
ATOM   1727  CG  LEU   109      45.300  42.270  27.860  1.00  0.00            
ATOM   1728  HG  LEU   109      44.360  42.760  28.060  1.00  0.00            
ATOM   1729  CD1 LEU   109      45.990  43.110  26.790  1.00  0.00            
ATOM   1730 1HD1 LEU   109      45.440  43.080  25.850  1.00  0.00            
ATOM   1731 2HD1 LEU   109      46.080  44.150  27.100  1.00  0.00            
ATOM   1732 3HD1 LEU   109      47.030  42.800  26.680  1.00  0.00            
ATOM   1733  CD2 LEU   109      45.050  40.900  27.270  1.00  0.00            
ATOM   1734 1HD2 LEU   109      44.320  40.950  26.470  1.00  0.00            
ATOM   1735 2HD2 LEU   109      45.980  40.510  26.860  1.00  0.00            
ATOM   1736 3HD2 LEU   109      44.680  40.110  27.930  1.00  0.00            
ATOM   1737  C   LEU   109      46.180  41.430  31.630  1.00  0.00            
ATOM   1738  O   LEU   109      46.460  42.300  32.450  1.00  0.00            
ATOM   1739  N   ASP   110      46.740  40.210  31.680  1.00  0.00            
ATOM   1740  H   ASP   110      46.470  39.640  30.890  1.00  0.00            
ATOM   1741  CA  ASP   110      47.780  39.930  32.650  1.00  0.00            
ATOM   1742  HA  ASP   110      48.250  40.820  33.060  1.00  0.00            
ATOM   1743  CB  ASP   110      47.130  39.060  33.730  1.00  0.00            
ATOM   1744  HB1 ASP   110      46.920  38.030  33.440  1.00  0.00            
ATOM   1745  HB2 ASP   110      46.250  39.640  34.040  1.00  0.00            
ATOM   1746  CG  ASP   110      48.060  39.000  34.930  1.00  0.00            
ATOM   1747  OD1 ASP   110      48.970  39.810  35.210  1.00  0.00            
ATOM   1748  OD2 ASP   110      47.800  38.050  35.710  1.00  0.00            
ATOM   1749  C   ASP   110      48.740  39.010  31.910  1.00  0.00            
ATOM   1750  O   ASP   110      48.370  38.230  31.050  1.00  0.00            
ATOM   1751  N   LEU   111      50.010  39.100  32.310  1.00  0.00            
ATOM   1752  H   LEU   111      50.200  39.750  33.060  1.00  0.00            
ATOM   1753  CA  LEU   111      51.050  38.220  31.800  1.00  0.00            
ATOM   1754  HA  LEU   111      50.870  38.130  30.730  1.00  0.00            
ATOM   1755  CB  LEU   111      52.370  38.980  31.950  1.00  0.00            
ATOM   1756  HB1 LEU   111      52.520  38.980  33.020  1.00  0.00            
ATOM   1757  HB2 LEU   111      52.230  40.060  31.860  1.00  0.00            
ATOM   1758  CG  LEU   111      53.490  38.560  31.010  1.00  0.00            
ATOM   1759  HG  LEU   111      53.590  37.470  30.990  1.00  0.00            
ATOM   1760  CD1 LEU   111      53.410  38.890  29.530  1.00  0.00            
ATOM   1761 1HD1 LEU   111      52.520  38.360  29.150  1.00  0.00            
ATOM   1762 2HD1 LEU   111      53.440  39.970  29.380  1.00  0.00            
ATOM   1763 3HD1 LEU   111      54.270  38.470  29.000  1.00  0.00            
ATOM   1764  CD2 LEU   111      54.790  39.190  31.500  1.00  0.00            
ATOM   1765 1HD2 LEU   111      55.630  38.710  30.980  1.00  0.00            
ATOM   1766 2HD2 LEU   111      54.790  40.260  31.310  1.00  0.00            
ATOM   1767 3HD2 LEU   111      54.900  38.870  32.540  1.00  0.00            
ATOM   1768  C   LEU   111      51.000  36.780  32.250  1.00  0.00            
ATOM   1769  O   LEU   111      51.390  36.440  33.380  1.00  0.00            
ATOM   1770  N   ASP   112      50.530  35.920  31.340  1.00  0.00            
ATOM   1771  H   ASP   112      50.410  36.170  30.370  1.00  0.00            
ATOM   1772  CA  ASP   112      50.280  34.540  31.660  1.00  0.00            
ATOM   1773  HA  ASP   112      49.620  34.530  32.530  1.00  0.00            
ATOM   1774  CB  ASP   112      49.530  33.890  30.500  1.00  0.00            
ATOM   1775  HB1 ASP   112      50.030  34.030  29.540  1.00  0.00            
ATOM   1776  HB2 ASP   112      48.580  34.410  30.330  1.00  0.00            
ATOM   1777  CG  ASP   112      49.140  32.450  30.800  1.00  0.00            
ATOM   1778  OD1 ASP   112      49.950  31.570  30.470  1.00  0.00            
ATOM   1779  OD2 ASP   112      48.050  32.250  31.380  1.00  0.00            
ATOM   1780  C   ASP   112      51.500  33.730  32.060  1.00  0.00            
ATOM   1781  O   ASP   112      52.610  33.900  31.560  1.00  0.00            
ATOM   1782  N   NHE   113      51.270  32.850  33.050  1.00  0.00            
ATOM   1783  H1  NHE   113      50.430  32.800  33.600  1.00  0.00            
ATOM   1784  H2  NHE   113      51.930  32.130  33.320  1.00  0.00            
TER
ENDMDL
