# Supplementary material for: Structural Determinants of Phosphopeptide Binding to the N-Terminal Src Homology 2 Domain of the SHP2 Phosphatase
Source: J Chem Inf Model. 2020 May 12;60(6):3157–71. doi: 10.1021/acs.jcim.0c00307 (PMC8007070; doi:10.1021/acs.jcim.0c00307)
Supplement: Supplementary file 1 — ci0c00307_si_001.zip [file ci0c00307_si_001.zip › cstructure_Ac-RLN-pY-AQLWHR-NH2.pdb]

REMARK    GENERATED BY TRJCONV
TITLE     frame t= 688500.00000
MODEL        1
ATOM      1  N   MET     1      63.420  52.620  12.410  1.00  0.00            
ATOM      2  H1  MET     1      63.610  53.450  12.940  1.00  0.00            
ATOM      3  H2  MET     1      64.240  52.110  12.710  1.00  0.00            
ATOM      4  H3  MET     1      63.390  52.920  11.450  1.00  0.00            
ATOM      5  CA  MET     1      62.120  52.050  12.840  1.00  0.00            
ATOM      6  HA  MET     1      61.960  51.170  12.220  1.00  0.00            
ATOM      7  CB  MET     1      62.060  51.670  14.310  1.00  0.00            
ATOM      8  HB1 MET     1      62.180  52.560  14.940  1.00  0.00            
ATOM      9  HB2 MET     1      62.930  51.050  14.560  1.00  0.00            
ATOM     10  CG  MET     1      60.760  50.980  14.730  1.00  0.00            
ATOM     11  HG1 MET     1      60.580  50.160  14.030  1.00  0.00            
ATOM     12  HG2 MET     1      59.940  51.650  14.480  1.00  0.00            
ATOM     13  SD  MET     1      60.560  50.610  16.480  1.00  0.00            
ATOM     14  CE  MET     1      58.790  50.260  16.700  1.00  0.00            
ATOM     15  HE1 MET     1      58.560  49.370  16.110  1.00  0.00            
ATOM     16  HE2 MET     1      58.440  50.120  17.720  1.00  0.00            
ATOM     17  HE3 MET     1      58.160  51.010  16.220  1.00  0.00            
ATOM     18  C   MET     1      60.950  52.920  12.450  1.00  0.00            
ATOM     19  O   MET     1      60.860  54.110  12.700  1.00  0.00            
ATOM     20  N   ARG     2      60.050  52.280  11.680  1.00  0.00            
ATOM     21  H   ARG     2      60.260  51.320  11.470  1.00  0.00            
ATOM     22  CA  ARG     2      58.800  52.810  11.150  1.00  0.00            
ATOM     23  HA  ARG     2      59.030  53.810  10.770  1.00  0.00            
ATOM     24  CB  ARG     2      58.380  52.040   9.920  1.00  0.00            
ATOM     25  HB1 ARG     2      57.350  52.330   9.670  1.00  0.00            
ATOM     26  HB2 ARG     2      58.310  50.970  10.120  1.00  0.00            
ATOM     27  CG  ARG     2      59.130  52.440   8.640  1.00  0.00            
ATOM     28  HG1 ARG     2      60.190  52.230   8.800  1.00  0.00            
ATOM     29  HG2 ARG     2      59.130  53.520   8.480  1.00  0.00            
ATOM     30  CD  ARG     2      58.670  51.790   7.330  1.00  0.00            
ATOM     31  HD1 ARG     2      58.360  50.800   7.650  1.00  0.00            
ATOM     32  HD2 ARG     2      59.550  51.750   6.680  1.00  0.00            
ATOM     33  NE  ARG     2      57.610  52.600   6.750  1.00  0.00            
ATOM     34  HE  ARG     2      57.930  53.390   6.200  1.00  0.00            
ATOM     35  CZ  ARG     2      56.290  52.390   6.730  1.00  0.00            
ATOM     36  NH1 ARG     2      55.720  51.400   7.450  1.00  0.00            
ATOM     37 1HH1 ARG     2      56.170  50.810   8.130  1.00  0.00            
ATOM     38 2HH1 ARG     2      54.710  51.350   7.370  1.00  0.00            
ATOM     39  NH2 ARG     2      55.410  53.100   6.010  1.00  0.00            
ATOM     40 1HH2 ARG     2      55.750  53.710   5.290  1.00  0.00            
ATOM     41 2HH2 ARG     2      54.410  52.930   6.020  1.00  0.00            
ATOM     42  C   ARG     2      57.750  53.100  12.200  1.00  0.00            
ATOM     43  O   ARG     2      57.870  52.710  13.370  1.00  0.00            
ATOM     44  N   ARG     3      56.830  54.000  11.880  1.00  0.00            
ATOM     45  H   ARG     3      56.730  54.270  10.910  1.00  0.00            
ATOM     46  CA  ARG     3      55.970  54.680  12.840  1.00  0.00            
ATOM     47  HA  ARG     3      56.560  54.870  13.730  1.00  0.00            
ATOM     48  CB  ARG     3      55.610  56.040  12.250  1.00  0.00            
ATOM     49  HB1 ARG     3      54.860  56.540  12.880  1.00  0.00            
ATOM     50  HB2 ARG     3      55.270  55.890  11.220  1.00  0.00            
ATOM     51  CG  ARG     3      56.810  56.940  12.020  1.00  0.00            
ATOM     52  HG1 ARG     3      57.630  56.340  11.620  1.00  0.00            
ATOM     53  HG2 ARG     3      57.140  57.220  13.020  1.00  0.00            
ATOM     54  CD  ARG     3      56.530  58.240  11.270  1.00  0.00            
ATOM     55  HD1 ARG     3      56.190  57.950  10.280  1.00  0.00            
ATOM     56  HD2 ARG     3      57.460  58.780  11.150  1.00  0.00            
ATOM     57  NE  ARG     3      55.520  59.090  11.920  1.00  0.00            
ATOM     58  HE  ARG     3      55.010  58.730  12.710  1.00  0.00            
ATOM     59  CZ  ARG     3      54.980  60.230  11.480  1.00  0.00            
ATOM     60  NH1 ARG     3      54.080  60.860  12.240  1.00  0.00            
ATOM     61 1HH1 ARG     3      53.860  60.390  13.100  1.00  0.00            
ATOM     62 2HH1 ARG     3      53.500  61.580  11.840  1.00  0.00            
ATOM     63  NH2 ARG     3      55.210  60.800  10.280  1.00  0.00            
ATOM     64 1HH2 ARG     3      55.980  60.630   9.660  1.00  0.00            
ATOM     65 2HH2 ARG     3      54.720  61.590   9.890  1.00  0.00            
ATOM     66  C   ARG     3      54.760  53.870  13.290  1.00  0.00            
ATOM     67  O   ARG     3      54.310  52.930  12.650  1.00  0.00            
ATOM     68  N   TRP     4      54.220  54.230  14.450  1.00  0.00            
ATOM     69  H   TRP     4      54.700  55.060  14.790  1.00  0.00            
ATOM     70  CA  TRP     4      53.150  53.560  15.170  1.00  0.00            
ATOM     71  HA  TRP     4      52.430  53.230  14.430  1.00  0.00            
ATOM     72  CB  TRP     4      53.750  52.390  15.960  1.00  0.00            
ATOM     73  HB1 TRP     4      54.010  51.710  15.140  1.00  0.00            
ATOM     74  HB2 TRP     4      52.900  51.970  16.480  1.00  0.00            
ATOM     75  CG  TRP     4      54.940  52.660  16.820  1.00  0.00            
ATOM     76  CD1 TRP     4      56.230  52.770  16.440  1.00  0.00            
ATOM     77  HD1 TRP     4      56.580  52.690  15.410  1.00  0.00            
ATOM     78  NE1 TRP     4      56.950  53.020  17.580  1.00  0.00            
ATOM     79  HE1 TRP     4      57.950  53.170  17.500  1.00  0.00            
ATOM     80  CE2 TRP     4      56.160  53.130  18.710  1.00  0.00            
ATOM     81  CZ2 TRP     4      56.400  53.540  20.030  1.00  0.00            
ATOM     82  HZ2 TRP     4      57.390  53.870  20.320  1.00  0.00            
ATOM     83  CH2 TRP     4      55.310  53.590  20.900  1.00  0.00            
ATOM     84  HH2 TRP     4      55.510  54.020  21.870  1.00  0.00            
ATOM     85  CZ3 TRP     4      54.060  53.050  20.570  1.00  0.00            
ATOM     86  HZ3 TRP     4      53.210  53.020  21.240  1.00  0.00            
ATOM     87  CE3 TRP     4      53.820  52.710  19.230  1.00  0.00            
ATOM     88  HE3 TRP     4      52.920  52.160  19.010  1.00  0.00            
ATOM     89  CD2 TRP     4      54.840  52.820  18.280  1.00  0.00            
ATOM     90  C   TRP     4      52.350  54.410  16.140  1.00  0.00            
ATOM     91  O   TRP     4      51.210  54.110  16.490  1.00  0.00            
ATOM     92  N   PHE     5      52.930  55.500  16.670  1.00  0.00            
ATOM     93  H   PHE     5      53.900  55.670  16.460  1.00  0.00            
ATOM     94  CA  PHE     5      52.320  56.510  17.510  1.00  0.00            
ATOM     95  HA  PHE     5      51.560  56.010  18.110  1.00  0.00            
ATOM     96  CB  PHE     5      53.400  57.030  18.460  1.00  0.00            
ATOM     97  HB1 PHE     5      54.080  57.730  17.980  1.00  0.00            
ATOM     98  HB2 PHE     5      53.960  56.130  18.720  1.00  0.00            
ATOM     99  CG  PHE     5      52.850  57.610  19.740  1.00  0.00            
ATOM    100  CD1 PHE     5      53.110  58.980  19.890  1.00  0.00            
ATOM    101  HD1 PHE     5      53.580  59.510  19.070  1.00  0.00            
ATOM    102  CE1 PHE     5      52.690  59.650  21.040  1.00  0.00            
ATOM    103  HE1 PHE     5      52.700  60.720  21.140  1.00  0.00            
ATOM    104  CZ  PHE     5      52.030  58.900  22.040  1.00  0.00            
ATOM    105  HZ  PHE     5      51.710  59.390  22.940  1.00  0.00            
ATOM    106  CE2 PHE     5      51.810  57.530  21.920  1.00  0.00            
ATOM    107  HE2 PHE     5      51.390  56.870  22.680  1.00  0.00            
ATOM    108  CD2 PHE     5      52.240  56.870  20.760  1.00  0.00            
ATOM    109  HD2 PHE     5      52.140  55.790  20.750  1.00  0.00            
ATOM    110  C   PHE     5      51.630  57.630  16.750  1.00  0.00            
ATOM    111  O   PHE     5      52.080  58.070  15.690  1.00  0.00            
ATOM    112  N   HIS     6      50.560  58.140  17.370  1.00  0.00            
ATOM    113  H   HIS     6      50.350  57.680  18.240  1.00  0.00            
ATOM    114  CA  HIS     6      49.540  59.010  16.810  1.00  0.00            
ATOM    115  HA  HIS     6      50.010  59.590  16.020  1.00  0.00            
ATOM    116  CB  HIS     6      48.390  58.240  16.170  1.00  0.00            
ATOM    117  HB1 HIS     6      47.580  58.900  15.900  1.00  0.00            
ATOM    118  HB2 HIS     6      47.980  57.510  16.880  1.00  0.00            
ATOM    119  CG  HIS     6      48.800  57.480  14.930  1.00  0.00            
ATOM    120  ND1 HIS     6      48.650  57.860  13.600  1.00  0.00            
ATOM    121  CE1 HIS     6      49.080  56.830  12.860  1.00  0.00            
ATOM    122  HE1 HIS     6      49.030  56.830  11.790  1.00  0.00            
ATOM    123  NE2 HIS     6      49.590  55.840  13.620  1.00  0.00            
ATOM    124  HE2 HIS     6      49.680  54.880  13.320  1.00  0.00            
ATOM    125  CD2 HIS     6      49.350  56.230  14.930  1.00  0.00            
ATOM    126  HD2 HIS     6      49.470  55.600  15.790  1.00  0.00            
ATOM    127  C   HIS     6      49.000  59.990  17.840  1.00  0.00            
ATOM    128  O   HIS     6      48.130  59.660  18.640  1.00  0.00            
ATOM    129  N   PRO     7      49.620  61.170  17.920  1.00  0.00            
ATOM    130  CD  PRO     7      50.730  61.590  17.090  1.00  0.00            
ATOM    131  HD1 PRO     7      50.620  61.470  16.010  1.00  0.00            
ATOM    132  HD2 PRO     7      51.640  61.080  17.420  1.00  0.00            
ATOM    133  CG  PRO     7      50.850  63.060  17.460  1.00  0.00            
ATOM    134  HG1 PRO     7      50.090  63.640  16.930  1.00  0.00            
ATOM    135  HG2 PRO     7      51.870  63.380  17.240  1.00  0.00            
ATOM    136  CB  PRO     7      50.510  63.090  18.930  1.00  0.00            
ATOM    137  HB1 PRO     7      50.330  64.130  19.180  1.00  0.00            
ATOM    138  HB2 PRO     7      51.330  62.820  19.590  1.00  0.00            
ATOM    139  CA  PRO     7      49.380  62.060  19.030  1.00  0.00            
ATOM    140  HA  PRO     7      49.430  61.430  19.920  1.00  0.00            
ATOM    141  C   PRO     7      48.070  62.840  19.100  1.00  0.00            
ATOM    142  O   PRO     7      47.950  63.590  20.050  1.00  0.00            
ATOM    143  N   ASN     8      47.250  62.690  18.060  1.00  0.00            
ATOM    144  H   ASN     8      47.560  62.100  17.310  1.00  0.00            
ATOM    145  CA  ASN     8      46.070  63.500  17.800  1.00  0.00            
ATOM    146  HA  ASN     8      45.660  63.940  18.710  1.00  0.00            
ATOM    147  CB  ASN     8      46.440  64.720  16.950  1.00  0.00            
ATOM    148  HB1 ASN     8      46.810  64.330  16.000  1.00  0.00            
ATOM    149  HB2 ASN     8      47.190  65.320  17.460  1.00  0.00            
ATOM    150  CG  ASN     8      45.290  65.690  16.690  1.00  0.00            
ATOM    151  OD1 ASN     8      44.590  66.220  17.550  1.00  0.00            
ATOM    152  ND2 ASN     8      45.160  66.150  15.450  1.00  0.00            
ATOM    153 1HD2 ASN     8      45.820  65.760  14.790  1.00  0.00            
ATOM    154 2HD2 ASN     8      44.500  66.900  15.290  1.00  0.00            
ATOM    155  C   ASN     8      44.870  62.670  17.340  1.00  0.00            
ATOM    156  O   ASN     8      43.860  63.330  17.080  1.00  0.00            
ATOM    157  N   ILE     9      44.950  61.350  17.270  1.00  0.00            
ATOM    158  H   ILE     9      45.840  60.940  17.520  1.00  0.00            
ATOM    159  CA  ILE     9      43.820  60.540  16.860  1.00  0.00            
ATOM    160  HA  ILE     9      43.250  61.160  16.170  1.00  0.00            
ATOM    161  CB  ILE     9      44.220  59.320  16.040  1.00  0.00            
ATOM    162  HB  ILE     9      43.310  58.880  15.650  1.00  0.00            
ATOM    163  CG2 ILE     9      45.100  59.550  14.810  1.00  0.00            
ATOM    164 1HG2 ILE     9      44.550  60.250  14.180  1.00  0.00            
ATOM    165 2HG2 ILE     9      46.060  59.940  15.120  1.00  0.00            
ATOM    166 3HG2 ILE     9      45.250  58.650  14.210  1.00  0.00            
ATOM    167  CG1 ILE     9      44.790  58.280  17.010  1.00  0.00            
ATOM    168 1HG1 ILE     9      43.980  58.010  17.680  1.00  0.00            
ATOM    169 2HG1 ILE     9      45.640  58.660  17.580  1.00  0.00            
ATOM    170  CD  ILE     9      45.150  56.970  16.320  1.00  0.00            
ATOM    171  HD1 ILE     9      46.040  57.120  15.710  1.00  0.00            
ATOM    172  HD2 ILE     9      45.230  56.150  17.030  1.00  0.00            
ATOM    173  HD3 ILE     9      44.330  56.690  15.660  1.00  0.00            
ATOM    174  C   ILE     9      42.860  60.270  18.010  1.00  0.00            
ATOM    175  O   ILE     9      43.290  60.250  19.160  1.00  0.00            
ATOM    176  N   THR    10      41.630  59.940  17.610  1.00  0.00            
ATOM    177  H   THR    10      41.440  59.970  16.620  1.00  0.00            
ATOM    178  CA  THR    10      40.630  59.210  18.350  1.00  0.00            
ATOM    179  HA  THR    10      40.730  59.480  19.410  1.00  0.00            
ATOM    180  CB  THR    10      39.220  59.610  17.910  1.00  0.00            
ATOM    181  HB  THR    10      38.540  59.020  18.520  1.00  0.00            
ATOM    182  CG2 THR    10      39.030  61.110  18.120  1.00  0.00            
ATOM    183 1HG2 THR    10      39.750  61.620  17.470  1.00  0.00            
ATOM    184 2HG2 THR    10      38.010  61.360  17.830  1.00  0.00            
ATOM    185 3HG2 THR    10      39.240  61.310  19.170  1.00  0.00            
ATOM    186  OG1 THR    10      38.970  59.340  16.550  1.00  0.00            
ATOM    187  HG1 THR    10      39.550  59.760  15.910  1.00  0.00            
ATOM    188  C   THR    10      40.760  57.700  18.210  1.00  0.00            
ATOM    189  O   THR    10      41.410  57.170  17.320  1.00  0.00            
ATOM    190  N   GLY    11      40.200  56.910  19.130  1.00  0.00            
ATOM    191  H   GLY    11      39.560  57.330  19.780  1.00  0.00            
ATOM    192  CA  GLY    11      40.230  55.460  19.040  1.00  0.00            
ATOM    193  HA1 GLY    11      39.710  55.100  19.910  1.00  0.00            
ATOM    194  HA2 GLY    11      41.240  55.060  19.070  1.00  0.00            
ATOM    195  C   GLY    11      39.460  54.870  17.870  1.00  0.00            
ATOM    196  O   GLY    11      39.870  53.850  17.320  1.00  0.00            
ATOM    197  N   VAL    12      38.380  55.540  17.450  1.00  0.00            
ATOM    198  H   VAL    12      37.940  56.230  18.040  1.00  0.00            
ATOM    199  CA  VAL    12      37.730  55.320  16.180  1.00  0.00            
ATOM    200  HA  VAL    12      37.510  54.250  16.200  1.00  0.00            
ATOM    201  CB  VAL    12      36.430  56.100  15.980  1.00  0.00            
ATOM    202  HB  VAL    12      36.130  55.730  15.000  1.00  0.00            
ATOM    203  CG1 VAL    12      35.260  55.680  16.850  1.00  0.00            
ATOM    204 1HG1 VAL    12      35.450  56.110  17.830  1.00  0.00            
ATOM    205 2HG1 VAL    12      34.240  55.960  16.530  1.00  0.00            
ATOM    206 3HG1 VAL    12      35.230  54.620  17.100  1.00  0.00            
ATOM    207  CG2 VAL    12      36.470  57.620  15.870  1.00  0.00            
ATOM    208 1HG2 VAL    12      35.430  57.910  15.790  1.00  0.00            
ATOM    209 2HG2 VAL    12      36.820  58.070  16.800  1.00  0.00            
ATOM    210 3HG2 VAL    12      37.200  57.890  15.110  1.00  0.00            
ATOM    211  C   VAL    12      38.590  55.550  14.940  1.00  0.00            
ATOM    212  O   VAL    12      38.440  54.770  14.010  1.00  0.00            
ATOM    213  N   GLU    13      39.570  56.460  14.990  1.00  0.00            
ATOM    214  H   GLU    13      39.790  56.800  15.910  1.00  0.00            
ATOM    215  CA  GLU    13      40.570  56.590  13.940  1.00  0.00            
ATOM    216  HA  GLU    13      40.010  56.520  13.000  1.00  0.00            
ATOM    217  CB  GLU    13      41.210  57.970  13.980  1.00  0.00            
ATOM    218  HB1 GLU    13      42.210  58.010  13.540  1.00  0.00            
ATOM    219  HB2 GLU    13      41.520  58.180  15.000  1.00  0.00            
ATOM    220  CG  GLU    13      40.360  59.100  13.420  1.00  0.00            
ATOM    221  HG1 GLU    13      39.300  58.990  13.650  1.00  0.00            
ATOM    222  HG2 GLU    13      40.400  58.990  12.330  1.00  0.00            
ATOM    223  CD  GLU    13      40.910  60.430  13.960  1.00  0.00            
ATOM    224  OE1 GLU    13      41.700  61.060  13.230  1.00  0.00            
ATOM    225  OE2 GLU    13      40.620  60.760  15.120  1.00  0.00            
ATOM    226  C   GLU    13      41.630  55.500  13.900  1.00  0.00            
ATOM    227  O   GLU    13      42.150  55.030  12.890  1.00  0.00            
ATOM    228  N   ALA    14      41.950  55.020  15.100  1.00  0.00            
ATOM    229  H   ALA    14      41.450  55.230  15.930  1.00  0.00            
ATOM    230  CA  ALA    14      42.960  53.990  15.240  1.00  0.00            
ATOM    231  HA  ALA    14      43.800  54.260  14.600  1.00  0.00            
ATOM    232  CB  ALA    14      43.270  53.940  16.740  1.00  0.00            
ATOM    233  HB1 ALA    14      42.430  53.380  17.150  1.00  0.00            
ATOM    234  HB2 ALA    14      44.090  53.260  16.950  1.00  0.00            
ATOM    235  HB3 ALA    14      43.280  54.950  17.170  1.00  0.00            
ATOM    236  C   ALA    14      42.450  52.670  14.680  1.00  0.00            
ATOM    237  O   ALA    14      43.140  52.030  13.890  1.00  0.00            
ATOM    238  N   GLU    15      41.240  52.260  15.070  1.00  0.00            
ATOM    239  H   GLU    15      40.770  52.710  15.840  1.00  0.00            
ATOM    240  CA  GLU    15      40.620  51.030  14.620  1.00  0.00            
ATOM    241  HA  GLU    15      41.180  50.160  14.970  1.00  0.00            
ATOM    242  CB  GLU    15      39.230  50.920  15.240  1.00  0.00            
ATOM    243  HB1 GLU    15      38.650  51.820  15.060  1.00  0.00            
ATOM    244  HB2 GLU    15      39.260  50.840  16.330  1.00  0.00            
ATOM    245  CG  GLU    15      38.380  49.770  14.710  1.00  0.00            
ATOM    246  HG1 GLU    15      38.980  48.850  14.630  1.00  0.00            
ATOM    247  HG2 GLU    15      38.090  50.080  13.710  1.00  0.00            
ATOM    248  CD  GLU    15      37.220  49.540  15.670  1.00  0.00            
ATOM    249  OE1 GLU    15      36.080  49.690  15.190  1.00  0.00            
ATOM    250  OE2 GLU    15      37.410  49.060  16.810  1.00  0.00            
ATOM    251  C   GLU    15      40.460  51.080  13.110  1.00  0.00            
ATOM    252  O   GLU    15      40.800  50.150  12.380  1.00  0.00            
ATOM    253  N   ASN    16      40.000  52.210  12.550  1.00  0.00            
ATOM    254  H   ASN    16      39.970  52.970  13.200  1.00  0.00            
ATOM    255  CA  ASN    16      40.000  52.560  11.140  1.00  0.00            
ATOM    256  HA  ASN    16      39.330  51.850  10.640  1.00  0.00            
ATOM    257  CB  ASN    16      39.330  53.900  10.920  1.00  0.00            
ATOM    258  HB1 ASN    16      40.020  54.680  11.250  1.00  0.00            
ATOM    259  HB2 ASN    16      38.360  53.970  11.410  1.00  0.00            
ATOM    260  CG  ASN    16      39.130  54.120   9.430  1.00  0.00            
ATOM    261  OD1 ASN    16      39.820  54.810   8.660  1.00  0.00            
ATOM    262  ND2 ASN    16      38.140  53.430   8.870  1.00  0.00            
ATOM    263 1HD2 ASN    16      37.490  52.920   9.460  1.00  0.00            
ATOM    264 2HD2 ASN    16      38.160  53.400   7.860  1.00  0.00            
ATOM    265  C   ASN    16      41.330  52.390  10.420  1.00  0.00            
ATOM    266  O   ASN    16      41.350  51.660   9.430  1.00  0.00            
ATOM    267  N   LEU    17      42.450  52.930  10.900  1.00  0.00            
ATOM    268  H   LEU    17      42.400  53.430  11.780  1.00  0.00            
ATOM    269  CA  LEU    17      43.700  52.660  10.220  1.00  0.00            
ATOM    270  HA  LEU    17      43.720  53.120   9.230  1.00  0.00            
ATOM    271  CB  LEU    17      44.680  53.560  10.960  1.00  0.00            
ATOM    272  HB1 LEU    17      44.710  53.290  12.010  1.00  0.00            
ATOM    273  HB2 LEU    17      44.370  54.600  10.800  1.00  0.00            
ATOM    274  CG  LEU    17      46.120  53.450  10.480  1.00  0.00            
ATOM    275  HG  LEU    17      46.530  52.560  10.950  1.00  0.00            
ATOM    276  CD1 LEU    17      46.490  53.430   9.000  1.00  0.00            
ATOM    277 1HD1 LEU    17      46.050  52.550   8.520  1.00  0.00            
ATOM    278 2HD1 LEU    17      46.170  54.350   8.510  1.00  0.00            
ATOM    279 3HD1 LEU    17      47.580  53.410   9.040  1.00  0.00            
ATOM    280  CD2 LEU    17      46.830  54.670  11.070  1.00  0.00            
ATOM    281 1HD2 LEU    17      46.590  55.550  10.470  1.00  0.00            
ATOM    282 2HD2 LEU    17      46.510  54.860  12.090  1.00  0.00            
ATOM    283 3HD2 LEU    17      47.910  54.600  11.010  1.00  0.00            
ATOM    284  C   LEU    17      44.050  51.180  10.220  1.00  0.00            
ATOM    285  O   LEU    17      44.480  50.600   9.240  1.00  0.00            
ATOM    286  N   LEU    18      43.880  50.530  11.370  1.00  0.00            
ATOM    287  H   LEU    18      43.540  51.010  12.190  1.00  0.00            
ATOM    288  CA  LEU    18      44.200  49.110  11.460  1.00  0.00            
ATOM    289  HA  LEU    18      45.240  48.950  11.180  1.00  0.00            
ATOM    290  CB  LEU    18      43.920  48.700  12.900  1.00  0.00            
ATOM    291  HB1 LEU    18      43.810  47.620  12.990  1.00  0.00            
ATOM    292  HB2 LEU    18      43.060  49.220  13.320  1.00  0.00            
ATOM    293  CG  LEU    18      45.050  49.110  13.840  1.00  0.00            
ATOM    294  HG  LEU    18      45.220  50.170  13.660  1.00  0.00            
ATOM    295  CD1 LEU    18      44.570  49.020  15.290  1.00  0.00            
ATOM    296 1HD1 LEU    18      45.380  49.300  15.960  1.00  0.00            
ATOM    297 2HD1 LEU    18      43.710  49.700  15.360  1.00  0.00            
ATOM    298 3HD1 LEU    18      44.380  47.990  15.560  1.00  0.00            
ATOM    299  CD2 LEU    18      46.250  48.180  13.720  1.00  0.00            
ATOM    300 1HD2 LEU    18      45.880  47.160  13.830  1.00  0.00            
ATOM    301 2HD2 LEU    18      46.820  48.220  12.780  1.00  0.00            
ATOM    302 3HD2 LEU    18      46.910  48.470  14.530  1.00  0.00            
ATOM    303  C   LEU    18      43.370  48.210  10.550  1.00  0.00            
ATOM    304  O   LEU    18      43.630  47.030  10.340  1.00  0.00            
ATOM    305  N   LEU    19      42.190  48.680  10.140  1.00  0.00            
ATOM    306  H   LEU    19      41.950  49.610  10.470  1.00  0.00            
ATOM    307  CA  LEU    19      41.360  47.910   9.240  1.00  0.00            
ATOM    308  HA  LEU    19      41.740  46.890   9.140  1.00  0.00            
ATOM    309  CB  LEU    19      39.970  47.800   9.870  1.00  0.00            
ATOM    310  HB1 LEU    19      39.300  47.350   9.150  1.00  0.00            
ATOM    311  HB2 LEU    19      39.610  48.820   9.930  1.00  0.00            
ATOM    312  CG  LEU    19      39.750  47.130  11.220  1.00  0.00            
ATOM    313  HG  LEU    19      40.470  47.520  11.930  1.00  0.00            
ATOM    314  CD1 LEU    19      38.360  47.570  11.630  1.00  0.00            
ATOM    315 1HD1 LEU    19      37.630  47.730  10.820  1.00  0.00            
ATOM    316 2HD1 LEU    19      37.910  47.050  12.470  1.00  0.00            
ATOM    317 3HD1 LEU    19      38.600  48.590  11.930  1.00  0.00            
ATOM    318  CD2 LEU    19      39.740  45.610  11.040  1.00  0.00            
ATOM    319 1HD2 LEU    19      39.660  44.990  11.940  1.00  0.00            
ATOM    320 2HD2 LEU    19      38.890  45.280  10.450  1.00  0.00            
ATOM    321 3HD2 LEU    19      40.630  45.230  10.540  1.00  0.00            
ATOM    322  C   LEU    19      41.370  48.380   7.780  1.00  0.00            
ATOM    323  O   LEU    19      41.110  47.610   6.860  1.00  0.00            
ATOM    324  N   THR    20      41.830  49.620   7.580  1.00  0.00            
ATOM    325  H   THR    20      42.010  50.150   8.420  1.00  0.00            
ATOM    326  CA  THR    20      42.030  50.170   6.260  1.00  0.00            
ATOM    327  HA  THR    20      41.250  49.730   5.640  1.00  0.00            
ATOM    328  CB  THR    20      41.910  51.690   6.130  1.00  0.00            
ATOM    329  HB  THR    20      42.230  51.900   5.110  1.00  0.00            
ATOM    330  CG2 THR    20      40.450  52.140   6.160  1.00  0.00            
ATOM    331 1HG2 THR    20      39.930  51.820   5.250  1.00  0.00            
ATOM    332 2HG2 THR    20      39.990  51.700   7.040  1.00  0.00            
ATOM    333 3HG2 THR    20      40.460  53.230   6.180  1.00  0.00            
ATOM    334  OG1 THR    20      42.640  52.310   7.150  1.00  0.00            
ATOM    335  HG1 THR    20      42.170  52.120   7.960  1.00  0.00            
ATOM    336  C   THR    20      43.390  49.730   5.740  1.00  0.00            
ATOM    337  O   THR    20      43.380  49.410   4.550  1.00  0.00            
ATOM    338  N   ARG    21      44.470  49.610   6.500  1.00  0.00            
ATOM    339  H   ARG    21      44.440  50.130   7.360  1.00  0.00            
ATOM    340  CA  ARG    21      45.740  49.210   5.920  1.00  0.00            
ATOM    341  HA  ARG    21      45.680  48.720   4.950  1.00  0.00            
ATOM    342  CB  ARG    21      46.630  50.440   5.760  1.00  0.00            
ATOM    343  HB1 ARG    21      47.540  50.170   5.220  1.00  0.00            
ATOM    344  HB2 ARG    21      46.950  50.770   6.750  1.00  0.00            
ATOM    345  CG  ARG    21      45.950  51.580   5.020  1.00  0.00            
ATOM    346  HG1 ARG    21      45.060  51.980   5.520  1.00  0.00            
ATOM    347  HG2 ARG    21      45.640  51.210   4.050  1.00  0.00            
ATOM    348  CD  ARG    21      46.980  52.640   4.640  1.00  0.00            
ATOM    349  HD1 ARG    21      46.650  53.110   3.720  1.00  0.00            
ATOM    350  HD2 ARG    21      47.950  52.200   4.400  1.00  0.00            
ATOM    351  NE  ARG    21      47.060  53.710   5.640  1.00  0.00            
ATOM    352  HE  ARG    21      46.300  54.350   5.770  1.00  0.00            
ATOM    353  CZ  ARG    21      48.090  54.190   6.350  1.00  0.00            
ATOM    354  NH1 ARG    21      49.190  53.420   6.460  1.00  0.00            
ATOM    355 1HH1 ARG    21      49.220  52.490   6.090  1.00  0.00            
ATOM    356 2HH1 ARG    21      49.980  53.840   6.940  1.00  0.00            
ATOM    357  NH2 ARG    21      48.070  55.370   6.990  1.00  0.00            
ATOM    358 1HH2 ARG    21      47.420  56.070   6.700  1.00  0.00            
ATOM    359 2HH2 ARG    21      48.850  55.560   7.600  1.00  0.00            
ATOM    360  C   ARG    21      46.460  48.310   6.910  1.00  0.00            
ATOM    361  O   ARG    21      47.410  47.640   6.520  1.00  0.00            
ATOM    362  N   GLY    22      45.910  48.030   8.100  1.00  0.00            
ATOM    363  H   GLY    22      45.010  48.450   8.300  1.00  0.00            
ATOM    364  CA  GLY    22      46.520  47.150   9.050  1.00  0.00            
ATOM    365  HA1 GLY    22      46.130  47.330  10.060  1.00  0.00            
ATOM    366  HA2 GLY    22      47.610  47.190   9.040  1.00  0.00            
ATOM    367  C   GLY    22      46.250  45.710   8.660  1.00  0.00            
ATOM    368  O   GLY    22      45.150  45.330   8.270  1.00  0.00            
ATOM    369  N   VAL    23      47.370  44.960   8.590  1.00  0.00            
ATOM    370  H   VAL    23      48.230  45.420   8.850  1.00  0.00            
ATOM    371  CA  VAL    23      47.290  43.520   8.500  1.00  0.00            
ATOM    372  HA  VAL    23      46.390  43.290   7.920  1.00  0.00            
ATOM    373  CB  VAL    23      48.480  42.950   7.710  1.00  0.00            
ATOM    374  HB  VAL    23      48.230  41.900   7.550  1.00  0.00            
ATOM    375  CG1 VAL    23      48.520  43.600   6.340  1.00  0.00            
ATOM    376 1HG1 VAL    23      48.460  44.690   6.360  1.00  0.00            
ATOM    377 2HG1 VAL    23      49.420  43.360   5.780  1.00  0.00            
ATOM    378 3HG1 VAL    23      47.590  43.340   5.820  1.00  0.00            
ATOM    379  CG2 VAL    23      49.830  43.140   8.390  1.00  0.00            
ATOM    380 1HG2 VAL    23      49.730  42.480   9.270  1.00  0.00            
ATOM    381 2HG2 VAL    23      50.620  42.930   7.680  1.00  0.00            
ATOM    382 3HG2 VAL    23      49.850  44.130   8.850  1.00  0.00            
ATOM    383  C   VAL    23      47.150  42.790   9.830  1.00  0.00            
ATOM    384  O   VAL    23      47.330  43.470  10.840  1.00  0.00            
ATOM    385  N   ASP    24      46.910  41.480   9.890  1.00  0.00            
ATOM    386  H   ASP    24      46.860  40.930   9.040  1.00  0.00            
ATOM    387  CA  ASP    24      46.930  40.790  11.160  1.00  0.00            
ATOM    388  HA  ASP    24      46.070  41.110  11.730  1.00  0.00            
ATOM    389  CB  ASP    24      46.780  39.310  10.830  1.00  0.00            
ATOM    390  HB1 ASP    24      47.680  38.990  10.300  1.00  0.00            
ATOM    391  HB2 ASP    24      45.920  39.250  10.160  1.00  0.00            
ATOM    392  CG  ASP    24      46.500  38.430  12.040  1.00  0.00            
ATOM    393  OD1 ASP    24      45.350  38.440  12.540  1.00  0.00            
ATOM    394  OD2 ASP    24      47.400  37.610  12.300  1.00  0.00            
ATOM    395  C   ASP    24      48.220  41.060  11.930  1.00  0.00            
ATOM    396  O   ASP    24      49.350  40.940  11.480  1.00  0.00            
ATOM    397  N   GLY    25      48.050  41.360  13.230  1.00  0.00            
ATOM    398  H   GLY    25      47.150  41.560  13.620  1.00  0.00            
ATOM    399  CA  GLY    25      49.120  41.700  14.130  1.00  0.00            
ATOM    400  HA1 GLY    25      49.880  40.910  14.160  1.00  0.00            
ATOM    401  HA2 GLY    25      48.620  41.650  15.100  1.00  0.00            
ATOM    402  C   GLY    25      49.880  43.010  13.950  1.00  0.00            
ATOM    403  O   GLY    25      50.780  43.450  14.660  1.00  0.00            
ATOM    404  N   SER    26      49.430  43.810  12.980  1.00  0.00            
ATOM    405  H   SER    26      48.840  43.490  12.240  1.00  0.00            
ATOM    406  CA  SER    26      49.710  45.240  13.090  1.00  0.00            
ATOM    407  HA  SER    26      50.780  45.350  13.010  1.00  0.00            
ATOM    408  CB  SER    26      49.170  45.970  11.860  1.00  0.00            
ATOM    409  HB1 SER    26      49.630  45.660  10.910  1.00  0.00            
ATOM    410  HB2 SER    26      49.370  47.040  12.030  1.00  0.00            
ATOM    411  OG  SER    26      47.780  45.830  11.770  1.00  0.00            
ATOM    412  HG  SER    26      47.570  44.960  11.430  1.00  0.00            
ATOM    413  C   SER    26      49.180  45.810  14.390  1.00  0.00            
ATOM    414  O   SER    26      48.140  45.410  14.910  1.00  0.00            
ATOM    415  N   PHE    27      49.910  46.820  14.890  1.00  0.00            
ATOM    416  H   PHE    27      50.830  46.950  14.500  1.00  0.00            
ATOM    417  CA  PHE    27      49.520  47.670  16.000  1.00  0.00            
ATOM    418  HA  PHE    27      48.430  47.670  16.060  1.00  0.00            
ATOM    419  CB  PHE    27      50.140  47.120  17.280  1.00  0.00            
ATOM    420  HB1 PHE    27      49.900  46.060  17.280  1.00  0.00            
ATOM    421  HB2 PHE    27      49.770  47.700  18.130  1.00  0.00            
ATOM    422  CG  PHE    27      51.650  47.250  17.350  1.00  0.00            
ATOM    423  CD1 PHE    27      52.490  46.310  16.750  1.00  0.00            
ATOM    424  HD1 PHE    27      52.070  45.440  16.280  1.00  0.00            
ATOM    425  CE1 PHE    27      53.890  46.400  16.780  1.00  0.00            
ATOM    426  HE1 PHE    27      54.510  45.670  16.310  1.00  0.00            
ATOM    427  CZ  PHE    27      54.480  47.500  17.450  1.00  0.00            
ATOM    428  HZ  PHE    27      55.560  47.540  17.420  1.00  0.00            
ATOM    429  CE2 PHE    27      53.630  48.470  17.980  1.00  0.00            
ATOM    430  HE2 PHE    27      53.960  49.410  18.360  1.00  0.00            
ATOM    431  CD2 PHE    27      52.230  48.410  17.870  1.00  0.00            
ATOM    432  HD2 PHE    27      51.590  49.150  18.320  1.00  0.00            
ATOM    433  C   PHE    27      49.800  49.170  15.840  1.00  0.00            
ATOM    434  O   PHE    27      50.750  49.640  15.240  1.00  0.00            
ATOM    435  N   LEU    28      49.060  49.970  16.610  1.00  0.00            
ATOM    436  H   LEU    28      48.360  49.540  17.210  1.00  0.00            
ATOM    437  CA  LEU    28      49.420  51.350  16.860  1.00  0.00            
ATOM    438  HA  LEU    28      50.500  51.510  16.810  1.00  0.00            
ATOM    439  CB  LEU    28      48.820  52.210  15.750  1.00  0.00            
ATOM    440  HB1 LEU    28      49.500  52.150  14.890  1.00  0.00            
ATOM    441  HB2 LEU    28      48.860  53.260  16.020  1.00  0.00            
ATOM    442  CG  LEU    28      47.410  51.930  15.250  1.00  0.00            
ATOM    443  HG  LEU    28      47.360  50.910  14.870  1.00  0.00            
ATOM    444  CD1 LEU    28      46.310  52.060  16.300  1.00  0.00            
ATOM    445 1HD1 LEU    28      46.380  51.300  17.070  1.00  0.00            
ATOM    446 2HD1 LEU    28      46.290  53.030  16.790  1.00  0.00            
ATOM    447 3HD1 LEU    28      45.330  51.980  15.810  1.00  0.00            
ATOM    448  CD2 LEU    28      46.990  52.880  14.130  1.00  0.00            
ATOM    449 1HD2 LEU    28      46.790  53.870  14.560  1.00  0.00            
ATOM    450 2HD2 LEU    28      47.760  52.950  13.360  1.00  0.00            
ATOM    451 3HD2 LEU    28      46.170  52.470  13.530  1.00  0.00            
ATOM    452  C   LEU    28      48.990  51.820  18.230  1.00  0.00            
ATOM    453  O   LEU    28      48.250  51.150  18.950  1.00  0.00            
ATOM    454  N   ALA    29      49.480  53.020  18.540  1.00  0.00            
ATOM    455  H   ALA    29      49.960  53.570  17.850  1.00  0.00            
ATOM    456  CA  ALA    29      49.260  53.640  19.840  1.00  0.00            
ATOM    457  HA  ALA    29      48.310  53.240  20.200  1.00  0.00            
ATOM    458  CB  ALA    29      50.440  53.320  20.760  1.00  0.00            
ATOM    459  HB1 ALA    29      51.310  53.830  20.350  1.00  0.00            
ATOM    460  HB2 ALA    29      50.300  53.700  21.770  1.00  0.00            
ATOM    461  HB3 ALA    29      50.630  52.250  20.890  1.00  0.00            
ATOM    462  C   ALA    29      48.920  55.120  19.780  1.00  0.00            
ATOM    463  O   ALA    29      49.470  55.780  18.900  1.00  0.00            
ATOM    464  N   ARG    30      48.140  55.580  20.760  1.00  0.00            
ATOM    465  H   ARG    30      47.830  54.940  21.480  1.00  0.00            
ATOM    466  CA  ARG    30      47.750  56.970  20.830  1.00  0.00            
ATOM    467  HA  ARG    30      48.510  57.550  20.310  1.00  0.00            
ATOM    468  CB  ARG    30      46.350  57.180  20.280  1.00  0.00            
ATOM    469  HB1 ARG    30      46.350  56.710  19.300  1.00  0.00            
ATOM    470  HB2 ARG    30      46.120  58.230  20.070  1.00  0.00            
ATOM    471  CG  ARG    30      45.230  56.470  21.030  1.00  0.00            
ATOM    472  HG1 ARG    30      45.270  56.660  22.100  1.00  0.00            
ATOM    473  HG2 ARG    30      45.450  55.400  20.940  1.00  0.00            
ATOM    474  CD  ARG    30      43.820  56.740  20.530  1.00  0.00            
ATOM    475  HD1 ARG    30      43.910  56.620  19.450  1.00  0.00            
ATOM    476  HD2 ARG    30      43.700  57.800  20.750  1.00  0.00            
ATOM    477  NE  ARG    30      42.730  55.990  21.140  1.00  0.00            
ATOM    478  HE  ARG    30      42.710  55.060  20.750  1.00  0.00            
ATOM    479  CZ  ARG    30      42.050  56.290  22.260  1.00  0.00            
ATOM    480  NH1 ARG    30      42.020  57.530  22.770  1.00  0.00            
ATOM    481 1HH1 ARG    30      42.590  58.240  22.330  1.00  0.00            
ATOM    482 2HH1 ARG    30      41.660  57.660  23.710  1.00  0.00            
ATOM    483  NH2 ARG    30      41.330  55.410  22.970  1.00  0.00            
ATOM    484 1HH2 ARG    30      41.270  54.460  22.640  1.00  0.00            
ATOM    485 2HH2 ARG    30      40.820  55.740  23.780  1.00  0.00            
ATOM    486  C   ARG    30      47.770  57.380  22.300  1.00  0.00            
ATOM    487  O   ARG    30      47.420  56.600  23.180  1.00  0.00            
ATOM    488  N   PRO    31      48.040  58.640  22.690  1.00  0.00            
ATOM    489  CD  PRO    31      48.490  59.610  21.700  1.00  0.00            
ATOM    490  HD1 PRO    31      47.720  59.720  20.940  1.00  0.00            
ATOM    491  HD2 PRO    31      49.350  59.140  21.230  1.00  0.00            
ATOM    492  CG  PRO    31      48.730  60.890  22.480  1.00  0.00            
ATOM    493  HG1 PRO    31      48.050  61.720  22.300  1.00  0.00            
ATOM    494  HG2 PRO    31      49.770  61.220  22.330  1.00  0.00            
ATOM    495  CB  PRO    31      48.650  60.500  23.960  1.00  0.00            
ATOM    496  HB1 PRO    31      48.260  61.240  24.650  1.00  0.00            
ATOM    497  HB2 PRO    31      49.670  60.270  24.280  1.00  0.00            
ATOM    498  CA  PRO    31      47.810  59.230  23.990  1.00  0.00            
ATOM    499  HA  PRO    31      48.070  58.480  24.730  1.00  0.00            
ATOM    500  C   PRO    31      46.350  59.570  24.260  1.00  0.00            
ATOM    501  O   PRO    31      45.580  59.670  23.310  1.00  0.00            
ATOM    502  N   SER    32      45.920  59.820  25.500  1.00  0.00            
ATOM    503  H   SER    32      46.590  59.690  26.250  1.00  0.00            
ATOM    504  CA  SER    32      44.660  60.470  25.850  1.00  0.00            
ATOM    505  HA  SER    32      43.760  60.090  25.370  1.00  0.00            
ATOM    506  CB  SER    32      44.410  60.200  27.330  1.00  0.00            
ATOM    507  HB1 SER    32      45.260  60.560  27.910  1.00  0.00            
ATOM    508  HB2 SER    32      44.250  59.120  27.400  1.00  0.00            
ATOM    509  OG  SER    32      43.280  60.950  27.700  1.00  0.00            
ATOM    510  HG  SER    32      42.640  60.280  27.980  1.00  0.00            
ATOM    511  C   SER    32      44.810  61.940  25.480  1.00  0.00            
ATOM    512  O   SER    32      45.910  62.470  25.340  1.00  0.00            
ATOM    513  N   LYS    33      43.700  62.610  25.170  1.00  0.00            
ATOM    514  H   LYS    33      42.890  62.020  25.350  1.00  0.00            
ATOM    515  CA  LYS    33      43.550  64.040  24.960  1.00  0.00            
ATOM    516  HA  LYS    33      44.550  64.400  24.690  1.00  0.00            
ATOM    517  CB  LYS    33      42.660  64.260  23.750  1.00  0.00            
ATOM    518  HB1 LYS    33      42.430  65.330  23.680  1.00  0.00            
ATOM    519  HB2 LYS    33      41.760  63.690  23.970  1.00  0.00            
ATOM    520  CG  LYS    33      43.250  63.740  22.450  1.00  0.00            
ATOM    521  HG1 LYS    33      42.420  63.750  21.730  1.00  0.00            
ATOM    522  HG2 LYS    33      43.480  62.680  22.480  1.00  0.00            
ATOM    523  CD  LYS    33      44.500  64.380  21.840  1.00  0.00            
ATOM    524  HD1 LYS    33      44.440  65.450  22.100  1.00  0.00            
ATOM    525  HD2 LYS    33      44.510  64.240  20.760  1.00  0.00            
ATOM    526  CE  LYS    33      45.820  63.800  22.350  1.00  0.00            
ATOM    527  HE1 LYS    33      46.170  63.150  21.540  1.00  0.00            
ATOM    528  HE2 LYS    33      45.590  63.280  23.270  1.00  0.00            
ATOM    529  NZ  LYS    33      46.820  64.870  22.480  1.00  0.00            
ATOM    530  HZ1 LYS    33      46.960  65.480  21.690  1.00  0.00            
ATOM    531  HZ2 LYS    33      46.560  65.560  23.190  1.00  0.00            
ATOM    532  HZ3 LYS    33      47.730  64.510  22.710  1.00  0.00            
ATOM    533  C   LYS    33      43.170  64.800  26.220  1.00  0.00            
ATOM    534  O   LYS    33      43.200  66.020  26.060  1.00  0.00            
ATOM    535  N   SER    34      42.950  64.190  27.390  1.00  0.00            
ATOM    536  H   SER    34      42.590  63.240  27.360  1.00  0.00            
ATOM    537  CA  SER    34      42.640  64.910  28.610  1.00  0.00            
ATOM    538  HA  SER    34      42.870  65.980  28.500  1.00  0.00            
ATOM    539  CB  SER    34      41.180  64.660  28.940  1.00  0.00            
ATOM    540  HB1 SER    34      40.470  65.100  28.240  1.00  0.00            
ATOM    541  HB2 SER    34      40.940  65.160  29.890  1.00  0.00            
ATOM    542  OG  SER    34      40.850  63.300  28.920  1.00  0.00            
ATOM    543  HG  SER    34      39.890  63.330  28.940  1.00  0.00            
ATOM    544  C   SER    34      43.540  64.470  29.750  1.00  0.00            
ATOM    545  O   SER    34      43.690  65.110  30.780  1.00  0.00            
ATOM    546  N   ASN    35      44.370  63.440  29.590  1.00  0.00            
ATOM    547  H   ASN    35      44.180  62.890  28.770  1.00  0.00            
ATOM    548  CA  ASN    35      45.200  62.850  30.620  1.00  0.00            
ATOM    549  HA  ASN    35      45.400  63.610  31.380  1.00  0.00            
ATOM    550  CB  ASN    35      44.360  61.820  31.360  1.00  0.00            
ATOM    551  HB1 ASN    35      44.140  61.010  30.650  1.00  0.00            
ATOM    552  HB2 ASN    35      43.330  62.110  31.520  1.00  0.00            
ATOM    553  CG  ASN    35      44.840  61.340  32.720  1.00  0.00            
ATOM    554  OD1 ASN    35      45.930  61.650  33.190  1.00  0.00            
ATOM    555  ND2 ASN    35      44.010  60.600  33.450  1.00  0.00            
ATOM    556 1HD2 ASN    35      43.110  60.420  33.020  1.00  0.00            
ATOM    557 2HD2 ASN    35      44.240  60.520  34.430  1.00  0.00            
ATOM    558  C   ASN    35      46.570  62.380  30.150  1.00  0.00            
ATOM    559  O   ASN    35      46.670  61.310  29.550  1.00  0.00            
ATOM    560  N   PRO    36      47.650  63.130  30.390  1.00  0.00            
ATOM    561  CD  PRO    36      47.710  64.430  31.040  1.00  0.00            
ATOM    562  HD1 PRO    36      47.530  64.290  32.110  1.00  0.00            
ATOM    563  HD2 PRO    36      46.940  65.050  30.600  1.00  0.00            
ATOM    564  CG  PRO    36      49.130  64.970  30.910  1.00  0.00            
ATOM    565  HG1 PRO    36      49.330  65.450  31.860  1.00  0.00            
ATOM    566  HG2 PRO    36      49.240  65.530  29.980  1.00  0.00            
ATOM    567  CB  PRO    36      50.000  63.710  30.810  1.00  0.00            
ATOM    568  HB1 PRO    36      50.350  63.340  31.780  1.00  0.00            
ATOM    569  HB2 PRO    36      50.870  63.880  30.180  1.00  0.00            
ATOM    570  CA  PRO    36      49.020  62.650  30.350  1.00  0.00            
ATOM    571  HA  PRO    36      49.170  62.530  29.270  1.00  0.00            
ATOM    572  C   PRO    36      49.290  61.320  31.040  1.00  0.00            
ATOM    573  O   PRO    36      50.240  60.590  30.750  1.00  0.00            
ATOM    574  N   GLY    37      48.500  60.940  32.040  1.00  0.00            
ATOM    575  H   GLY    37      47.710  61.510  32.320  1.00  0.00            
ATOM    576  CA  GLY    37      48.580  59.660  32.730  1.00  0.00            
ATOM    577  HA1 GLY    37      48.040  59.670  33.680  1.00  0.00            
ATOM    578  HA2 GLY    37      49.640  59.480  32.930  1.00  0.00            
ATOM    579  C   GLY    37      48.040  58.400  32.070  1.00  0.00            
ATOM    580  O   GLY    37      48.060  57.340  32.670  1.00  0.00            
ATOM    581  N   ASP    38      47.360  58.550  30.930  1.00  0.00            
ATOM    582  H   ASP    38      47.380  59.430  30.430  1.00  0.00            
ATOM    583  CA  ASP    38      46.460  57.640  30.250  1.00  0.00            
ATOM    584  HA  ASP    38      46.620  56.660  30.690  1.00  0.00            
ATOM    585  CB  ASP    38      45.010  58.080  30.450  1.00  0.00            
ATOM    586  HB1 ASP    38      44.730  59.080  30.130  1.00  0.00            
ATOM    587  HB2 ASP    38      44.750  58.130  31.510  1.00  0.00            
ATOM    588  CG  ASP    38      44.090  57.020  29.850  1.00  0.00            
ATOM    589  OD1 ASP    38      43.590  57.300  28.740  1.00  0.00            
ATOM    590  OD2 ASP    38      43.970  55.910  30.410  1.00  0.00            
ATOM    591  C   ASP    38      46.820  57.490  28.780  1.00  0.00            
ATOM    592  O   ASP    38      46.910  58.430  28.000  1.00  0.00            
ATOM    593  N   PHE    39      46.970  56.250  28.320  1.00  0.00            
ATOM    594  H   PHE    39      46.960  55.440  28.930  1.00  0.00            
ATOM    595  CA  PHE    39      47.360  55.950  26.950  1.00  0.00            
ATOM    596  HA  PHE    39      47.080  56.720  26.230  1.00  0.00            
ATOM    597  CB  PHE    39      48.850  55.650  26.850  1.00  0.00            
ATOM    598  HB1 PHE    39      49.070  55.150  25.910  1.00  0.00            
ATOM    599  HB2 PHE    39      48.940  54.860  27.600  1.00  0.00            
ATOM    600  CG  PHE    39      49.800  56.800  26.990  1.00  0.00            
ATOM    601  CD1 PHE    39      50.120  57.330  28.260  1.00  0.00            
ATOM    602  HD1 PHE    39      49.720  56.880  29.160  1.00  0.00            
ATOM    603  CE1 PHE    39      50.860  58.510  28.300  1.00  0.00            
ATOM    604  HE1 PHE    39      50.940  58.930  29.290  1.00  0.00            
ATOM    605  CZ  PHE    39      51.430  59.090  27.150  1.00  0.00            
ATOM    606  HZ  PHE    39      52.020  59.970  27.280  1.00  0.00            
ATOM    607  CE2 PHE    39      51.150  58.490  25.900  1.00  0.00            
ATOM    608  HE2 PHE    39      51.560  58.880  24.980  1.00  0.00            
ATOM    609  CD2 PHE    39      50.290  57.400  25.820  1.00  0.00            
ATOM    610  HD2 PHE    39      50.210  56.940  24.850  1.00  0.00            
ATOM    611  C   PHE    39      46.740  54.680  26.390  1.00  0.00            
ATOM    612  O   PHE    39      46.380  53.810  27.160  1.00  0.00            
ATOM    613  N   THR    40      46.630  54.550  25.070  1.00  0.00            
ATOM    614  H   THR    40      46.960  55.300  24.470  1.00  0.00            
ATOM    615  CA  THR    40      45.910  53.430  24.490  1.00  0.00            
ATOM    616  HA  THR    40      45.630  52.640  25.200  1.00  0.00            
ATOM    617  CB  THR    40      44.560  53.830  23.900  1.00  0.00            
ATOM    618  HB  THR    40      44.700  54.460  23.030  1.00  0.00            
ATOM    619  CG2 THR    40      43.730  52.620  23.490  1.00  0.00            
ATOM    620 1HG2 THR    40      44.150  52.010  22.690  1.00  0.00            
ATOM    621 2HG2 THR    40      43.660  51.980  24.370  1.00  0.00            
ATOM    622 3HG2 THR    40      42.730  52.990  23.230  1.00  0.00            
ATOM    623  OG1 THR    40      43.800  54.540  24.840  1.00  0.00            
ATOM    624  HG1 THR    40      44.220  55.380  24.980  1.00  0.00            
ATOM    625  C   THR    40      46.780  52.740  23.450  1.00  0.00            
ATOM    626  O   THR    40      47.470  53.420  22.680  1.00  0.00            
ATOM    627  N   LEU    41      46.800  51.410  23.370  1.00  0.00            
ATOM    628  H   LEU    41      46.300  50.930  24.100  1.00  0.00            
ATOM    629  CA  LEU    41      47.330  50.570  22.310  1.00  0.00            
ATOM    630  HA  LEU    41      47.940  51.150  21.610  1.00  0.00            
ATOM    631  CB  LEU    41      48.280  49.580  22.980  1.00  0.00            
ATOM    632  HB1 LEU    41      47.760  49.320  23.900  1.00  0.00            
ATOM    633  HB2 LEU    41      49.210  50.130  23.160  1.00  0.00            
ATOM    634  CG  LEU    41      48.550  48.250  22.290  1.00  0.00            
ATOM    635  HG  LEU    41      47.660  47.690  22.010  1.00  0.00            
ATOM    636  CD1 LEU    41      49.490  48.450  21.110  1.00  0.00            
ATOM    637 1HD1 LEU    41      50.420  48.930  21.440  1.00  0.00            
ATOM    638 2HD1 LEU    41      49.700  47.480  20.660  1.00  0.00            
ATOM    639 3HD1 LEU    41      49.000  48.980  20.300  1.00  0.00            
ATOM    640  CD2 LEU    41      49.330  47.340  23.230  1.00  0.00            
ATOM    641 1HD2 LEU    41      48.820  47.080  24.150  1.00  0.00            
ATOM    642 2HD2 LEU    41      49.590  46.480  22.620  1.00  0.00            
ATOM    643 3HD2 LEU    41      50.240  47.840  23.590  1.00  0.00            
ATOM    644  C   LEU    41      46.120  49.900  21.690  1.00  0.00            
ATOM    645  O   LEU    41      45.100  49.620  22.310  1.00  0.00            
ATOM    646  N   SER    42      46.310  49.640  20.390  1.00  0.00            
ATOM    647  H   SER    42      47.140  49.990  19.940  1.00  0.00            
ATOM    648  CA  SER    42      45.350  48.860  19.640  1.00  0.00            
ATOM    649  HA  SER    42      44.780  48.200  20.290  1.00  0.00            
ATOM    650  CB  SER    42      44.330  49.770  18.940  1.00  0.00            
ATOM    651  HB1 SER    42      43.610  49.230  18.300  1.00  0.00            
ATOM    652  HB2 SER    42      44.910  50.300  18.200  1.00  0.00            
ATOM    653  OG  SER    42      43.560  50.620  19.740  1.00  0.00            
ATOM    654  HG  SER    42      43.010  50.130  20.340  1.00  0.00            
ATOM    655  C   SER    42      46.020  47.920  18.660  1.00  0.00            
ATOM    656  O   SER    42      47.150  48.220  18.260  1.00  0.00            
ATOM    657  N   VAL    43      45.390  46.760  18.440  1.00  0.00            
ATOM    658  H   VAL    43      44.580  46.510  18.980  1.00  0.00            
ATOM    659  CA  VAL    43      46.040  45.740  17.650  1.00  0.00            
ATOM    660  HA  VAL    43      46.920  46.040  17.080  1.00  0.00            
ATOM    661  CB  VAL    43      46.620  44.670  18.570  1.00  0.00            
ATOM    662  HB  VAL    43      45.850  44.240  19.220  1.00  0.00            
ATOM    663  CG1 VAL    43      47.230  43.450  17.880  1.00  0.00            
ATOM    664 1HG1 VAL    43      47.740  42.760  18.540  1.00  0.00            
ATOM    665 2HG1 VAL    43      46.490  42.880  17.330  1.00  0.00            
ATOM    666 3HG1 VAL    43      48.000  43.760  17.160  1.00  0.00            
ATOM    667  CG2 VAL    43      47.710  45.260  19.460  1.00  0.00            
ATOM    668 1HG2 VAL    43      47.870  44.460  20.190  1.00  0.00            
ATOM    669 2HG2 VAL    43      48.680  45.380  18.990  1.00  0.00            
ATOM    670 3HG2 VAL    43      47.380  46.160  19.980  1.00  0.00            
ATOM    671  C   VAL    43      45.020  45.100  16.730  1.00  0.00            
ATOM    672  O   VAL    43      43.900  44.870  17.170  1.00  0.00            
ATOM    673  N   ARG    44      45.380  44.780  15.480  1.00  0.00            
ATOM    674  H   ARG    44      46.320  44.890  15.140  1.00  0.00            
ATOM    675  CA  ARG    44      44.570  43.930  14.630  1.00  0.00            
ATOM    676  HA  ARG    44      43.520  44.230  14.610  1.00  0.00            
ATOM    677  CB  ARG    44      45.120  44.170  13.220  1.00  0.00            
ATOM    678  HB1 ARG    44      46.190  43.950  13.220  1.00  0.00            
ATOM    679  HB2 ARG    44      45.040  45.250  13.130  1.00  0.00            
ATOM    680  CG  ARG    44      44.440  43.490  12.050  1.00  0.00            
ATOM    681  HG1 ARG    44      44.600  42.420  12.190  1.00  0.00            
ATOM    682  HG2 ARG    44      44.820  43.830  11.080  1.00  0.00            
ATOM    683  CD  ARG    44      42.910  43.580  11.910  1.00  0.00            
ATOM    684  HD1 ARG    44      42.600  44.620  11.880  1.00  0.00            
ATOM    685  HD2 ARG    44      42.330  43.190  12.740  1.00  0.00            
ATOM    686  NE  ARG    44      42.510  42.850  10.710  1.00  0.00            
ATOM    687  HE  ARG    44      42.320  41.870  10.850  1.00  0.00            
ATOM    688  CZ  ARG    44      42.280  43.280   9.460  1.00  0.00            
ATOM    689  NH1 ARG    44      42.530  44.530   9.010  1.00  0.00            
ATOM    690 1HH1 ARG    44      43.010  45.210   9.590  1.00  0.00            
ATOM    691 2HH1 ARG    44      42.240  44.800   8.090  1.00  0.00            
ATOM    692  NH2 ARG    44      41.890  42.410   8.530  1.00  0.00            
ATOM    693 1HH2 ARG    44      42.190  41.450   8.590  1.00  0.00            
ATOM    694 2HH2 ARG    44      41.750  42.800   7.610  1.00  0.00            
ATOM    695  C   ARG    44      44.640  42.480  15.090  1.00  0.00            
ATOM    696  O   ARG    44      45.660  41.820  14.900  1.00  0.00            
ATOM    697  N   ARG    45      43.530  41.890  15.510  1.00  0.00            
ATOM    698  H   ARG    45      42.690  42.450  15.600  1.00  0.00            
ATOM    699  CA  ARG    45      43.450  40.510  15.950  1.00  0.00            
ATOM    700  HA  ARG    45      44.220  39.930  15.460  1.00  0.00            
ATOM    701  CB  ARG    45      43.760  40.430  17.440  1.00  0.00            
ATOM    702  HB1 ARG    45      43.270  41.290  17.900  1.00  0.00            
ATOM    703  HB2 ARG    45      44.840  40.580  17.570  1.00  0.00            
ATOM    704  CG  ARG    45      43.210  39.210  18.160  1.00  0.00            
ATOM    705  HG1 ARG    45      43.540  38.460  17.450  1.00  0.00            
ATOM    706  HG2 ARG    45      42.130  39.190  18.280  1.00  0.00            
ATOM    707  CD  ARG    45      43.940  38.990  19.490  1.00  0.00            
ATOM    708  HD1 ARG    45      43.940  39.980  19.950  1.00  0.00            
ATOM    709  HD2 ARG    45      44.880  38.480  19.300  1.00  0.00            
ATOM    710  NE  ARG    45      43.160  38.160  20.410  1.00  0.00            
ATOM    711  HE  ARG    45      43.340  37.170  20.430  1.00  0.00            
ATOM    712  CZ  ARG    45      42.350  38.720  21.330  1.00  0.00            
ATOM    713  NH1 ARG    45      41.930  39.990  21.330  1.00  0.00            
ATOM    714 1HH1 ARG    45      42.560  40.710  21.030  1.00  0.00            
ATOM    715 2HH1 ARG    45      41.490  40.120  22.230  1.00  0.00            
ATOM    716  NH2 ARG    45      41.730  38.000  22.270  1.00  0.00            
ATOM    717 1HH2 ARG    45      41.870  36.990  22.190  1.00  0.00            
ATOM    718 2HH2 ARG    45      41.070  38.360  22.940  1.00  0.00            
ATOM    719  C   ARG    45      42.170  39.790  15.570  1.00  0.00            
ATOM    720  O   ARG    45      41.050  40.210  15.880  1.00  0.00            
ATOM    721  N   ASN    46      42.340  38.740  14.780  1.00  0.00            
ATOM    722  H   ASN    46      43.280  38.400  14.570  1.00  0.00            
ATOM    723  CA  ASN    46      41.280  37.940  14.200  1.00  0.00            
ATOM    724  HA  ASN    46      41.720  37.410  13.350  1.00  0.00            
ATOM    725  CB  ASN    46      40.840  36.900  15.220  1.00  0.00            
ATOM    726  HB1 ASN    46      40.300  37.350  16.060  1.00  0.00            
ATOM    727  HB2 ASN    46      41.660  36.310  15.620  1.00  0.00            
ATOM    728  CG  ASN    46      39.890  35.860  14.630  1.00  0.00            
ATOM    729  OD1 ASN    46      40.120  35.320  13.560  1.00  0.00            
ATOM    730  ND2 ASN    46      38.850  35.410  15.360  1.00  0.00            
ATOM    731 1HD2 ASN    46      38.800  35.730  16.310  1.00  0.00            
ATOM    732 2HD2 ASN    46      38.480  34.510  15.110  1.00  0.00            
ATOM    733  C   ASN    46      40.200  38.730  13.490  1.00  0.00            
ATOM    734  O   ASN    46      39.020  38.430  13.620  1.00  0.00            
ATOM    735  N   GLY    47      40.580  39.690  12.640  1.00  0.00            
ATOM    736  H   GLY    47      41.520  40.070  12.630  1.00  0.00            
ATOM    737  CA  GLY    47      39.610  40.380  11.810  1.00  0.00            
ATOM    738  HA1 GLY    47      38.810  39.700  11.500  1.00  0.00            
ATOM    739  HA2 GLY    47      40.120  40.710  10.920  1.00  0.00            
ATOM    740  C   GLY    47      38.870  41.520  12.490  1.00  0.00            
ATOM    741  O   GLY    47      38.250  42.300  11.780  1.00  0.00            
ATOM    742  N   ALA    48      38.920  41.610  13.820  1.00  0.00            
ATOM    743  H   ALA    48      39.310  40.820  14.300  1.00  0.00            
ATOM    744  CA  ALA    48      38.510  42.760  14.590  1.00  0.00            
ATOM    745  HA  ALA    48      38.000  43.550  14.050  1.00  0.00            
ATOM    746  CB  ALA    48      37.510  42.300  15.640  1.00  0.00            
ATOM    747  HB1 ALA    48      37.930  41.820  16.520  1.00  0.00            
ATOM    748  HB2 ALA    48      36.950  43.130  16.050  1.00  0.00            
ATOM    749  HB3 ALA    48      36.800  41.560  15.270  1.00  0.00            
ATOM    750  C   ALA    48      39.710  43.500  15.180  1.00  0.00            
ATOM    751  O   ALA    48      40.830  43.150  14.810  1.00  0.00            
ATOM    752  N   VAL    49      39.520  44.450  16.090  1.00  0.00            
ATOM    753  H   VAL    49      38.560  44.740  16.220  1.00  0.00            
ATOM    754  CA  VAL    49      40.570  45.200  16.760  1.00  0.00            
ATOM    755  HA  VAL    49      41.490  44.730  16.410  1.00  0.00            
ATOM    756  CB  VAL    49      40.660  46.650  16.300  1.00  0.00            
ATOM    757  HB  VAL    49      39.600  46.880  16.130  1.00  0.00            
ATOM    758  CG1 VAL    49      41.250  47.620  17.320  1.00  0.00            
ATOM    759 1HG1 VAL    49      42.250  47.440  17.720  1.00  0.00            
ATOM    760 2HG1 VAL    49      41.400  48.620  16.920  1.00  0.00            
ATOM    761 3HG1 VAL    49      40.610  47.640  18.200  1.00  0.00            
ATOM    762  CG2 VAL    49      41.400  46.720  14.970  1.00  0.00            
ATOM    763 1HG2 VAL    49      40.940  46.010  14.280  1.00  0.00            
ATOM    764 2HG2 VAL    49      41.270  47.700  14.530  1.00  0.00            
ATOM    765 3HG2 VAL    49      42.490  46.560  14.960  1.00  0.00            
ATOM    766  C   VAL    49      40.460  45.120  18.280  1.00  0.00            
ATOM    767  O   VAL    49      39.540  45.690  18.870  1.00  0.00            
ATOM    768  N   THR    50      41.570  44.690  18.880  1.00  0.00            
ATOM    769  H   THR    50      42.380  44.470  18.330  1.00  0.00            
ATOM    770  CA  THR    50      41.610  44.790  20.320  1.00  0.00            
ATOM    771  HA  THR    50      40.660  44.600  20.820  1.00  0.00            
ATOM    772  CB  THR    50      42.720  43.890  20.860  1.00  0.00            
ATOM    773  HB  THR    50      43.710  44.300  20.670  1.00  0.00            
ATOM    774  CG2 THR    50      42.520  43.670  22.360  1.00  0.00            
ATOM    775 1HG2 THR    50      41.560  43.160  22.420  1.00  0.00            
ATOM    776 2HG2 THR    50      43.290  42.990  22.730  1.00  0.00            
ATOM    777 3HG2 THR    50      42.510  44.600  22.930  1.00  0.00            
ATOM    778  OG1 THR    50      42.640  42.590  20.310  1.00  0.00            
ATOM    779  HG1 THR    50      41.740  42.390  20.040  1.00  0.00            
ATOM    780  C   THR    50      42.010  46.220  20.660  1.00  0.00            
ATOM    781  O   THR    50      43.010  46.720  20.150  1.00  0.00            
ATOM    782  N   HIS    51      41.350  46.830  21.660  1.00  0.00            
ATOM    783  H   HIS    51      40.560  46.320  22.030  1.00  0.00            
ATOM    784  CA  HIS    51      41.790  48.000  22.380  1.00  0.00            
ATOM    785  HA  HIS    51      42.680  48.440  21.940  1.00  0.00            
ATOM    786  CB  HIS    51      40.660  49.020  22.350  1.00  0.00            
ATOM    787  HB1 HIS    51      40.930  49.910  22.920  1.00  0.00            
ATOM    788  HB2 HIS    51      39.750  48.580  22.780  1.00  0.00            
ATOM    789  CG  HIS    51      40.220  49.410  20.970  1.00  0.00            
ATOM    790  ND1 HIS    51      40.700  50.500  20.230  1.00  0.00            
ATOM    791  CE1 HIS    51      39.940  50.610  19.150  1.00  0.00            
ATOM    792  HE1 HIS    51      39.930  51.490  18.540  1.00  0.00            
ATOM    793  NE2 HIS    51      38.990  49.650  19.160  1.00  0.00            
ATOM    794  HE2 HIS    51      38.270  49.530  18.460  1.00  0.00            
ATOM    795  CD2 HIS    51      39.170  48.860  20.270  1.00  0.00            
ATOM    796  HD2 HIS    51      38.490  48.060  20.530  1.00  0.00            
ATOM    797  C   HIS    51      42.320  47.800  23.790  1.00  0.00            
ATOM    798  O   HIS    51      41.690  47.020  24.500  1.00  0.00            
ATOM    799  N   ILE    52      43.460  48.380  24.190  1.00  0.00            
ATOM    800  H   ILE    52      43.960  49.120  23.700  1.00  0.00            
ATOM    801  CA  ILE    52      44.180  48.040  25.390  1.00  0.00            
ATOM    802  HA  ILE    52      43.480  47.570  26.090  1.00  0.00            
ATOM    803  CB  ILE    52      45.300  47.040  25.130  1.00  0.00            
ATOM    804  HB  ILE    52      46.040  47.670  24.630  1.00  0.00            
ATOM    805  CG2 ILE    52      45.910  46.520  26.430  1.00  0.00            
ATOM    806 1HG2 ILE    52      46.280  47.270  27.150  1.00  0.00            
ATOM    807 2HG2 ILE    52      45.250  45.800  26.890  1.00  0.00            
ATOM    808 3HG2 ILE    52      46.840  46.010  26.210  1.00  0.00            
ATOM    809  CG1 ILE    52      45.020  45.900  24.160  1.00  0.00            
ATOM    810 1HG1 ILE    52      44.700  46.210  23.160  1.00  0.00            
ATOM    811 2HG1 ILE    52      44.170  45.310  24.470  1.00  0.00            
ATOM    812  CD  ILE    52      46.180  44.990  23.750  1.00  0.00            
ATOM    813  HD1 ILE    52      46.940  45.640  23.310  1.00  0.00            
ATOM    814  HD2 ILE    52      46.560  44.440  24.600  1.00  0.00            
ATOM    815  HD3 ILE    52      45.890  44.420  22.870  1.00  0.00            
ATOM    816  C   ILE    52      44.760  49.250  26.110  1.00  0.00            
ATOM    817  O   ILE    52      45.490  49.970  25.430  1.00  0.00            
ATOM    818  N   LYS    53      44.560  49.440  27.420  1.00  0.00            
ATOM    819  H   LYS    53      44.100  48.730  27.970  1.00  0.00            
ATOM    820  CA  LYS    53      45.060  50.610  28.100  1.00  0.00            
ATOM    821  HA  LYS    53      45.100  51.440  27.380  1.00  0.00            
ATOM    822  CB  LYS    53      44.060  50.930  29.210  1.00  0.00            
ATOM    823  HB1 LYS    53      44.460  51.820  29.720  1.00  0.00            
ATOM    824  HB2 LYS    53      44.140  50.090  29.910  1.00  0.00            
ATOM    825  CG  LYS    53      42.620  51.190  28.810  1.00  0.00            
ATOM    826  HG1 LYS    53      42.010  51.350  29.700  1.00  0.00            
ATOM    827  HG2 LYS    53      42.180  50.360  28.270  1.00  0.00            
ATOM    828  CD  LYS    53      42.530  52.460  27.960  1.00  0.00            
ATOM    829  HD1 LYS    53      41.460  52.560  27.740  1.00  0.00            
ATOM    830  HD2 LYS    53      43.050  52.360  27.000  1.00  0.00            
ATOM    831  CE  LYS    53      43.040  53.710  28.660  1.00  0.00            
ATOM    832  HE1 LYS    53      44.130  53.690  28.690  1.00  0.00            
ATOM    833  HE2 LYS    53      42.650  53.760  29.680  1.00  0.00            
ATOM    834  NZ  LYS    53      42.720  54.890  27.850  1.00  0.00            
ATOM    835  HZ1 LYS    53      41.720  54.930  27.660  1.00  0.00            
ATOM    836  HZ2 LYS    53      42.900  55.770  28.310  1.00  0.00            
ATOM    837  HZ3 LYS    53      43.240  54.960  26.990  1.00  0.00            
ATOM    838  C   LYS    53      46.490  50.530  28.620  1.00  0.00            
ATOM    839  O   LYS    53      46.920  49.490  29.100  1.00  0.00            
ATOM    840  N   ILE    54      47.220  51.650  28.530  1.00  0.00            
ATOM    841  H   ILE    54      46.890  52.500  28.080  1.00  0.00            
ATOM    842  CA  ILE    54      48.470  51.780  29.230  1.00  0.00            
ATOM    843  HA  ILE    54      48.840  50.910  29.780  1.00  0.00            
ATOM    844  CB  ILE    54      49.530  51.980  28.150  1.00  0.00            
ATOM    845  HB  ILE    54      49.220  52.780  27.470  1.00  0.00            
ATOM    846  CG2 ILE    54      50.800  52.500  28.820  1.00  0.00            
ATOM    847 1HG2 ILE    54      50.620  53.480  29.270  1.00  0.00            
ATOM    848 2HG2 ILE    54      51.040  51.830  29.650  1.00  0.00            
ATOM    849 3HG2 ILE    54      51.670  52.590  28.170  1.00  0.00            
ATOM    850  CG1 ILE    54      49.980  50.800  27.300  1.00  0.00            
ATOM    851 1HG1 ILE    54      50.290  49.910  27.850  1.00  0.00            
ATOM    852 2HG1 ILE    54      50.830  51.060  26.670  1.00  0.00            
ATOM    853  CD  ILE    54      48.930  50.420  26.270  1.00  0.00            
ATOM    854  HD1 ILE    54      48.460  51.250  25.750  1.00  0.00            
ATOM    855  HD2 ILE    54      49.480  49.750  25.620  1.00  0.00            
ATOM    856  HD3 ILE    54      48.120  49.850  26.720  1.00  0.00            
ATOM    857  C   ILE    54      48.370  52.960  30.190  1.00  0.00            
ATOM    858  O   ILE    54      47.880  54.000  29.760  1.00  0.00            
ATOM    859  N   GLN    55      48.860  52.840  31.420  1.00  0.00            
ATOM    860  H   GLN    55      49.250  51.930  31.660  1.00  0.00            
ATOM    861  CA  GLN    55      48.980  53.950  32.340  1.00  0.00            
ATOM    862  HA  GLN    55      48.320  54.760  32.030  1.00  0.00            
ATOM    863  CB  GLN    55      48.470  53.510  33.710  1.00  0.00            
ATOM    864  HB1 GLN    55      47.440  53.170  33.650  1.00  0.00            
ATOM    865  HB2 GLN    55      48.350  54.460  34.210  1.00  0.00            
ATOM    866  CG  GLN    55      49.410  52.580  34.480  1.00  0.00            
ATOM    867  HG1 GLN    55      50.300  53.190  34.660  1.00  0.00            
ATOM    868  HG2 GLN    55      49.620  51.650  33.950  1.00  0.00            
ATOM    869  CD  GLN    55      48.790  52.190  35.820  1.00  0.00            
ATOM    870  OE1 GLN    55      47.880  52.850  36.300  1.00  0.00            
ATOM    871  NE2 GLN    55      49.320  51.170  36.480  1.00  0.00            
ATOM    872 1HE2 GLN    55      50.000  50.550  36.080  1.00  0.00            
ATOM    873 2HE2 GLN    55      48.850  50.910  37.350  1.00  0.00            
ATOM    874  C   GLN    55      50.410  54.470  32.470  1.00  0.00            
ATOM    875  O   GLN    55      51.360  53.720  32.260  1.00  0.00            
ATOM    876  N   ASN    56      50.490  55.720  32.920  1.00  0.00            
ATOM    877  H   ASN    56      49.610  56.220  32.860  1.00  0.00            
ATOM    878  CA  ASN    56      51.740  56.430  33.120  1.00  0.00            
ATOM    879  HA  ASN    56      52.530  55.690  33.030  1.00  0.00            
ATOM    880  CB  ASN    56      51.870  57.450  31.990  1.00  0.00            
ATOM    881  HB1 ASN    56      50.900  57.920  31.800  1.00  0.00            
ATOM    882  HB2 ASN    56      52.010  56.970  31.020  1.00  0.00            
ATOM    883  CG  ASN    56      53.000  58.460  32.140  1.00  0.00            
ATOM    884  OD1 ASN    56      53.980  58.310  32.870  1.00  0.00            
ATOM    885  ND2 ASN    56      52.950  59.590  31.430  1.00  0.00            
ATOM    886 1HD2 ASN    56      52.140  59.770  30.860  1.00  0.00            
ATOM    887 2HD2 ASN    56      53.840  60.040  31.260  1.00  0.00            
ATOM    888  C   ASN    56      51.720  56.950  34.550  1.00  0.00            
ATOM    889  O   ASN    56      50.740  57.450  35.110  1.00  0.00            
ATOM    890  N   THR    57      52.820  56.690  35.280  1.00  0.00            
ATOM    891  H   THR    57      53.640  56.420  34.760  1.00  0.00            
ATOM    892  CA  THR    57      53.040  56.790  36.700  1.00  0.00            
ATOM    893  HA  THR    57      52.040  57.050  37.070  1.00  0.00            
ATOM    894  CB  THR    57      53.430  55.490  37.390  1.00  0.00            
ATOM    895  HB  THR    57      53.410  55.640  38.470  1.00  0.00            
ATOM    896  CG2 THR    57      52.470  54.320  37.140  1.00  0.00            
ATOM    897 1HG2 THR    57      52.590  53.490  37.830  1.00  0.00            
ATOM    898 2HG2 THR    57      51.440  54.650  37.230  1.00  0.00            
ATOM    899 3HG2 THR    57      52.710  53.940  36.140  1.00  0.00            
ATOM    900  OG1 THR    57      54.740  55.070  37.060  1.00  0.00            
ATOM    901  HG1 THR    57      54.470  54.430  36.400  1.00  0.00            
ATOM    902  C   THR    57      53.980  57.900  37.140  1.00  0.00            
ATOM    903  O   THR    57      54.170  58.100  38.340  1.00  0.00            
ATOM    904  N   GLY    58      54.420  58.710  36.160  1.00  0.00            
ATOM    905  H   GLY    58      54.150  58.550  35.190  1.00  0.00            
ATOM    906  CA  GLY    58      55.500  59.650  36.380  1.00  0.00            
ATOM    907  HA1 GLY    58      55.310  60.170  37.320  1.00  0.00            
ATOM    908  HA2 GLY    58      55.510  60.230  35.450  1.00  0.00            
ATOM    909  C   GLY    58      56.920  59.120  36.450  1.00  0.00            
ATOM    910  O   GLY    58      57.920  59.800  36.700  1.00  0.00            
ATOM    911  N   ASP    59      57.070  57.800  36.420  1.00  0.00            
ATOM    912  H   ASP    59      56.190  57.320  36.510  1.00  0.00            
ATOM    913  CA  ASP    59      58.300  57.040  36.540  1.00  0.00            
ATOM    914  HA  ASP    59      59.130  57.680  36.250  1.00  0.00            
ATOM    915  CB  ASP    59      58.580  56.630  37.980  1.00  0.00            
ATOM    916  HB1 ASP    59      57.960  55.790  38.280  1.00  0.00            
ATOM    917  HB2 ASP    59      58.400  57.510  38.600  1.00  0.00            
ATOM    918  CG  ASP    59      60.030  56.270  38.220  1.00  0.00            
ATOM    919  OD1 ASP    59      60.950  57.100  38.320  1.00  0.00            
ATOM    920  OD2 ASP    59      60.330  55.080  38.450  1.00  0.00            
ATOM    921  C   ASP    59      58.360  55.850  35.600  1.00  0.00            
ATOM    922  O   ASP    59      59.360  55.760  34.900  1.00  0.00            
ATOM    923  N   TYR    60      57.290  55.080  35.410  1.00  0.00            
ATOM    924  H   TYR    60      56.450  55.270  35.940  1.00  0.00            
ATOM    925  CA  TYR    60      57.230  53.920  34.550  1.00  0.00            
ATOM    926  HA  TYR    60      58.000  54.010  33.770  1.00  0.00            
ATOM    927  CB  TYR    60      57.610  52.670  35.330  1.00  0.00            
ATOM    928  HB1 TYR    60      58.620  52.800  35.730  1.00  0.00            
ATOM    929  HB2 TYR    60      57.650  51.850  34.600  1.00  0.00            
ATOM    930  CG  TYR    60      56.770  52.320  36.520  1.00  0.00            
ATOM    931  CD1 TYR    60      55.540  51.690  36.220  1.00  0.00            
ATOM    932  HD1 TYR    60      55.240  51.420  35.220  1.00  0.00            
ATOM    933  CE1 TYR    60      54.670  51.330  37.250  1.00  0.00            
ATOM    934  HE1 TYR    60      53.810  50.740  36.990  1.00  0.00            
ATOM    935  CZ  TYR    60      54.940  51.620  38.600  1.00  0.00            
ATOM    936  OH  TYR    60      54.050  51.290  39.580  1.00  0.00            
ATOM    937  HH  TYR    60      53.290  50.800  39.270  1.00  0.00            
ATOM    938  CE2 TYR    60      56.120  52.350  38.890  1.00  0.00            
ATOM    939  HE2 TYR    60      56.270  52.650  39.910  1.00  0.00            
ATOM    940  CD2 TYR    60      56.980  52.700  37.850  1.00  0.00            
ATOM    941  HD2 TYR    60      57.900  53.230  38.080  1.00  0.00            
ATOM    942  C   TYR    60      55.910  53.880  33.800  1.00  0.00            
ATOM    943  O   TYR    60      54.820  54.180  34.300  1.00  0.00            
ATOM    944  N   TYR    61      56.000  53.350  32.580  1.00  0.00            
ATOM    945  H   TYR    61      56.920  53.050  32.250  1.00  0.00            
ATOM    946  CA  TYR    61      54.810  52.950  31.850  1.00  0.00            
ATOM    947  HA  TYR    61      54.040  53.680  32.100  1.00  0.00            
ATOM    948  CB  TYR    61      55.080  53.180  30.360  1.00  0.00            
ATOM    949  HB1 TYR    61      54.400  52.510  29.830  1.00  0.00            
ATOM    950  HB2 TYR    61      56.090  52.820  30.190  1.00  0.00            
ATOM    951  CG  TYR    61      55.010  54.560  29.750  1.00  0.00            
ATOM    952  CD1 TYR    61      56.120  55.400  29.860  1.00  0.00            
ATOM    953  HD1 TYR    61      56.990  54.970  30.340  1.00  0.00            
ATOM    954  CE1 TYR    61      55.990  56.720  29.440  1.00  0.00            
ATOM    955  HE1 TYR    61      56.900  57.310  29.450  1.00  0.00            
ATOM    956  CZ  TYR    61      54.790  57.210  28.860  1.00  0.00            
ATOM    957  OH  TYR    61      54.890  58.410  28.220  1.00  0.00            
ATOM    958  HH  TYR    61      55.770  58.780  28.170  1.00  0.00            
ATOM    959  CE2 TYR    61      53.640  56.390  28.840  1.00  0.00            
ATOM    960  HE2 TYR    61      52.790  56.730  28.270  1.00  0.00            
ATOM    961  CD2 TYR    61      53.810  55.060  29.240  1.00  0.00            
ATOM    962  HD2 TYR    61      52.960  54.390  29.210  1.00  0.00            
ATOM    963  C   TYR    61      54.390  51.540  32.240  1.00  0.00            
ATOM    964  O   TYR    61      55.190  50.610  32.370  1.00  0.00            
ATOM    965  N   ASP    62      53.080  51.350  32.390  1.00  0.00            
ATOM    966  H   ASP    62      52.410  52.090  32.270  1.00  0.00            
ATOM    967  CA  ASP    62      52.550  50.050  32.760  1.00  0.00            
ATOM    968  HA  ASP    62      53.310  49.290  32.580  1.00  0.00            
ATOM    969  CB  ASP    62      52.370  50.140  34.270  1.00  0.00            
ATOM    970  HB1 ASP    62      51.870  51.080  34.500  1.00  0.00            
ATOM    971  HB2 ASP    62      53.320  50.280  34.790  1.00  0.00            
ATOM    972  CG  ASP    62      51.600  49.020  34.960  1.00  0.00            
ATOM    973  OD1 ASP    62      51.690  47.840  34.540  1.00  0.00            
ATOM    974  OD2 ASP    62      51.230  49.280  36.130  1.00  0.00            
ATOM    975  C   ASP    62      51.320  49.630  31.970  1.00  0.00            
ATOM    976  O   ASP    62      50.340  50.370  31.920  1.00  0.00            
ATOM    977  N   LEU    63      51.260  48.360  31.530  1.00  0.00            
ATOM    978  H   LEU    63      52.130  47.870  31.680  1.00  0.00            
ATOM    979  CA  LEU    63      50.170  47.670  30.890  1.00  0.00            
ATOM    980  HA  LEU    63      49.680  48.340  30.180  1.00  0.00            
ATOM    981  CB  LEU    63      50.910  46.580  30.100  1.00  0.00            
ATOM    982  HB1 LEU    63      51.090  45.740  30.770  1.00  0.00            
ATOM    983  HB2 LEU    63      51.860  46.940  29.730  1.00  0.00            
ATOM    984  CG  LEU    63      49.990  46.020  29.020  1.00  0.00            
ATOM    985  HG  LEU    63      49.070  45.520  29.360  1.00  0.00            
ATOM    986  CD1 LEU    63      49.540  47.010  27.940  1.00  0.00            
ATOM    987 1HD1 LEU    63      49.260  46.550  27.000  1.00  0.00            
ATOM    988 2HD1 LEU    63      48.620  47.500  28.260  1.00  0.00            
ATOM    989 3HD1 LEU    63      50.410  47.610  27.690  1.00  0.00            
ATOM    990  CD2 LEU    63      50.750  44.970  28.220  1.00  0.00            
ATOM    991 1HD2 LEU    63      50.930  44.190  28.960  1.00  0.00            
ATOM    992 2HD2 LEU    63      50.160  44.650  27.360  1.00  0.00            
ATOM    993 3HD2 LEU    63      51.700  45.410  27.920  1.00  0.00            
ATOM    994  C   LEU    63      49.090  47.150  31.810  1.00  0.00            
ATOM    995  O   LEU    63      48.140  46.480  31.400  1.00  0.00            
ATOM    996  N   TYR    64      49.160  47.530  33.090  1.00  0.00            
ATOM    997  H   TYR    64      50.050  47.980  33.240  1.00  0.00            
ATOM    998  CA  TYR    64      48.490  47.070  34.280  1.00  0.00            
ATOM    999  HA  TYR    64      48.980  47.590  35.110  1.00  0.00            
ATOM   1000  CB  TYR    64      47.000  47.370  34.110  1.00  0.00            
ATOM   1001  HB1 TYR    64      46.510  46.990  35.000  1.00  0.00            
ATOM   1002  HB2 TYR    64      46.620  46.820  33.260  1.00  0.00            
ATOM   1003  CG  TYR    64      46.550  48.800  33.980  1.00  0.00            
ATOM   1004  CD1 TYR    64      46.720  49.500  32.790  1.00  0.00            
ATOM   1005  HD1 TYR    64      47.210  49.070  31.920  1.00  0.00            
ATOM   1006  CE1 TYR    64      46.360  50.850  32.650  1.00  0.00            
ATOM   1007  HE1 TYR    64      46.350  51.310  31.680  1.00  0.00            
ATOM   1008  CZ  TYR    64      45.600  51.380  33.720  1.00  0.00            
ATOM   1009  OH  TYR    64      44.970  52.580  33.510  1.00  0.00            
ATOM   1010  HH  TYR    64      45.310  53.120  32.800  1.00  0.00            
ATOM   1011  CE2 TYR    64      45.300  50.680  34.910  1.00  0.00            
ATOM   1012  HE2 TYR    64      44.680  51.160  35.650  1.00  0.00            
ATOM   1013  CD2 TYR    64      45.960  49.460  35.070  1.00  0.00            
ATOM   1014  HD2 TYR    64      45.760  48.790  35.890  1.00  0.00            
ATOM   1015  C   TYR    64      48.820  45.590  34.420  1.00  0.00            
ATOM   1016  O   TYR    64      47.990  44.680  34.350  1.00  0.00            
ATOM   1017  N   GLY    65      50.100  45.270  34.610  1.00  0.00            
ATOM   1018  H   GLY    65      50.780  45.970  34.870  1.00  0.00            
ATOM   1019  CA  GLY    65      50.710  43.980  34.760  1.00  0.00            
ATOM   1020  HA1 GLY    65      51.030  43.640  33.780  1.00  0.00            
ATOM   1021  HA2 GLY    65      50.070  43.180  35.140  1.00  0.00            
ATOM   1022  C   GLY    65      51.900  43.960  35.720  1.00  0.00            
ATOM   1023  O   GLY    65      52.230  44.930  36.370  1.00  0.00            
ATOM   1024  N   GLY    66      52.500  42.770  35.840  1.00  0.00            
ATOM   1025  H   GLY    66      52.260  41.990  35.240  1.00  0.00            
ATOM   1026  CA  GLY    66      53.480  42.550  36.880  1.00  0.00            
ATOM   1027  HA1 GLY    66      53.590  41.480  37.030  1.00  0.00            
ATOM   1028  HA2 GLY    66      53.090  42.970  37.820  1.00  0.00            
ATOM   1029  C   GLY    66      54.870  43.130  36.660  1.00  0.00            
ATOM   1030  O   GLY    66      55.610  43.210  37.640  1.00  0.00            
ATOM   1031  N   GLU    67      55.190  43.610  35.450  1.00  0.00            
ATOM   1032  H   GLU    67      54.440  43.590  34.760  1.00  0.00            
ATOM   1033  CA  GLU    67      56.450  44.200  35.070  1.00  0.00            
ATOM   1034  HA  GLU    67      56.950  44.240  36.040  1.00  0.00            
ATOM   1035  CB  GLU    67      57.200  43.390  34.030  1.00  0.00            
ATOM   1036  HB1 GLU    67      57.490  42.440  34.500  1.00  0.00            
ATOM   1037  HB2 GLU    67      58.100  43.970  33.810  1.00  0.00            
ATOM   1038  CG  GLU    67      56.440  43.080  32.750  1.00  0.00            
ATOM   1039  HG1 GLU    67      57.120  42.750  31.960  1.00  0.00            
ATOM   1040  HG2 GLU    67      55.830  43.910  32.390  1.00  0.00            
ATOM   1041  CD  GLU    67      55.460  41.910  32.910  1.00  0.00            
ATOM   1042  OE1 GLU    67      55.770  40.710  32.720  1.00  0.00            
ATOM   1043  OE2 GLU    67      54.320  42.220  33.320  1.00  0.00            
ATOM   1044  C   GLU    67      56.420  45.670  34.630  1.00  0.00            
ATOM   1045  O   GLU    67      55.350  46.130  34.250  1.00  0.00            
ATOM   1046  N   LYS    68      57.550  46.350  34.790  1.00  0.00            
ATOM   1047  H   LYS    68      58.350  45.800  35.050  1.00  0.00            
ATOM   1048  CA  LYS    68      57.670  47.790  34.610  1.00  0.00            
ATOM   1049  HA  LYS    68      56.680  48.200  34.460  1.00  0.00            
ATOM   1050  CB  LYS    68      58.220  48.480  35.850  1.00  0.00            
ATOM   1051  HB1 LYS    68      58.350  49.520  35.530  1.00  0.00            
ATOM   1052  HB2 LYS    68      59.210  48.080  36.020  1.00  0.00            
ATOM   1053  CG  LYS    68      57.400  48.490  37.140  1.00  0.00            
ATOM   1054  HG1 LYS    68      56.880  47.540  37.220  1.00  0.00            
ATOM   1055  HG2 LYS    68      56.540  49.160  37.090  1.00  0.00            
ATOM   1056  CD  LYS    68      58.210  48.860  38.380  1.00  0.00            
ATOM   1057  HD1 LYS    68      59.000  48.120  38.260  1.00  0.00            
ATOM   1058  HD2 LYS    68      57.600  48.690  39.260  1.00  0.00            
ATOM   1059  CE  LYS    68      58.620  50.330  38.450  1.00  0.00            
ATOM   1060  HE1 LYS    68      57.890  50.840  39.070  1.00  0.00            
ATOM   1061  HE2 LYS    68      58.610  50.700  37.430  1.00  0.00            
ATOM   1062  NZ  LYS    68      59.950  50.470  39.060  1.00  0.00            
ATOM   1063  HZ1 LYS    68      60.320  51.400  38.930  1.00  0.00            
ATOM   1064  HZ2 LYS    68      59.920  50.400  40.070  1.00  0.00            
ATOM   1065  HZ3 LYS    68      60.620  49.810  38.680  1.00  0.00            
ATOM   1066  C   LYS    68      58.600  48.160  33.450  1.00  0.00            
ATOM   1067  O   LYS    68      59.530  47.440  33.100  1.00  0.00            
ATOM   1068  N   PHE    69      58.430  49.360  32.910  1.00  0.00            
ATOM   1069  H   PHE    69      57.720  49.950  33.330  1.00  0.00            
ATOM   1070  CA  PHE    69      58.940  49.760  31.620  1.00  0.00            
ATOM   1071  HA  PHE    69      59.870  49.260  31.300  1.00  0.00            
ATOM   1072  CB  PHE    69      57.940  49.450  30.520  1.00  0.00            
ATOM   1073  HB1 PHE    69      58.360  49.830  29.580  1.00  0.00            
ATOM   1074  HB2 PHE    69      57.010  50.020  30.600  1.00  0.00            
ATOM   1075  CG  PHE    69      57.550  48.000  30.340  1.00  0.00            
ATOM   1076  CD1 PHE    69      58.430  47.080  29.750  1.00  0.00            
ATOM   1077  HD1 PHE    69      59.370  47.330  29.270  1.00  0.00            
ATOM   1078  CE1 PHE    69      58.030  45.750  29.600  1.00  0.00            
ATOM   1079  HE1 PHE    69      58.750  45.050  29.200  1.00  0.00            
ATOM   1080  CZ  PHE    69      56.780  45.300  30.040  1.00  0.00            
ATOM   1081  HZ  PHE    69      56.460  44.280  29.890  1.00  0.00            
ATOM   1082  CE2 PHE    69      55.940  46.260  30.620  1.00  0.00            
ATOM   1083  HE2 PHE    69      55.000  45.930  31.020  1.00  0.00            
ATOM   1084  CD2 PHE    69      56.290  47.610  30.790  1.00  0.00            
ATOM   1085  HD2 PHE    69      55.600  48.290  31.270  1.00  0.00            
ATOM   1086  C   PHE    69      59.250  51.240  31.720  1.00  0.00            
ATOM   1087  O   PHE    69      58.410  51.980  32.230  1.00  0.00            
ATOM   1088  N   ALA    70      60.440  51.710  31.310  1.00  0.00            
ATOM   1089  H   ALA    70      61.200  51.080  31.080  1.00  0.00            
ATOM   1090  CA  ALA    70      60.790  53.110  31.440  1.00  0.00            
ATOM   1091  HA  ALA    70      60.570  53.340  32.470  1.00  0.00            
ATOM   1092  CB  ALA    70      62.300  53.210  31.250  1.00  0.00            
ATOM   1093  HB1 ALA    70      62.730  52.340  31.760  1.00  0.00            
ATOM   1094  HB2 ALA    70      62.560  53.280  30.200  1.00  0.00            
ATOM   1095  HB3 ALA    70      62.660  54.060  31.830  1.00  0.00            
ATOM   1096  C   ALA    70      59.940  53.920  30.470  1.00  0.00            
ATOM   1097  O   ALA    70      59.680  55.090  30.720  1.00  0.00            
ATOM   1098  N   THR    71      59.450  53.410  29.330  1.00  0.00            
ATOM   1099  H   THR    71      59.830  52.520  29.070  1.00  0.00            
ATOM   1100  CA  THR    71      58.720  54.110  28.290  1.00  0.00            
ATOM   1101  HA  THR    71      58.290  55.060  28.610  1.00  0.00            
ATOM   1102  CB  THR    71      59.680  54.580  27.210  1.00  0.00            
ATOM   1103  HB  THR    71      59.120  54.990  26.360  1.00  0.00            
ATOM   1104  CG2 THR    71      60.600  55.670  27.720  1.00  0.00            
ATOM   1105 1HG2 THR    71      61.280  55.280  28.490  1.00  0.00            
ATOM   1106 2HG2 THR    71      61.210  56.060  26.910  1.00  0.00            
ATOM   1107 3HG2 THR    71      60.040  56.540  28.070  1.00  0.00            
ATOM   1108  OG1 THR    71      60.440  53.480  26.730  1.00  0.00            
ATOM   1109  HG1 THR    71      61.230  53.790  26.300  1.00  0.00            
ATOM   1110  C   THR    71      57.600  53.250  27.710  1.00  0.00            
ATOM   1111  O   THR    71      57.600  52.020  27.710  1.00  0.00            
ATOM   1112  N   LEU    72      56.750  53.910  26.920  1.00  0.00            
ATOM   1113  H   LEU    72      56.840  54.920  26.900  1.00  0.00            
ATOM   1114  CA  LEU    72      55.850  53.260  25.990  1.00  0.00            
ATOM   1115  HA  LEU    72      55.270  52.490  26.500  1.00  0.00            
ATOM   1116  CB  LEU    72      54.870  54.250  25.360  1.00  0.00            
ATOM   1117  HB1 LEU    72      55.200  54.580  24.370  1.00  0.00            
ATOM   1118  HB2 LEU    72      54.900  55.180  25.940  1.00  0.00            
ATOM   1119  CG  LEU    72      53.430  53.750  25.370  1.00  0.00            
ATOM   1120  HG  LEU    72      53.130  53.580  26.400  1.00  0.00            
ATOM   1121  CD1 LEU    72      52.500  54.890  24.960  1.00  0.00            
ATOM   1122 1HD1 LEU    72      52.650  55.020  23.890  1.00  0.00            
ATOM   1123 2HD1 LEU    72      51.460  54.650  25.200  1.00  0.00            
ATOM   1124 3HD1 LEU    72      52.740  55.780  25.540  1.00  0.00            
ATOM   1125  CD2 LEU    72      53.100  52.440  24.660  1.00  0.00            
ATOM   1126 1HD2 LEU    72      53.390  52.530  23.620  1.00  0.00            
ATOM   1127 2HD2 LEU    72      53.590  51.600  25.160  1.00  0.00            
ATOM   1128 3HD2 LEU    72      52.010  52.340  24.690  1.00  0.00            
ATOM   1129  C   LEU    72      56.570  52.570  24.850  1.00  0.00            
ATOM   1130  O   LEU    72      56.200  51.460  24.430  1.00  0.00            
ATOM   1131  N   ALA    73      57.610  53.150  24.250  1.00  0.00            
ATOM   1132  H   ALA    73      57.850  54.110  24.430  1.00  0.00            
ATOM   1133  CA  ALA    73      58.450  52.510  23.250  1.00  0.00            
ATOM   1134  HA  ALA    73      57.780  52.210  22.460  1.00  0.00            
ATOM   1135  CB  ALA    73      59.450  53.510  22.690  1.00  0.00            
ATOM   1136  HB1 ALA    73      58.920  54.460  22.750  1.00  0.00            
ATOM   1137  HB2 ALA    73      60.390  53.580  23.230  1.00  0.00            
ATOM   1138  HB3 ALA    73      59.760  53.200  21.680  1.00  0.00            
ATOM   1139  C   ALA    73      59.030  51.180  23.740  1.00  0.00            
ATOM   1140  O   ALA    73      58.940  50.260  22.950  1.00  0.00            
ATOM   1141  N   GLU    74      59.600  51.130  24.940  1.00  0.00            
ATOM   1142  H   GLU    74      59.700  51.980  25.490  1.00  0.00            
ATOM   1143  CA  GLU    74      60.090  49.910  25.540  1.00  0.00            
ATOM   1144  HA  GLU    74      60.740  49.410  24.810  1.00  0.00            
ATOM   1145  CB  GLU    74      60.910  50.330  26.760  1.00  0.00            
ATOM   1146  HB1 GLU    74      60.230  50.980  27.320  1.00  0.00            
ATOM   1147  HB2 GLU    74      61.780  50.880  26.420  1.00  0.00            
ATOM   1148  CG  GLU    74      61.330  49.170  27.660  1.00  0.00            
ATOM   1149  HG1 GLU    74      61.970  48.450  27.150  1.00  0.00            
ATOM   1150  HG2 GLU    74      60.400  48.660  27.910  1.00  0.00            
ATOM   1151  CD  GLU    74      62.120  49.700  28.850  1.00  0.00            
ATOM   1152  OE1 GLU    74      62.010  49.150  29.970  1.00  0.00            
ATOM   1153  OE2 GLU    74      62.900  50.660  28.730  1.00  0.00            
ATOM   1154  C   GLU    74      59.000  48.880  25.840  1.00  0.00            
ATOM   1155  O   GLU    74      59.230  47.680  25.730  1.00  0.00            
ATOM   1156  N   LEU    75      57.790  49.240  26.270  1.00  0.00            
ATOM   1157  H   LEU    75      57.560  50.190  26.480  1.00  0.00            
ATOM   1158  CA  LEU    75      56.690  48.320  26.480  1.00  0.00            
ATOM   1159  HA  LEU    75      57.050  47.510  27.120  1.00  0.00            
ATOM   1160  CB  LEU    75      55.510  49.140  26.980  1.00  0.00            
ATOM   1161  HB1 LEU    75      55.340  49.950  26.270  1.00  0.00            
ATOM   1162  HB2 LEU    75      55.810  49.580  27.940  1.00  0.00            
ATOM   1163  CG  LEU    75      54.210  48.470  27.400  1.00  0.00            
ATOM   1164  HG  LEU    75      54.520  47.460  27.690  1.00  0.00            
ATOM   1165  CD1 LEU    75      53.500  49.130  28.580  1.00  0.00            
ATOM   1166 1HD1 LEU    75      52.590  48.610  28.880  1.00  0.00            
ATOM   1167 2HD1 LEU    75      54.090  49.180  29.500  1.00  0.00            
ATOM   1168 3HD1 LEU    75      53.250  50.170  28.320  1.00  0.00            
ATOM   1169  CD2 LEU    75      53.320  48.410  26.170  1.00  0.00            
ATOM   1170 1HD2 LEU    75      52.960  49.420  26.000  1.00  0.00            
ATOM   1171 2HD2 LEU    75      53.910  48.010  25.340  1.00  0.00            
ATOM   1172 3HD2 LEU    75      52.520  47.690  26.330  1.00  0.00            
ATOM   1173  C   LEU    75      56.320  47.650  25.170  1.00  0.00            
ATOM   1174  O   LEU    75      56.010  46.460  25.170  1.00  0.00            
ATOM   1175  N   VAL    76      56.250  48.320  24.020  1.00  0.00            
ATOM   1176  H   VAL    76      56.420  49.310  24.170  1.00  0.00            
ATOM   1177  CA  VAL    76      55.830  47.700  22.780  1.00  0.00            
ATOM   1178  HA  VAL    76      55.040  46.980  22.970  1.00  0.00            
ATOM   1179  CB  VAL    76      55.000  48.620  21.900  1.00  0.00            
ATOM   1180  HB  VAL    76      54.530  48.150  21.040  1.00  0.00            
ATOM   1181  CG1 VAL    76      53.770  49.210  22.570  1.00  0.00            
ATOM   1182 1HG1 VAL    76      53.300  49.800  21.780  1.00  0.00            
ATOM   1183 2HG1 VAL    76      53.120  48.400  22.880  1.00  0.00            
ATOM   1184 3HG1 VAL    76      54.120  49.780  23.430  1.00  0.00            
ATOM   1185  CG2 VAL    76      55.810  49.780  21.300  1.00  0.00            
ATOM   1186 1HG2 VAL    76      56.220  50.440  22.070  1.00  0.00            
ATOM   1187 2HG2 VAL    76      56.690  49.350  20.800  1.00  0.00            
ATOM   1188 3HG2 VAL    76      55.120  50.290  20.630  1.00  0.00            
ATOM   1189  C   VAL    76      56.890  46.860  22.070  1.00  0.00            
ATOM   1190  O   VAL    76      56.550  45.820  21.500  1.00  0.00            
ATOM   1191  N   GLN    77      58.190  47.170  22.190  1.00  0.00            
ATOM   1192  H   GLN    77      58.440  48.070  22.580  1.00  0.00            
ATOM   1193  CA  GLN    77      59.280  46.340  21.740  1.00  0.00            
ATOM   1194  HA  GLN    77      59.120  46.100  20.690  1.00  0.00            
ATOM   1195  CB  GLN    77      60.510  47.220  21.920  1.00  0.00            
ATOM   1196  HB1 GLN    77      60.450  47.490  22.970  1.00  0.00            
ATOM   1197  HB2 GLN    77      60.530  48.180  21.390  1.00  0.00            
ATOM   1198  CG  GLN    77      61.820  46.480  21.600  1.00  0.00            
ATOM   1199  HG1 GLN    77      61.790  45.530  22.120  1.00  0.00            
ATOM   1200  HG2 GLN    77      62.730  46.940  22.010  1.00  0.00            
ATOM   1201  CD  GLN    77      62.070  46.170  20.140  1.00  0.00            
ATOM   1202  OE1 GLN    77      61.430  46.790  19.280  1.00  0.00            
ATOM   1203  NE2 GLN    77      63.040  45.320  19.770  1.00  0.00            
ATOM   1204 1HE2 GLN    77      63.610  44.890  20.490  1.00  0.00            
ATOM   1205 2HE2 GLN    77      63.280  45.200  18.800  1.00  0.00            
ATOM   1206  C   GLN    77      59.290  45.010  22.480  1.00  0.00            
ATOM   1207  O   GLN    77      59.500  43.980  21.840  1.00  0.00            
ATOM   1208  N   TYR    78      59.130  44.970  23.800  1.00  0.00            
ATOM   1209  H   TYR    78      58.770  45.740  24.360  1.00  0.00            
ATOM   1210  CA  TYR    78      59.190  43.800  24.650  1.00  0.00            
ATOM   1211  HA  TYR    78      60.220  43.480  24.500  1.00  0.00            
ATOM   1212  CB  TYR    78      58.980  44.310  26.070  1.00  0.00            
ATOM   1213  HB1 TYR    78      58.030  44.820  26.140  1.00  0.00            
ATOM   1214  HB2 TYR    78      59.800  45.000  26.240  1.00  0.00            
ATOM   1215  CG  TYR    78      59.100  43.370  27.250  1.00  0.00            
ATOM   1216  CD1 TYR    78      57.980  42.580  27.580  1.00  0.00            
ATOM   1217  HD1 TYR    78      56.980  42.830  27.260  1.00  0.00            
ATOM   1218  CE1 TYR    78      58.080  41.480  28.440  1.00  0.00            
ATOM   1219  HE1 TYR    78      57.200  40.920  28.710  1.00  0.00            
ATOM   1220  CZ  TYR    78      59.310  41.170  29.040  1.00  0.00            
ATOM   1221  OH  TYR    78      59.450  40.190  29.980  1.00  0.00            
ATOM   1222  HH  TYR    78      58.670  39.630  29.990  1.00  0.00            
ATOM   1223  CE2 TYR    78      60.410  41.990  28.720  1.00  0.00            
ATOM   1224  HE2 TYR    78      61.390  41.810  29.120  1.00  0.00            
ATOM   1225  CD2 TYR    78      60.350  43.030  27.780  1.00  0.00            
ATOM   1226  HD2 TYR    78      61.280  43.470  27.480  1.00  0.00            
ATOM   1227  C   TYR    78      58.170  42.710  24.360  1.00  0.00            
ATOM   1228  O   TYR    78      58.420  41.510  24.390  1.00  0.00            
ATOM   1229  N   TYR    79      56.970  43.110  23.940  1.00  0.00            
ATOM   1230  H   TYR    79      56.870  44.100  23.760  1.00  0.00            
ATOM   1231  CA  TYR    79      55.780  42.370  23.570  1.00  0.00            
ATOM   1232  HA  TYR    79      55.980  41.390  24.010  1.00  0.00            
ATOM   1233  CB  TYR    79      54.540  42.920  24.290  1.00  0.00            
ATOM   1234  HB1 TYR    79      53.720  42.400  23.810  1.00  0.00            
ATOM   1235  HB2 TYR    79      54.420  43.990  24.120  1.00  0.00            
ATOM   1236  CG  TYR    79      54.440  42.670  25.760  1.00  0.00            
ATOM   1237  CD1 TYR    79      54.590  41.350  26.210  1.00  0.00            
ATOM   1238  HD1 TYR    79      54.750  40.540  25.510  1.00  0.00            
ATOM   1239  CE1 TYR    79      54.490  41.050  27.570  1.00  0.00            
ATOM   1240  HE1 TYR    79      54.610  40.010  27.860  1.00  0.00            
ATOM   1241  CZ  TYR    79      54.190  42.100  28.480  1.00  0.00            
ATOM   1242  OH  TYR    79      54.080  41.830  29.820  1.00  0.00            
ATOM   1243  HH  TYR    79      53.870  42.660  30.230  1.00  0.00            
ATOM   1244  CE2 TYR    79      53.980  43.420  28.050  1.00  0.00            
ATOM   1245  HE2 TYR    79      53.770  44.210  28.740  1.00  0.00            
ATOM   1246  CD2 TYR    79      54.170  43.690  26.690  1.00  0.00            
ATOM   1247  HD2 TYR    79      54.100  44.710  26.350  1.00  0.00            
ATOM   1248  C   TYR    79      55.650  42.240  22.050  1.00  0.00            
ATOM   1249  O   TYR    79      54.650  41.820  21.470  1.00  0.00            
ATOM   1250  N   MET    80      56.700  42.670  21.370  1.00  0.00            
ATOM   1251  H   MET    80      57.440  43.160  21.840  1.00  0.00            
ATOM   1252  CA  MET    80      56.910  42.480  19.940  1.00  0.00            
ATOM   1253  HA  MET    80      56.020  42.030  19.510  1.00  0.00            
ATOM   1254  CB  MET    80      57.140  43.810  19.230  1.00  0.00            
ATOM   1255  HB1 MET    80      58.060  44.180  19.690  1.00  0.00            
ATOM   1256  HB2 MET    80      56.320  44.510  19.370  1.00  0.00            
ATOM   1257  CG  MET    80      57.230  43.770  17.710  1.00  0.00            
ATOM   1258  HG1 MET    80      56.270  43.460  17.300  1.00  0.00            
ATOM   1259  HG2 MET    80      57.940  42.980  17.480  1.00  0.00            
ATOM   1260  SD  MET    80      57.550  45.360  16.910  1.00  0.00            
ATOM   1261  CE  MET    80      59.300  45.780  17.100  1.00  0.00            
ATOM   1262  HE1 MET    80      59.880  45.020  16.580  1.00  0.00            
ATOM   1263  HE2 MET    80      59.530  46.730  16.630  1.00  0.00            
ATOM   1264  HE3 MET    80      59.520  45.710  18.160  1.00  0.00            
ATOM   1265  C   MET    80      58.040  41.490  19.740  1.00  0.00            
ATOM   1266  O   MET    80      57.950  40.590  18.910  1.00  0.00            
ATOM   1267  N   GLU    81      59.150  41.570  20.480  1.00  0.00            
ATOM   1268  H   GLU    81      59.270  42.420  21.010  1.00  0.00            
ATOM   1269  CA  GLU    81      60.190  40.570  20.580  1.00  0.00            
ATOM   1270  HA  GLU    81      60.510  40.240  19.600  1.00  0.00            
ATOM   1271  CB  GLU    81      61.350  41.120  21.410  1.00  0.00            
ATOM   1272  HB1 GLU    81      61.070  40.930  22.450  1.00  0.00            
ATOM   1273  HB2 GLU    81      61.460  42.160  21.100  1.00  0.00            
ATOM   1274  CG  GLU    81      62.670  40.400  21.100  1.00  0.00            
ATOM   1275  HG1 GLU    81      62.910  40.730  20.090  1.00  0.00            
ATOM   1276  HG2 GLU    81      62.560  39.330  20.980  1.00  0.00            
ATOM   1277  CD  GLU    81      63.860  40.700  21.990  1.00  0.00            
ATOM   1278  OE1 GLU    81      64.680  39.770  22.070  1.00  0.00            
ATOM   1279  OE2 GLU    81      63.930  41.760  22.660  1.00  0.00            
ATOM   1280  C   GLU    81      59.670  39.320  21.280  1.00  0.00            
ATOM   1281  O   GLU    81      60.040  38.240  20.820  1.00  0.00            
ATOM   1282  N   HIS    82      58.820  39.280  22.310  1.00  0.00            
ATOM   1283  H   HIS    82      58.510  40.150  22.710  1.00  0.00            
ATOM   1284  CA  HIS    82      58.240  38.120  22.940  1.00  0.00            
ATOM   1285  HA  HIS    82      58.960  37.320  22.740  1.00  0.00            
ATOM   1286  CB  HIS    82      58.210  38.330  24.450  1.00  0.00            
ATOM   1287  HB1 HIS    82      57.850  37.460  25.000  1.00  0.00            
ATOM   1288  HB2 HIS    82      57.570  39.180  24.600  1.00  0.00            
ATOM   1289  CG  HIS    82      59.510  38.530  25.180  1.00  0.00            
ATOM   1290  ND1 HIS    82      59.850  39.660  25.890  1.00  0.00            
ATOM   1291  HD1 HIS    82      59.250  40.480  25.940  1.00  0.00            
ATOM   1292  CE1 HIS    82      61.070  39.540  26.420  1.00  0.00            
ATOM   1293  HE1 HIS    82      61.610  40.260  27.030  1.00  0.00            
ATOM   1294  NE2 HIS    82      61.570  38.350  26.070  1.00  0.00            
ATOM   1295  CD2 HIS    82      60.620  37.710  25.280  1.00  0.00            
ATOM   1296  HD2 HIS    82      60.770  36.800  24.720  1.00  0.00            
ATOM   1297  C   HIS    82      56.950  37.820  22.190  1.00  0.00            
ATOM   1298  O   HIS    82      56.170  38.710  21.890  1.00  0.00            
ATOM   1299  N   HIS    83      56.680  36.530  21.990  1.00  0.00            
ATOM   1300  H   HIS    83      57.400  35.940  22.400  1.00  0.00            
ATOM   1301  CA  HIS    83      55.530  35.900  21.390  1.00  0.00            
ATOM   1302  HA  HIS    83      54.890  36.670  20.960  1.00  0.00            
ATOM   1303  CB  HIS    83      55.980  34.930  20.290  1.00  0.00            
ATOM   1304  HB1 HIS    83      56.420  34.090  20.830  1.00  0.00            
ATOM   1305  HB2 HIS    83      56.580  35.370  19.500  1.00  0.00            
ATOM   1306  CG  HIS    83      54.770  34.540  19.480  1.00  0.00            
ATOM   1307  ND1 HIS    83      54.220  33.270  19.400  1.00  0.00            
ATOM   1308  CE1 HIS    83      53.200  33.280  18.530  1.00  0.00            
ATOM   1309  HE1 HIS    83      52.550  32.440  18.340  1.00  0.00            
ATOM   1310  NE2 HIS    83      53.000  34.570  18.200  1.00  0.00            
ATOM   1311  HE2 HIS    83      52.180  34.830  17.670  1.00  0.00            
ATOM   1312  CD2 HIS    83      53.940  35.380  18.780  1.00  0.00            
ATOM   1313  HD2 HIS    83      53.970  36.460  18.630  1.00  0.00            
ATOM   1314  C   HIS    83      54.750  35.210  22.500  1.00  0.00            
ATOM   1315  O   HIS    83      55.370  34.700  23.440  1.00  0.00            
ATOM   1316  N   GLY    84      53.430  35.110  22.420  1.00  0.00            
ATOM   1317  H   GLY    84      52.950  35.600  21.670  1.00  0.00            
ATOM   1318  CA  GLY    84      52.600  34.280  23.270  1.00  0.00            
ATOM   1319  HA1 GLY    84      52.880  33.220  23.250  1.00  0.00            
ATOM   1320  HA2 GLY    84      51.600  34.400  22.840  1.00  0.00            
ATOM   1321  C   GLY    84      52.440  34.850  24.670  1.00  0.00            
ATOM   1322  O   GLY    84      51.550  34.380  25.370  1.00  0.00            
ATOM   1323  N   GLN    85      53.290  35.740  25.170  1.00  0.00            
ATOM   1324  H   GLN    85      54.010  36.140  24.580  1.00  0.00            
ATOM   1325  CA  GLN    85      53.420  36.240  26.520  1.00  0.00            
ATOM   1326  HA  GLN    85      53.420  35.400  27.200  1.00  0.00            
ATOM   1327  CB  GLN    85      54.830  36.850  26.650  1.00  0.00            
ATOM   1328  HB1 GLN    85      54.950  37.820  26.170  1.00  0.00            
ATOM   1329  HB2 GLN    85      55.440  36.190  26.040  1.00  0.00            
ATOM   1330  CG  GLN    85      55.330  36.690  28.080  1.00  0.00            
ATOM   1331  HG1 GLN    85      55.240  35.660  28.440  1.00  0.00            
ATOM   1332  HG2 GLN    85      54.680  37.320  28.700  1.00  0.00            
ATOM   1333  CD  GLN    85      56.770  37.170  28.210  1.00  0.00            
ATOM   1334  OE1 GLN    85      57.060  38.180  28.840  1.00  0.00            
ATOM   1335  NE2 GLN    85      57.710  36.380  27.690  1.00  0.00            
ATOM   1336 1HE2 GLN    85      57.510  35.490  27.260  1.00  0.00            
ATOM   1337 2HE2 GLN    85      58.660  36.710  27.840  1.00  0.00            
ATOM   1338  C   GLN    85      52.380  37.280  26.880  1.00  0.00            
ATOM   1339  O   GLN    85      52.010  37.420  28.050  1.00  0.00            
ATOM   1340  N   LEU    86      51.830  38.010  25.920  1.00  0.00            
ATOM   1341  H   LEU    86      52.130  37.910  24.960  1.00  0.00            
ATOM   1342  CA  LEU    86      50.700  38.910  26.070  1.00  0.00            
ATOM   1343  HA  LEU    86      50.600  39.310  27.080  1.00  0.00            
ATOM   1344  CB  LEU    86      51.020  40.100  25.170  1.00  0.00            
ATOM   1345  HB1 LEU    86      51.180  39.860  24.120  1.00  0.00            
ATOM   1346  HB2 LEU    86      51.960  40.540  25.510  1.00  0.00            
ATOM   1347  CG  LEU    86      49.920  41.160  25.190  1.00  0.00            
ATOM   1348  HG  LEU    86      49.010  40.760  24.750  1.00  0.00            
ATOM   1349  CD1 LEU    86      49.590  41.740  26.560  1.00  0.00            
ATOM   1350 1HD1 LEU    86      50.500  41.970  27.110  1.00  0.00            
ATOM   1351 2HD1 LEU    86      48.880  42.570  26.520  1.00  0.00            
ATOM   1352 3HD1 LEU    86      49.020  40.950  27.030  1.00  0.00            
ATOM   1353  CD2 LEU    86      50.300  42.390  24.350  1.00  0.00            
ATOM   1354 1HD2 LEU    86      50.320  42.080  23.300  1.00  0.00            
ATOM   1355 2HD2 LEU    86      49.440  43.040  24.300  1.00  0.00            
ATOM   1356 3HD2 LEU    86      51.200  42.850  24.770  1.00  0.00            
ATOM   1357  C   LEU    86      49.410  38.180  25.730  1.00  0.00            
ATOM   1358  O   LEU    86      49.090  37.870  24.580  1.00  0.00            
ATOM   1359  N   LYS    87      48.620  38.050  26.800  1.00  0.00            
ATOM   1360  H   LYS    87      48.990  38.400  27.670  1.00  0.00            
ATOM   1361  CA  LYS    87      47.390  37.290  26.840  1.00  0.00            
ATOM   1362  HA  LYS    87      47.170  36.960  25.820  1.00  0.00            
ATOM   1363  CB  LYS    87      47.490  36.060  27.740  1.00  0.00            
ATOM   1364  HB1 LYS    87      46.570  35.600  27.380  1.00  0.00            
ATOM   1365  HB2 LYS    87      47.330  36.270  28.800  1.00  0.00            
ATOM   1366  CG  LYS    87      48.560  35.030  27.440  1.00  0.00            
ATOM   1367  HG1 LYS    87      49.470  35.510  27.780  1.00  0.00            
ATOM   1368  HG2 LYS    87      48.670  34.790  26.380  1.00  0.00            
ATOM   1369  CD  LYS    87      48.420  33.710  28.210  1.00  0.00            
ATOM   1370  HD1 LYS    87      47.420  33.330  28.010  1.00  0.00            
ATOM   1371  HD2 LYS    87      48.360  33.960  29.270  1.00  0.00            
ATOM   1372  CE  LYS    87      49.450  32.640  27.850  1.00  0.00            
ATOM   1373  HE1 LYS    87      49.150  32.340  26.840  1.00  0.00            
ATOM   1374  HE2 LYS    87      49.400  31.710  28.400  1.00  0.00            
ATOM   1375  NZ  LYS    87      50.830  33.120  27.720  1.00  0.00            
ATOM   1376  HZ1 LYS    87      50.890  33.700  26.890  1.00  0.00            
ATOM   1377  HZ2 LYS    87      51.100  33.620  28.550  1.00  0.00            
ATOM   1378  HZ3 LYS    87      51.440  32.360  27.470  1.00  0.00            
ATOM   1379  C   LYS    87      46.230  38.230  27.170  1.00  0.00            
ATOM   1380  O   LYS    87      46.330  39.010  28.110  1.00  0.00            
ATOM   1381  N   GLU    88      45.060  38.020  26.570  1.00  0.00            
ATOM   1382  H   GLU    88      45.020  37.290  25.880  1.00  0.00            
ATOM   1383  CA  GLU    88      43.790  38.460  27.130  1.00  0.00            
ATOM   1384  HA  GLU    88      43.870  39.470  27.540  1.00  0.00            
ATOM   1385  CB  GLU    88      42.770  38.560  26.000  1.00  0.00            
ATOM   1386  HB1 GLU    88      42.400  37.580  25.670  1.00  0.00            
ATOM   1387  HB2 GLU    88      43.370  38.870  25.140  1.00  0.00            
ATOM   1388  CG  GLU    88      41.600  39.520  26.140  1.00  0.00            
ATOM   1389  HG1 GLU    88      41.930  40.540  26.380  1.00  0.00            
ATOM   1390  HG2 GLU    88      41.040  39.250  27.040  1.00  0.00            
ATOM   1391  CD  GLU    88      40.770  39.540  24.870  1.00  0.00            
ATOM   1392  OE1 GLU    88      40.960  40.360  23.940  1.00  0.00            
ATOM   1393  OE2 GLU    88      39.880  38.680  24.740  1.00  0.00            
ATOM   1394  C   GLU    88      43.290  37.570  28.270  1.00  0.00            
ATOM   1395  O   GLU    88      43.840  36.500  28.500  1.00  0.00            
ATOM   1396  N   LYS    89      42.320  38.040  29.050  1.00  0.00            
ATOM   1397  H   LYS    89      41.990  38.950  28.760  1.00  0.00            
ATOM   1398  CA  LYS    89      41.780  37.300  30.170  1.00  0.00            
ATOM   1399  HA  LYS    89      42.620  37.110  30.840  1.00  0.00            
ATOM   1400  CB  LYS    89      40.810  38.220  30.890  1.00  0.00            
ATOM   1401  HB1 LYS    89      41.340  39.150  31.110  1.00  0.00            
ATOM   1402  HB2 LYS    89      40.510  37.760  31.840  1.00  0.00            
ATOM   1403  CG  LYS    89      39.500  38.440  30.150  1.00  0.00            
ATOM   1404  HG1 LYS    89      39.080  37.510  29.770  1.00  0.00            
ATOM   1405  HG2 LYS    89      39.690  39.180  29.360  1.00  0.00            
ATOM   1406  CD  LYS    89      38.500  38.990  31.150  1.00  0.00            
ATOM   1407  HD1 LYS    89      39.000  39.770  31.720  1.00  0.00            
ATOM   1408  HD2 LYS    89      38.200  38.170  31.810  1.00  0.00            
ATOM   1409  CE  LYS    89      37.250  39.400  30.370  1.00  0.00            
ATOM   1410  HE1 LYS    89      36.940  38.500  29.840  1.00  0.00            
ATOM   1411  HE2 LYS    89      37.540  40.140  29.620  1.00  0.00            
ATOM   1412  NZ  LYS    89      36.210  39.890  31.280  1.00  0.00            
ATOM   1413  HZ1 LYS    89      36.540  40.800  31.580  1.00  0.00            
ATOM   1414  HZ2 LYS    89      35.290  40.120  30.930  1.00  0.00            
ATOM   1415  HZ3 LYS    89      36.170  39.370  32.160  1.00  0.00            
ATOM   1416  C   LYS    89      41.220  35.910  29.950  1.00  0.00            
ATOM   1417  O   LYS    89      40.790  35.280  30.920  1.00  0.00            
ATOM   1418  N   ASN    90      41.010  35.470  28.710  1.00  0.00            
ATOM   1419  H   ASN    90      41.290  36.120  27.990  1.00  0.00            
ATOM   1420  CA  ASN    90      40.610  34.140  28.280  1.00  0.00            
ATOM   1421  HA  ASN    90      39.960  33.660  29.020  1.00  0.00            
ATOM   1422  CB  ASN    90      39.710  34.240  27.050  1.00  0.00            
ATOM   1423  HB1 ASN    90      38.880  34.910  27.260  1.00  0.00            
ATOM   1424  HB2 ASN    90      39.270  33.280  26.810  1.00  0.00            
ATOM   1425  CG  ASN    90      40.290  34.790  25.750  1.00  0.00            
ATOM   1426  OD1 ASN    90      41.400  35.310  25.750  1.00  0.00            
ATOM   1427  ND2 ASN    90      39.510  34.720  24.660  1.00  0.00            
ATOM   1428 1HD2 ASN    90      38.600  34.290  24.760  1.00  0.00            
ATOM   1429 2HD2 ASN    90      39.700  35.060  23.720  1.00  0.00            
ATOM   1430  C   ASN    90      41.820  33.270  28.000  1.00  0.00            
ATOM   1431  O   ASN    90      41.530  32.090  27.820  1.00  0.00            
ATOM   1432  N   GLY    91      43.060  33.750  27.920  1.00  0.00            
ATOM   1433  H   GLY    91      43.250  34.750  27.870  1.00  0.00            
ATOM   1434  CA  GLY    91      44.200  32.900  27.620  1.00  0.00            
ATOM   1435  HA1 GLY    91      43.930  31.880  27.910  1.00  0.00            
ATOM   1436  HA2 GLY    91      45.000  33.290  28.230  1.00  0.00            
ATOM   1437  C   GLY    91      44.730  33.020  26.200  1.00  0.00            
ATOM   1438  O   GLY    91      45.780  32.490  25.870  1.00  0.00            
ATOM   1439  N   ASP    92      44.020  33.810  25.380  1.00  0.00            
ATOM   1440  H   ASP    92      43.210  34.280  25.780  1.00  0.00            
ATOM   1441  CA  ASP    92      44.240  34.110  23.990  1.00  0.00            
ATOM   1442  HA  ASP    92      44.570  33.180  23.520  1.00  0.00            
ATOM   1443  CB  ASP    92      42.920  34.580  23.370  1.00  0.00            
ATOM   1444  HB1 ASP    92      42.670  35.590  23.710  1.00  0.00            
ATOM   1445  HB2 ASP    92      42.090  33.940  23.680  1.00  0.00            
ATOM   1446  CG  ASP    92      43.060  34.470  21.860  1.00  0.00            
ATOM   1447  OD1 ASP    92      43.550  33.490  21.270  1.00  0.00            
ATOM   1448  OD2 ASP    92      42.660  35.470  21.240  1.00  0.00            
ATOM   1449  C   ASP    92      45.360  35.120  23.880  1.00  0.00            
ATOM   1450  O   ASP    92      45.520  35.980  24.760  1.00  0.00            
ATOM   1451  N   VAL    93      46.250  34.830  22.930  1.00  0.00            
ATOM   1452  H   VAL    93      46.050  34.090  22.270  1.00  0.00            
ATOM   1453  CA  VAL    93      47.460  35.600  22.700  1.00  0.00            
ATOM   1454  HA  VAL    93      47.810  35.990  23.660  1.00  0.00            
ATOM   1455  CB  VAL    93      48.620  34.790  22.150  1.00  0.00            
ATOM   1456  HB  VAL    93      49.460  35.470  22.000  1.00  0.00            
ATOM   1457  CG1 VAL    93      48.980  33.670  23.130  1.00  0.00            
ATOM   1458 1HG1 VAL    93      49.670  32.980  22.650  1.00  0.00            
ATOM   1459 2HG1 VAL    93      49.410  34.080  24.040  1.00  0.00            
ATOM   1460 3HG1 VAL    93      48.090  33.060  23.320  1.00  0.00            
ATOM   1461  CG2 VAL    93      48.300  33.940  20.920  1.00  0.00            
ATOM   1462 1HG2 VAL    93      47.920  34.620  20.150  1.00  0.00            
ATOM   1463 2HG2 VAL    93      49.220  33.610  20.450  1.00  0.00            
ATOM   1464 3HG2 VAL    93      47.460  33.260  20.990  1.00  0.00            
ATOM   1465  C   VAL    93      47.150  36.790  21.790  1.00  0.00            
ATOM   1466  O   VAL    93      46.590  36.660  20.700  1.00  0.00            
ATOM   1467  N   ILE    94      47.570  37.970  22.250  1.00  0.00            
ATOM   1468  H   ILE    94      47.940  38.020  23.180  1.00  0.00            
ATOM   1469  CA  ILE    94      47.610  39.260  21.580  1.00  0.00            
ATOM   1470  HA  ILE    94      46.900  39.190  20.770  1.00  0.00            
ATOM   1471  CB  ILE    94      47.230  40.470  22.420  1.00  0.00            
ATOM   1472  HB  ILE    94      48.040  40.630  23.130  1.00  0.00            
ATOM   1473  CG2 ILE    94      47.190  41.720  21.550  1.00  0.00            
ATOM   1474 1HG2 ILE    94      48.130  41.700  21.000  1.00  0.00            
ATOM   1475 2HG2 ILE    94      46.320  41.610  20.900  1.00  0.00            
ATOM   1476 3HG2 ILE    94      47.070  42.610  22.170  1.00  0.00            
ATOM   1477  CG1 ILE    94      45.980  40.000  23.160  1.00  0.00            
ATOM   1478 1HG1 ILE    94      46.260  39.330  23.970  1.00  0.00            
ATOM   1479 2HG1 ILE    94      45.340  39.510  22.420  1.00  0.00            
ATOM   1480  CD  ILE    94      45.210  41.100  23.890  1.00  0.00            
ATOM   1481  HD1 ILE    94      45.370  41.130  24.970  1.00  0.00            
ATOM   1482  HD2 ILE    94      45.480  42.100  23.540  1.00  0.00            
ATOM   1483  HD3 ILE    94      44.130  40.960  23.790  1.00  0.00            
ATOM   1484  C   ILE    94      48.980  39.370  20.940  1.00  0.00            
ATOM   1485  O   ILE    94      50.020  39.350  21.590  1.00  0.00            
ATOM   1486  N   GLU    95      49.040  39.560  19.610  1.00  0.00            
ATOM   1487  H   GLU    95      48.220  39.470  19.030  1.00  0.00            
ATOM   1488  CA  GLU    95      50.250  39.510  18.820  1.00  0.00            
ATOM   1489  HA  GLU    95      51.160  39.220  19.340  1.00  0.00            
ATOM   1490  CB  GLU    95      50.090  38.380  17.790  1.00  0.00            
ATOM   1491  HB1 GLU    95      51.020  38.450  17.230  1.00  0.00            
ATOM   1492  HB2 GLU    95      49.170  38.470  17.220  1.00  0.00            
ATOM   1493  CG  GLU    95      50.190  37.050  18.520  1.00  0.00            
ATOM   1494  HG1 GLU    95      49.360  37.030  19.210  1.00  0.00            
ATOM   1495  HG2 GLU    95      51.120  36.930  19.070  1.00  0.00            
ATOM   1496  CD  GLU    95      50.060  35.980  17.440  1.00  0.00            
ATOM   1497  OE1 GLU    95      48.930  35.490  17.290  1.00  0.00            
ATOM   1498  OE2 GLU    95      50.980  35.660  16.650  1.00  0.00            
ATOM   1499  C   GLU    95      50.620  40.830  18.140  1.00  0.00            
ATOM   1500  O   GLU    95      49.910  41.360  17.280  1.00  0.00            
ATOM   1501  N   LEU    96      51.720  41.460  18.550  1.00  0.00            
ATOM   1502  H   LEU    96      52.210  40.970  19.280  1.00  0.00            
ATOM   1503  CA  LEU    96      52.310  42.670  18.010  1.00  0.00            
ATOM   1504  HA  LEU    96      51.550  43.240  17.460  1.00  0.00            
ATOM   1505  CB  LEU    96      52.820  43.550  19.140  1.00  0.00            
ATOM   1506  HB1 LEU    96      53.510  44.280  18.700  1.00  0.00            
ATOM   1507  HB2 LEU    96      53.370  42.930  19.850  1.00  0.00            
ATOM   1508  CG  LEU    96      51.820  44.420  19.880  1.00  0.00            
ATOM   1509  HG  LEU    96      51.460  45.190  19.200  1.00  0.00            
ATOM   1510  CD1 LEU    96      50.660  43.640  20.490  1.00  0.00            
ATOM   1511 1HD1 LEU    96      50.010  43.250  19.700  1.00  0.00            
ATOM   1512 2HD1 LEU    96      51.110  42.780  20.960  1.00  0.00            
ATOM   1513 3HD1 LEU    96      50.170  44.220  21.280  1.00  0.00            
ATOM   1514  CD2 LEU    96      52.560  45.090  21.050  1.00  0.00            
ATOM   1515 1HD2 LEU    96      53.110  45.910  20.590  1.00  0.00            
ATOM   1516 2HD2 LEU    96      51.850  45.570  21.710  1.00  0.00            
ATOM   1517 3HD2 LEU    96      53.260  44.450  21.570  1.00  0.00            
ATOM   1518  C   LEU    96      53.440  42.350  17.050  1.00  0.00            
ATOM   1519  O   LEU    96      54.450  41.730  17.410  1.00  0.00            
ATOM   1520  N   LYS    97      53.280  42.760  15.800  1.00  0.00            
ATOM   1521  H   LYS    97      52.360  43.140  15.610  1.00  0.00            
ATOM   1522  CA  LYS    97      54.010  42.420  14.590  1.00  0.00            
ATOM   1523  HA  LYS    97      54.920  41.890  14.870  1.00  0.00            
ATOM   1524  CB  LYS    97      53.280  41.450  13.670  1.00  0.00            
ATOM   1525  HB1 LYS    97      53.940  41.240  12.830  1.00  0.00            
ATOM   1526  HB2 LYS    97      52.440  41.890  13.120  1.00  0.00            
ATOM   1527  CG  LYS    97      52.830  40.160  14.350  1.00  0.00            
ATOM   1528  HG1 LYS    97      52.170  40.350  15.210  1.00  0.00            
ATOM   1529  HG2 LYS    97      53.620  39.540  14.730  1.00  0.00            
ATOM   1530  CD  LYS    97      52.050  39.190  13.470  1.00  0.00            
ATOM   1531  HD1 LYS    97      52.670  38.740  12.700  1.00  0.00            
ATOM   1532  HD2 LYS    97      51.320  39.810  12.950  1.00  0.00            
ATOM   1533  CE  LYS    97      51.390  38.090  14.300  1.00  0.00            
ATOM   1534  HE1 LYS    97      50.540  37.610  13.830  1.00  0.00            
ATOM   1535  HE2 LYS    97      50.930  38.620  15.130  1.00  0.00            
ATOM   1536  NZ  LYS    97      52.350  37.090  14.790  1.00  0.00            
ATOM   1537  HZ1 LYS    97      52.600  36.510  13.990  1.00  0.00            
ATOM   1538  HZ2 LYS    97      53.120  37.410  15.350  1.00  0.00            
ATOM   1539  HZ3 LYS    97      51.820  36.480  15.410  1.00  0.00            
ATOM   1540  C   LYS    97      54.400  43.680  13.820  1.00  0.00            
ATOM   1541  O   LYS    97      55.600  43.740  13.540  1.00  0.00            
ATOM   1542  N   TYR    98      53.480  44.570  13.440  1.00  0.00            
ATOM   1543  H   TYR    98      52.520  44.510  13.750  1.00  0.00            
ATOM   1544  CA  TYR    98      53.770  45.610  12.480  1.00  0.00            
ATOM   1545  HA  TYR    98      54.850  45.650  12.310  1.00  0.00            
ATOM   1546  CB  TYR    98      53.100  45.230  11.160  1.00  0.00            
ATOM   1547  HB1 TYR    98      52.050  45.100  11.390  1.00  0.00            
ATOM   1548  HB2 TYR    98      53.430  44.240  10.840  1.00  0.00            
ATOM   1549  CG  TYR    98      53.130  46.170   9.980  1.00  0.00            
ATOM   1550  CD1 TYR    98      52.460  47.410  10.020  1.00  0.00            
ATOM   1551  HD1 TYR    98      51.960  47.700  10.930  1.00  0.00            
ATOM   1552  CE1 TYR    98      52.480  48.280   8.930  1.00  0.00            
ATOM   1553  HE1 TYR    98      51.980  49.230   9.020  1.00  0.00            
ATOM   1554  CZ  TYR    98      53.130  47.940   7.720  1.00  0.00            
ATOM   1555  OH  TYR    98      53.060  48.790   6.660  1.00  0.00            
ATOM   1556  HH  TYR    98      53.590  48.530   5.900  1.00  0.00            
ATOM   1557  CE2 TYR    98      53.670  46.640   7.670  1.00  0.00            
ATOM   1558  HE2 TYR    98      54.180  46.280   6.790  1.00  0.00            
ATOM   1559  CD2 TYR    98      53.720  45.790   8.780  1.00  0.00            
ATOM   1560  HD2 TYR    98      54.170  44.810   8.660  1.00  0.00            
ATOM   1561  C   TYR    98      53.370  46.980  13.020  1.00  0.00            
ATOM   1562  O   TYR    98      52.170  47.200  13.190  1.00  0.00            
ATOM   1563  N   PRO    99      54.330  47.860  13.310  1.00  0.00            
ATOM   1564  CD  PRO    99      55.720  47.560  13.490  1.00  0.00            
ATOM   1565  HD1 PRO    99      56.200  46.880  12.790  1.00  0.00            
ATOM   1566  HD2 PRO    99      55.730  47.190  14.520  1.00  0.00            
ATOM   1567  CG  PRO    99      56.450  48.900  13.480  1.00  0.00            
ATOM   1568  HG1 PRO    99      56.810  49.100  12.480  1.00  0.00            
ATOM   1569  HG2 PRO    99      57.310  48.840  14.160  1.00  0.00            
ATOM   1570  CB  PRO    99      55.390  49.870  13.980  1.00  0.00            
ATOM   1571  HB1 PRO    99      55.610  50.840  13.530  1.00  0.00            
ATOM   1572  HB2 PRO    99      55.530  50.000  15.050  1.00  0.00            
ATOM   1573  CA  PRO    99      54.040  49.260  13.620  1.00  0.00            
ATOM   1574  HA  PRO    99      53.440  49.330  14.530  1.00  0.00            
ATOM   1575  C   PRO    99      53.380  49.950  12.440  1.00  0.00            
ATOM   1576  O   PRO    99      53.910  49.870  11.330  1.00  0.00            
ATOM   1577  N   LEU   100      52.200  50.530  12.680  1.00  0.00            
ATOM   1578  H   LEU   100      51.790  50.490  13.600  1.00  0.00            
ATOM   1579  CA  LEU   100      51.350  51.120  11.660  1.00  0.00            
ATOM   1580  HA  LEU   100      51.850  51.040  10.690  1.00  0.00            
ATOM   1581  CB  LEU   100      50.020  50.370  11.670  1.00  0.00            
ATOM   1582  HB1 LEU   100      49.550  50.450  12.640  1.00  0.00            
ATOM   1583  HB2 LEU   100      50.230  49.300  11.640  1.00  0.00            
ATOM   1584  CG  LEU   100      49.060  50.720  10.530  1.00  0.00            
ATOM   1585  HG  LEU   100      48.810  51.780  10.500  1.00  0.00            
ATOM   1586  CD1 LEU   100      49.460  50.380   9.100  1.00  0.00            
ATOM   1587 1HD1 LEU   100      48.810  50.880   8.380  1.00  0.00            
ATOM   1588 2HD1 LEU   100      50.430  50.820   8.870  1.00  0.00            
ATOM   1589 3HD1 LEU   100      49.500  49.310   8.850  1.00  0.00            
ATOM   1590  CD2 LEU   100      47.830  49.870  10.810  1.00  0.00            
ATOM   1591 1HD2 LEU   100      48.160  48.830  10.860  1.00  0.00            
ATOM   1592 2HD2 LEU   100      47.390  50.050  11.790  1.00  0.00            
ATOM   1593 3HD2 LEU   100      47.060  49.980  10.050  1.00  0.00            
ATOM   1594  C   LEU   100      51.110  52.620  11.780  1.00  0.00            
ATOM   1595  O   LEU   100      50.400  53.080  12.670  1.00  0.00            
ATOM   1596  N   ASN   101      51.540  53.380  10.770  1.00  0.00            
ATOM   1597  H   ASN   101      52.050  52.850  10.080  1.00  0.00            
ATOM   1598  CA  ASN   101      51.220  54.770  10.510  1.00  0.00            
ATOM   1599  HA  ASN   101      50.250  55.060  10.890  1.00  0.00            
ATOM   1600  CB  ASN   101      52.360  55.660  11.030  1.00  0.00            
ATOM   1601  HB1 ASN   101      53.290  55.120  10.920  1.00  0.00            
ATOM   1602  HB2 ASN   101      52.330  55.680  12.130  1.00  0.00            
ATOM   1603  CG  ASN   101      52.390  57.120  10.600  1.00  0.00            
ATOM   1604  OD1 ASN   101      51.560  57.920  11.040  1.00  0.00            
ATOM   1605  ND2 ASN   101      53.270  57.450   9.650  1.00  0.00            
ATOM   1606 1HD2 ASN   101      53.880  56.690   9.400  1.00  0.00            
ATOM   1607 2HD2 ASN   101      53.270  58.370   9.240  1.00  0.00            
ATOM   1608  C   ASN   101      50.960  54.990   9.030  1.00  0.00            
ATOM   1609  OC1 ASN   101      51.610  54.290   8.230  1.00  0.00            
ATOM   1610  OC2 ASN   101      50.160  55.910   8.750  1.00  0.00            
ATOM   1611  CH3 ACE   102      31.810  53.690  20.920  1.00  0.00            
ATOM   1612 1HH3 ACE   102      31.810  53.580  19.840  1.00  0.00            
ATOM   1613 2HH3 ACE   102      30.770  53.700  21.250  1.00  0.00            
ATOM   1614 3HH3 ACE   102      32.230  54.630  21.300  1.00  0.00            
ATOM   1615  C   ACE   102      32.490  52.530  21.630  1.00  0.00            
ATOM   1616  O   ACE   102      31.840  51.920  22.470  1.00  0.00            
ATOM   1617  N   ARG   103      33.790  52.350  21.380  1.00  0.00            
ATOM   1618  H   ARG   103      34.150  52.890  20.600  1.00  0.00            
ATOM   1619  CA  ARG   103      34.730  51.370  21.880  1.00  0.00            
ATOM   1620  HA  ARG   103      34.270  50.380  21.950  1.00  0.00            
ATOM   1621  CB  ARG   103      35.880  51.360  20.880  1.00  0.00            
ATOM   1622  HB1 ARG   103      36.670  50.670  21.200  1.00  0.00            
ATOM   1623  HB2 ARG   103      36.480  52.270  20.910  1.00  0.00            
ATOM   1624  CG  ARG   103      35.620  50.920  19.450  1.00  0.00            
ATOM   1625  HG1 ARG   103      36.520  51.040  18.840  1.00  0.00            
ATOM   1626  HG2 ARG   103      34.850  51.550  19.000  1.00  0.00            
ATOM   1627  CD  ARG   103      34.970  49.540  19.390  1.00  0.00            
ATOM   1628  HD1 ARG   103      33.970  49.440  19.800  1.00  0.00            
ATOM   1629  HD2 ARG   103      35.620  48.890  19.980  1.00  0.00            
ATOM   1630  NE  ARG   103      34.930  48.970  18.040  1.00  0.00            
ATOM   1631  HE  ARG   103      35.560  49.350  17.340  1.00  0.00            
ATOM   1632  CZ  ARG   103      34.100  48.060  17.530  1.00  0.00            
ATOM   1633  NH1 ARG   103      33.320  47.300  18.320  1.00  0.00            
ATOM   1634 1HH1 ARG   103      33.390  47.430  19.330  1.00  0.00            
ATOM   1635 2HH1 ARG   103      32.830  46.510  17.950  1.00  0.00            
ATOM   1636  NH2 ARG   103      34.150  47.770  16.220  1.00  0.00            
ATOM   1637 1HH2 ARG   103      34.800  48.340  15.690  1.00  0.00            
ATOM   1638 2HH2 ARG   103      33.560  47.130  15.710  1.00  0.00            
ATOM   1639  C   ARG   103      35.160  51.720  23.290  1.00  0.00            
ATOM   1640  O   ARG   103      36.310  52.010  23.640  1.00  0.00            
ATOM   1641  N   LEU   104      34.200  51.520  24.210  1.00  0.00            
ATOM   1642  H   LEU   104      33.260  51.350  23.880  1.00  0.00            
ATOM   1643  CA  LEU   104      34.430  51.750  25.620  1.00  0.00            
ATOM   1644  HA  LEU   104      35.110  52.600  25.680  1.00  0.00            
ATOM   1645  CB  LEU   104      33.150  52.250  26.300  1.00  0.00            
ATOM   1646  HB1 LEU   104      32.820  53.160  25.780  1.00  0.00            
ATOM   1647  HB2 LEU   104      33.430  52.660  27.270  1.00  0.00            
ATOM   1648  CG  LEU   104      31.990  51.280  26.280  1.00  0.00            
ATOM   1649  HG  LEU   104      32.040  50.580  25.440  1.00  0.00            
ATOM   1650  CD1 LEU   104      31.880  50.430  27.540  1.00  0.00            
ATOM   1651 1HD1 LEU   104      32.760  49.790  27.620  1.00  0.00            
ATOM   1652 2HD1 LEU   104      31.890  51.190  28.310  1.00  0.00            
ATOM   1653 3HD1 LEU   104      31.010  49.790  27.630  1.00  0.00            
ATOM   1654  CD2 LEU   104      30.620  51.960  26.210  1.00  0.00            
ATOM   1655 1HD2 LEU   104      30.440  52.710  26.990  1.00  0.00            
ATOM   1656 2HD2 LEU   104      30.640  52.460  25.240  1.00  0.00            
ATOM   1657 3HD2 LEU   104      29.870  51.180  26.100  1.00  0.00            
ATOM   1658  C   LEU   104      35.040  50.550  26.320  1.00  0.00            
ATOM   1659  O   LEU   104      35.570  50.680  27.420  1.00  0.00            
ATOM   1660  N   ASN   105      35.030  49.350  25.730  1.00  0.00            
ATOM   1661  H   ASN   105      34.780  49.180  24.770  1.00  0.00            
ATOM   1662  CA  ASN   105      35.200  48.130  26.520  1.00  0.00            
ATOM   1663  HA  ASN   105      35.130  48.390  27.570  1.00  0.00            
ATOM   1664  CB  ASN   105      33.960  47.300  26.250  1.00  0.00            
ATOM   1665  HB1 ASN   105      34.090  46.800  25.290  1.00  0.00            
ATOM   1666  HB2 ASN   105      33.090  47.960  26.190  1.00  0.00            
ATOM   1667  CG  ASN   105      33.770  46.330  27.420  1.00  0.00            
ATOM   1668  OD1 ASN   105      34.180  46.580  28.550  1.00  0.00            
ATOM   1669  ND2 ASN   105      33.100  45.210  27.160  1.00  0.00            
ATOM   1670 1HD2 ASN   105      32.660  45.120  26.250  1.00  0.00            
ATOM   1671 2HD2 ASN   105      33.030  44.440  27.810  1.00  0.00            
ATOM   1672  C   ASN   105      36.530  47.480  26.160  1.00  0.00            
ATOM   1673  O   ASN   105      36.580  46.690  25.230  1.00  0.00            
ATOM   1674  N   PTR   106      37.590  47.770  26.920  1.00  0.00            
ATOM   1675  H   PTR   106      37.430  48.280  27.780  1.00  0.00            
ATOM   1676  CA  PTR   106      38.940  47.410  26.550  1.00  0.00            
ATOM   1677  HA  PTR   106      38.970  47.420  25.460  1.00  0.00            
ATOM   1678  CB  PTR   106      39.960  48.440  27.030  1.00  0.00            
ATOM   1679  HB1 PTR   106      40.990  48.150  26.800  1.00  0.00            
ATOM   1680  HB2 PTR   106      39.860  48.440  28.120  1.00  0.00            
ATOM   1681  CG  PTR   106      39.880  49.860  26.520  1.00  0.00            
ATOM   1682  CD1 PTR   106      38.910  50.690  27.080  1.00  0.00            
ATOM   1683  HD1 PTR   106      38.220  50.370  27.840  1.00  0.00            
ATOM   1684  CE1 PTR   106      38.720  52.000  26.600  1.00  0.00            
ATOM   1685  HE1 PTR   106      38.090  52.750  27.020  1.00  0.00            
ATOM   1686  CZ  PTR   106      39.640  52.510  25.660  1.00  0.00            
ATOM   1687  OH  PTR   106      39.770  53.810  25.270  1.00  0.00            
ATOM   1688  P   PTR   106      39.280  55.120  26.060  1.00  0.00            
ATOM   1689  O1P PTR   106      39.640  56.310  25.270  1.00  0.00            
ATOM   1690  O2P PTR   106      39.870  55.290  27.400  1.00  0.00            
ATOM   1691  O3P PTR   106      37.810  55.200  26.240  1.00  0.00            
ATOM   1692  CE2 PTR   106      40.710  51.710  25.230  1.00  0.00            
ATOM   1693  HE2 PTR   106      41.420  52.170  24.550  1.00  0.00            
ATOM   1694  CD2 PTR   106      40.900  50.410  25.730  1.00  0.00            
ATOM   1695  HD2 PTR   106      41.690  49.770  25.400  1.00  0.00            
ATOM   1696  C   PTR   106      39.210  45.980  26.980  1.00  0.00            
ATOM   1697  O   PTR   106      38.480  45.430  27.800  1.00  0.00            
ATOM   1698  N   ALA   107      40.260  45.380  26.430  1.00  0.00            
ATOM   1699  H   ALA   107      40.760  45.930  25.730  1.00  0.00            
ATOM   1700  CA  ALA   107      40.770  44.070  26.780  1.00  0.00            
ATOM   1701  HA  ALA   107      39.950  43.370  26.640  1.00  0.00            
ATOM   1702  CB  ALA   107      41.800  43.700  25.710  1.00  0.00            
ATOM   1703  HB1 ALA   107      42.660  44.360  25.770  1.00  0.00            
ATOM   1704  HB2 ALA   107      42.170  42.700  25.940  1.00  0.00            
ATOM   1705  HB3 ALA   107      41.200  43.690  24.810  1.00  0.00            
ATOM   1706  C   ALA   107      41.320  43.960  28.190  1.00  0.00            
ATOM   1707  O   ALA   107      42.330  44.600  28.470  1.00  0.00            
ATOM   1708  N   GLN   108      40.710  43.200  29.100  1.00  0.00            
ATOM   1709  H   GLN   108      39.950  42.590  28.820  1.00  0.00            
ATOM   1710  CA  GLN   108      41.410  42.870  30.330  1.00  0.00            
ATOM   1711  HA  GLN   108      41.810  43.810  30.710  1.00  0.00            
ATOM   1712  CB  GLN   108      40.320  42.410  31.310  1.00  0.00            
ATOM   1713  HB1 GLN   108      40.760  41.780  32.070  1.00  0.00            
ATOM   1714  HB2 GLN   108      39.650  41.770  30.730  1.00  0.00            
ATOM   1715  CG  GLN   108      39.610  43.590  32.000  1.00  0.00            
ATOM   1716  HG1 GLN   108      39.430  44.350  31.240  1.00  0.00            
ATOM   1717  HG2 GLN   108      40.230  43.930  32.820  1.00  0.00            
ATOM   1718  CD  GLN   108      38.300  43.100  32.580  1.00  0.00            
ATOM   1719  OE1 GLN   108      37.690  42.120  32.160  1.00  0.00            
ATOM   1720  NE2 GLN   108      37.800  43.760  33.620  1.00  0.00            
ATOM   1721 1HE2 GLN   108      38.330  44.530  34.000  1.00  0.00            
ATOM   1722 2HE2 GLN   108      36.820  43.610  33.830  1.00  0.00            
ATOM   1723  C   GLN   108      42.370  41.730  30.100  1.00  0.00            
ATOM   1724  O   GLN   108      42.160  40.900  29.220  1.00  0.00            
ATOM   1725  N   LEU   109      43.400  41.540  30.930  1.00  0.00            
ATOM   1726  H   LEU   109      43.450  42.180  31.720  1.00  0.00            
ATOM   1727  CA  LEU   109      44.630  40.860  30.600  1.00  0.00            
ATOM   1728  HA  LEU   109      44.550  40.400  29.620  1.00  0.00            
ATOM   1729  CB  LEU   109      45.790  41.850  30.570  1.00  0.00            
ATOM   1730  HB1 LEU   109      46.620  41.220  30.300  1.00  0.00            
ATOM   1731  HB2 LEU   109      45.950  42.280  31.560  1.00  0.00            
ATOM   1732  CG  LEU   109      45.510  42.920  29.510  1.00  0.00            
ATOM   1733  HG  LEU   109      44.670  43.550  29.790  1.00  0.00            
ATOM   1734  CD1 LEU   109      46.840  43.650  29.560  1.00  0.00            
ATOM   1735 1HD1 LEU   109      46.710  44.540  28.950  1.00  0.00            
ATOM   1736 2HD1 LEU   109      46.920  44.090  30.550  1.00  0.00            
ATOM   1737 3HD1 LEU   109      47.740  43.060  29.360  1.00  0.00            
ATOM   1738  CD2 LEU   109      45.290  42.430  28.080  1.00  0.00            
ATOM   1739 1HD2 LEU   109      44.310  41.960  28.070  1.00  0.00            
ATOM   1740 2HD2 LEU   109      45.460  43.210  27.320  1.00  0.00            
ATOM   1741 3HD2 LEU   109      46.020  41.670  27.850  1.00  0.00            
ATOM   1742  C   LEU   109      44.810  39.690  31.570  1.00  0.00            
ATOM   1743  O   LEU   109      44.510  39.840  32.750  1.00  0.00            
ATOM   1744  N   TRP   110      45.550  38.680  31.110  1.00  0.00            
ATOM   1745  H   TRP   110      45.990  38.810  30.220  1.00  0.00            
ATOM   1746  CA  TRP   110      45.930  37.390  31.650  1.00  0.00            
ATOM   1747  HA  TRP   110      46.160  36.710  30.840  1.00  0.00            
ATOM   1748  CB  TRP   110      47.230  37.400  32.470  1.00  0.00            
ATOM   1749  HB1 TRP   110      47.320  36.360  32.780  1.00  0.00            
ATOM   1750  HB2 TRP   110      47.150  37.990  33.390  1.00  0.00            
ATOM   1751  CG  TRP   110      48.400  37.970  31.740  1.00  0.00            
ATOM   1752  CD1 TRP   110      49.230  37.160  31.030  1.00  0.00            
ATOM   1753  HD1 TRP   110      49.010  36.110  30.910  1.00  0.00            
ATOM   1754  NE1 TRP   110      50.160  37.990  30.410  1.00  0.00            
ATOM   1755  HE1 TRP   110      50.820  37.630  29.740  1.00  0.00            
ATOM   1756  CE2 TRP   110      50.030  39.330  30.720  1.00  0.00            
ATOM   1757  CZ2 TRP   110      50.690  40.470  30.260  1.00  0.00            
ATOM   1758  HZ2 TRP   110      51.500  40.410  29.550  1.00  0.00            
ATOM   1759  CH2 TRP   110      50.310  41.710  30.810  1.00  0.00            
ATOM   1760  HH2 TRP   110      50.840  42.600  30.520  1.00  0.00            
ATOM   1761  CZ3 TRP   110      49.220  41.730  31.690  1.00  0.00            
ATOM   1762  HZ3 TRP   110      49.010  42.600  32.270  1.00  0.00            
ATOM   1763  CE3 TRP   110      48.480  40.580  32.010  1.00  0.00            
ATOM   1764  HE3 TRP   110      47.560  40.780  32.550  1.00  0.00            
ATOM   1765  CD2 TRP   110      48.930  39.320  31.600  1.00  0.00            
ATOM   1766  C   TRP   110      44.830  36.580  32.340  1.00  0.00            
ATOM   1767  O   TRP   110      43.930  37.100  32.980  1.00  0.00            
ATOM   1768  N   HIS   111      44.880  35.250  32.240  1.00  0.00            
ATOM   1769  H   HIS   111      45.670  34.830  31.770  1.00  0.00            
ATOM   1770  CA  HIS   111      43.930  34.330  32.840  1.00  0.00            
ATOM   1771  HA  HIS   111      42.910  34.680  32.720  1.00  0.00            
ATOM   1772  CB  HIS   111      43.970  32.950  32.190  1.00  0.00            
ATOM   1773  HB1 HIS   111      44.990  32.580  32.240  1.00  0.00            
ATOM   1774  HB2 HIS   111      43.630  33.140  31.170  1.00  0.00            
ATOM   1775  CG  HIS   111      43.060  31.930  32.820  1.00  0.00            
ATOM   1776  ND1 HIS   111      41.690  31.790  32.590  1.00  0.00            
ATOM   1777  CE1 HIS   111      41.250  30.690  33.190  1.00  0.00            
ATOM   1778  HE1 HIS   111      40.230  30.390  33.360  1.00  0.00            
ATOM   1779  NE2 HIS   111      42.300  30.170  33.860  1.00  0.00            
ATOM   1780  HE2 HIS   111      42.130  29.490  34.600  1.00  0.00            
ATOM   1781  CD2 HIS   111      43.440  30.910  33.660  1.00  0.00            
ATOM   1782  HD2 HIS   111      44.420  30.740  34.100  1.00  0.00            
ATOM   1783  C   HIS   111      44.260  34.220  34.330  1.00  0.00            
ATOM   1784  O   HIS   111      45.430  34.110  34.710  1.00  0.00            
ATOM   1785  N   ARG   112      43.200  34.240  35.140  1.00  0.00            
ATOM   1786  H   ARG   112      42.300  34.510  34.770  1.00  0.00            
ATOM   1787  CA  ARG   112      43.370  34.350  36.570  1.00  0.00            
ATOM   1788  HA  ARG   112      44.440  34.310  36.750  1.00  0.00            
ATOM   1789  CB  ARG   112      42.850  35.680  37.100  1.00  0.00            
ATOM   1790  HB1 ARG   112      43.250  35.980  38.060  1.00  0.00            
ATOM   1791  HB2 ARG   112      41.780  35.530  37.240  1.00  0.00            
ATOM   1792  CG  ARG   112      42.990  36.940  36.250  1.00  0.00            
ATOM   1793  HG1 ARG   112      42.320  37.730  36.570  1.00  0.00            
ATOM   1794  HG2 ARG   112      42.670  36.710  35.220  1.00  0.00            
ATOM   1795  CD  ARG   112      44.450  37.380  36.250  1.00  0.00            
ATOM   1796  HD1 ARG   112      45.000  36.680  35.620  1.00  0.00            
ATOM   1797  HD2 ARG   112      44.840  37.270  37.270  1.00  0.00            
ATOM   1798  NE  ARG   112      44.680  38.710  35.670  1.00  0.00            
ATOM   1799  HE  ARG   112      44.330  38.900  34.750  1.00  0.00            
ATOM   1800  CZ  ARG   112      45.470  39.700  36.110  1.00  0.00            
ATOM   1801  NH1 ARG   112      45.840  39.810  37.390  1.00  0.00            
ATOM   1802 1HH1 ARG   112      45.390  39.230  38.080  1.00  0.00            
ATOM   1803 2HH1 ARG   112      45.980  40.760  37.690  1.00  0.00            
ATOM   1804  NH2 ARG   112      45.740  40.690  35.250  1.00  0.00            
ATOM   1805 1HH2 ARG   112      45.430  40.630  34.290  1.00  0.00            
ATOM   1806 2HH2 ARG   112      46.430  41.400  35.500  1.00  0.00            
ATOM   1807  C   ARG   112      42.880  33.130  37.340  1.00  0.00            
ATOM   1808  O   ARG   112      43.440  32.990  38.430  1.00  0.00            
ATOM   1809  N   NHE   113      41.990  32.290  36.800  1.00  0.00            
ATOM   1810  H1  NHE   113      41.490  32.550  35.960  1.00  0.00            
ATOM   1811  H2  NHE   113      41.830  31.360  37.140  1.00  0.00            
TER
ENDMDL
