# Supplementary material for: Structural Determinants of Phosphopeptide Binding to the N-Terminal Src Homology 2 Domain of the SHP2 Phosphatase
Source: J Chem Inf Model. 2020 May 12;60(6):3157–71. doi: 10.1021/acs.jcim.0c00307 (PMC8007070; doi:10.1021/acs.jcim.0c00307)
Supplement: Supplementary file 1 — ci0c00307_si_001.zip [file ci0c00307_si_001.zip › cstructure_Ac-SLN-pY-IDLDLVK-NH2.pdb]

REMARK    GENERATED BY TRJCONV
TITLE     frame t= 817200.00000
MODEL        1
ATOM      1  N   MET     1      60.670  60.540  13.960  1.00  0.00            
ATOM      2  H1  MET     1      61.510  60.830  14.430  1.00  0.00            
ATOM      3  H2  MET     1      61.110  60.190  13.120  1.00  0.00            
ATOM      4  H3  MET     1      60.070  61.330  13.800  1.00  0.00            
ATOM      5  CA  MET     1      59.960  59.530  14.750  1.00  0.00            
ATOM      6  HA  MET     1      60.560  58.670  15.080  1.00  0.00            
ATOM      7  CB  MET     1      59.490  59.990  16.120  1.00  0.00            
ATOM      8  HB1 MET     1      58.820  60.830  15.910  1.00  0.00            
ATOM      9  HB2 MET     1      60.330  60.290  16.730  1.00  0.00            
ATOM     10  CG  MET     1      58.800  58.870  16.890  1.00  0.00            
ATOM     11  HG1 MET     1      57.770  58.840  16.520  1.00  0.00            
ATOM     12  HG2 MET     1      58.650  59.280  17.890  1.00  0.00            
ATOM     13  SD  MET     1      59.640  57.280  17.100  1.00  0.00            
ATOM     14  CE  MET     1      61.250  57.660  17.840  1.00  0.00            
ATOM     15  HE1 MET     1      61.900  56.840  18.150  1.00  0.00            
ATOM     16  HE2 MET     1      61.740  58.210  17.030  1.00  0.00            
ATOM     17  HE3 MET     1      61.130  58.350  18.680  1.00  0.00            
ATOM     18  C   MET     1      58.880  58.970  13.840  1.00  0.00            
ATOM     19  O   MET     1      58.000  59.750  13.470  1.00  0.00            
ATOM     20  N   ARG     2      58.880  57.660  13.580  1.00  0.00            
ATOM     21  H   ARG     2      59.730  57.190  13.870  1.00  0.00            
ATOM     22  CA  ARG     2      57.720  56.900  13.160  1.00  0.00            
ATOM     23  HA  ARG     2      57.580  57.410  12.210  1.00  0.00            
ATOM     24  CB  ARG     2      58.220  55.490  12.840  1.00  0.00            
ATOM     25  HB1 ARG     2      57.370  54.860  12.650  1.00  0.00            
ATOM     26  HB2 ARG     2      58.770  55.030  13.670  1.00  0.00            
ATOM     27  CG  ARG     2      59.220  55.580  11.690  1.00  0.00            
ATOM     28  HG1 ARG     2      59.930  56.400  11.780  1.00  0.00            
ATOM     29  HG2 ARG     2      58.850  55.830  10.700  1.00  0.00            
ATOM     30  CD  ARG     2      59.900  54.220  11.520  1.00  0.00            
ATOM     31  HD1 ARG     2      60.130  54.130  10.450  1.00  0.00            
ATOM     32  HD2 ARG     2      59.180  53.440  11.800  1.00  0.00            
ATOM     33  NE  ARG     2      61.120  54.290  12.330  1.00  0.00            
ATOM     34  HE  ARG     2      61.040  54.910  13.110  1.00  0.00            
ATOM     35  CZ  ARG     2      62.160  53.460  12.370  1.00  0.00            
ATOM     36  NH1 ARG     2      62.250  52.350  11.630  1.00  0.00            
ATOM     37 1HH1 ARG     2      61.620  52.070  10.890  1.00  0.00            
ATOM     38 2HH1 ARG     2      63.020  51.750  11.890  1.00  0.00            
ATOM     39  NH2 ARG     2      62.990  53.450  13.420  1.00  0.00            
ATOM     40 1HH2 ARG     2      63.040  54.240  14.050  1.00  0.00            
ATOM     41 2HH2 ARG     2      63.670  52.710  13.550  1.00  0.00            
ATOM     42  C   ARG     2      56.420  56.910  13.950  1.00  0.00            
ATOM     43  O   ARG     2      56.460  57.250  15.120  1.00  0.00            
ATOM     44  N   ARG     3      55.320  56.590  13.270  1.00  0.00            
ATOM     45  H   ARG     3      55.350  56.190  12.340  1.00  0.00            
ATOM     46  CA  ARG     3      53.960  56.590  13.790  1.00  0.00            
ATOM     47  HA  ARG     3      53.860  57.470  14.410  1.00  0.00            
ATOM     48  CB  ARG     3      53.030  56.820  12.600  1.00  0.00            
ATOM     49  HB1 ARG     3      51.990  56.750  12.940  1.00  0.00            
ATOM     50  HB2 ARG     3      53.130  55.960  11.930  1.00  0.00            
ATOM     51  CG  ARG     3      53.280  58.130  11.870  1.00  0.00            
ATOM     52  HG1 ARG     3      54.330  58.170  11.600  1.00  0.00            
ATOM     53  HG2 ARG     3      53.100  59.030  12.460  1.00  0.00            
ATOM     54  CD  ARG     3      52.500  58.200  10.560  1.00  0.00            
ATOM     55  HD1 ARG     3      52.540  59.260  10.320  1.00  0.00            
ATOM     56  HD2 ARG     3      51.460  58.020  10.820  1.00  0.00            
ATOM     57  NE  ARG     3      53.060  57.330   9.520  1.00  0.00            
ATOM     58  HE  ARG     3      53.350  56.390   9.750  1.00  0.00            
ATOM     59  CZ  ARG     3      53.040  57.410   8.180  1.00  0.00            
ATOM     60  NH1 ARG     3      52.830  58.570   7.560  1.00  0.00            
ATOM     61 1HH1 ARG     3      53.140  59.350   8.120  1.00  0.00            
ATOM     62 2HH1 ARG     3      52.700  58.580   6.550  1.00  0.00            
ATOM     63  NH2 ARG     3      53.290  56.310   7.440  1.00  0.00            
ATOM     64 1HH2 ARG     3      53.310  55.410   7.880  1.00  0.00            
ATOM     65 2HH2 ARG     3      53.180  56.400   6.450  1.00  0.00            
ATOM     66  C   ARG     3      53.500  55.540  14.790  1.00  0.00            
ATOM     67  O   ARG     3      52.310  55.440  15.060  1.00  0.00            
ATOM     68  N   TRP     4      54.420  54.700  15.270  1.00  0.00            
ATOM     69  H   TRP     4      55.320  54.620  14.800  1.00  0.00            
ATOM     70  CA  TRP     4      54.160  53.690  16.260  1.00  0.00            
ATOM     71  HA  TRP     4      53.590  52.930  15.720  1.00  0.00            
ATOM     72  CB  TRP     4      55.460  53.060  16.750  1.00  0.00            
ATOM     73  HB1 TRP     4      55.180  52.170  17.300  1.00  0.00            
ATOM     74  HB2 TRP     4      55.880  53.710  17.510  1.00  0.00            
ATOM     75  CG  TRP     4      56.530  52.730  15.780  1.00  0.00            
ATOM     76  CD1 TRP     4      56.370  52.200  14.540  1.00  0.00            
ATOM     77  HD1 TRP     4      55.440  51.830  14.140  1.00  0.00            
ATOM     78  NE1 TRP     4      57.610  51.920  13.970  1.00  0.00            
ATOM     79  HE1 TRP     4      57.660  51.230  13.240  1.00  0.00            
ATOM     80  CE2 TRP     4      58.600  52.410  14.800  1.00  0.00            
ATOM     81  CZ2 TRP     4      60.000  52.400  14.690  1.00  0.00            
ATOM     82  HZ2 TRP     4      60.420  51.920  13.810  1.00  0.00            
ATOM     83  CH2 TRP     4      60.760  52.940  15.720  1.00  0.00            
ATOM     84  HH2 TRP     4      61.840  52.960  15.640  1.00  0.00            
ATOM     85  CZ3 TRP     4      60.160  53.710  16.730  1.00  0.00            
ATOM     86  HZ3 TRP     4      60.770  54.100  17.520  1.00  0.00            
ATOM     87  CE3 TRP     4      58.770  53.690  16.840  1.00  0.00            
ATOM     88  HE3 TRP     4      58.260  54.260  17.620  1.00  0.00            
ATOM     89  CD2 TRP     4      57.970  52.990  15.930  1.00  0.00            
ATOM     90  C   TRP     4      53.340  54.150  17.460  1.00  0.00            
ATOM     91  O   TRP     4      52.350  53.520  17.850  1.00  0.00            
ATOM     92  N   PHE     5      53.800  55.280  18.000  1.00  0.00            
ATOM     93  H   PHE     5      54.680  55.510  17.560  1.00  0.00            
ATOM     94  CA  PHE     5      53.000  56.170  18.800  1.00  0.00            
ATOM     95  HA  PHE     5      52.170  55.600  19.210  1.00  0.00            
ATOM     96  CB  PHE     5      53.880  56.710  19.920  1.00  0.00            
ATOM     97  HB1 PHE     5      54.780  56.960  19.360  1.00  0.00            
ATOM     98  HB2 PHE     5      54.030  55.860  20.600  1.00  0.00            
ATOM     99  CG  PHE     5      53.460  57.930  20.700  1.00  0.00            
ATOM    100  CD1 PHE     5      52.200  57.910  21.310  1.00  0.00            
ATOM    101  HD1 PHE     5      51.490  57.110  21.120  1.00  0.00            
ATOM    102  CE1 PHE     5      51.690  59.070  21.890  1.00  0.00            
ATOM    103  HE1 PHE     5      50.650  59.160  22.200  1.00  0.00            
ATOM    104  CZ  PHE     5      52.570  60.140  22.060  1.00  0.00            
ATOM    105  HZ  PHE     5      52.180  60.990  22.590  1.00  0.00            
ATOM    106  CE2 PHE     5      53.910  60.050  21.670  1.00  0.00            
ATOM    107  HE2 PHE     5      54.490  60.950  21.780  1.00  0.00            
ATOM    108  CD2 PHE     5      54.390  58.950  20.960  1.00  0.00            
ATOM    109  HD2 PHE     5      55.450  58.840  20.740  1.00  0.00            
ATOM    110  C   PHE     5      52.520  57.390  18.030  1.00  0.00            
ATOM    111  O   PHE     5      53.280  57.950  17.230  1.00  0.00            
ATOM    112  N   HIS     6      51.270  57.760  18.300  1.00  0.00            
ATOM    113  H   HIS     6      50.750  57.280  19.010  1.00  0.00            
ATOM    114  CA  HIS     6      50.600  58.880  17.670  1.00  0.00            
ATOM    115  HA  HIS     6      51.330  59.450  17.110  1.00  0.00            
ATOM    116  CB  HIS     6      49.600  58.310  16.670  1.00  0.00            
ATOM    117  HB1 HIS     6      48.820  57.780  17.230  1.00  0.00            
ATOM    118  HB2 HIS     6      50.080  57.490  16.130  1.00  0.00            
ATOM    119  CG  HIS     6      49.010  59.280  15.690  1.00  0.00            
ATOM    120  ND1 HIS     6      48.410  60.500  16.020  1.00  0.00            
ATOM    121  CE1 HIS     6      48.240  61.150  14.870  1.00  0.00            
ATOM    122  HE1 HIS     6      47.840  62.160  14.890  1.00  0.00            
ATOM    123  NE2 HIS     6      48.580  60.410  13.800  1.00  0.00            
ATOM    124  HE2 HIS     6      48.660  60.770  12.860  1.00  0.00            
ATOM    125  CD2 HIS     6      49.000  59.200  14.320  1.00  0.00            
ATOM    126  HD2 HIS     6      49.390  58.280  13.920  1.00  0.00            
ATOM    127  C   HIS     6      49.830  59.720  18.680  1.00  0.00            
ATOM    128  O   HIS     6      48.970  59.220  19.400  1.00  0.00            
ATOM    129  N   PRO     7      49.930  61.050  18.590  1.00  0.00            
ATOM    130  CD  PRO     7      50.780  61.830  17.710  1.00  0.00            
ATOM    131  HD1 PRO     7      50.370  61.760  16.710  1.00  0.00            
ATOM    132  HD2 PRO     7      51.800  61.460  17.740  1.00  0.00            
ATOM    133  CG  PRO     7      50.600  63.280  18.150  1.00  0.00            
ATOM    134  HG1 PRO     7      49.800  63.850  17.670  1.00  0.00            
ATOM    135  HG2 PRO     7      51.600  63.700  18.020  1.00  0.00            
ATOM    136  CB  PRO     7      50.440  63.080  19.670  1.00  0.00            
ATOM    137  HB1 PRO     7      50.130  64.040  20.090  1.00  0.00            
ATOM    138  HB2 PRO     7      51.390  62.740  20.070  1.00  0.00            
ATOM    139  CA  PRO     7      49.490  61.900  19.680  1.00  0.00            
ATOM    140  HA  PRO     7      49.520  61.370  20.620  1.00  0.00            
ATOM    141  C   PRO     7      48.040  62.350  19.500  1.00  0.00            
ATOM    142  O   PRO     7      47.610  63.150  20.320  1.00  0.00            
ATOM    143  N   ASN     8      47.260  61.970  18.490  1.00  0.00            
ATOM    144  H   ASN     8      47.600  61.220  17.910  1.00  0.00            
ATOM    145  CA  ASN     8      45.900  62.440  18.280  1.00  0.00            
ATOM    146  HA  ASN     8      45.520  62.950  19.160  1.00  0.00            
ATOM    147  CB  ASN     8      45.980  63.370  17.070  1.00  0.00            
ATOM    148  HB1 ASN     8      46.300  62.900  16.140  1.00  0.00            
ATOM    149  HB2 ASN     8      46.600  64.210  17.380  1.00  0.00            
ATOM    150  CG  ASN     8      44.600  63.950  16.830  1.00  0.00            
ATOM    151  OD1 ASN     8      43.810  63.470  16.020  1.00  0.00            
ATOM    152  ND2 ASN     8      44.270  65.090  17.430  1.00  0.00            
ATOM    153 1HD2 ASN     8      44.940  65.550  18.020  1.00  0.00            
ATOM    154 2HD2 ASN     8      43.470  65.590  17.080  1.00  0.00            
ATOM    155  C   ASN     8      44.870  61.350  17.990  1.00  0.00            
ATOM    156  O   ASN     8      43.760  61.540  18.460  1.00  0.00            
ATOM    157  N   ILE     9      45.160  60.240  17.300  1.00  0.00            
ATOM    158  H   ILE     9      46.030  60.220  16.800  1.00  0.00            
ATOM    159  CA  ILE     9      44.140  59.260  17.010  1.00  0.00            
ATOM    160  HA  ILE     9      43.440  59.790  16.370  1.00  0.00            
ATOM    161  CB  ILE     9      44.590  58.140  16.080  1.00  0.00            
ATOM    162  HB  ILE     9      43.840  57.340  16.070  1.00  0.00            
ATOM    163  CG2 ILE     9      44.730  58.680  14.660  1.00  0.00            
ATOM    164 1HG2 ILE     9      43.890  59.240  14.270  1.00  0.00            
ATOM    165 2HG2 ILE     9      45.560  59.370  14.660  1.00  0.00            
ATOM    166 3HG2 ILE     9      44.980  57.840  14.010  1.00  0.00            
ATOM    167  CG1 ILE     9      45.850  57.430  16.570  1.00  0.00            
ATOM    168 1HG1 ILE     9      45.670  57.100  17.600  1.00  0.00            
ATOM    169 2HG1 ILE     9      46.600  58.220  16.540  1.00  0.00            
ATOM    170  CD  ILE     9      46.280  56.210  15.760  1.00  0.00            
ATOM    171  HD1 ILE     9      45.440  55.530  15.640  1.00  0.00            
ATOM    172  HD2 ILE     9      46.540  56.570  14.770  1.00  0.00            
ATOM    173  HD3 ILE     9      47.190  55.770  16.190  1.00  0.00            
ATOM    174  C   ILE     9      43.350  58.680  18.180  1.00  0.00            
ATOM    175  O   ILE     9      43.820  58.410  19.270  1.00  0.00            
ATOM    176  N   THR    10      42.080  58.470  17.810  1.00  0.00            
ATOM    177  H   THR    10      41.790  58.700  16.880  1.00  0.00            
ATOM    178  CA  THR    10      41.070  57.850  18.650  1.00  0.00            
ATOM    179  HA  THR    10      41.460  57.970  19.660  1.00  0.00            
ATOM    180  CB  THR    10      39.790  58.660  18.550  1.00  0.00            
ATOM    181  HB  THR    10      39.100  58.180  19.240  1.00  0.00            
ATOM    182  CG2 THR    10      39.990  60.130  18.920  1.00  0.00            
ATOM    183 1HG2 THR    10      39.010  60.600  18.760  1.00  0.00            
ATOM    184 2HG2 THR    10      40.440  60.200  19.910  1.00  0.00            
ATOM    185 3HG2 THR    10      40.720  60.680  18.310  1.00  0.00            
ATOM    186  OG1 THR    10      39.300  58.460  17.240  1.00  0.00            
ATOM    187  HG1 THR    10      39.870  59.020  16.690  1.00  0.00            
ATOM    188  C   THR    10      40.910  56.360  18.370  1.00  0.00            
ATOM    189  O   THR    10      41.440  55.820  17.420  1.00  0.00            
ATOM    190  N   GLY    11      40.140  55.700  19.240  1.00  0.00            
ATOM    191  H   GLY    11      39.730  56.110  20.070  1.00  0.00            
ATOM    192  CA  GLY    11      39.880  54.280  19.040  1.00  0.00            
ATOM    193  HA1 GLY    11      39.170  53.910  19.760  1.00  0.00            
ATOM    194  HA2 GLY    11      40.830  53.740  19.120  1.00  0.00            
ATOM    195  C   GLY    11      39.380  53.930  17.640  1.00  0.00            
ATOM    196  O   GLY    11      39.890  52.970  17.070  1.00  0.00            
ATOM    197  N   VAL    12      38.430  54.710  17.120  1.00  0.00            
ATOM    198  H   VAL    12      38.020  55.430  17.680  1.00  0.00            
ATOM    199  CA  VAL    12      37.950  54.430  15.780  1.00  0.00            
ATOM    200  HA  VAL    12      37.620  53.410  15.610  1.00  0.00            
ATOM    201  CB  VAL    12      36.700  55.280  15.610  1.00  0.00            
ATOM    202  HB  VAL    12      36.300  55.090  14.610  1.00  0.00            
ATOM    203  CG1 VAL    12      35.540  54.900  16.520  1.00  0.00            
ATOM    204 1HG1 VAL    12      35.170  53.920  16.240  1.00  0.00            
ATOM    205 2HG1 VAL    12      35.780  54.850  17.580  1.00  0.00            
ATOM    206 3HG1 VAL    12      34.700  55.590  16.350  1.00  0.00            
ATOM    207  CG2 VAL    12      36.830  56.790  15.850  1.00  0.00            
ATOM    208 1HG2 VAL    12      37.610  57.260  15.270  1.00  0.00            
ATOM    209 2HG2 VAL    12      35.880  57.250  15.570  1.00  0.00            
ATOM    210 3HG2 VAL    12      37.170  56.990  16.860  1.00  0.00            
ATOM    211  C   VAL    12      39.040  54.760  14.770  1.00  0.00            
ATOM    212  O   VAL    12      39.160  53.960  13.840  1.00  0.00            
ATOM    213  N   GLU    13      39.750  55.880  14.830  1.00  0.00            
ATOM    214  H   GLU    13      39.380  56.580  15.470  1.00  0.00            
ATOM    215  CA  GLU    13      40.820  56.250  13.920  1.00  0.00            
ATOM    216  HA  GLU    13      40.560  56.320  12.870  1.00  0.00            
ATOM    217  CB  GLU    13      41.440  57.600  14.240  1.00  0.00            
ATOM    218  HB1 GLU    13      42.360  57.740  13.670  1.00  0.00            
ATOM    219  HB2 GLU    13      41.650  57.730  15.300  1.00  0.00            
ATOM    220  CG  GLU    13      40.430  58.710  13.930  1.00  0.00            
ATOM    221  HG1 GLU    13      39.420  58.430  14.220  1.00  0.00            
ATOM    222  HG2 GLU    13      40.280  58.720  12.850  1.00  0.00            
ATOM    223  CD  GLU    13      40.800  60.090  14.450  1.00  0.00            
ATOM    224  OE1 GLU    13      40.500  60.370  15.630  1.00  0.00            
ATOM    225  OE2 GLU    13      41.320  60.940  13.700  1.00  0.00            
ATOM    226  C   GLU    13      42.000  55.280  13.970  1.00  0.00            
ATOM    227  O   GLU    13      42.560  55.100  12.890  1.00  0.00            
ATOM    228  N   ALA    14      42.200  54.570  15.080  1.00  0.00            
ATOM    229  H   ALA    14      41.560  54.710  15.850  1.00  0.00            
ATOM    230  CA  ALA    14      43.190  53.530  15.240  1.00  0.00            
ATOM    231  HA  ALA    14      44.080  53.790  14.660  1.00  0.00            
ATOM    232  CB  ALA    14      43.510  53.410  16.730  1.00  0.00            
ATOM    233  HB1 ALA    14      42.650  53.690  17.350  1.00  0.00            
ATOM    234  HB2 ALA    14      43.970  52.440  16.870  1.00  0.00            
ATOM    235  HB3 ALA    14      44.260  54.160  16.930  1.00  0.00            
ATOM    236  C   ALA    14      42.630  52.250  14.630  1.00  0.00            
ATOM    237  O   ALA    14      43.270  51.580  13.830  1.00  0.00            
ATOM    238  N   GLU    15      41.390  51.880  14.940  1.00  0.00            
ATOM    239  H   GLU    15      40.880  52.510  15.550  1.00  0.00            
ATOM    240  CA  GLU    15      40.700  50.840  14.200  1.00  0.00            
ATOM    241  HA  GLU    15      41.290  49.940  14.420  1.00  0.00            
ATOM    242  CB  GLU    15      39.260  50.600  14.640  1.00  0.00            
ATOM    243  HB1 GLU    15      38.780  51.570  14.510  1.00  0.00            
ATOM    244  HB2 GLU    15      39.340  50.370  15.710  1.00  0.00            
ATOM    245  CG  GLU    15      38.540  49.500  13.880  1.00  0.00            
ATOM    246  HG1 GLU    15      39.050  48.590  14.190  1.00  0.00            
ATOM    247  HG2 GLU    15      38.620  49.560  12.800  1.00  0.00            
ATOM    248  CD  GLU    15      37.070  49.430  14.290  1.00  0.00            
ATOM    249  OE1 GLU    15      36.660  48.730  15.240  1.00  0.00            
ATOM    250  OE2 GLU    15      36.350  50.190  13.620  1.00  0.00            
ATOM    251  C   GLU    15      40.760  51.060  12.700  1.00  0.00            
ATOM    252  O   GLU    15      41.070  50.090  12.020  1.00  0.00            
ATOM    253  N   ASN    16      40.570  52.290  12.210  1.00  0.00            
ATOM    254  H   ASN    16      40.340  53.050  12.840  1.00  0.00            
ATOM    255  CA  ASN    16      40.650  52.540  10.790  1.00  0.00            
ATOM    256  HA  ASN    16      40.110  51.740  10.280  1.00  0.00            
ATOM    257  CB  ASN    16      40.040  53.890  10.450  1.00  0.00            
ATOM    258  HB1 ASN    16      40.240  54.630  11.230  1.00  0.00            
ATOM    259  HB2 ASN    16      38.960  53.730  10.470  1.00  0.00            
ATOM    260  CG  ASN    16      40.420  54.530   9.120  1.00  0.00            
ATOM    261  OD1 ASN    16      41.340  55.340   9.050  1.00  0.00            
ATOM    262  ND2 ASN    16      39.780  54.190   8.010  1.00  0.00            
ATOM    263 1HD2 ASN    16      39.010  53.530   8.120  1.00  0.00            
ATOM    264 2HD2 ASN    16      40.010  54.540   7.090  1.00  0.00            
ATOM    265  C   ASN    16      42.030  52.290  10.180  1.00  0.00            
ATOM    266  O   ASN    16      42.210  51.500   9.270  1.00  0.00            
ATOM    267  N   LEU    17      42.990  52.960  10.830  1.00  0.00            
ATOM    268  H   LEU    17      42.730  53.480  11.660  1.00  0.00            
ATOM    269  CA  LEU    17      44.370  52.770  10.430  1.00  0.00            
ATOM    270  HA  LEU    17      44.530  53.210   9.450  1.00  0.00            
ATOM    271  CB  LEU    17      45.060  53.620  11.500  1.00  0.00            
ATOM    272  HB1 LEU    17      44.930  53.220  12.510  1.00  0.00            
ATOM    273  HB2 LEU    17      44.660  54.630  11.410  1.00  0.00            
ATOM    274  CG  LEU    17      46.550  53.830  11.230  1.00  0.00            
ATOM    275  HG  LEU    17      47.030  52.880  11.480  1.00  0.00            
ATOM    276  CD1 LEU    17      47.020  54.140   9.820  1.00  0.00            
ATOM    277 1HD1 LEU    17      46.900  53.220   9.250  1.00  0.00            
ATOM    278 2HD1 LEU    17      46.470  54.990   9.410  1.00  0.00            
ATOM    279 3HD1 LEU    17      48.110  54.240   9.830  1.00  0.00            
ATOM    280  CD2 LEU    17      47.110  54.890  12.170  1.00  0.00            
ATOM    281 1HD2 LEU    17      46.580  54.720  13.110  1.00  0.00            
ATOM    282 2HD2 LEU    17      48.170  54.670  12.300  1.00  0.00            
ATOM    283 3HD2 LEU    17      46.910  55.900  11.830  1.00  0.00            
ATOM    284  C   LEU    17      44.870  51.340  10.470  1.00  0.00            
ATOM    285  O   LEU    17      45.580  50.890   9.570  1.00  0.00            
ATOM    286  N   LEU    18      44.370  50.550  11.430  1.00  0.00            
ATOM    287  H   LEU    18      43.810  50.980  12.150  1.00  0.00            
ATOM    288  CA  LEU    18      44.770  49.180  11.640  1.00  0.00            
ATOM    289  HA  LEU    18      45.820  49.050  11.430  1.00  0.00            
ATOM    290  CB  LEU    18      44.550  48.720  13.070  1.00  0.00            
ATOM    291  HB1 LEU    18      44.530  47.640  13.090  1.00  0.00            
ATOM    292  HB2 LEU    18      43.660  49.180  13.510  1.00  0.00            
ATOM    293  CG  LEU    18      45.640  49.190  14.030  1.00  0.00            
ATOM    294  HG  LEU    18      45.810  50.230  13.730  1.00  0.00            
ATOM    295  CD1 LEU    18      45.270  49.070  15.500  1.00  0.00            
ATOM    296 1HD1 LEU    18      44.310  49.490  15.780  1.00  0.00            
ATOM    297 2HD1 LEU    18      45.220  48.020  15.750  1.00  0.00            
ATOM    298 3HD1 LEU    18      46.050  49.500  16.140  1.00  0.00            
ATOM    299  CD2 LEU    18      46.970  48.430  13.900  1.00  0.00            
ATOM    300 1HD2 LEU    18      46.750  47.370  14.010  1.00  0.00            
ATOM    301 2HD2 LEU    18      47.370  48.630  12.910  1.00  0.00            
ATOM    302 3HD2 LEU    18      47.670  48.760  14.650  1.00  0.00            
ATOM    303  C   LEU    18      44.070  48.300  10.600  1.00  0.00            
ATOM    304  O   LEU    18      44.680  47.290  10.240  1.00  0.00            
ATOM    305  N   LEU    19      42.900  48.620  10.070  1.00  0.00            
ATOM    306  H   LEU    19      42.430  49.370  10.570  1.00  0.00            
ATOM    307  CA  LEU    19      42.120  47.740   9.210  1.00  0.00            
ATOM    308  HA  LEU    19      42.530  46.740   9.300  1.00  0.00            
ATOM    309  CB  LEU    19      40.680  47.710   9.710  1.00  0.00            
ATOM    310  HB1 LEU    19      40.210  48.690   9.530  1.00  0.00            
ATOM    311  HB2 LEU    19      40.750  47.580  10.790  1.00  0.00            
ATOM    312  CG  LEU    19      39.750  46.740   9.030  1.00  0.00            
ATOM    313  HG  LEU    19      39.800  46.900   7.950  1.00  0.00            
ATOM    314  CD1 LEU    19      40.070  45.250   9.230  1.00  0.00            
ATOM    315 1HD1 LEU    19      41.040  45.080   8.760  1.00  0.00            
ATOM    316 2HD1 LEU    19      39.960  44.910  10.260  1.00  0.00            
ATOM    317 3HD1 LEU    19      39.280  44.670   8.750  1.00  0.00            
ATOM    318  CD2 LEU    19      38.320  47.090   9.450  1.00  0.00            
ATOM    319 1HD2 LEU    19      38.050  48.140   9.340  1.00  0.00            
ATOM    320 2HD2 LEU    19      37.550  46.530   8.920  1.00  0.00            
ATOM    321 3HD2 LEU    19      38.220  46.810  10.500  1.00  0.00            
ATOM    322  C   LEU    19      42.310  48.060   7.740  1.00  0.00            
ATOM    323  O   LEU    19      42.220  47.170   6.900  1.00  0.00            
ATOM    324  N   THR    20      42.620  49.280   7.300  1.00  0.00            
ATOM    325  H   THR    20      42.640  49.970   8.020  1.00  0.00            
ATOM    326  CA  THR    20      42.960  49.660   5.940  1.00  0.00            
ATOM    327  HA  THR    20      42.520  49.070   5.140  1.00  0.00            
ATOM    328  CB  THR    20      42.440  51.070   5.690  1.00  0.00            
ATOM    329  HB  THR    20      42.760  51.350   4.680  1.00  0.00            
ATOM    330  CG2 THR    20      40.930  51.180   5.790  1.00  0.00            
ATOM    331 1HG2 THR    20      40.650  52.230   5.660  1.00  0.00            
ATOM    332 2HG2 THR    20      40.430  50.580   5.030  1.00  0.00            
ATOM    333 3HG2 THR    20      40.630  50.970   6.820  1.00  0.00            
ATOM    334  OG1 THR    20      42.960  52.030   6.580  1.00  0.00            
ATOM    335  HG1 THR    20      42.780  51.840   7.510  1.00  0.00            
ATOM    336  C   THR    20      44.450  49.610   5.590  1.00  0.00            
ATOM    337  O   THR    20      44.900  49.530   4.450  1.00  0.00            
ATOM    338  N   ARG    21      45.420  49.720   6.510  1.00  0.00            
ATOM    339  H   ARG    21      45.090  49.910   7.440  1.00  0.00            
ATOM    340  CA  ARG    21      46.850  49.630   6.300  1.00  0.00            
ATOM    341  HA  ARG    21      47.020  49.300   5.280  1.00  0.00            
ATOM    342  CB  ARG    21      47.420  51.040   6.340  1.00  0.00            
ATOM    343  HB1 ARG    21      47.520  51.420   7.360  1.00  0.00            
ATOM    344  HB2 ARG    21      46.730  51.710   5.840  1.00  0.00            
ATOM    345  CG  ARG    21      48.760  51.090   5.590  1.00  0.00            
ATOM    346  HG1 ARG    21      48.650  50.560   4.640  1.00  0.00            
ATOM    347  HG2 ARG    21      49.470  50.630   6.270  1.00  0.00            
ATOM    348  CD  ARG    21      49.040  52.520   5.160  1.00  0.00            
ATOM    349  HD1 ARG    21      48.230  53.030   4.650  1.00  0.00            
ATOM    350  HD2 ARG    21      49.970  52.390   4.610  1.00  0.00            
ATOM    351  NE  ARG    21      49.200  53.460   6.270  1.00  0.00            
ATOM    352  HE  ARG    21      48.370  54.000   6.460  1.00  0.00            
ATOM    353  CZ  ARG    21      50.230  53.630   7.100  1.00  0.00            
ATOM    354  NH1 ARG    21      51.360  52.890   7.050  1.00  0.00            
ATOM    355 1HH1 ARG    21      51.300  52.050   6.480  1.00  0.00            
ATOM    356 2HH1 ARG    21      52.170  53.100   7.600  1.00  0.00            
ATOM    357  NH2 ARG    21      50.210  54.630   8.000  1.00  0.00            
ATOM    358 1HH2 ARG    21      49.420  55.270   7.990  1.00  0.00            
ATOM    359 2HH2 ARG    21      50.940  54.830   8.670  1.00  0.00            
ATOM    360  C   ARG    21      47.710  48.690   7.140  1.00  0.00            
ATOM    361  O   ARG    21      48.700  48.120   6.710  1.00  0.00            
ATOM    362  N   GLY    22      47.290  48.370   8.370  1.00  0.00            
ATOM    363  H   GLY    22      46.450  48.860   8.670  1.00  0.00            
ATOM    364  CA  GLY    22      47.850  47.330   9.190  1.00  0.00            
ATOM    365  HA1 GLY    22      47.620  47.530  10.240  1.00  0.00            
ATOM    366  HA2 GLY    22      48.920  47.260   9.010  1.00  0.00            
ATOM    367  C   GLY    22      47.290  45.980   8.750  1.00  0.00            
ATOM    368  O   GLY    22      46.420  45.840   7.880  1.00  0.00            
ATOM    369  N   VAL    23      47.750  44.860   9.310  1.00  0.00            
ATOM    370  H   VAL    23      48.320  45.000  10.120  1.00  0.00            
ATOM    371  CA  VAL    23      47.300  43.520   9.020  1.00  0.00            
ATOM    372  HA  VAL    23      46.300  43.550   8.570  1.00  0.00            
ATOM    373  CB  VAL    23      48.220  42.800   8.030  1.00  0.00            
ATOM    374  HB  VAL    23      48.000  41.740   7.930  1.00  0.00            
ATOM    375  CG1 VAL    23      48.280  43.380   6.620  1.00  0.00            
ATOM    376 1HG1 VAL    23      47.370  43.570   6.040  1.00  0.00            
ATOM    377 2HG1 VAL    23      48.820  44.320   6.650  1.00  0.00            
ATOM    378 3HG1 VAL    23      48.940  42.760   6.020  1.00  0.00            
ATOM    379  CG2 VAL    23      49.660  42.790   8.540  1.00  0.00            
ATOM    380 1HG2 VAL    23      49.640  42.280   9.490  1.00  0.00            
ATOM    381 2HG2 VAL    23      50.170  42.180   7.780  1.00  0.00            
ATOM    382 3HG2 VAL    23      50.070  43.800   8.600  1.00  0.00            
ATOM    383  C   VAL    23      47.110  42.930  10.400  1.00  0.00            
ATOM    384  O   VAL    23      47.360  43.540  11.450  1.00  0.00            
ATOM    385  N   ASP    24      46.820  41.630  10.410  1.00  0.00            
ATOM    386  H   ASP    24      46.630  41.180   9.520  1.00  0.00            
ATOM    387  CA  ASP    24      46.950  40.720  11.520  1.00  0.00            
ATOM    388  HA  ASP    24      46.000  40.950  12.000  1.00  0.00            
ATOM    389  CB  ASP    24      46.800  39.250  11.110  1.00  0.00            
ATOM    390  HB1 ASP    24      47.720  38.920  10.610  1.00  0.00            
ATOM    391  HB2 ASP    24      45.980  39.110  10.420  1.00  0.00            
ATOM    392  CG  ASP    24      46.550  38.310  12.270  1.00  0.00            
ATOM    393  OD1 ASP    24      46.010  38.760  13.310  1.00  0.00            
ATOM    394  OD2 ASP    24      46.670  37.070  12.110  1.00  0.00            
ATOM    395  C   ASP    24      48.140  41.010  12.420  1.00  0.00            
ATOM    396  O   ASP    24      49.290  41.000  11.970  1.00  0.00            
ATOM    397  N   GLY    25      47.900  41.060  13.730  1.00  0.00            
ATOM    398  H   GLY    25      46.960  40.910  14.040  1.00  0.00            
ATOM    399  CA  GLY    25      48.900  41.280  14.760  1.00  0.00            
ATOM    400  HA1 GLY    25      49.580  40.440  14.840  1.00  0.00            
ATOM    401  HA2 GLY    25      48.390  41.260  15.730  1.00  0.00            
ATOM    402  C   GLY    25      49.550  42.650  14.780  1.00  0.00            
ATOM    403  O   GLY    25      50.420  42.900  15.610  1.00  0.00            
ATOM    404  N   SER    26      49.150  43.620  13.950  1.00  0.00            
ATOM    405  H   SER    26      48.470  43.390  13.240  1.00  0.00            
ATOM    406  CA  SER    26      49.630  44.990  14.050  1.00  0.00            
ATOM    407  HA  SER    26      50.680  44.880  14.320  1.00  0.00            
ATOM    408  CB  SER    26      49.430  45.730  12.730  1.00  0.00            
ATOM    409  HB1 SER    26      49.820  46.760  12.750  1.00  0.00            
ATOM    410  HB2 SER    26      48.390  45.730  12.430  1.00  0.00            
ATOM    411  OG  SER    26      50.320  45.250  11.740  1.00  0.00            
ATOM    412  HG  SER    26      50.500  45.950  11.120  1.00  0.00            
ATOM    413  C   SER    26      49.110  45.810  15.210  1.00  0.00            
ATOM    414  O   SER    26      47.970  45.580  15.620  1.00  0.00            
ATOM    415  N   PHE    27      49.870  46.810  15.650  1.00  0.00            
ATOM    416  H   PHE    27      50.820  46.790  15.310  1.00  0.00            
ATOM    417  CA  PHE    27      49.580  47.600  16.830  1.00  0.00            
ATOM    418  HA  PHE    27      48.490  47.670  16.900  1.00  0.00            
ATOM    419  CB  PHE    27      50.060  46.850  18.070  1.00  0.00            
ATOM    420  HB1 PHE    27      49.640  45.840  18.060  1.00  0.00            
ATOM    421  HB2 PHE    27      49.630  47.290  18.970  1.00  0.00            
ATOM    422  CG  PHE    27      51.530  46.610  18.290  1.00  0.00            
ATOM    423  CD1 PHE    27      52.060  45.350  17.970  1.00  0.00            
ATOM    424  HD1 PHE    27      51.330  44.650  17.590  1.00  0.00            
ATOM    425  CE1 PHE    27      53.440  45.120  18.020  1.00  0.00            
ATOM    426  HE1 PHE    27      53.800  44.120  17.830  1.00  0.00            
ATOM    427  CZ  PHE    27      54.250  46.170  18.480  1.00  0.00            
ATOM    428  HZ  PHE    27      55.290  46.000  18.720  1.00  0.00            
ATOM    429  CE2 PHE    27      53.760  47.420  18.860  1.00  0.00            
ATOM    430  HE2 PHE    27      54.420  48.200  19.230  1.00  0.00            
ATOM    431  CD2 PHE    27      52.370  47.610  18.780  1.00  0.00            
ATOM    432  HD2 PHE    27      51.970  48.610  18.760  1.00  0.00            
ATOM    433  C   PHE    27      50.110  49.020  16.710  1.00  0.00            
ATOM    434  O   PHE    27      50.930  49.330  15.850  1.00  0.00            
ATOM    435  N   LEU    28      49.710  49.900  17.640  1.00  0.00            
ATOM    436  H   LEU    28      48.970  49.530  18.230  1.00  0.00            
ATOM    437  CA  LEU    28      50.100  51.280  17.780  1.00  0.00            
ATOM    438  HA  LEU    28      51.180  51.360  17.650  1.00  0.00            
ATOM    439  CB  LEU    28      49.460  52.160  16.720  1.00  0.00            
ATOM    440  HB1 LEU    28      49.650  51.740  15.740  1.00  0.00            
ATOM    441  HB2 LEU    28      49.870  53.170  16.760  1.00  0.00            
ATOM    442  CG  LEU    28      47.960  52.420  16.770  1.00  0.00            
ATOM    443  HG  LEU    28      47.450  51.530  17.160  1.00  0.00            
ATOM    444  CD1 LEU    28      47.610  53.560  17.720  1.00  0.00            
ATOM    445 1HD1 LEU    28      47.750  53.290  18.760  1.00  0.00            
ATOM    446 2HD1 LEU    28      48.300  54.400  17.650  1.00  0.00            
ATOM    447 3HD1 LEU    28      46.590  53.920  17.560  1.00  0.00            
ATOM    448  CD2 LEU    28      47.330  52.740  15.420  1.00  0.00            
ATOM    449 1HD2 LEU    28      46.250  52.810  15.410  1.00  0.00            
ATOM    450 2HD2 LEU    28      47.610  53.700  14.980  1.00  0.00            
ATOM    451 3HD2 LEU    28      47.600  51.910  14.770  1.00  0.00            
ATOM    452  C   LEU    28      49.630  51.790  19.150  1.00  0.00            
ATOM    453  O   LEU    28      48.770  51.220  19.810  1.00  0.00            
ATOM    454  N   ALA    29      50.380  52.740  19.680  1.00  0.00            
ATOM    455  H   ALA    29      51.240  52.890  19.170  1.00  0.00            
ATOM    456  CA  ALA    29      50.170  53.580  20.840  1.00  0.00            
ATOM    457  HA  ALA    29      49.490  53.010  21.460  1.00  0.00            
ATOM    458  CB  ALA    29      51.500  53.760  21.570  1.00  0.00            
ATOM    459  HB1 ALA    29      51.640  52.860  22.180  1.00  0.00            
ATOM    460  HB2 ALA    29      52.370  53.910  20.940  1.00  0.00            
ATOM    461  HB3 ALA    29      51.400  54.620  22.220  1.00  0.00            
ATOM    462  C   ALA    29      49.520  54.960  20.690  1.00  0.00            
ATOM    463  O   ALA    29      49.810  55.660  19.710  1.00  0.00            
ATOM    464  N   ARG    30      48.590  55.280  21.580  1.00  0.00            
ATOM    465  H   ARG    30      48.260  54.720  22.350  1.00  0.00            
ATOM    466  CA  ARG    30      47.910  56.560  21.470  1.00  0.00            
ATOM    467  HA  ARG    30      48.580  57.220  20.920  1.00  0.00            
ATOM    468  CB  ARG    30      46.690  56.430  20.550  1.00  0.00            
ATOM    469  HB1 ARG    30      47.160  56.200  19.590  1.00  0.00            
ATOM    470  HB2 ARG    30      46.220  57.410  20.460  1.00  0.00            
ATOM    471  CG  ARG    30      45.650  55.430  21.030  1.00  0.00            
ATOM    472  HG1 ARG    30      45.370  55.740  22.040  1.00  0.00            
ATOM    473  HG2 ARG    30      46.020  54.410  21.010  1.00  0.00            
ATOM    474  CD  ARG    30      44.330  55.390  20.240  1.00  0.00            
ATOM    475  HD1 ARG    30      44.500  55.280  19.170  1.00  0.00            
ATOM    476  HD2 ARG    30      43.790  56.330  20.390  1.00  0.00            
ATOM    477  NE  ARG    30      43.490  54.270  20.650  1.00  0.00            
ATOM    478  HE  ARG    30      43.470  53.350  20.250  1.00  0.00            
ATOM    479  CZ  ARG    30      42.650  54.330  21.690  1.00  0.00            
ATOM    480  NH1 ARG    30      41.690  53.400  21.870  1.00  0.00            
ATOM    481 1HH1 ARG    30      41.650  52.610  21.240  1.00  0.00            
ATOM    482 2HH1 ARG    30      40.890  53.660  22.430  1.00  0.00            
ATOM    483  NH2 ARG    30      42.640  55.410  22.480  1.00  0.00            
ATOM    484 1HH2 ARG    30      43.220  56.200  22.230  1.00  0.00            
ATOM    485 2HH2 ARG    30      41.960  55.420  23.210  1.00  0.00            
ATOM    486  C   ARG    30      47.460  57.190  22.780  1.00  0.00            
ATOM    487  O   ARG    30      47.490  56.400  23.730  1.00  0.00            
ATOM    488  N   PRO    31      47.010  58.430  22.890  1.00  0.00            
ATOM    489  CD  PRO    31      47.250  59.580  22.040  1.00  0.00            
ATOM    490  HD1 PRO    31      46.690  59.400  21.120  1.00  0.00            
ATOM    491  HD2 PRO    31      48.310  59.740  21.860  1.00  0.00            
ATOM    492  CG  PRO    31      46.570  60.810  22.640  1.00  0.00            
ATOM    493  HG1 PRO    31      45.580  61.100  22.270  1.00  0.00            
ATOM    494  HG2 PRO    31      47.280  61.630  22.560  1.00  0.00            
ATOM    495  CB  PRO    31      46.460  60.410  24.110  1.00  0.00            
ATOM    496  HB1 PRO    31      45.620  60.970  24.510  1.00  0.00            
ATOM    497  HB2 PRO    31      47.410  60.730  24.550  1.00  0.00            
ATOM    498  CA  PRO    31      46.350  58.890  24.100  1.00  0.00            
ATOM    499  HA  PRO    31      46.960  58.470  24.900  1.00  0.00            
ATOM    500  C   PRO    31      44.910  58.400  24.110  1.00  0.00            
ATOM    501  O   PRO    31      44.330  57.990  23.110  1.00  0.00            
ATOM    502  N   SER    32      44.350  58.320  25.320  1.00  0.00            
ATOM    503  H   SER    32      44.900  58.490  26.150  1.00  0.00            
ATOM    504  CA  SER    32      42.910  58.250  25.480  1.00  0.00            
ATOM    505  HA  SER    32      42.540  57.410  24.890  1.00  0.00            
ATOM    506  CB  SER    32      42.690  57.810  26.930  1.00  0.00            
ATOM    507  HB1 SER    32      43.130  58.540  27.610  1.00  0.00            
ATOM    508  HB2 SER    32      43.220  56.870  27.020  1.00  0.00            
ATOM    509  OG  SER    32      41.330  57.620  27.260  1.00  0.00            
ATOM    510  HG  SER    32      41.080  57.010  26.570  1.00  0.00            
ATOM    511  C   SER    32      42.210  59.530  25.070  1.00  0.00            
ATOM    512  O   SER    32      42.750  60.630  25.000  1.00  0.00            
ATOM    513  N   LYS    33      40.930  59.440  24.730  1.00  0.00            
ATOM    514  H   LYS    33      40.480  58.530  24.720  1.00  0.00            
ATOM    515  CA  LYS    33      40.020  60.480  24.300  1.00  0.00            
ATOM    516  HA  LYS    33      40.450  61.490  24.300  1.00  0.00            
ATOM    517  CB  LYS    33      39.570  60.290  22.850  1.00  0.00            
ATOM    518  HB1 LYS    33      39.040  59.350  22.740  1.00  0.00            
ATOM    519  HB2 LYS    33      40.440  60.190  22.210  1.00  0.00            
ATOM    520  CG  LYS    33      38.650  61.300  22.170  1.00  0.00            
ATOM    521  HG1 LYS    33      37.730  61.320  22.780  1.00  0.00            
ATOM    522  HG2 LYS    33      38.360  60.960  21.180  1.00  0.00            
ATOM    523  CD  LYS    33      39.220  62.690  21.950  1.00  0.00            
ATOM    524  HD1 LYS    33      40.110  62.760  21.330  1.00  0.00            
ATOM    525  HD2 LYS    33      39.400  63.110  22.950  1.00  0.00            
ATOM    526  CE  LYS    33      38.220  63.660  21.320  1.00  0.00            
ATOM    527  HE1 LYS    33      37.390  63.840  22.010  1.00  0.00            
ATOM    528  HE2 LYS    33      37.820  63.360  20.360  1.00  0.00            
ATOM    529  NZ  LYS    33      38.820  64.980  21.040  1.00  0.00            
ATOM    530  HZ1 LYS    33      39.580  64.800  20.390  1.00  0.00            
ATOM    531  HZ2 LYS    33      38.140  65.620  20.680  1.00  0.00            
ATOM    532  HZ3 LYS    33      39.150  65.300  21.940  1.00  0.00            
ATOM    533  C   LYS    33      38.850  60.660  25.260  1.00  0.00            
ATOM    534  O   LYS    33      38.140  61.660  25.240  1.00  0.00            
ATOM    535  N   SER    34      38.630  59.640  26.090  1.00  0.00            
ATOM    536  H   SER    34      39.040  58.750  25.860  1.00  0.00            
ATOM    537  CA  SER    34      37.690  59.690  27.190  1.00  0.00            
ATOM    538  HA  SER    34      36.880  60.390  27.000  1.00  0.00            
ATOM    539  CB  SER    34      36.950  58.350  27.180  1.00  0.00            
ATOM    540  HB1 SER    34      36.360  58.120  26.300  1.00  0.00            
ATOM    541  HB2 SER    34      36.360  58.270  28.090  1.00  0.00            
ATOM    542  OG  SER    34      37.880  57.300  27.370  1.00  0.00            
ATOM    543  HG  SER    34      38.360  57.100  26.560  1.00  0.00            
ATOM    544  C   SER    34      38.350  60.060  28.520  1.00  0.00            
ATOM    545  O   SER    34      37.770  60.830  29.270  1.00  0.00            
ATOM    546  N   ASN    35      39.590  59.660  28.790  1.00  0.00            
ATOM    547  H   ASN    35      40.050  58.960  28.240  1.00  0.00            
ATOM    548  CA  ASN    35      40.340  60.040  29.970  1.00  0.00            
ATOM    549  HA  ASN    35      39.720  60.580  30.690  1.00  0.00            
ATOM    550  CB  ASN    35      40.710  58.770  30.720  1.00  0.00            
ATOM    551  HB1 ASN    35      41.310  58.100  30.100  1.00  0.00            
ATOM    552  HB2 ASN    35      39.820  58.200  30.940  1.00  0.00            
ATOM    553  CG  ASN    35      41.150  59.010  32.160  1.00  0.00            
ATOM    554  OD1 ASN    35      40.770  59.970  32.830  1.00  0.00            
ATOM    555  ND2 ASN    35      41.890  58.040  32.700  1.00  0.00            
ATOM    556 1HD2 ASN    35      42.130  57.230  32.150  1.00  0.00            
ATOM    557 2HD2 ASN    35      42.330  58.260  33.590  1.00  0.00            
ATOM    558  C   ASN    35      41.600  60.860  29.710  1.00  0.00            
ATOM    559  O   ASN    35      42.330  60.500  28.800  1.00  0.00            
ATOM    560  N   PRO    36      41.780  62.050  30.290  1.00  0.00            
ATOM    561  CD  PRO    36      40.750  62.800  30.970  1.00  0.00            
ATOM    562  HD1 PRO    36      40.700  62.590  32.030  1.00  0.00            
ATOM    563  HD2 PRO    36      39.790  62.650  30.450  1.00  0.00            
ATOM    564  CG  PRO    36      41.260  64.230  30.910  1.00  0.00            
ATOM    565  HG1 PRO    36      40.820  64.830  31.720  1.00  0.00            
ATOM    566  HG2 PRO    36      40.770  64.780  30.100  1.00  0.00            
ATOM    567  CB  PRO    36      42.780  64.160  30.920  1.00  0.00            
ATOM    568  HB1 PRO    36      43.210  64.240  31.920  1.00  0.00            
ATOM    569  HB2 PRO    36      43.190  64.960  30.310  1.00  0.00            
ATOM    570  CA  PRO    36      43.040  62.770  30.350  1.00  0.00            
ATOM    571  HA  PRO    36      43.460  62.870  29.340  1.00  0.00            
ATOM    572  C   PRO    36      44.000  61.920  31.160  1.00  0.00            
ATOM    573  O   PRO    36      43.640  61.060  31.960  1.00  0.00            
ATOM    574  N   GLY    37      45.300  62.160  30.990  1.00  0.00            
ATOM    575  H   GLY    37      45.480  62.940  30.370  1.00  0.00            
ATOM    576  CA  GLY    37      46.350  61.520  31.760  1.00  0.00            
ATOM    577  HA1 GLY    37      46.280  61.670  32.850  1.00  0.00            
ATOM    578  HA2 GLY    37      47.260  62.060  31.530  1.00  0.00            
ATOM    579  C   GLY    37      46.610  60.020  31.600  1.00  0.00            
ATOM    580  O   GLY    37      46.920  59.300  32.530  1.00  0.00            
ATOM    581  N   ASP    38      46.230  59.430  30.460  1.00  0.00            
ATOM    582  H   ASP    38      45.810  60.010  29.740  1.00  0.00            
ATOM    583  CA  ASP    38      45.950  58.030  30.230  1.00  0.00            
ATOM    584  HA  ASP    38      46.350  57.420  31.040  1.00  0.00            
ATOM    585  CB  ASP    38      44.420  57.930  30.320  1.00  0.00            
ATOM    586  HB1 ASP    38      43.980  58.540  29.530  1.00  0.00            
ATOM    587  HB2 ASP    38      44.220  58.350  31.310  1.00  0.00            
ATOM    588  CG  ASP    38      43.900  56.500  30.370  1.00  0.00            
ATOM    589  OD1 ASP    38      44.100  55.710  29.430  1.00  0.00            
ATOM    590  OD2 ASP    38      43.230  56.030  31.320  1.00  0.00            
ATOM    591  C   ASP    38      46.360  57.740  28.800  1.00  0.00            
ATOM    592  O   ASP    38      46.390  58.550  27.870  1.00  0.00            
ATOM    593  N   PHE    39      46.820  56.520  28.510  1.00  0.00            
ATOM    594  H   PHE    39      46.800  55.880  29.290  1.00  0.00            
ATOM    595  CA  PHE    39      47.260  55.990  27.240  1.00  0.00            
ATOM    596  HA  PHE    39      47.060  56.640  26.390  1.00  0.00            
ATOM    597  CB  PHE    39      48.790  55.910  27.260  1.00  0.00            
ATOM    598  HB1 PHE    39      49.220  55.380  26.410  1.00  0.00            
ATOM    599  HB2 PHE    39      49.080  55.280  28.100  1.00  0.00            
ATOM    600  CG  PHE    39      49.570  57.200  27.270  1.00  0.00            
ATOM    601  CD1 PHE    39      49.670  58.010  26.130  1.00  0.00            
ATOM    602  HD1 PHE    39      49.010  57.740  25.320  1.00  0.00            
ATOM    603  CE1 PHE    39      50.540  59.110  26.100  1.00  0.00            
ATOM    604  HE1 PHE    39      50.670  59.720  25.220  1.00  0.00            
ATOM    605  CZ  PHE    39      51.370  59.310  27.220  1.00  0.00            
ATOM    606  HZ  PHE    39      52.010  60.180  27.120  1.00  0.00            
ATOM    607  CE2 PHE    39      51.280  58.540  28.380  1.00  0.00            
ATOM    608  HE2 PHE    39      51.880  58.690  29.260  1.00  0.00            
ATOM    609  CD2 PHE    39      50.380  57.480  28.370  1.00  0.00            
ATOM    610  HD2 PHE    39      50.250  56.860  29.240  1.00  0.00            
ATOM    611  C   PHE    39      46.660  54.630  26.890  1.00  0.00            
ATOM    612  O   PHE    39      46.370  53.840  27.780  1.00  0.00            
ATOM    613  N   THR    40      46.540  54.340  25.600  1.00  0.00            
ATOM    614  H   THR    40      47.020  54.940  24.940  1.00  0.00            
ATOM    615  CA  THR    40      45.950  53.120  25.060  1.00  0.00            
ATOM    616  HA  THR    40      45.840  52.370  25.850  1.00  0.00            
ATOM    617  CB  THR    40      44.520  53.370  24.630  1.00  0.00            
ATOM    618  HB  THR    40      44.580  53.890  23.680  1.00  0.00            
ATOM    619  CG2 THR    40      43.770  52.040  24.550  1.00  0.00            
ATOM    620 1HG2 THR    40      43.770  51.530  25.520  1.00  0.00            
ATOM    621 2HG2 THR    40      42.820  52.270  24.080  1.00  0.00            
ATOM    622 3HG2 THR    40      44.340  51.390  23.880  1.00  0.00            
ATOM    623  OG1 THR    40      43.810  54.150  25.580  1.00  0.00            
ATOM    624  HG1 THR    40      43.090  54.590  25.130  1.00  0.00            
ATOM    625  C   THR    40      46.760  52.560  23.900  1.00  0.00            
ATOM    626  O   THR    40      47.180  53.300  23.010  1.00  0.00            
ATOM    627  N   LEU    41      46.890  51.230  23.760  1.00  0.00            
ATOM    628  H   LEU    41      46.420  50.670  24.450  1.00  0.00            
ATOM    629  CA  LEU    41      47.540  50.440  22.730  1.00  0.00            
ATOM    630  HA  LEU    41      48.100  51.130  22.090  1.00  0.00            
ATOM    631  CB  LEU    41      48.470  49.380  23.320  1.00  0.00            
ATOM    632  HB1 LEU    41      47.950  48.800  24.070  1.00  0.00            
ATOM    633  HB2 LEU    41      49.370  49.870  23.700  1.00  0.00            
ATOM    634  CG  LEU    41      49.000  48.430  22.240  1.00  0.00            
ATOM    635  HG  LEU    41      48.930  48.910  21.260  1.00  0.00            
ATOM    636  CD1 LEU    41      50.460  48.070  22.450  1.00  0.00            
ATOM    637 1HD1 LEU    41      50.850  47.800  23.430  1.00  0.00            
ATOM    638 2HD1 LEU    41      50.890  47.430  21.670  1.00  0.00            
ATOM    639 3HD1 LEU    41      50.930  49.010  22.160  1.00  0.00            
ATOM    640  CD2 LEU    41      48.200  47.130  22.230  1.00  0.00            
ATOM    641 1HD2 LEU    41      48.670  46.480  21.480  1.00  0.00            
ATOM    642 2HD2 LEU    41      48.250  46.640  23.210  1.00  0.00            
ATOM    643 3HD2 LEU    41      47.170  47.310  21.940  1.00  0.00            
ATOM    644  C   LEU    41      46.320  49.940  21.960  1.00  0.00            
ATOM    645  O   LEU    41      45.420  49.370  22.550  1.00  0.00            
ATOM    646  N   SER    42      46.370  50.050  20.630  1.00  0.00            
ATOM    647  H   SER    42      47.180  50.470  20.200  1.00  0.00            
ATOM    648  CA  SER    42      45.340  49.430  19.820  1.00  0.00            
ATOM    649  HA  SER    42      44.610  48.970  20.480  1.00  0.00            
ATOM    650  CB  SER    42      44.710  50.470  18.900  1.00  0.00            
ATOM    651  HB1 SER    42      43.960  50.020  18.250  1.00  0.00            
ATOM    652  HB2 SER    42      45.490  50.810  18.230  1.00  0.00            
ATOM    653  OG  SER    42      44.130  51.530  19.620  1.00  0.00            
ATOM    654  HG  SER    42      43.230  51.210  19.550  1.00  0.00            
ATOM    655  C   SER    42      46.030  48.390  18.950  1.00  0.00            
ATOM    656  O   SER    42      47.060  48.640  18.330  1.00  0.00            
ATOM    657  N   VAL    43      45.380  47.240  18.770  1.00  0.00            
ATOM    658  H   VAL    43      44.470  47.060  19.160  1.00  0.00            
ATOM    659  CA  VAL    43      45.930  46.090  18.070  1.00  0.00            
ATOM    660  HA  VAL    43      46.630  46.460  17.320  1.00  0.00            
ATOM    661  CB  VAL    43      46.800  45.220  18.990  1.00  0.00            
ATOM    662  HB  VAL    43      47.590  45.890  19.320  1.00  0.00            
ATOM    663  CG1 VAL    43      46.070  44.860  20.280  1.00  0.00            
ATOM    664 1HG1 VAL    43      45.150  44.320  20.040  1.00  0.00            
ATOM    665 2HG1 VAL    43      46.620  44.230  20.980  1.00  0.00            
ATOM    666 3HG1 VAL    43      45.820  45.770  20.820  1.00  0.00            
ATOM    667  CG2 VAL    43      47.410  43.990  18.320  1.00  0.00            
ATOM    668 1HG2 VAL    43      46.730  43.410  17.700  1.00  0.00            
ATOM    669 2HG2 VAL    43      48.310  44.260  17.780  1.00  0.00            
ATOM    670 3HG2 VAL    43      47.920  43.370  19.060  1.00  0.00            
ATOM    671  C   VAL    43      44.940  45.250  17.290  1.00  0.00            
ATOM    672  O   VAL    43      43.790  45.120  17.710  1.00  0.00            
ATOM    673  N   ARG    44      45.350  44.690  16.160  1.00  0.00            
ATOM    674  H   ARG    44      46.340  44.480  16.050  1.00  0.00            
ATOM    675  CA  ARG    44      44.520  43.980  15.200  1.00  0.00            
ATOM    676  HA  ARG    44      43.470  44.210  15.360  1.00  0.00            
ATOM    677  CB  ARG    44      44.840  44.460  13.790  1.00  0.00            
ATOM    678  HB1 ARG    44      45.900  44.390  13.580  1.00  0.00            
ATOM    679  HB2 ARG    44      44.430  45.470  13.710  1.00  0.00            
ATOM    680  CG  ARG    44      44.200  43.600  12.700  1.00  0.00            
ATOM    681  HG1 ARG    44      43.140  43.340  12.860  1.00  0.00            
ATOM    682  HG2 ARG    44      44.810  42.730  12.510  1.00  0.00            
ATOM    683  CD  ARG    44      44.160  44.350  11.370  1.00  0.00            
ATOM    684  HD1 ARG    44      45.190  44.490  11.080  1.00  0.00            
ATOM    685  HD2 ARG    44      43.570  45.260  11.440  1.00  0.00            
ATOM    686  NE  ARG    44      43.540  43.440  10.410  1.00  0.00            
ATOM    687  HE  ARG    44      43.350  42.520  10.770  1.00  0.00            
ATOM    688  CZ  ARG    44      43.360  43.620   9.090  1.00  0.00            
ATOM    689  NH1 ARG    44      43.750  44.670   8.350  1.00  0.00            
ATOM    690 1HH1 ARG    44      44.200  45.460   8.790  1.00  0.00            
ATOM    691 2HH1 ARG    44      43.680  44.630   7.340  1.00  0.00            
ATOM    692  NH2 ARG    44      42.930  42.620   8.320  1.00  0.00            
ATOM    693 1HH2 ARG    44      42.480  41.780   8.640  1.00  0.00            
ATOM    694 2HH2 ARG    44      42.850  42.880   7.350  1.00  0.00            
ATOM    695  C   ARG    44      44.670  42.490  15.510  1.00  0.00            
ATOM    696  O   ARG    44      45.750  41.880  15.480  1.00  0.00            
ATOM    697  N   ARG    45      43.580  41.760  15.700  1.00  0.00            
ATOM    698  H   ARG    45      42.670  42.210  15.600  1.00  0.00            
ATOM    699  CA  ARG    45      43.510  40.320  15.840  1.00  0.00            
ATOM    700  HA  ARG    45      44.500  39.900  15.630  1.00  0.00            
ATOM    701  CB  ARG    45      43.100  39.900  17.240  1.00  0.00            
ATOM    702  HB1 ARG    45      43.920  40.210  17.890  1.00  0.00            
ATOM    703  HB2 ARG    45      43.030  38.820  17.150  1.00  0.00            
ATOM    704  CG  ARG    45      41.820  40.390  17.910  1.00  0.00            
ATOM    705  HG1 ARG    45      41.120  39.800  17.320  1.00  0.00            
ATOM    706  HG2 ARG    45      41.740  41.470  17.770  1.00  0.00            
ATOM    707  CD  ARG    45      41.680  39.980  19.370  1.00  0.00            
ATOM    708  HD1 ARG    45      42.090  40.740  20.050  1.00  0.00            
ATOM    709  HD2 ARG    45      42.260  39.070  19.480  1.00  0.00            
ATOM    710  NE  ARG    45      40.320  39.780  19.810  1.00  0.00            
ATOM    711  HE  ARG    45      39.580  40.220  19.280  1.00  0.00            
ATOM    712  CZ  ARG    45      40.010  39.370  21.050  1.00  0.00            
ATOM    713  NH1 ARG    45      40.890  38.880  21.940  1.00  0.00            
ATOM    714 1HH1 ARG    45      41.660  38.350  21.530  1.00  0.00            
ATOM    715 2HH1 ARG    45      40.520  38.450  22.760  1.00  0.00            
ATOM    716  NH2 ARG    45      38.740  39.580  21.450  1.00  0.00            
ATOM    717 1HH2 ARG    45      37.990  39.960  20.900  1.00  0.00            
ATOM    718 2HH2 ARG    45      38.590  39.570  22.450  1.00  0.00            
ATOM    719  C   ARG    45      42.630  39.720  14.760  1.00  0.00            
ATOM    720  O   ARG    45      41.450  40.060  14.750  1.00  0.00            
ATOM    721  N   ASN    46      43.230  39.030  13.780  1.00  0.00            
ATOM    722  H   ASN    46      44.200  38.750  13.900  1.00  0.00            
ATOM    723  CA  ASN    46      42.670  38.760  12.480  1.00  0.00            
ATOM    724  HA  ASN    46      43.490  38.490  11.800  1.00  0.00            
ATOM    725  CB  ASN    46      41.700  37.570  12.560  1.00  0.00            
ATOM    726  HB1 ASN    46      40.810  37.960  13.040  1.00  0.00            
ATOM    727  HB2 ASN    46      42.160  36.770  13.150  1.00  0.00            
ATOM    728  CG  ASN    46      41.290  37.030  11.210  1.00  0.00            
ATOM    729  OD1 ASN    46      42.200  36.780  10.420  1.00  0.00            
ATOM    730  ND2 ASN    46      40.070  36.590  10.940  1.00  0.00            
ATOM    731 1HD2 ASN    46      39.360  36.680  11.660  1.00  0.00            
ATOM    732 2HD2 ASN    46      39.880  35.910  10.190  1.00  0.00            
ATOM    733  C   ASN    46      42.120  40.020  11.830  1.00  0.00            
ATOM    734  O   ASN    46      42.850  40.960  11.540  1.00  0.00            
ATOM    735  N   GLY    47      40.800  40.150  11.650  1.00  0.00            
ATOM    736  H   GLY    47      40.120  39.460  11.960  1.00  0.00            
ATOM    737  CA  GLY    47      40.150  41.230  10.940  1.00  0.00            
ATOM    738  HA1 GLY    47      39.430  40.750  10.290  1.00  0.00            
ATOM    739  HA2 GLY    47      40.880  41.730  10.290  1.00  0.00            
ATOM    740  C   GLY    47      39.360  42.230  11.760  1.00  0.00            
ATOM    741  O   GLY    47      38.510  42.970  11.250  1.00  0.00            
ATOM    742  N   ALA    48      39.580  42.290  13.070  1.00  0.00            
ATOM    743  H   ALA    48      40.220  41.630  13.510  1.00  0.00            
ATOM    744  CA  ALA    48      38.940  43.230  13.950  1.00  0.00            
ATOM    745  HA  ALA    48      38.670  44.110  13.360  1.00  0.00            
ATOM    746  CB  ALA    48      37.710  42.630  14.610  1.00  0.00            
ATOM    747  HB1 ALA    48      37.390  43.140  15.500  1.00  0.00            
ATOM    748  HB2 ALA    48      36.890  42.530  13.880  1.00  0.00            
ATOM    749  HB3 ALA    48      37.960  41.620  14.940  1.00  0.00            
ATOM    750  C   ALA    48      40.010  43.660  14.960  1.00  0.00            
ATOM    751  O   ALA    48      41.110  43.120  15.070  1.00  0.00            
ATOM    752  N   VAL    49      39.630  44.690  15.700  1.00  0.00            
ATOM    753  H   VAL    49      38.660  45.000  15.720  1.00  0.00            
ATOM    754  CA  VAL    49      40.580  45.550  16.390  1.00  0.00            
ATOM    755  HA  VAL    49      41.570  45.130  16.260  1.00  0.00            
ATOM    756  CB  VAL    49      40.680  46.950  15.780  1.00  0.00            
ATOM    757  HB  VAL    49      39.670  47.350  15.840  1.00  0.00            
ATOM    758  CG1 VAL    49      41.600  47.860  16.580  1.00  0.00            
ATOM    759 1HG1 VAL    49      42.560  47.390  16.770  1.00  0.00            
ATOM    760 2HG1 VAL    49      41.830  48.700  15.930  1.00  0.00            
ATOM    761 3HG1 VAL    49      41.150  48.100  17.540  1.00  0.00            
ATOM    762  CG2 VAL    49      41.260  46.890  14.370  1.00  0.00            
ATOM    763 1HG2 VAL    49      42.230  46.380  14.340  1.00  0.00            
ATOM    764 2HG2 VAL    49      40.540  46.320  13.790  1.00  0.00            
ATOM    765 3HG2 VAL    49      41.410  47.860  13.900  1.00  0.00            
ATOM    766  C   VAL    49      40.260  45.600  17.880  1.00  0.00            
ATOM    767  O   VAL    49      39.150  45.920  18.280  1.00  0.00            
ATOM    768  N   THR    50      41.250  45.350  18.740  1.00  0.00            
ATOM    769  H   THR    50      42.150  45.080  18.380  1.00  0.00            
ATOM    770  CA  THR    50      41.190  45.350  20.190  1.00  0.00            
ATOM    771  HA  THR    50      40.180  45.570  20.550  1.00  0.00            
ATOM    772  CB  THR    50      41.390  43.920  20.690  1.00  0.00            
ATOM    773  HB  THR    50      41.590  44.080  21.750  1.00  0.00            
ATOM    774  CG2 THR    50      40.230  42.960  20.450  1.00  0.00            
ATOM    775 1HG2 THR    50      39.270  43.340  20.810  1.00  0.00            
ATOM    776 2HG2 THR    50      40.170  42.730  19.390  1.00  0.00            
ATOM    777 3HG2 THR    50      40.510  42.060  20.990  1.00  0.00            
ATOM    778  OG1 THR    50      42.510  43.290  20.090  1.00  0.00            
ATOM    779  HG1 THR    50      43.280  43.870  20.060  1.00  0.00            
ATOM    780  C   THR    50      42.060  46.410  20.850  1.00  0.00            
ATOM    781  O   THR    50      43.250  46.560  20.600  1.00  0.00            
ATOM    782  N   HIE    51      41.470  47.340  21.600  1.00  0.00            
ATOM    783  H   HIE    51      40.480  47.250  21.770  1.00  0.00            
ATOM    784  CA  HIE    51      42.080  48.440  22.320  1.00  0.00            
ATOM    785  HA  HIE    51      43.020  48.810  21.910  1.00  0.00            
ATOM    786  CB  HIE    51      41.060  49.570  22.330  1.00  0.00            
ATOM    787  HB1 HIE    51      41.440  50.480  22.820  1.00  0.00            
ATOM    788  HB2 HIE    51      40.140  49.320  22.850  1.00  0.00            
ATOM    789  CG  HIE    51      40.790  49.790  20.870  1.00  0.00            
ATOM    790  ND1 HIE    51      41.710  50.390  20.010  1.00  0.00            
ATOM    791  CE1 HIE    51      41.020  50.520  18.870  1.00  0.00            
ATOM    792  HE1 HIE    51      41.390  50.820  17.900  1.00  0.00            
ATOM    793  NE2 HIE    51      39.730  50.200  19.070  1.00  0.00            
ATOM    794  HE2 HIE    51      38.980  50.430  18.420  1.00  0.00            
ATOM    795  CD2 HIE    51      39.530  49.680  20.320  1.00  0.00            
ATOM    796  HD2 HIE    51      38.700  49.420  20.970  1.00  0.00            
ATOM    797  C   HIE    51      42.450  47.960  23.720  1.00  0.00            
ATOM    798  O   HIE    51      41.690  47.220  24.360  1.00  0.00            
ATOM    799  N   ILE    52      43.570  48.370  24.310  1.00  0.00            
ATOM    800  H   ILE    52      44.160  48.900  23.690  1.00  0.00            
ATOM    801  CA  ILE    52      44.160  47.950  25.570  1.00  0.00            
ATOM    802  HA  ILE    52      43.350  47.640  26.220  1.00  0.00            
ATOM    803  CB  ILE    52      45.070  46.740  25.380  1.00  0.00            
ATOM    804  HB  ILE    52      46.130  46.990  25.410  1.00  0.00            
ATOM    805  CG2 ILE    52      44.910  45.920  26.660  1.00  0.00            
ATOM    806 1HG2 ILE    52      45.890  45.470  26.870  1.00  0.00            
ATOM    807 2HG2 ILE    52      44.630  46.550  27.500  1.00  0.00            
ATOM    808 3HG2 ILE    52      44.060  45.230  26.610  1.00  0.00            
ATOM    809  CG1 ILE    52      44.890  45.900  24.120  1.00  0.00            
ATOM    810 1HG1 ILE    52      45.190  46.400  23.200  1.00  0.00            
ATOM    811 2HG1 ILE    52      43.880  45.470  24.150  1.00  0.00            
ATOM    812  CD  ILE    52      45.750  44.650  24.030  1.00  0.00            
ATOM    813  HD1 ILE    52      46.810  44.950  24.050  1.00  0.00            
ATOM    814  HD2 ILE    52      45.510  43.930  24.810  1.00  0.00            
ATOM    815  HD3 ILE    52      45.630  44.180  23.060  1.00  0.00            
ATOM    816  C   ILE    52      44.870  49.090  26.280  1.00  0.00            
ATOM    817  O   ILE    52      45.910  49.600  25.870  1.00  0.00            
ATOM    818  N   LYS    53      44.380  49.370  27.500  1.00  0.00            
ATOM    819  H   LYS    53      43.550  48.900  27.820  1.00  0.00            
ATOM    820  CA  LYS    53      44.930  50.370  28.400  1.00  0.00            
ATOM    821  HA  LYS    53      44.810  51.360  27.960  1.00  0.00            
ATOM    822  CB  LYS    53      44.130  50.430  29.700  1.00  0.00            
ATOM    823  HB1 LYS    53      44.510  51.200  30.360  1.00  0.00            
ATOM    824  HB2 LYS    53      44.100  49.460  30.200  1.00  0.00            
ATOM    825  CG  LYS    53      42.670  50.840  29.480  1.00  0.00            
ATOM    826  HG1 LYS    53      42.110  50.480  30.340  1.00  0.00            
ATOM    827  HG2 LYS    53      42.190  50.320  28.660  1.00  0.00            
ATOM    828  CD  LYS    53      42.300  52.320  29.410  1.00  0.00            
ATOM    829  HD1 LYS    53      42.750  52.810  30.280  1.00  0.00            
ATOM    830  HD2 LYS    53      41.220  52.320  29.510  1.00  0.00            
ATOM    831  CE  LYS    53      42.620  52.970  28.060  1.00  0.00            
ATOM    832  HE1 LYS    53      42.240  52.430  27.210  1.00  0.00            
ATOM    833  HE2 LYS    53      43.690  53.070  27.900  1.00  0.00            
ATOM    834  NZ  LYS    53      42.140  54.360  28.080  1.00  0.00            
ATOM    835  HZ1 LYS    53      42.560  54.700  27.220  1.00  0.00            
ATOM    836  HZ2 LYS    53      41.140  54.470  28.070  1.00  0.00            
ATOM    837  HZ3 LYS    53      42.570  54.890  28.810  1.00  0.00            
ATOM    838  C   LYS    53      46.380  50.180  28.790  1.00  0.00            
ATOM    839  O   LYS    53      46.640  49.070  29.260  1.00  0.00            
ATOM    840  N   ILE    54      47.210  51.220  28.670  1.00  0.00            
ATOM    841  H   ILE    54      46.860  52.080  28.280  1.00  0.00            
ATOM    842  CA  ILE    54      48.580  51.120  29.110  1.00  0.00            
ATOM    843  HA  ILE    54      48.810  50.050  29.150  1.00  0.00            
ATOM    844  CB  ILE    54      49.570  51.710  28.100  1.00  0.00            
ATOM    845  HB  ILE    54      49.610  52.790  28.070  1.00  0.00            
ATOM    846  CG2 ILE    54      50.950  51.180  28.460  1.00  0.00            
ATOM    847 1HG2 ILE    54      51.640  51.400  27.650  1.00  0.00            
ATOM    848 2HG2 ILE    54      51.310  51.590  29.400  1.00  0.00            
ATOM    849 3HG2 ILE    54      51.050  50.110  28.670  1.00  0.00            
ATOM    850  CG1 ILE    54      49.110  51.410  26.670  1.00  0.00            
ATOM    851 1HG1 ILE    54      48.150  51.860  26.420  1.00  0.00            
ATOM    852 2HG1 ILE    54      49.100  50.320  26.600  1.00  0.00            
ATOM    853  CD  ILE    54      50.030  52.110  25.670  1.00  0.00            
ATOM    854  HD1 ILE    54      50.180  53.150  25.960  1.00  0.00            
ATOM    855  HD2 ILE    54      51.000  51.610  25.610  1.00  0.00            
ATOM    856  HD3 ILE    54      49.580  52.010  24.690  1.00  0.00            
ATOM    857  C   ILE    54      48.680  51.780  30.490  1.00  0.00            
ATOM    858  O   ILE    54      48.390  52.970  30.590  1.00  0.00            
ATOM    859  N   GLN    55      49.170  51.020  31.480  1.00  0.00            
ATOM    860  H   GLN    55      49.790  50.250  31.300  1.00  0.00            
ATOM    861  CA  GLN    55      49.190  51.530  32.840  1.00  0.00            
ATOM    862  HA  GLN    55      48.280  52.060  33.130  1.00  0.00            
ATOM    863  CB  GLN    55      49.190  50.340  33.800  1.00  0.00            
ATOM    864  HB1 GLN    55      49.070  50.800  34.790  1.00  0.00            
ATOM    865  HB2 GLN    55      50.170  49.860  33.790  1.00  0.00            
ATOM    866  CG  GLN    55      48.080  49.300  33.670  1.00  0.00            
ATOM    867  HG1 GLN    55      48.490  48.470  33.100  1.00  0.00            
ATOM    868  HG2 GLN    55      47.300  49.740  33.060  1.00  0.00            
ATOM    869  CD  GLN    55      47.670  48.640  34.980  1.00  0.00            
ATOM    870  OE1 GLN    55      46.690  48.890  35.690  1.00  0.00            
ATOM    871  NE2 GLN    55      48.540  47.770  35.490  1.00  0.00            
ATOM    872 1HE2 GLN    55      49.460  47.640  35.070  1.00  0.00            
ATOM    873 2HE2 GLN    55      48.370  47.360  36.400  1.00  0.00            
ATOM    874  C   GLN    55      50.420  52.410  33.030  1.00  0.00            
ATOM    875  O   GLN    55      51.370  52.300  32.270  1.00  0.00            
ATOM    876  N   ASN    56      50.480  53.270  34.050  1.00  0.00            
ATOM    877  H   ASN    56      49.750  53.180  34.740  1.00  0.00            
ATOM    878  CA  ASN    56      51.500  54.290  34.230  1.00  0.00            
ATOM    879  HA  ASN    56      52.440  53.890  33.870  1.00  0.00            
ATOM    880  CB  ASN    56      51.220  55.460  33.290  1.00  0.00            
ATOM    881  HB1 ASN    56      50.290  55.920  33.650  1.00  0.00            
ATOM    882  HB2 ASN    56      50.990  54.960  32.360  1.00  0.00            
ATOM    883  CG  ASN    56      52.310  56.510  33.190  1.00  0.00            
ATOM    884  OD1 ASN    56      53.370  56.280  33.760  1.00  0.00            
ATOM    885  ND2 ASN    56      52.070  57.590  32.440  1.00  0.00            
ATOM    886 1HD2 ASN    56      51.120  57.760  32.130  1.00  0.00            
ATOM    887 2HD2 ASN    56      52.830  58.260  32.390  1.00  0.00            
ATOM    888  C   ASN    56      51.710  54.730  35.670  1.00  0.00            
ATOM    889  O   ASN    56      50.860  55.360  36.310  1.00  0.00            
ATOM    890  N   THR    57      52.930  54.580  36.180  1.00  0.00            
ATOM    891  H   THR    57      53.620  54.140  35.580  1.00  0.00            
ATOM    892  CA  THR    57      53.230  54.890  37.570  1.00  0.00            
ATOM    893  HA  THR    57      52.300  55.170  38.060  1.00  0.00            
ATOM    894  CB  THR    57      53.890  53.710  38.280  1.00  0.00            
ATOM    895  HB  THR    57      53.940  54.000  39.330  1.00  0.00            
ATOM    896  CG2 THR    57      53.010  52.470  38.320  1.00  0.00            
ATOM    897 1HG2 THR    57      53.560  51.750  38.930  1.00  0.00            
ATOM    898 2HG2 THR    57      52.120  52.700  38.910  1.00  0.00            
ATOM    899 3HG2 THR    57      52.630  52.030  37.400  1.00  0.00            
ATOM    900  OG1 THR    57      55.180  53.450  37.760  1.00  0.00            
ATOM    901  HG1 THR    57      55.420  52.600  38.130  1.00  0.00            
ATOM    902  C   THR    57      54.100  56.130  37.670  1.00  0.00            
ATOM    903  O   THR    57      54.570  56.510  38.730  1.00  0.00            
ATOM    904  N   GLY    58      54.190  56.840  36.530  1.00  0.00            
ATOM    905  H   GLY    58      53.820  56.450  35.690  1.00  0.00            
ATOM    906  CA  GLY    58      55.080  57.950  36.250  1.00  0.00            
ATOM    907  HA1 GLY    58      54.980  58.720  37.010  1.00  0.00            
ATOM    908  HA2 GLY    58      54.850  58.330  35.250  1.00  0.00            
ATOM    909  C   GLY    58      56.550  57.560  36.240  1.00  0.00            
ATOM    910  O   GLY    58      57.370  58.120  35.510  1.00  0.00            
ATOM    911  N   ASP    59      56.990  56.510  36.950  1.00  0.00            
ATOM    912  H   ASP    59      56.280  56.100  37.550  1.00  0.00            
ATOM    913  CA  ASP    59      58.300  55.910  36.890  1.00  0.00            
ATOM    914  HA  ASP    59      59.030  56.690  36.740  1.00  0.00            
ATOM    915  CB  ASP    59      58.580  55.210  38.220  1.00  0.00            
ATOM    916  HB1 ASP    59      58.000  54.290  38.330  1.00  0.00            
ATOM    917  HB2 ASP    59      58.320  55.980  38.950  1.00  0.00            
ATOM    918  CG  ASP    59      60.030  54.790  38.330  1.00  0.00            
ATOM    919  OD1 ASP    59      60.910  55.650  38.130  1.00  0.00            
ATOM    920  OD2 ASP    59      60.380  53.630  38.650  1.00  0.00            
ATOM    921  C   ASP    59      58.460  54.940  35.720  1.00  0.00            
ATOM    922  O   ASP    59      59.480  55.040  35.030  1.00  0.00            
ATOM    923  N   TYR    60      57.510  54.060  35.460  1.00  0.00            
ATOM    924  H   TYR    60      56.700  53.990  36.070  1.00  0.00            
ATOM    925  CA  TYR    60      57.440  53.170  34.320  1.00  0.00            
ATOM    926  HA  TYR    60      57.870  53.700  33.480  1.00  0.00            
ATOM    927  CB  TYR    60      58.190  51.840  34.470  1.00  0.00            
ATOM    928  HB1 TYR    60      59.240  51.890  34.760  1.00  0.00            
ATOM    929  HB2 TYR    60      58.210  51.220  33.570  1.00  0.00            
ATOM    930  CG  TYR    60      57.480  51.020  35.520  1.00  0.00            
ATOM    931  CD1 TYR    60      57.830  51.090  36.870  1.00  0.00            
ATOM    932  HD1 TYR    60      58.570  51.850  37.100  1.00  0.00            
ATOM    933  CE1 TYR    60      57.180  50.350  37.850  1.00  0.00            
ATOM    934  HE1 TYR    60      57.370  50.370  38.920  1.00  0.00            
ATOM    935  CZ  TYR    60      56.110  49.500  37.530  1.00  0.00            
ATOM    936  OH  TYR    60      55.570  48.720  38.510  1.00  0.00            
ATOM    937  HH  TYR    60      55.960  48.760  39.390  1.00  0.00            
ATOM    938  CE2 TYR    60      55.650  49.500  36.200  1.00  0.00            
ATOM    939  HE2 TYR    60      54.820  48.880  35.910  1.00  0.00            
ATOM    940  CD2 TYR    60      56.380  50.200  35.220  1.00  0.00            
ATOM    941  HD2 TYR    60      55.950  50.220  34.230  1.00  0.00            
ATOM    942  C   TYR    60      56.020  52.990  33.820  1.00  0.00            
ATOM    943  O   TYR    60      55.110  53.230  34.610  1.00  0.00            
ATOM    944  N   TYR    61      55.870  52.580  32.560  1.00  0.00            
ATOM    945  H   TYR    61      56.680  52.450  31.980  1.00  0.00            
ATOM    946  CA  TYR    61      54.700  52.120  31.830  1.00  0.00            
ATOM    947  HA  TYR    61      53.830  52.650  32.230  1.00  0.00            
ATOM    948  CB  TYR    61      54.840  52.590  30.380  1.00  0.00            
ATOM    949  HB1 TYR    61      54.080  52.110  29.790  1.00  0.00            
ATOM    950  HB2 TYR    61      55.780  52.160  30.000  1.00  0.00            
ATOM    951  CG  TYR    61      54.710  54.070  30.100  1.00  0.00            
ATOM    952  CD1 TYR    61      55.840  54.880  29.930  1.00  0.00            
ATOM    953  HD1 TYR    61      56.760  54.330  29.950  1.00  0.00            
ATOM    954  CE1 TYR    61      55.680  56.270  29.860  1.00  0.00            
ATOM    955  HE1 TYR    61      56.550  56.900  29.760  1.00  0.00            
ATOM    956  CZ  TYR    61      54.400  56.850  29.900  1.00  0.00            
ATOM    957  OH  TYR    61      54.230  58.200  29.900  1.00  0.00            
ATOM    958  HH  TYR    61      55.050  58.710  29.810  1.00  0.00            
ATOM    959  CE2 TYR    61      53.260  56.020  30.000  1.00  0.00            
ATOM    960  HE2 TYR    61      52.270  56.460  29.900  1.00  0.00            
ATOM    961  CD2 TYR    61      53.430  54.650  30.150  1.00  0.00            
ATOM    962  HD2 TYR    61      52.530  54.060  30.300  1.00  0.00            
ATOM    963  C   TYR    61      54.540  50.610  31.810  1.00  0.00            
ATOM    964  O   TYR    61      55.510  49.930  31.500  1.00  0.00            
ATOM    965  N   ASP    62      53.310  50.100  31.920  1.00  0.00            
ATOM    966  H   ASP    62      52.540  50.730  32.090  1.00  0.00            
ATOM    967  CA  ASP    62      53.080  48.670  31.990  1.00  0.00            
ATOM    968  HA  ASP    62      53.960  48.190  31.580  1.00  0.00            
ATOM    969  CB  ASP    62      52.890  48.350  33.470  1.00  0.00            
ATOM    970  HB1 ASP    62      52.440  49.180  34.010  1.00  0.00            
ATOM    971  HB2 ASP    62      53.850  48.170  33.930  1.00  0.00            
ATOM    972  CG  ASP    62      52.010  47.130  33.760  1.00  0.00            
ATOM    973  OD1 ASP    62      51.040  47.200  34.550  1.00  0.00            
ATOM    974  OD2 ASP    62      52.290  46.030  33.240  1.00  0.00            
ATOM    975  C   ASP    62      51.890  48.230  31.150  1.00  0.00            
ATOM    976  O   ASP    62      50.780  48.750  31.310  1.00  0.00            
ATOM    977  N   LEU    63      52.040  47.300  30.200  1.00  0.00            
ATOM    978  H   LEU    63      52.990  47.030  29.980  1.00  0.00            
ATOM    979  CA  LEU    63      50.940  46.820  29.380  1.00  0.00            
ATOM    980  HA  LEU    63      50.170  47.590  29.390  1.00  0.00            
ATOM    981  CB  LEU    63      51.480  46.770  27.950  1.00  0.00            
ATOM    982  HB1 LEU    63      52.200  45.970  27.800  1.00  0.00            
ATOM    983  HB2 LEU    63      51.930  47.690  27.570  1.00  0.00            
ATOM    984  CG  LEU    63      50.540  46.400  26.810  1.00  0.00            
ATOM    985  HG  LEU    63      49.850  45.640  27.190  1.00  0.00            
ATOM    986  CD1 LEU    63      49.760  47.650  26.420  1.00  0.00            
ATOM    987 1HD1 LEU    63      48.980  47.870  27.150  1.00  0.00            
ATOM    988 2HD1 LEU    63      50.380  48.540  26.300  1.00  0.00            
ATOM    989 3HD1 LEU    63      49.350  47.500  25.430  1.00  0.00            
ATOM    990  CD2 LEU    63      51.140  45.730  25.580  1.00  0.00            
ATOM    991 1HD2 LEU    63      51.700  46.520  25.070  1.00  0.00            
ATOM    992 2HD2 LEU    63      51.760  44.850  25.800  1.00  0.00            
ATOM    993 3HD2 LEU    63      50.300  45.320  25.030  1.00  0.00            
ATOM    994  C   LEU    63      50.370  45.540  29.970  1.00  0.00            
ATOM    995  O   LEU    63      50.130  44.570  29.240  1.00  0.00            
ATOM    996  N   TYR    64      50.100  45.570  31.270  1.00  0.00            
ATOM    997  H   TYR    64      50.470  46.360  31.780  1.00  0.00            
ATOM    998  CA  TYR    64      49.390  44.650  32.140  1.00  0.00            
ATOM    999  HA  TYR    64      49.410  45.050  33.150  1.00  0.00            
ATOM   1000  CB  TYR    64      47.910  44.700  31.770  1.00  0.00            
ATOM   1001  HB1 TYR    64      47.790  44.140  30.840  1.00  0.00            
ATOM   1002  HB2 TYR    64      47.550  45.700  31.500  1.00  0.00            
ATOM   1003  CG  TYR    64      46.950  44.150  32.800  1.00  0.00            
ATOM   1004  CD1 TYR    64      46.530  42.810  32.730  1.00  0.00            
ATOM   1005  HD1 TYR    64      46.920  42.110  32.010  1.00  0.00            
ATOM   1006  CE1 TYR    64      45.620  42.340  33.670  1.00  0.00            
ATOM   1007  HE1 TYR    64      45.280  41.310  33.710  1.00  0.00            
ATOM   1008  CZ  TYR    64      45.070  43.270  34.570  1.00  0.00            
ATOM   1009  OH  TYR    64      44.150  42.840  35.470  1.00  0.00            
ATOM   1010  HH  TYR    64      43.930  41.910  35.400  1.00  0.00            
ATOM   1011  CE2 TYR    64      45.510  44.610  34.620  1.00  0.00            
ATOM   1012  HE2 TYR    64      45.070  45.300  35.340  1.00  0.00            
ATOM   1013  CD2 TYR    64      46.530  45.070  33.770  1.00  0.00            
ATOM   1014  HD2 TYR    64      46.840  46.100  33.670  1.00  0.00            
ATOM   1015  C   TYR    64      50.050  43.310  32.390  1.00  0.00            
ATOM   1016  O   TYR    64      49.740  42.580  33.330  1.00  0.00            
ATOM   1017  N   GLY    65      51.070  43.010  31.580  1.00  0.00            
ATOM   1018  H   GLY    65      51.190  43.500  30.700  1.00  0.00            
ATOM   1019  CA  GLY    65      52.010  41.910  31.690  1.00  0.00            
ATOM   1020  HA1 GLY    65      52.520  41.730  30.760  1.00  0.00            
ATOM   1021  HA2 GLY    65      51.530  40.950  31.900  1.00  0.00            
ATOM   1022  C   GLY    65      53.060  42.030  32.790  1.00  0.00            
ATOM   1023  O   GLY    65      52.930  42.730  33.790  1.00  0.00            
ATOM   1024  N   GLY    66      54.230  41.430  32.520  1.00  0.00            
ATOM   1025  H   GLY    66      54.400  40.790  31.760  1.00  0.00            
ATOM   1026  CA  GLY    66      55.360  41.570  33.420  1.00  0.00            
ATOM   1027  HA1 GLY    66      55.870  40.600  33.450  1.00  0.00            
ATOM   1028  HA2 GLY    66      55.010  41.700  34.430  1.00  0.00            
ATOM   1029  C   GLY    66      56.380  42.650  33.080  1.00  0.00            
ATOM   1030  O   GLY    66      57.350  42.820  33.800  1.00  0.00            
ATOM   1031  N   GLU    67      56.310  43.160  31.850  1.00  0.00            
ATOM   1032  H   GLU    67      55.640  42.820  31.180  1.00  0.00            
ATOM   1033  CA  GLU    67      57.330  44.040  31.300  1.00  0.00            
ATOM   1034  HA  GLU    67      58.320  43.780  31.690  1.00  0.00            
ATOM   1035  CB  GLU    67      57.220  43.850  29.800  1.00  0.00            
ATOM   1036  HB1 GLU    67      57.970  44.530  29.370  1.00  0.00            
ATOM   1037  HB2 GLU    67      56.350  44.290  29.330  1.00  0.00            
ATOM   1038  CG  GLU    67      57.510  42.420  29.340  1.00  0.00            
ATOM   1039  HG1 GLU    67      58.200  41.990  30.060  1.00  0.00            
ATOM   1040  HG2 GLU    67      58.060  42.430  28.400  1.00  0.00            
ATOM   1041  CD  GLU    67      56.310  41.540  29.060  1.00  0.00            
ATOM   1042  OE1 GLU    67      55.700  41.000  30.010  1.00  0.00            
ATOM   1043  OE2 GLU    67      55.790  41.600  27.930  1.00  0.00            
ATOM   1044  C   GLU    67      57.150  45.520  31.640  1.00  0.00            
ATOM   1045  O   GLU    67      56.050  45.830  32.100  1.00  0.00            
ATOM   1046  N   LYS    68      58.210  46.310  31.790  1.00  0.00            
ATOM   1047  H   LYS    68      59.020  45.980  31.290  1.00  0.00            
ATOM   1048  CA  LYS    68      58.110  47.690  32.230  1.00  0.00            
ATOM   1049  HA  LYS    68      57.050  47.900  32.170  1.00  0.00            
ATOM   1050  CB  LYS    68      58.770  48.020  33.570  1.00  0.00            
ATOM   1051  HB1 LYS    68      58.760  49.100  33.650  1.00  0.00            
ATOM   1052  HB2 LYS    68      59.810  47.750  33.620  1.00  0.00            
ATOM   1053  CG  LYS    68      58.150  47.340  34.780  1.00  0.00            
ATOM   1054  HG1 LYS    68      58.180  46.260  34.640  1.00  0.00            
ATOM   1055  HG2 LYS    68      57.090  47.560  34.910  1.00  0.00            
ATOM   1056  CD  LYS    68      58.910  47.680  36.070  1.00  0.00            
ATOM   1057  HD1 LYS    68      58.970  48.740  36.330  1.00  0.00            
ATOM   1058  HD2 LYS    68      59.970  47.480  36.010  1.00  0.00            
ATOM   1059  CE  LYS    68      58.330  46.940  37.270  1.00  0.00            
ATOM   1060  HE1 LYS    68      58.680  45.910  37.210  1.00  0.00            
ATOM   1061  HE2 LYS    68      57.240  47.070  37.330  1.00  0.00            
ATOM   1062  NZ  LYS    68      59.000  47.530  38.430  1.00  0.00            
ATOM   1063  HZ1 LYS    68      58.750  47.190  39.350  1.00  0.00            
ATOM   1064  HZ2 LYS    68      59.980  47.280  38.370  1.00  0.00            
ATOM   1065  HZ3 LYS    68      58.960  48.540  38.410  1.00  0.00            
ATOM   1066  C   LYS    68      58.890  48.480  31.180  1.00  0.00            
ATOM   1067  O   LYS    68      59.940  47.990  30.780  1.00  0.00            
ATOM   1068  N   PHE    69      58.410  49.680  30.860  1.00  0.00            
ATOM   1069  H   PHE    69      57.430  49.810  31.110  1.00  0.00            
ATOM   1070  CA  PHE    69      59.020  50.500  29.840  1.00  0.00            
ATOM   1071  HA  PHE    69      59.950  50.000  29.600  1.00  0.00            
ATOM   1072  CB  PHE    69      58.200  50.510  28.550  1.00  0.00            
ATOM   1073  HB1 PHE    69      58.940  50.870  27.830  1.00  0.00            
ATOM   1074  HB2 PHE    69      57.320  51.130  28.600  1.00  0.00            
ATOM   1075  CG  PHE    69      57.860  49.130  28.040  1.00  0.00            
ATOM   1076  CD1 PHE    69      56.620  48.550  28.290  1.00  0.00            
ATOM   1077  HD1 PHE    69      55.840  49.090  28.810  1.00  0.00            
ATOM   1078  CE1 PHE    69      56.390  47.190  28.020  1.00  0.00            
ATOM   1079  HE1 PHE    69      55.490  46.700  28.350  1.00  0.00            
ATOM   1080  CZ  PHE    69      57.350  46.450  27.310  1.00  0.00            
ATOM   1081  HZ  PHE    69      57.200  45.420  27.030  1.00  0.00            
ATOM   1082  CE2 PHE    69      58.600  47.030  27.070  1.00  0.00            
ATOM   1083  HE2 PHE    69      59.390  46.420  26.660  1.00  0.00            
ATOM   1084  CD2 PHE    69      58.860  48.360  27.420  1.00  0.00            
ATOM   1085  HD2 PHE    69      59.830  48.800  27.320  1.00  0.00            
ATOM   1086  C   PHE    69      59.210  51.950  30.310  1.00  0.00            
ATOM   1087  O   PHE    69      58.330  52.510  30.960  1.00  0.00            
ATOM   1088  N   ALA    70      60.400  52.480  30.050  1.00  0.00            
ATOM   1089  H   ALA    70      61.060  51.920  29.550  1.00  0.00            
ATOM   1090  CA  ALA    70      60.740  53.830  30.480  1.00  0.00            
ATOM   1091  HA  ALA    70      60.520  53.920  31.540  1.00  0.00            
ATOM   1092  CB  ALA    70      62.270  53.890  30.420  1.00  0.00            
ATOM   1093  HB1 ALA    70      62.710  54.790  30.870  1.00  0.00            
ATOM   1094  HB2 ALA    70      62.750  53.070  30.930  1.00  0.00            
ATOM   1095  HB3 ALA    70      62.630  53.860  29.390  1.00  0.00            
ATOM   1096  C   ALA    70      60.050  54.960  29.730  1.00  0.00            
ATOM   1097  O   ALA    70      59.920  56.020  30.350  1.00  0.00            
ATOM   1098  N   THR    71      59.730  54.700  28.470  1.00  0.00            
ATOM   1099  H   THR    71      59.880  53.780  28.090  1.00  0.00            
ATOM   1100  CA  THR    71      59.030  55.580  27.540  1.00  0.00            
ATOM   1101  HA  THR    71      58.430  56.320  28.060  1.00  0.00            
ATOM   1102  CB  THR    71      60.010  56.270  26.600  1.00  0.00            
ATOM   1103  HB  THR    71      59.390  56.990  26.050  1.00  0.00            
ATOM   1104  CG2 THR    71      60.990  57.140  27.390  1.00  0.00            
ATOM   1105 1HG2 THR    71      60.520  57.770  28.140  1.00  0.00            
ATOM   1106 2HG2 THR    71      61.760  56.550  27.870  1.00  0.00            
ATOM   1107 3HG2 THR    71      61.540  57.760  26.680  1.00  0.00            
ATOM   1108  OG1 THR    71      60.590  55.520  25.560  1.00  0.00            
ATOM   1109  HG1 THR    71      61.550  55.560  25.630  1.00  0.00            
ATOM   1110  C   THR    71      58.120  54.730  26.680  1.00  0.00            
ATOM   1111  O   THR    71      58.250  53.520  26.490  1.00  0.00            
ATOM   1112  N   LEU    72      57.080  55.410  26.200  1.00  0.00            
ATOM   1113  H   LEU    72      57.000  56.370  26.480  1.00  0.00            
ATOM   1114  CA  LEU    72      56.120  54.880  25.250  1.00  0.00            
ATOM   1115  HA  LEU    72      55.740  53.910  25.570  1.00  0.00            
ATOM   1116  CB  LEU    72      54.920  55.820  25.290  1.00  0.00            
ATOM   1117  HB1 LEU    72      55.290  56.800  25.020  1.00  0.00            
ATOM   1118  HB2 LEU    72      54.750  55.830  26.370  1.00  0.00            
ATOM   1119  CG  LEU    72      53.650  55.470  24.520  1.00  0.00            
ATOM   1120  HG  LEU    72      53.760  55.360  23.440  1.00  0.00            
ATOM   1121  CD1 LEU    72      53.040  54.160  25.010  1.00  0.00            
ATOM   1122 1HD1 LEU    72      51.980  54.190  24.750  1.00  0.00            
ATOM   1123 2HD1 LEU    72      53.610  53.360  24.560  1.00  0.00            
ATOM   1124 3HD1 LEU    72      53.160  54.060  26.090  1.00  0.00            
ATOM   1125  CD2 LEU    72      52.690  56.630  24.750  1.00  0.00            
ATOM   1126 1HD2 LEU    72      51.760  56.280  24.320  1.00  0.00            
ATOM   1127 2HD2 LEU    72      52.550  56.900  25.800  1.00  0.00            
ATOM   1128 3HD2 LEU    72      52.970  57.550  24.240  1.00  0.00            
ATOM   1129  C   LEU    72      56.660  54.640  23.840  1.00  0.00            
ATOM   1130  O   LEU    72      56.110  53.900  23.030  1.00  0.00            
ATOM   1131  N   ALA    73      57.760  55.330  23.530  1.00  0.00            
ATOM   1132  H   ALA    73      58.310  55.850  24.190  1.00  0.00            
ATOM   1133  CA  ALA    73      58.520  55.090  22.320  1.00  0.00            
ATOM   1134  HA  ALA    73      57.780  55.090  21.510  1.00  0.00            
ATOM   1135  CB  ALA    73      59.400  56.280  21.930  1.00  0.00            
ATOM   1136  HB1 ALA    73      58.880  57.190  21.630  1.00  0.00            
ATOM   1137  HB2 ALA    73      60.180  56.400  22.690  1.00  0.00            
ATOM   1138  HB3 ALA    73      59.970  55.970  21.050  1.00  0.00            
ATOM   1139  C   ALA    73      59.350  53.820  22.330  1.00  0.00            
ATOM   1140  O   ALA    73      59.430  53.070  21.370  1.00  0.00            
ATOM   1141  N   GLU    74      60.000  53.550  23.460  1.00  0.00            
ATOM   1142  H   GLU    74      60.060  54.250  24.190  1.00  0.00            
ATOM   1143  CA  GLU    74      60.600  52.260  23.800  1.00  0.00            
ATOM   1144  HA  GLU    74      61.320  52.000  23.020  1.00  0.00            
ATOM   1145  CB  GLU    74      61.250  52.310  25.170  1.00  0.00            
ATOM   1146  HB1 GLU    74      60.500  52.740  25.830  1.00  0.00            
ATOM   1147  HB2 GLU    74      62.150  52.930  25.090  1.00  0.00            
ATOM   1148  CG  GLU    74      61.750  50.960  25.670  1.00  0.00            
ATOM   1149  HG1 GLU    74      62.440  50.580  24.910  1.00  0.00            
ATOM   1150  HG2 GLU    74      61.000  50.190  25.820  1.00  0.00            
ATOM   1151  CD  GLU    74      62.500  51.050  26.990  1.00  0.00            
ATOM   1152  OE1 GLU    74      63.750  50.960  27.040  1.00  0.00            
ATOM   1153  OE2 GLU    74      61.830  51.180  28.050  1.00  0.00            
ATOM   1154  C   GLU    74      59.530  51.190  23.900  1.00  0.00            
ATOM   1155  O   GLU    74      59.770  50.070  23.440  1.00  0.00            
ATOM   1156  N   LEU    75      58.280  51.440  24.260  1.00  0.00            
ATOM   1157  H   LEU    75      58.170  52.350  24.700  1.00  0.00            
ATOM   1158  CA  LEU    75      57.300  50.430  24.590  1.00  0.00            
ATOM   1159  HA  LEU    75      57.700  49.700  25.300  1.00  0.00            
ATOM   1160  CB  LEU    75      56.070  51.040  25.260  1.00  0.00            
ATOM   1161  HB1 LEU    75      55.570  51.760  24.620  1.00  0.00            
ATOM   1162  HB2 LEU    75      56.550  51.610  26.060  1.00  0.00            
ATOM   1163  CG  LEU    75      55.120  49.940  25.730  1.00  0.00            
ATOM   1164  HG  LEU    75      55.700  49.060  26.010  1.00  0.00            
ATOM   1165  CD1 LEU    75      54.440  50.610  26.920  1.00  0.00            
ATOM   1166 1HD1 LEU    75      53.890  49.910  27.540  1.00  0.00            
ATOM   1167 2HD1 LEU    75      55.170  51.080  27.590  1.00  0.00            
ATOM   1168 3HD1 LEU    75      53.850  51.440  26.530  1.00  0.00            
ATOM   1169  CD2 LEU    75      53.960  49.600  24.800  1.00  0.00            
ATOM   1170 1HD2 LEU    75      54.280  49.170  23.840  1.00  0.00            
ATOM   1171 2HD2 LEU    75      53.360  48.810  25.270  1.00  0.00            
ATOM   1172 3HD2 LEU    75      53.400  50.480  24.520  1.00  0.00            
ATOM   1173  C   LEU    75      56.940  49.680  23.320  1.00  0.00            
ATOM   1174  O   LEU    75      56.940  48.450  23.230  1.00  0.00            
ATOM   1175  N   VAL    76      56.900  50.420  22.210  1.00  0.00            
ATOM   1176  H   VAL    76      56.940  51.420  22.310  1.00  0.00            
ATOM   1177  CA  VAL    76      56.440  49.870  20.950  1.00  0.00            
ATOM   1178  HA  VAL    76      55.760  49.050  21.150  1.00  0.00            
ATOM   1179  CB  VAL    76      55.740  50.920  20.070  1.00  0.00            
ATOM   1180  HB  VAL    76      55.770  50.550  19.050  1.00  0.00            
ATOM   1181  CG1 VAL    76      54.260  51.150  20.380  1.00  0.00            
ATOM   1182 1HG1 VAL    76      53.680  50.240  20.270  1.00  0.00            
ATOM   1183 2HG1 VAL    76      54.230  51.590  21.380  1.00  0.00            
ATOM   1184 3HG1 VAL    76      53.830  51.750  19.570  1.00  0.00            
ATOM   1185  CG2 VAL    76      56.510  52.230  20.110  1.00  0.00            
ATOM   1186 1HG2 VAL    76      57.450  52.140  19.580  1.00  0.00            
ATOM   1187 2HG2 VAL    76      55.950  53.030  19.630  1.00  0.00            
ATOM   1188 3HG2 VAL    76      56.690  52.600  21.120  1.00  0.00            
ATOM   1189  C   VAL    76      57.640  49.280  20.240  1.00  0.00            
ATOM   1190  O   VAL    76      57.500  48.270  19.560  1.00  0.00            
ATOM   1191  N   GLN    77      58.850  49.780  20.490  1.00  0.00            
ATOM   1192  H   GLN    77      58.930  50.570  21.110  1.00  0.00            
ATOM   1193  CA  GLN    77      60.080  49.260  19.910  1.00  0.00            
ATOM   1194  HA  GLN    77      59.980  48.960  18.870  1.00  0.00            
ATOM   1195  CB  GLN    77      61.120  50.360  20.030  1.00  0.00            
ATOM   1196  HB1 GLN    77      62.150  50.080  19.790  1.00  0.00            
ATOM   1197  HB2 GLN    77      60.910  50.920  20.950  1.00  0.00            
ATOM   1198  CG  GLN    77      60.810  51.350  18.920  1.00  0.00            
ATOM   1199  HG1 GLN    77      59.980  52.010  19.160  1.00  0.00            
ATOM   1200  HG2 GLN    77      60.780  50.880  17.930  1.00  0.00            
ATOM   1201  CD  GLN    77      62.040  52.250  18.800  1.00  0.00            
ATOM   1202  OE1 GLN    77      62.960  51.960  18.030  1.00  0.00            
ATOM   1203  NE2 GLN    77      62.050  53.370  19.520  1.00  0.00            
ATOM   1204 1HE2 GLN    77      61.250  53.510  20.130  1.00  0.00            
ATOM   1205 2HE2 GLN    77      62.920  53.860  19.650  1.00  0.00            
ATOM   1206  C   GLN    77      60.510  48.000  20.640  1.00  0.00            
ATOM   1207  O   GLN    77      61.000  47.010  20.100  1.00  0.00            
ATOM   1208  N   TYR    78      60.180  47.900  21.930  1.00  0.00            
ATOM   1209  H   TYR    78      59.790  48.690  22.430  1.00  0.00            
ATOM   1210  CA  TYR    78      60.350  46.620  22.600  1.00  0.00            
ATOM   1211  HA  TYR    78      61.400  46.400  22.460  1.00  0.00            
ATOM   1212  CB  TYR    78      59.940  46.750  24.070  1.00  0.00            
ATOM   1213  HB1 TYR    78      58.920  47.120  24.170  1.00  0.00            
ATOM   1214  HB2 TYR    78      60.560  47.470  24.600  1.00  0.00            
ATOM   1215  CG  TYR    78      59.990  45.400  24.750  1.00  0.00            
ATOM   1216  CD1 TYR    78      61.200  44.900  25.240  1.00  0.00            
ATOM   1217  HD1 TYR    78      62.040  45.530  24.980  1.00  0.00            
ATOM   1218  CE1 TYR    78      61.220  43.670  25.920  1.00  0.00            
ATOM   1219  HE1 TYR    78      62.150  43.370  26.360  1.00  0.00            
ATOM   1220  CZ  TYR    78      60.090  42.820  25.880  1.00  0.00            
ATOM   1221  OH  TYR    78      60.110  41.720  26.680  1.00  0.00            
ATOM   1222  HH  TYR    78      59.230  41.350  26.690  1.00  0.00            
ATOM   1223  CE2 TYR    78      58.880  43.300  25.330  1.00  0.00            
ATOM   1224  HE2 TYR    78      57.980  42.710  25.410  1.00  0.00            
ATOM   1225  CD2 TYR    78      58.860  44.580  24.780  1.00  0.00            
ATOM   1226  HD2 TYR    78      57.910  45.020  24.490  1.00  0.00            
ATOM   1227  C   TYR    78      59.570  45.550  21.880  1.00  0.00            
ATOM   1228  O   TYR    78      60.150  44.540  21.460  1.00  0.00            
ATOM   1229  N   TYR    79      58.270  45.790  21.670  1.00  0.00            
ATOM   1230  H   TYR    79      57.930  46.690  21.980  1.00  0.00            
ATOM   1231  CA  TYR    79      57.410  44.840  21.000  1.00  0.00            
ATOM   1232  HA  TYR    79      57.910  43.890  21.220  1.00  0.00            
ATOM   1233  CB  TYR    79      55.950  44.750  21.450  1.00  0.00            
ATOM   1234  HB1 TYR    79      55.560  43.880  20.910  1.00  0.00            
ATOM   1235  HB2 TYR    79      55.500  45.650  21.050  1.00  0.00            
ATOM   1236  CG  TYR    79      55.590  44.530  22.900  1.00  0.00            
ATOM   1237  CD1 TYR    79      55.690  43.230  23.390  1.00  0.00            
ATOM   1238  HD1 TYR    79      56.010  42.440  22.720  1.00  0.00            
ATOM   1239  CE1 TYR    79      55.280  42.920  24.690  1.00  0.00            
ATOM   1240  HE1 TYR    79      55.330  41.880  24.980  1.00  0.00            
ATOM   1241  CZ  TYR    79      54.760  43.970  25.480  1.00  0.00            
ATOM   1242  OH  TYR    79      54.510  43.760  26.810  1.00  0.00            
ATOM   1243  HH  TYR    79      54.970  43.000  27.200  1.00  0.00            
ATOM   1244  CE2 TYR    79      54.570  45.280  25.030  1.00  0.00            
ATOM   1245  HE2 TYR    79      54.200  45.990  25.750  1.00  0.00            
ATOM   1246  CD2 TYR    79      54.910  45.480  23.690  1.00  0.00            
ATOM   1247  HD2 TYR    79      54.680  46.440  23.250  1.00  0.00            
ATOM   1248  C   TYR    79      57.580  44.770  19.490  1.00  0.00            
ATOM   1249  O   TYR    79      56.890  44.080  18.750  1.00  0.00            
ATOM   1250  N   MET    80      58.570  45.470  18.910  1.00  0.00            
ATOM   1251  H   MET    80      59.010  46.150  19.510  1.00  0.00            
ATOM   1252  CA  MET    80      59.020  45.220  17.560  1.00  0.00            
ATOM   1253  HA  MET    80      58.220  44.930  16.880  1.00  0.00            
ATOM   1254  CB  MET    80      59.610  46.540  17.090  1.00  0.00            
ATOM   1255  HB1 MET    80      60.650  46.720  17.370  1.00  0.00            
ATOM   1256  HB2 MET    80      58.920  47.350  17.360  1.00  0.00            
ATOM   1257  CG  MET    80      59.600  46.500  15.570  1.00  0.00            
ATOM   1258  HG1 MET    80      58.740  45.920  15.230  1.00  0.00            
ATOM   1259  HG2 MET    80      60.510  45.960  15.290  1.00  0.00            
ATOM   1260  SD  MET    80      59.870  48.050  14.670  1.00  0.00            
ATOM   1261  CE  MET    80      59.530  47.470  13.000  1.00  0.00            
ATOM   1262  HE1 MET    80      59.710  48.270  12.280  1.00  0.00            
ATOM   1263  HE2 MET    80      60.310  46.730  12.780  1.00  0.00            
ATOM   1264  HE3 MET    80      58.520  47.060  12.920  1.00  0.00            
ATOM   1265  C   MET    80      60.060  44.100  17.530  1.00  0.00            
ATOM   1266  O   MET    80      60.020  43.310  16.590  1.00  0.00            
ATOM   1267  N   GLU    81      60.860  43.970  18.580  1.00  0.00            
ATOM   1268  H   GLU    81      60.880  44.700  19.280  1.00  0.00            
ATOM   1269  CA  GLU    81      61.830  42.890  18.650  1.00  0.00            
ATOM   1270  HA  GLU    81      62.090  42.570  17.640  1.00  0.00            
ATOM   1271  CB  GLU    81      63.070  43.410  19.390  1.00  0.00            
ATOM   1272  HB1 GLU    81      62.710  43.810  20.340  1.00  0.00            
ATOM   1273  HB2 GLU    81      63.530  44.200  18.800  1.00  0.00            
ATOM   1274  CG  GLU    81      64.180  42.400  19.600  1.00  0.00            
ATOM   1275  HG1 GLU    81      64.500  41.950  18.650  1.00  0.00            
ATOM   1276  HG2 GLU    81      63.840  41.640  20.300  1.00  0.00            
ATOM   1277  CD  GLU    81      65.380  43.140  20.200  1.00  0.00            
ATOM   1278  OE1 GLU    81      66.470  43.040  19.600  1.00  0.00            
ATOM   1279  OE2 GLU    81      65.260  43.700  21.300  1.00  0.00            
ATOM   1280  C   GLU    81      61.210  41.710  19.390  1.00  0.00            
ATOM   1281  O   GLU    81      61.750  40.630  19.160  1.00  0.00            
ATOM   1282  N   HIS    82      60.120  41.890  20.130  1.00  0.00            
ATOM   1283  H   HIS    82      59.780  42.820  20.330  1.00  0.00            
ATOM   1284  CA  HIS    82      59.400  40.870  20.870  1.00  0.00            
ATOM   1285  HA  HIS    82      60.000  39.980  20.700  1.00  0.00            
ATOM   1286  CB  HIS    82      59.450  41.220  22.340  1.00  0.00            
ATOM   1287  HB1 HIS    82      58.990  40.410  22.910  1.00  0.00            
ATOM   1288  HB2 HIS    82      58.840  42.110  22.540  1.00  0.00            
ATOM   1289  CG  HIS    82      60.840  41.430  22.860  1.00  0.00            
ATOM   1290  ND1 HIS    82      61.540  42.620  22.890  1.00  0.00            
ATOM   1291  HD1 HIS    82      61.260  43.560  22.650  1.00  0.00            
ATOM   1292  CE1 HIS    82      62.830  42.380  23.200  1.00  0.00            
ATOM   1293  HE1 HIS    82      63.640  43.090  23.160  1.00  0.00            
ATOM   1294  NE2 HIS    82      63.030  41.090  23.450  1.00  0.00            
ATOM   1295  CD2 HIS    82      61.790  40.500  23.220  1.00  0.00            
ATOM   1296  HD2 HIS    82      61.640  39.430  23.240  1.00  0.00            
ATOM   1297  C   HIS    82      57.930  40.640  20.530  1.00  0.00            
ATOM   1298  O   HIS    82      57.100  41.540  20.540  1.00  0.00            
ATOM   1299  N   HIS    83      57.570  39.370  20.270  1.00  0.00            
ATOM   1300  H   HIS    83      58.290  38.680  20.230  1.00  0.00            
ATOM   1301  CA  HIS    83      56.190  38.910  20.160  1.00  0.00            
ATOM   1302  HA  HIS    83      55.690  39.600  19.480  1.00  0.00            
ATOM   1303  CB  HIS    83      56.200  37.490  19.630  1.00  0.00            
ATOM   1304  HB1 HIS    83      56.430  36.830  20.480  1.00  0.00            
ATOM   1305  HB2 HIS    83      57.030  37.380  18.930  1.00  0.00            
ATOM   1306  CG  HIS    83      54.940  37.120  18.910  1.00  0.00            
ATOM   1307  ND1 HIS    83      54.590  37.540  17.630  1.00  0.00            
ATOM   1308  CE1 HIS    83      53.370  37.030  17.440  1.00  0.00            
ATOM   1309  HE1 HIS    83      52.740  37.210  16.590  1.00  0.00            
ATOM   1310  NE2 HIS    83      52.960  36.210  18.420  1.00  0.00            
ATOM   1311  HE2 HIS    83      52.030  35.810  18.500  1.00  0.00            
ATOM   1312  CD2 HIS    83      53.960  36.290  19.380  1.00  0.00            
ATOM   1313  HD2 HIS    83      53.930  35.830  20.350  1.00  0.00            
ATOM   1314  C   HIS    83      55.480  38.970  21.500  1.00  0.00            
ATOM   1315  O   HIS    83      55.820  38.260  22.450  1.00  0.00            
ATOM   1316  N   GLY    84      54.500  39.870  21.590  1.00  0.00            
ATOM   1317  H   GLY    84      54.270  40.370  20.730  1.00  0.00            
ATOM   1318  CA  GLY    84      53.560  39.980  22.680  1.00  0.00            
ATOM   1319  HA1 GLY    84      53.160  40.990  22.680  1.00  0.00            
ATOM   1320  HA2 GLY    84      54.080  39.990  23.630  1.00  0.00            
ATOM   1321  C   GLY    84      52.420  38.970  22.630  1.00  0.00            
ATOM   1322  O   GLY    84      51.860  38.790  21.560  1.00  0.00            
ATOM   1323  N   GLN    85      51.920  38.390  23.730  1.00  0.00            
ATOM   1324  H   GLN    85      52.350  38.610  24.620  1.00  0.00            
ATOM   1325  CA  GLN    85      50.720  37.570  23.780  1.00  0.00            
ATOM   1326  HA  GLN    85      50.160  37.820  22.880  1.00  0.00            
ATOM   1327  CB  GLN    85      51.090  36.100  23.870  1.00  0.00            
ATOM   1328  HB1 GLN    85      50.120  35.600  23.930  1.00  0.00            
ATOM   1329  HB2 GLN    85      51.770  35.850  24.670  1.00  0.00            
ATOM   1330  CG  GLN    85      51.630  35.610  22.530  1.00  0.00            
ATOM   1331  HG1 GLN    85      52.660  35.900  22.690  1.00  0.00            
ATOM   1332  HG2 GLN    85      51.160  35.970  21.620  1.00  0.00            
ATOM   1333  CD  GLN    85      51.590  34.090  22.460  1.00  0.00            
ATOM   1334  OE1 GLN    85      50.570  33.440  22.290  1.00  0.00            
ATOM   1335  NE2 GLN    85      52.730  33.380  22.530  1.00  0.00            
ATOM   1336 1HE2 GLN    85      53.580  33.920  22.650  1.00  0.00            
ATOM   1337 2HE2 GLN    85      52.690  32.400  22.350  1.00  0.00            
ATOM   1338  C   GLN    85      49.950  37.970  25.030  1.00  0.00            
ATOM   1339  O   GLN    85      50.470  38.070  26.130  1.00  0.00            
ATOM   1340  N   LEU    86      48.660  38.290  24.870  1.00  0.00            
ATOM   1341  H   LEU    86      48.190  38.040  24.010  1.00  0.00            
ATOM   1342  CA  LEU    86      47.760  38.580  25.980  1.00  0.00            
ATOM   1343  HA  LEU    86      48.320  38.440  26.910  1.00  0.00            
ATOM   1344  CB  LEU    86      47.340  40.040  25.810  1.00  0.00            
ATOM   1345  HB1 LEU    86      46.520  40.260  26.490  1.00  0.00            
ATOM   1346  HB2 LEU    86      47.060  40.280  24.780  1.00  0.00            
ATOM   1347  CG  LEU    86      48.410  41.090  26.100  1.00  0.00            
ATOM   1348  HG  LEU    86      49.320  40.870  25.530  1.00  0.00            
ATOM   1349  CD1 LEU    86      48.100  42.540  25.750  1.00  0.00            
ATOM   1350 1HD1 LEU    86      47.800  42.610  24.710  1.00  0.00            
ATOM   1351 2HD1 LEU    86      47.350  42.880  26.460  1.00  0.00            
ATOM   1352 3HD1 LEU    86      49.020  43.140  25.770  1.00  0.00            
ATOM   1353  CD2 LEU    86      48.780  41.020  27.580  1.00  0.00            
ATOM   1354 1HD2 LEU    86      49.610  40.330  27.650  1.00  0.00            
ATOM   1355 2HD2 LEU    86      49.240  41.970  27.870  1.00  0.00            
ATOM   1356 3HD2 LEU    86      47.890  40.780  28.150  1.00  0.00            
ATOM   1357  C   LEU    86      46.490  37.760  25.930  1.00  0.00            
ATOM   1358  O   LEU    86      46.320  36.890  25.090  1.00  0.00            
ATOM   1359  N   LYS    87      45.510  37.940  26.830  1.00  0.00            
ATOM   1360  H   LYS    87      45.770  38.510  27.610  1.00  0.00            
ATOM   1361  CA  LYS    87      44.230  37.270  26.740  1.00  0.00            
ATOM   1362  HA  LYS    87      43.920  37.110  25.700  1.00  0.00            
ATOM   1363  CB  LYS    87      44.480  35.900  27.360  1.00  0.00            
ATOM   1364  HB1 LYS    87      44.630  35.910  28.440  1.00  0.00            
ATOM   1365  HB2 LYS    87      45.400  35.400  27.040  1.00  0.00            
ATOM   1366  CG  LYS    87      43.370  35.000  26.840  1.00  0.00            
ATOM   1367  HG1 LYS    87      43.490  34.940  25.760  1.00  0.00            
ATOM   1368  HG2 LYS    87      42.360  35.360  27.020  1.00  0.00            
ATOM   1369  CD  LYS    87      43.540  33.550  27.310  1.00  0.00            
ATOM   1370  HD1 LYS    87      44.570  33.260  27.100  1.00  0.00            
ATOM   1371  HD2 LYS    87      42.890  32.950  26.670  1.00  0.00            
ATOM   1372  CE  LYS    87      43.190  33.390  28.780  1.00  0.00            
ATOM   1373  HE1 LYS    87      43.800  33.980  29.460  1.00  0.00            
ATOM   1374  HE2 LYS    87      43.540  32.360  28.870  1.00  0.00            
ATOM   1375  NZ  LYS    87      41.740  33.530  28.990  1.00  0.00            
ATOM   1376  HZ1 LYS    87      41.350  32.800  28.390  1.00  0.00            
ATOM   1377  HZ2 LYS    87      41.340  33.230  29.870  1.00  0.00            
ATOM   1378  HZ3 LYS    87      41.440  34.460  28.740  1.00  0.00            
ATOM   1379  C   LYS    87      43.070  37.890  27.510  1.00  0.00            
ATOM   1380  O   LYS    87      43.370  38.370  28.610  1.00  0.00            
ATOM   1381  N   GLU    88      41.800  37.880  27.080  1.00  0.00            
ATOM   1382  H   GLU    88      41.660  37.640  26.110  1.00  0.00            
ATOM   1383  CA  GLU    88      40.660  38.290  27.860  1.00  0.00            
ATOM   1384  HA  GLU    88      40.830  39.220  28.380  1.00  0.00            
ATOM   1385  CB  GLU    88      39.570  38.560  26.800  1.00  0.00            
ATOM   1386  HB1 GLU    88      38.620  38.480  27.330  1.00  0.00            
ATOM   1387  HB2 GLU    88      39.580  37.770  26.060  1.00  0.00            
ATOM   1388  CG  GLU    88      39.620  39.960  26.230  1.00  0.00            
ATOM   1389  HG1 GLU    88      40.510  39.990  25.600  1.00  0.00            
ATOM   1390  HG2 GLU    88      39.590  40.780  26.960  1.00  0.00            
ATOM   1391  CD  GLU    88      38.430  40.230  25.310  1.00  0.00            
ATOM   1392  OE1 GLU    88      38.570  39.840  24.140  1.00  0.00            
ATOM   1393  OE2 GLU    88      37.390  40.820  25.650  1.00  0.00            
ATOM   1394  C   GLU    88      40.240  37.280  28.910  1.00  0.00            
ATOM   1395  O   GLU    88      40.600  36.100  28.820  1.00  0.00            
ATOM   1396  N   LYS    89      39.540  37.720  29.960  1.00  0.00            
ATOM   1397  H   LYS    89      39.480  38.730  30.000  1.00  0.00            
ATOM   1398  CA  LYS    89      38.770  36.920  30.900  1.00  0.00            
ATOM   1399  HA  LYS    89      39.470  36.210  31.340  1.00  0.00            
ATOM   1400  CB  LYS    89      38.350  37.770  32.090  1.00  0.00            
ATOM   1401  HB1 LYS    89      37.750  37.110  32.720  1.00  0.00            
ATOM   1402  HB2 LYS    89      37.680  38.510  31.650  1.00  0.00            
ATOM   1403  CG  LYS    89      39.410  38.280  33.050  1.00  0.00            
ATOM   1404  HG1 LYS    89      40.010  39.060  32.570  1.00  0.00            
ATOM   1405  HG2 LYS    89      40.010  37.440  33.390  1.00  0.00            
ATOM   1406  CD  LYS    89      38.780  38.840  34.330  1.00  0.00            
ATOM   1407  HD1 LYS    89      38.340  37.980  34.840  1.00  0.00            
ATOM   1408  HD2 LYS    89      37.960  39.530  34.120  1.00  0.00            
ATOM   1409  CE  LYS    89      39.560  39.630  35.370  1.00  0.00            
ATOM   1410  HE1 LYS    89      40.180  38.950  35.960  1.00  0.00            
ATOM   1411  HE2 LYS    89      38.800  40.040  36.030  1.00  0.00            
ATOM   1412  NZ  LYS    89      40.350  40.690  34.730  1.00  0.00            
ATOM   1413  HZ1 LYS    89      41.210  40.320  34.360  1.00  0.00            
ATOM   1414  HZ2 LYS    89      39.810  41.170  34.020  1.00  0.00            
ATOM   1415  HZ3 LYS    89      40.510  41.350  35.480  1.00  0.00            
ATOM   1416  C   LYS    89      37.630  36.020  30.470  1.00  0.00            
ATOM   1417  O   LYS    89      37.560  34.880  30.930  1.00  0.00            
ATOM   1418  N   ASN    90      36.920  36.490  29.430  1.00  0.00            
ATOM   1419  H   ASN    90      37.020  37.410  29.040  1.00  0.00            
ATOM   1420  CA  ASN    90      35.940  35.700  28.730  1.00  0.00            
ATOM   1421  HA  ASN    90      36.210  34.640  28.760  1.00  0.00            
ATOM   1422  CB  ASN    90      34.620  35.900  29.460  1.00  0.00            
ATOM   1423  HB1 ASN    90      34.380  36.960  29.530  1.00  0.00            
ATOM   1424  HB2 ASN    90      34.720  35.570  30.490  1.00  0.00            
ATOM   1425  CG  ASN    90      33.390  35.190  28.900  1.00  0.00            
ATOM   1426  OD1 ASN    90      33.490  34.230  28.140  1.00  0.00            
ATOM   1427  ND2 ASN    90      32.250  35.820  29.220  1.00  0.00            
ATOM   1428 1HD2 ASN    90      32.220  36.580  29.880  1.00  0.00            
ATOM   1429 2HD2 ASN    90      31.390  35.410  28.900  1.00  0.00            
ATOM   1430  C   ASN    90      35.980  36.000  27.240  1.00  0.00            
ATOM   1431  O   ASN    90      35.030  36.530  26.670  1.00  0.00            
ATOM   1432  N   GLY    91      37.020  35.580  26.510  1.00  0.00            
ATOM   1433  H   GLY    91      36.990  35.680  25.510  1.00  0.00            
ATOM   1434  CA  GLY    91      38.190  34.800  26.870  1.00  0.00            
ATOM   1435  HA1 GLY    91      37.870  33.780  27.010  1.00  0.00            
ATOM   1436  HA2 GLY    91      38.570  35.190  27.810  1.00  0.00            
ATOM   1437  C   GLY    91      39.340  34.640  25.880  1.00  0.00            
ATOM   1438  O   GLY    91      40.210  33.790  26.080  1.00  0.00            
ATOM   1439  N   ASP    92      39.410  35.480  24.860  1.00  0.00            
ATOM   1440  H   ASP    92      38.680  36.190  24.800  1.00  0.00            
ATOM   1441  CA  ASP    92      40.230  35.150  23.710  1.00  0.00            
ATOM   1442  HA  ASP    92      40.370  34.070  23.710  1.00  0.00            
ATOM   1443  CB  ASP    92      39.380  35.440  22.470  1.00  0.00            
ATOM   1444  HB1 ASP    92      39.200  36.510  22.450  1.00  0.00            
ATOM   1445  HB2 ASP    92      38.440  34.860  22.510  1.00  0.00            
ATOM   1446  CG  ASP    92      40.060  35.090  21.150  1.00  0.00            
ATOM   1447  OD1 ASP    92      40.830  34.110  21.080  1.00  0.00            
ATOM   1448  OD2 ASP    92      39.690  35.780  20.180  1.00  0.00            
ATOM   1449  C   ASP    92      41.590  35.850  23.740  1.00  0.00            
ATOM   1450  O   ASP    92      41.720  36.930  24.280  1.00  0.00            
ATOM   1451  N   VAL    93      42.550  35.250  23.040  1.00  0.00            
ATOM   1452  H   VAL    93      42.260  34.460  22.490  1.00  0.00            
ATOM   1453  CA  VAL    93      43.900  35.760  22.880  1.00  0.00            
ATOM   1454  HA  VAL    93      44.280  35.980  23.890  1.00  0.00            
ATOM   1455  CB  VAL    93      44.900  34.700  22.430  1.00  0.00            
ATOM   1456  HB  VAL    93      45.880  35.020  22.800  1.00  0.00            
ATOM   1457  CG1 VAL    93      44.640  33.270  22.940  1.00  0.00            
ATOM   1458 1HG1 VAL    93      44.590  33.310  24.030  1.00  0.00            
ATOM   1459 2HG1 VAL    93      43.820  32.750  22.470  1.00  0.00            
ATOM   1460 3HG1 VAL    93      45.470  32.580  22.790  1.00  0.00            
ATOM   1461  CG2 VAL    93      45.000  34.460  20.930  1.00  0.00            
ATOM   1462 1HG2 VAL    93      44.050  34.250  20.440  1.00  0.00            
ATOM   1463 2HG2 VAL    93      45.400  35.330  20.440  1.00  0.00            
ATOM   1464 3HG2 VAL    93      45.660  33.620  20.730  1.00  0.00            
ATOM   1465  C   VAL    93      44.040  37.010  22.040  1.00  0.00            
ATOM   1466  O   VAL    93      43.100  37.330  21.300  1.00  0.00            
ATOM   1467  N   ILE    94      45.160  37.690  22.230  1.00  0.00            
ATOM   1468  H   ILE    94      45.820  37.260  22.860  1.00  0.00            
ATOM   1469  CA  ILE    94      45.640  38.810  21.440  1.00  0.00            
ATOM   1470  HA  ILE    94      45.200  38.800  20.450  1.00  0.00            
ATOM   1471  CB  ILE    94      45.400  40.160  22.100  1.00  0.00            
ATOM   1472  HB  ILE    94      46.270  40.420  22.710  1.00  0.00            
ATOM   1473  CG2 ILE    94      45.220  41.190  20.990  1.00  0.00            
ATOM   1474 1HG2 ILE    94      45.000  42.210  21.300  1.00  0.00            
ATOM   1475 2HG2 ILE    94      46.180  41.270  20.490  1.00  0.00            
ATOM   1476 3HG2 ILE    94      44.380  41.000  20.320  1.00  0.00            
ATOM   1477  CG1 ILE    94      44.070  40.360  22.830  1.00  0.00            
ATOM   1478 1HG1 ILE    94      43.210  39.930  22.310  1.00  0.00            
ATOM   1479 2HG1 ILE    94      43.960  41.420  23.050  1.00  0.00            
ATOM   1480  CD  ILE    94      44.060  39.940  24.300  1.00  0.00            
ATOM   1481  HD1 ILE    94      44.420  38.920  24.460  1.00  0.00            
ATOM   1482  HD2 ILE    94      44.720  40.600  24.870  1.00  0.00            
ATOM   1483  HD3 ILE    94      43.050  39.880  24.650  1.00  0.00            
ATOM   1484  C   ILE    94      47.130  38.650  21.140  1.00  0.00            
ATOM   1485  O   ILE    94      47.860  38.150  22.010  1.00  0.00            
ATOM   1486  N   GLU    95      47.640  38.980  19.950  1.00  0.00            
ATOM   1487  H   GLU    95      46.970  39.270  19.250  1.00  0.00            
ATOM   1488  CA  GLU    95      49.030  38.860  19.580  1.00  0.00            
ATOM   1489  HA  GLU    95      49.590  38.560  20.470  1.00  0.00            
ATOM   1490  CB  GLU    95      49.410  37.750  18.610  1.00  0.00            
ATOM   1491  HB1 GLU    95      50.470  37.740  18.320  1.00  0.00            
ATOM   1492  HB2 GLU    95      48.900  38.000  17.670  1.00  0.00            
ATOM   1493  CG  GLU    95      48.990  36.390  19.140  1.00  0.00            
ATOM   1494  HG1 GLU    95      47.900  36.320  19.080  1.00  0.00            
ATOM   1495  HG2 GLU    95      49.390  36.160  20.120  1.00  0.00            
ATOM   1496  CD  GLU    95      49.560  35.330  18.210  1.00  0.00            
ATOM   1497  OE1 GLU    95      50.450  34.610  18.730  1.00  0.00            
ATOM   1498  OE2 GLU    95      49.260  35.270  17.010  1.00  0.00            
ATOM   1499  C   GLU    95      49.540  40.200  19.060  1.00  0.00            
ATOM   1500  O   GLU    95      48.890  40.960  18.350  1.00  0.00            
ATOM   1501  N   LEU    96      50.780  40.500  19.450  1.00  0.00            
ATOM   1502  H   LEU    96      51.340  39.940  20.070  1.00  0.00            
ATOM   1503  CA  LEU    96      51.410  41.800  19.260  1.00  0.00            
ATOM   1504  HA  LEU    96      50.790  42.390  18.600  1.00  0.00            
ATOM   1505  CB  LEU    96      51.590  42.500  20.600  1.00  0.00            
ATOM   1506  HB1 LEU    96      52.630  42.850  20.730  1.00  0.00            
ATOM   1507  HB2 LEU    96      51.490  41.770  21.400  1.00  0.00            
ATOM   1508  CG  LEU    96      50.600  43.620  20.890  1.00  0.00            
ATOM   1509  HG  LEU    96      50.410  44.220  20.010  1.00  0.00            
ATOM   1510  CD1 LEU    96      49.310  43.040  21.450  1.00  0.00            
ATOM   1511 1HD1 LEU    96      48.880  42.280  20.770  1.00  0.00            
ATOM   1512 2HD1 LEU    96      49.560  42.700  22.440  1.00  0.00            
ATOM   1513 3HD1 LEU    96      48.560  43.820  21.520  1.00  0.00            
ATOM   1514  CD2 LEU    96      51.250  44.490  21.970  1.00  0.00            
ATOM   1515 1HD2 LEU    96      51.650  43.770  22.700  1.00  0.00            
ATOM   1516 2HD2 LEU    96      52.080  45.060  21.550  1.00  0.00            
ATOM   1517 3HD2 LEU    96      50.560  45.150  22.480  1.00  0.00            
ATOM   1518  C   LEU    96      52.710  41.580  18.490  1.00  0.00            
ATOM   1519  O   LEU    96      53.670  41.080  19.060  1.00  0.00            
ATOM   1520  N   LYS    97      52.640  41.830  17.180  1.00  0.00            
ATOM   1521  H   LYS    97      51.870  42.370  16.810  1.00  0.00            
ATOM   1522  CA  LYS    97      53.500  41.390  16.100  1.00  0.00            
ATOM   1523  HA  LYS    97      54.210  40.710  16.590  1.00  0.00            
ATOM   1524  CB  LYS    97      52.710  40.450  15.200  1.00  0.00            
ATOM   1525  HB1 LYS    97      52.170  41.120  14.540  1.00  0.00            
ATOM   1526  HB2 LYS    97      52.090  39.850  15.870  1.00  0.00            
ATOM   1527  CG  LYS    97      53.380  39.440  14.280  1.00  0.00            
ATOM   1528  HG1 LYS    97      54.100  38.830  14.820  1.00  0.00            
ATOM   1529  HG2 LYS    97      53.860  39.970  13.440  1.00  0.00            
ATOM   1530  CD  LYS    97      52.320  38.650  13.520  1.00  0.00            
ATOM   1531  HD1 LYS    97      51.600  39.390  13.190  1.00  0.00            
ATOM   1532  HD2 LYS    97      51.840  38.000  14.250  1.00  0.00            
ATOM   1533  CE  LYS    97      53.040  37.870  12.420  1.00  0.00            
ATOM   1534  HE1 LYS    97      53.870  37.420  12.970  1.00  0.00            
ATOM   1535  HE2 LYS    97      53.510  38.610  11.780  1.00  0.00            
ATOM   1536  NZ  LYS    97      52.210  36.890  11.710  1.00  0.00            
ATOM   1537  HZ1 LYS    97      51.790  36.260  12.380  1.00  0.00            
ATOM   1538  HZ2 LYS    97      51.480  37.380  11.200  1.00  0.00            
ATOM   1539  HZ3 LYS    97      52.820  36.340  11.120  1.00  0.00            
ATOM   1540  C   LYS    97      54.250  42.460  15.330  1.00  0.00            
ATOM   1541  O   LYS    97      55.390  42.220  14.920  1.00  0.00            
ATOM   1542  N   TYR    98      53.670  43.650  15.160  1.00  0.00            
ATOM   1543  H   TYR    98      52.660  43.550  15.210  1.00  0.00            
ATOM   1544  CA  TYR    98      54.260  44.710  14.370  1.00  0.00            
ATOM   1545  HA  TYR    98      55.340  44.650  14.500  1.00  0.00            
ATOM   1546  CB  TYR    98      53.970  44.420  12.910  1.00  0.00            
ATOM   1547  HB1 TYR    98      52.880  44.440  12.780  1.00  0.00            
ATOM   1548  HB2 TYR    98      54.270  43.390  12.690  1.00  0.00            
ATOM   1549  CG  TYR    98      54.780  45.300  11.980  1.00  0.00            
ATOM   1550  CD1 TYR    98      54.070  46.340  11.380  1.00  0.00            
ATOM   1551  HD1 TYR    98      53.010  46.440  11.560  1.00  0.00            
ATOM   1552  CE1 TYR    98      54.710  47.250  10.520  1.00  0.00            
ATOM   1553  HE1 TYR    98      54.130  47.960   9.970  1.00  0.00            
ATOM   1554  CZ  TYR    98      56.120  47.210  10.410  1.00  0.00            
ATOM   1555  OH  TYR    98      56.780  48.140   9.660  1.00  0.00            
ATOM   1556  HH  TYR    98      56.190  48.760   9.220  1.00  0.00            
ATOM   1557  CE2 TYR    98      56.820  46.200  11.090  1.00  0.00            
ATOM   1558  HE2 TYR    98      57.880  46.150  10.890  1.00  0.00            
ATOM   1559  CD2 TYR    98      56.170  45.210  11.840  1.00  0.00            
ATOM   1560  HD2 TYR    98      56.780  44.420  12.250  1.00  0.00            
ATOM   1561  C   TYR    98      53.720  46.060  14.820  1.00  0.00            
ATOM   1562  O   TYR    98      52.500  46.180  14.790  1.00  0.00            
ATOM   1563  N   PRO    99      54.510  47.050  15.270  1.00  0.00            
ATOM   1564  CD  PRO    99      55.920  46.930  15.530  1.00  0.00            
ATOM   1565  HD1 PRO    99      56.440  46.340  14.760  1.00  0.00            
ATOM   1566  HD2 PRO    99      56.000  46.470  16.510  1.00  0.00            
ATOM   1567  CG  PRO    99      56.510  48.310  15.770  1.00  0.00            
ATOM   1568  HG1 PRO    99      57.030  48.760  14.920  1.00  0.00            
ATOM   1569  HG2 PRO    99      57.240  48.260  16.580  1.00  0.00            
ATOM   1570  CB  PRO    99      55.280  49.080  16.250  1.00  0.00            
ATOM   1571  HB1 PRO    99      55.410  50.130  15.990  1.00  0.00            
ATOM   1572  HB2 PRO    99      55.170  48.950  17.330  1.00  0.00            
ATOM   1573  CA  PRO    99      54.140  48.440  15.470  1.00  0.00            
ATOM   1574  HA  PRO    99      53.210  48.500  16.030  1.00  0.00            
ATOM   1575  C   PRO    99      53.980  49.110  14.110  1.00  0.00            
ATOM   1576  O   PRO    99      54.940  49.270  13.360  1.00  0.00            
ATOM   1577  N   LEU   100      52.720  49.350  13.730  1.00  0.00            
ATOM   1578  H   LEU   100      51.950  49.180  14.340  1.00  0.00            
ATOM   1579  CA  LEU   100      52.470  50.000  12.450  1.00  0.00            
ATOM   1580  HA  LEU   100      52.950  49.390  11.680  1.00  0.00            
ATOM   1581  CB  LEU   100      50.970  49.970  12.190  1.00  0.00            
ATOM   1582  HB1 LEU   100      50.460  50.440  13.030  1.00  0.00            
ATOM   1583  HB2 LEU   100      50.680  48.930  12.110  1.00  0.00            
ATOM   1584  CG  LEU   100      50.420  50.690  10.960  1.00  0.00            
ATOM   1585  HG  LEU   100      50.560  51.770  10.900  1.00  0.00            
ATOM   1586  CD1 LEU   100      51.080  50.040   9.750  1.00  0.00            
ATOM   1587 1HD1 LEU   100      50.780  50.440   8.780  1.00  0.00            
ATOM   1588 2HD1 LEU   100      52.160  50.160   9.740  1.00  0.00            
ATOM   1589 3HD1 LEU   100      50.830  48.990   9.600  1.00  0.00            
ATOM   1590  CD2 LEU   100      48.890  50.600  10.920  1.00  0.00            
ATOM   1591 1HD2 LEU   100      48.450  51.430  11.490  1.00  0.00            
ATOM   1592 2HD2 LEU   100      48.570  50.840   9.910  1.00  0.00            
ATOM   1593 3HD2 LEU   100      48.590  49.600  11.200  1.00  0.00            
ATOM   1594  C   LEU   100      53.080  51.380  12.460  1.00  0.00            
ATOM   1595  O   LEU   100      53.110  52.140  13.440  1.00  0.00            
ATOM   1596  N   ASN   101      53.660  51.750  11.310  1.00  0.00            
ATOM   1597  H   ASN   101      53.750  51.170  10.500  1.00  0.00            
ATOM   1598  CA  ASN   101      54.000  53.080  10.850  1.00  0.00            
ATOM   1599  HA  ASN   101      53.420  53.740  11.500  1.00  0.00            
ATOM   1600  CB  ASN   101      55.490  53.430  10.950  1.00  0.00            
ATOM   1601  HB1 ASN   101      56.090  52.600  10.590  1.00  0.00            
ATOM   1602  HB2 ASN   101      55.780  53.600  11.980  1.00  0.00            
ATOM   1603  CG  ASN   101      55.880  54.650  10.120  1.00  0.00            
ATOM   1604  OD1 ASN   101      55.460  55.760  10.420  1.00  0.00            
ATOM   1605  ND2 ASN   101      56.680  54.480   9.060  1.00  0.00            
ATOM   1606 1HD2 ASN   101      57.010  53.540   8.960  1.00  0.00            
ATOM   1607 2HD2 ASN   101      57.060  55.280   8.560  1.00  0.00            
ATOM   1608  C   ASN   101      53.580  53.360   9.420  1.00  0.00            
ATOM   1609  OC1 ASN   101      53.780  52.590   8.460  1.00  0.00            
ATOM   1610  OC2 ASN   101      52.890  54.390   9.300  1.00  0.00            
ATOM   1611  CH3 ACE   102      36.210  58.570  19.580  1.00  0.00            
ATOM   1612 1HH3 ACE   102      36.430  59.360  20.280  1.00  0.00            
ATOM   1613 2HH3 ACE   102      36.720  58.860  18.670  1.00  0.00            
ATOM   1614 3HH3 ACE   102      35.180  58.460  19.220  1.00  0.00            
ATOM   1615  C   ACE   102      36.660  57.210  20.090  1.00  0.00            
ATOM   1616  O   ACE   102      37.430  56.490  19.440  1.00  0.00            
ATOM   1617  N   SER   103      36.130  56.780  21.240  1.00  0.00            
ATOM   1618  H   SER   103      35.560  57.530  21.630  1.00  0.00            
ATOM   1619  CA  SER   103      36.490  55.700  22.130  1.00  0.00            
ATOM   1620  HA  SER   103      37.550  55.530  21.920  1.00  0.00            
ATOM   1621  CB  SER   103      36.400  56.170  23.580  1.00  0.00            
ATOM   1622  HB1 SER   103      36.780  55.330  24.140  1.00  0.00            
ATOM   1623  HB2 SER   103      35.350  56.250  23.880  1.00  0.00            
ATOM   1624  OG  SER   103      37.270  57.260  23.790  1.00  0.00            
ATOM   1625  HG  SER   103      38.110  57.010  24.200  1.00  0.00            
ATOM   1626  C   SER   103      35.650  54.440  21.960  1.00  0.00            
ATOM   1627  O   SER   103      34.480  54.530  21.610  1.00  0.00            
ATOM   1628  N   LEU   104      36.310  53.300  22.150  1.00  0.00            
ATOM   1629  H   LEU   104      37.320  53.220  22.160  1.00  0.00            
ATOM   1630  CA  LEU   104      35.770  51.950  22.030  1.00  0.00            
ATOM   1631  HA  LEU   104      34.680  51.960  21.910  1.00  0.00            
ATOM   1632  CB  LEU   104      36.290  51.350  20.730  1.00  0.00            
ATOM   1633  HB1 LEU   104      35.870  50.350  20.610  1.00  0.00            
ATOM   1634  HB2 LEU   104      37.380  51.370  20.830  1.00  0.00            
ATOM   1635  CG  LEU   104      35.920  52.090  19.450  1.00  0.00            
ATOM   1636  HG  LEU   104      36.240  53.120  19.580  1.00  0.00            
ATOM   1637  CD1 LEU   104      36.650  51.520  18.240  1.00  0.00            
ATOM   1638 1HD1 LEU   104      37.720  51.690  18.290  1.00  0.00            
ATOM   1639 2HD1 LEU   104      36.340  50.480  18.080  1.00  0.00            
ATOM   1640 3HD1 LEU   104      36.340  51.940  17.290  1.00  0.00            
ATOM   1641  CD2 LEU   104      34.430  52.110  19.110  1.00  0.00            
ATOM   1642 1HD2 LEU   104      34.270  52.870  18.350  1.00  0.00            
ATOM   1643 2HD2 LEU   104      33.990  51.140  18.860  1.00  0.00            
ATOM   1644 3HD2 LEU   104      33.850  52.380  19.990  1.00  0.00            
ATOM   1645  C   LEU   104      36.140  51.120  23.250  1.00  0.00            
ATOM   1646  O   LEU   104      37.050  51.510  23.970  1.00  0.00            
ATOM   1647  N   ASN   105      35.370  50.090  23.610  1.00  0.00            
ATOM   1648  H   ASN   105      34.610  49.800  23.040  1.00  0.00            
ATOM   1649  CA  ASN   105      35.380  49.360  24.870  1.00  0.00            
ATOM   1650  HA  ASN   105      35.390  50.100  25.660  1.00  0.00            
ATOM   1651  CB  ASN   105      34.160  48.470  24.860  1.00  0.00            
ATOM   1652  HB1 ASN   105      34.240  47.560  24.260  1.00  0.00            
ATOM   1653  HB2 ASN   105      33.250  48.980  24.500  1.00  0.00            
ATOM   1654  CG  ASN   105      33.970  48.000  26.290  1.00  0.00            
ATOM   1655  OD1 ASN   105      34.240  46.860  26.670  1.00  0.00            
ATOM   1656  ND2 ASN   105      33.420  48.910  27.090  1.00  0.00            
ATOM   1657 1HD2 ASN   105      33.240  49.820  26.680  1.00  0.00            
ATOM   1658 2HD2 ASN   105      33.150  48.710  28.030  1.00  0.00            
ATOM   1659  C   ASN   105      36.720  48.650  25.070  1.00  0.00            
ATOM   1660  O   ASN   105      37.040  47.730  24.340  1.00  0.00            
ATOM   1661  N   PTR   106      37.600  49.040  26.000  1.00  0.00            
ATOM   1662  H   PTR   106      37.290  49.860  26.520  1.00  0.00            
ATOM   1663  CA  PTR   106      38.870  48.420  26.330  1.00  0.00            
ATOM   1664  HA  PTR   106      39.430  48.370  25.400  1.00  0.00            
ATOM   1665  CB  PTR   106      39.750  49.200  27.310  1.00  0.00            
ATOM   1666  HB1 PTR   106      40.780  48.880  27.200  1.00  0.00            
ATOM   1667  HB2 PTR   106      39.340  48.940  28.280  1.00  0.00            
ATOM   1668  CG  PTR   106      39.660  50.690  27.090  1.00  0.00            
ATOM   1669  CD1 PTR   106      38.720  51.500  27.740  1.00  0.00            
ATOM   1670  HD1 PTR   106      38.130  51.080  28.550  1.00  0.00            
ATOM   1671  CE1 PTR   106      38.460  52.790  27.270  1.00  0.00            
ATOM   1672  HE1 PTR   106      37.720  53.390  27.760  1.00  0.00            
ATOM   1673  CZ  PTR   106      39.280  53.380  26.280  1.00  0.00            
ATOM   1674  OH  PTR   106      39.080  54.710  26.050  1.00  0.00            
ATOM   1675  P   PTR   106      39.970  55.540  25.000  1.00  0.00            
ATOM   1676  O1P PTR   106      39.590  56.970  25.060  1.00  0.00            
ATOM   1677  O2P PTR   106      39.800  55.060  23.610  1.00  0.00            
ATOM   1678  O3P PTR   106      41.400  55.490  25.380  1.00  0.00            
ATOM   1679  CE2 PTR   106      40.300  52.590  25.700  1.00  0.00            
ATOM   1680  HE2 PTR   106      40.920  53.060  24.950  1.00  0.00            
ATOM   1681  CD2 PTR   106      40.440  51.250  26.070  1.00  0.00            
ATOM   1682  HD2 PTR   106      41.210  50.650  25.600  1.00  0.00            
ATOM   1683  C   PTR   106      38.680  46.980  26.760  1.00  0.00            
ATOM   1684  O   PTR   106      37.780  46.730  27.570  1.00  0.00            
ATOM   1685  N   ILE   107      39.530  46.050  26.330  1.00  0.00            
ATOM   1686  H   ILE   107      40.220  46.290  25.620  1.00  0.00            
ATOM   1687  CA  ILE   107      39.500  44.650  26.720  1.00  0.00            
ATOM   1688  HA  ILE   107      38.450  44.430  26.800  1.00  0.00            
ATOM   1689  CB  ILE   107      40.270  43.680  25.820  1.00  0.00            
ATOM   1690  HB  ILE   107      40.500  42.800  26.410  1.00  0.00            
ATOM   1691  CG2 ILE   107      39.320  43.320  24.670  1.00  0.00            
ATOM   1692 1HG2 ILE   107      39.710  42.510  24.040  1.00  0.00            
ATOM   1693 2HG2 ILE   107      38.420  42.960  25.170  1.00  0.00            
ATOM   1694 3HG2 ILE   107      39.160  44.230  24.110  1.00  0.00            
ATOM   1695  CG1 ILE   107      41.580  44.110  25.180  1.00  0.00            
ATOM   1696 1HG1 ILE   107      42.070  44.640  25.990  1.00  0.00            
ATOM   1697 2HG1 ILE   107      41.460  44.840  24.370  1.00  0.00            
ATOM   1698  CD  ILE   107      42.360  42.910  24.670  1.00  0.00            
ATOM   1699  HD1 ILE   107      42.620  42.230  25.490  1.00  0.00            
ATOM   1700  HD2 ILE   107      41.820  42.330  23.920  1.00  0.00            
ATOM   1701  HD3 ILE   107      43.310  43.250  24.240  1.00  0.00            
ATOM   1702  C   ILE   107      40.000  44.470  28.140  1.00  0.00            
ATOM   1703  O   ILE   107      40.980  45.090  28.560  1.00  0.00            
ATOM   1704  N   ASP   108      39.400  43.530  28.860  1.00  0.00            
ATOM   1705  H   ASP   108      38.730  42.920  28.390  1.00  0.00            
ATOM   1706  CA  ASP   108      39.720  43.350  30.260  1.00  0.00            
ATOM   1707  HA  ASP   108      40.460  44.060  30.600  1.00  0.00            
ATOM   1708  CB  ASP   108      38.430  43.450  31.070  1.00  0.00            
ATOM   1709  HB1 ASP   108      37.810  42.630  30.700  1.00  0.00            
ATOM   1710  HB2 ASP   108      37.980  44.430  30.920  1.00  0.00            
ATOM   1711  CG  ASP   108      38.530  43.160  32.560  1.00  0.00            
ATOM   1712  OD1 ASP   108      38.710  44.120  33.340  1.00  0.00            
ATOM   1713  OD2 ASP   108      38.590  42.000  33.040  1.00  0.00            
ATOM   1714  C   ASP   108      40.420  42.000  30.340  1.00  0.00            
ATOM   1715  O   ASP   108      39.870  40.990  29.890  1.00  0.00            
ATOM   1716  N   LEU   109      41.640  41.970  30.890  1.00  0.00            
ATOM   1717  H   LEU   109      41.810  42.750  31.520  1.00  0.00            
ATOM   1718  CA  LEU   109      42.580  40.890  30.770  1.00  0.00            
ATOM   1719  HA  LEU   109      42.320  40.240  29.940  1.00  0.00            
ATOM   1720  CB  LEU   109      43.920  41.590  30.560  1.00  0.00            
ATOM   1721  HB1 LEU   109      44.810  40.990  30.690  1.00  0.00            
ATOM   1722  HB2 LEU   109      43.910  42.410  31.280  1.00  0.00            
ATOM   1723  CG  LEU   109      43.980  42.260  29.190  1.00  0.00            
ATOM   1724  HG  LEU   109      43.040  42.800  29.050  1.00  0.00            
ATOM   1725  CD1 LEU   109      45.100  43.300  29.040  1.00  0.00            
ATOM   1726 1HD1 LEU   109      45.040  44.080  29.790  1.00  0.00            
ATOM   1727 2HD1 LEU   109      46.020  42.730  29.140  1.00  0.00            
ATOM   1728 3HD1 LEU   109      45.060  43.840  28.090  1.00  0.00            
ATOM   1729  CD2 LEU   109      44.080  41.360  27.960  1.00  0.00            
ATOM   1730 1HD2 LEU   109      44.150  41.940  27.050  1.00  0.00            
ATOM   1731 2HD2 LEU   109      45.010  40.810  28.110  1.00  0.00            
ATOM   1732 3HD2 LEU   109      43.250  40.650  28.020  1.00  0.00            
ATOM   1733  C   LEU   109      42.760  39.940  31.960  1.00  0.00            
ATOM   1734  O   LEU   109      42.640  40.340  33.110  1.00  0.00            
ATOM   1735  N   ASP   110      42.880  38.640  31.630  1.00  0.00            
ATOM   1736  H   ASP   110      42.940  38.380  30.670  1.00  0.00            
ATOM   1737  CA  ASP   110      43.220  37.500  32.450  1.00  0.00            
ATOM   1738  HA  ASP   110      42.610  37.540  33.350  1.00  0.00            
ATOM   1739  CB  ASP   110      42.900  36.210  31.690  1.00  0.00            
ATOM   1740  HB1 ASP   110      43.650  36.020  30.940  1.00  0.00            
ATOM   1741  HB2 ASP   110      41.920  36.380  31.230  1.00  0.00            
ATOM   1742  CG  ASP   110      42.770  35.030  32.650  1.00  0.00            
ATOM   1743  OD1 ASP   110      43.180  33.970  32.170  1.00  0.00            
ATOM   1744  OD2 ASP   110      42.320  35.160  33.820  1.00  0.00            
ATOM   1745  C   ASP   110      44.660  37.580  32.940  1.00  0.00            
ATOM   1746  O   ASP   110      45.500  38.310  32.420  1.00  0.00            
ATOM   1747  N   LEU   111      45.000  36.860  34.020  1.00  0.00            
ATOM   1748  H   LEU   111      44.300  36.270  34.410  1.00  0.00            
ATOM   1749  CA  LEU   111      46.190  37.040  34.830  1.00  0.00            
ATOM   1750  HA  LEU   111      46.220  38.110  35.040  1.00  0.00            
ATOM   1751  CB  LEU   111      46.090  36.390  36.210  1.00  0.00            
ATOM   1752  HB1 LEU   111      46.040  35.310  36.130  1.00  0.00            
ATOM   1753  HB2 LEU   111      45.170  36.830  36.600  1.00  0.00            
ATOM   1754  CG  LEU   111      47.250  36.630  37.170  1.00  0.00            
ATOM   1755  HG  LEU   111      48.160  36.170  36.800  1.00  0.00            
ATOM   1756  CD1 LEU   111      47.710  38.040  37.520  1.00  0.00            
ATOM   1757 1HD1 LEU   111      46.870  38.640  37.890  1.00  0.00            
ATOM   1758 2HD1 LEU   111      48.430  38.010  38.350  1.00  0.00            
ATOM   1759 3HD1 LEU   111      48.110  38.520  36.620  1.00  0.00            
ATOM   1760  CD2 LEU   111      46.800  35.920  38.440  1.00  0.00            
ATOM   1761 1HD2 LEU   111      47.570  36.030  39.210  1.00  0.00            
ATOM   1762 2HD2 LEU   111      45.840  36.370  38.690  1.00  0.00            
ATOM   1763 3HD2 LEU   111      46.600  34.890  38.150  1.00  0.00            
ATOM   1764  C   LEU   111      47.400  36.680  33.990  1.00  0.00            
ATOM   1765  O   LEU   111      47.470  35.520  33.600  1.00  0.00            
ATOM   1766  N   VAL   112      48.300  37.650  33.800  1.00  0.00            
ATOM   1767  H   VAL   112      48.020  38.600  33.990  1.00  0.00            
ATOM   1768  CA  VAL   112      49.520  37.420  33.060  1.00  0.00            
ATOM   1769  HA  VAL   112      49.600  36.330  33.000  1.00  0.00            
ATOM   1770  CB  VAL   112      49.410  37.950  31.630  1.00  0.00            
ATOM   1771  HB  VAL   112      48.670  37.330  31.120  1.00  0.00            
ATOM   1772  CG1 VAL   112      48.910  39.400  31.570  1.00  0.00            
ATOM   1773 1HG1 VAL   112      48.530  39.580  30.570  1.00  0.00            
ATOM   1774 2HG1 VAL   112      48.130  39.690  32.270  1.00  0.00            
ATOM   1775 3HG1 VAL   112      49.790  40.010  31.780  1.00  0.00            
ATOM   1776  CG2 VAL   112      50.670  37.790  30.790  1.00  0.00            
ATOM   1777 1HG2 VAL   112      51.580  38.250  31.170  1.00  0.00            
ATOM   1778 2HG2 VAL   112      50.870  36.740  30.570  1.00  0.00            
ATOM   1779 3HG2 VAL   112      50.600  38.390  29.890  1.00  0.00            
ATOM   1780  C   VAL   112      50.820  37.770  33.790  1.00  0.00            
ATOM   1781  O   VAL   112      51.910  37.310  33.480  1.00  0.00            
ATOM   1782  N   LYS   113      50.760  38.630  34.810  1.00  0.00            
ATOM   1783  H   LYS   113      49.820  38.950  35.000  1.00  0.00            
ATOM   1784  CA  LYS   113      51.840  39.300  35.500  1.00  0.00            
ATOM   1785  HA  LYS   113      52.690  39.500  34.850  1.00  0.00            
ATOM   1786  CB  LYS   113      51.280  40.640  35.980  1.00  0.00            
ATOM   1787  HB1 LYS   113      50.380  40.450  36.560  1.00  0.00            
ATOM   1788  HB2 LYS   113      50.930  41.140  35.090  1.00  0.00            
ATOM   1789  CG  LYS   113      52.310  41.400  36.820  1.00  0.00            
ATOM   1790  HG1 LYS   113      53.130  41.780  36.210  1.00  0.00            
ATOM   1791  HG2 LYS   113      52.720  40.750  37.590  1.00  0.00            
ATOM   1792  CD  LYS   113      51.790  42.670  37.500  1.00  0.00            
ATOM   1793  HD1 LYS   113      52.210  42.730  38.500  1.00  0.00            
ATOM   1794  HD2 LYS   113      50.700  42.630  37.630  1.00  0.00            
ATOM   1795  CE  LYS   113      52.140  43.980  36.810  1.00  0.00            
ATOM   1796  HE1 LYS   113      53.220  43.950  36.720  1.00  0.00            
ATOM   1797  HE2 LYS   113      51.950  44.810  37.480  1.00  0.00            
ATOM   1798  NZ  LYS   113      51.500  44.140  35.480  1.00  0.00            
ATOM   1799  HZ1 LYS   113      51.760  44.940  34.920  1.00  0.00            
ATOM   1800  HZ2 LYS   113      51.770  43.320  34.950  1.00  0.00            
ATOM   1801  HZ3 LYS   113      50.490  44.180  35.520  1.00  0.00            
ATOM   1802  C   LYS   113      52.230  38.390  36.650  1.00  0.00            
ATOM   1803  O   LYS   113      51.460  37.990  37.530  1.00  0.00            
ATOM   1804  N   NHE   114      53.520  38.040  36.650  1.00  0.00            
ATOM   1805  H1  NHE   114      54.170  38.270  35.910  1.00  0.00            
ATOM   1806  H2  NHE   114      53.960  37.470  37.360  1.00  0.00            
TER
ENDMDL
