# Supplementary material for: Structural Determinants of Phosphopeptide Binding to the N-Terminal Src Homology 2 Domain of the SHP2 Phosphatase
Source: J Chem Inf Model. 2020 May 12;60(6):3157–71. doi: 10.1021/acs.jcim.0c00307 (PMC8007070; doi:10.1021/acs.jcim.0c00307)
Supplement: Supplementary file 1 — ci0c00307_si_001.zip [file ci0c00307_si_001.zip › cstructure_Ac-SLN-pY-IDLDLVKD-NH2.pdb]

REMARK    GENERATED BY TRJCONV
TITLE     frame t= 565500.00000
MODEL        1
ATOM      1  N   MET     1      63.320  52.000  13.680  1.00  0.00            
ATOM      2  H1  MET     1      64.010  51.410  14.140  1.00  0.00            
ATOM      3  H2  MET     1      63.610  52.170  12.720  1.00  0.00            
ATOM      4  H3  MET     1      63.420  52.840  14.210  1.00  0.00            
ATOM      5  CA  MET     1      61.960  51.430  13.740  1.00  0.00            
ATOM      6  HA  MET     1      61.840  50.470  13.250  1.00  0.00            
ATOM      7  CB  MET     1      61.680  51.260  15.230  1.00  0.00            
ATOM      8  HB1 MET     1      62.070  52.080  15.830  1.00  0.00            
ATOM      9  HB2 MET     1      62.170  50.350  15.580  1.00  0.00            
ATOM     10  CG  MET     1      60.250  50.860  15.610  1.00  0.00            
ATOM     11  HG1 MET     1      59.820  50.310  14.780  1.00  0.00            
ATOM     12  HG2 MET     1      59.790  51.830  15.750  1.00  0.00            
ATOM     13  SD  MET     1      60.020  49.830  17.080  1.00  0.00            
ATOM     14  CE  MET     1      58.270  49.360  16.940  1.00  0.00            
ATOM     15  HE1 MET     1      58.070  48.830  17.870  1.00  0.00            
ATOM     16  HE2 MET     1      57.650  50.250  16.940  1.00  0.00            
ATOM     17  HE3 MET     1      58.230  48.710  16.060  1.00  0.00            
ATOM     18  C   MET     1      60.990  52.420  13.090  1.00  0.00            
ATOM     19  O   MET     1      61.120  53.630  13.280  1.00  0.00            
ATOM     20  N   ARG     2      60.210  51.910  12.150  1.00  0.00            
ATOM     21  H   ARG     2      60.290  50.910  12.010  1.00  0.00            
ATOM     22  CA  ARG     2      59.130  52.610  11.480  1.00  0.00            
ATOM     23  HA  ARG     2      59.630  53.450  11.010  1.00  0.00            
ATOM     24  CB  ARG     2      58.610  51.690  10.380  1.00  0.00            
ATOM     25  HB1 ARG     2      57.820  52.260   9.890  1.00  0.00            
ATOM     26  HB2 ARG     2      58.080  50.830  10.800  1.00  0.00            
ATOM     27  CG  ARG     2      59.540  51.220   9.260  1.00  0.00            
ATOM     28  HG1 ARG     2      60.380  50.690   9.720  1.00  0.00            
ATOM     29  HG2 ARG     2      60.010  52.070   8.780  1.00  0.00            
ATOM     30  CD  ARG     2      58.790  50.370   8.240  1.00  0.00            
ATOM     31  HD1 ARG     2      58.350  49.480   8.690  1.00  0.00            
ATOM     32  HD2 ARG     2      59.630  50.060   7.610  1.00  0.00            
ATOM     33  NE  ARG     2      57.950  51.160   7.350  1.00  0.00            
ATOM     34  HE  ARG     2      58.250  52.110   7.110  1.00  0.00            
ATOM     35  CZ  ARG     2      56.760  50.840   6.820  1.00  0.00            
ATOM     36  NH1 ARG     2      56.050  49.720   7.000  1.00  0.00            
ATOM     37 1HH1 ARG     2      56.340  49.000   7.650  1.00  0.00            
ATOM     38 2HH1 ARG     2      55.330  49.560   6.320  1.00  0.00            
ATOM     39  NH2 ARG     2      56.240  51.580   5.840  1.00  0.00            
ATOM     40 1HH2 ARG     2      56.910  52.070   5.270  1.00  0.00            
ATOM     41 2HH2 ARG     2      55.370  51.260   5.410  1.00  0.00            
ATOM     42  C   ARG     2      58.030  52.920  12.480  1.00  0.00            
ATOM     43  O   ARG     2      57.830  52.220  13.480  1.00  0.00            
ATOM     44  N   ARG     3      57.450  54.100  12.240  1.00  0.00            
ATOM     45  H   ARG     3      57.680  54.620  11.400  1.00  0.00            
ATOM     46  CA  ARG     3      56.450  54.700  13.090  1.00  0.00            
ATOM     47  HA  ARG     3      57.140  55.130  13.810  1.00  0.00            
ATOM     48  CB  ARG     3      55.740  55.880  12.420  1.00  0.00            
ATOM     49  HB1 ARG     3      54.910  56.160  13.070  1.00  0.00            
ATOM     50  HB2 ARG     3      55.370  55.520  11.460  1.00  0.00            
ATOM     51  CG  ARG     3      56.640  57.090  12.190  1.00  0.00            
ATOM     52  HG1 ARG     3      57.490  56.900  11.530  1.00  0.00            
ATOM     53  HG2 ARG     3      57.060  57.420  13.120  1.00  0.00            
ATOM     54  CD  ARG     3      55.880  58.200  11.470  1.00  0.00            
ATOM     55  HD1 ARG     3      56.570  59.040  11.640  1.00  0.00            
ATOM     56  HD2 ARG     3      54.890  58.210  11.920  1.00  0.00            
ATOM     57  NE  ARG     3      55.660  57.930  10.050  1.00  0.00            
ATOM     58  HE  ARG     3      54.770  57.520   9.840  1.00  0.00            
ATOM     59  CZ  ARG     3      56.480  58.190   9.030  1.00  0.00            
ATOM     60  NH1 ARG     3      57.660  58.810   9.150  1.00  0.00            
ATOM     61 1HH1 ARG     3      58.000  59.170  10.030  1.00  0.00            
ATOM     62 2HH1 ARG     3      58.230  58.730   8.320  1.00  0.00            
ATOM     63  NH2 ARG     3      56.180  57.710   7.810  1.00  0.00            
ATOM     64 1HH2 ARG     3      55.310  57.240   7.600  1.00  0.00            
ATOM     65 2HH2 ARG     3      56.890  57.690   7.090  1.00  0.00            
ATOM     66  C   ARG     3      55.390  53.750  13.630  1.00  0.00            
ATOM     67  O   ARG     3      54.850  52.900  12.930  1.00  0.00            
ATOM     68  N   TRP     4      55.060  53.930  14.910  1.00  0.00            
ATOM     69  H   TRP     4      55.580  54.630  15.430  1.00  0.00            
ATOM     70  CA  TRP     4      54.130  53.110  15.670  1.00  0.00            
ATOM     71  HA  TRP     4      53.520  52.650  14.890  1.00  0.00            
ATOM     72  CB  TRP     4      54.840  52.050  16.490  1.00  0.00            
ATOM     73  HB1 TRP     4      55.380  51.320  15.880  1.00  0.00            
ATOM     74  HB2 TRP     4      54.100  51.470  17.050  1.00  0.00            
ATOM     75  CG  TRP     4      55.830  52.720  17.380  1.00  0.00            
ATOM     76  CD1 TRP     4      57.060  53.140  17.020  1.00  0.00            
ATOM     77  HD1 TRP     4      57.450  53.070  16.010  1.00  0.00            
ATOM     78  NE1 TRP     4      57.620  53.860  18.060  1.00  0.00            
ATOM     79  HE1 TRP     4      58.610  54.100  18.050  1.00  0.00            
ATOM     80  CE2 TRP     4      56.820  53.800  19.180  1.00  0.00            
ATOM     81  CZ2 TRP     4      56.950  54.240  20.500  1.00  0.00            
ATOM     82  HZ2 TRP     4      57.910  54.570  20.890  1.00  0.00            
ATOM     83  CH2 TRP     4      55.830  54.170  21.330  1.00  0.00            
ATOM     84  HH2 TRP     4      55.900  54.560  22.340  1.00  0.00            
ATOM     85  CZ3 TRP     4      54.620  53.600  20.910  1.00  0.00            
ATOM     86  HZ3 TRP     4      53.820  53.530  21.630  1.00  0.00            
ATOM     87  CE3 TRP     4      54.510  53.080  19.610  1.00  0.00            
ATOM     88  HE3 TRP     4      53.600  52.600  19.330  1.00  0.00            
ATOM     89  CD2 TRP     4      55.630  53.130  18.770  1.00  0.00            
ATOM     90  C   TRP     4      53.290  53.960  16.610  1.00  0.00            
ATOM     91  O   TRP     4      52.230  53.580  17.100  1.00  0.00            
ATOM     92  N   PHE     5      53.630  55.230  16.890  1.00  0.00            
ATOM     93  H   PHE     5      54.480  55.550  16.450  1.00  0.00            
ATOM     94  CA  PHE     5      52.940  56.120  17.810  1.00  0.00            
ATOM     95  HA  PHE     5      52.190  55.560  18.390  1.00  0.00            
ATOM     96  CB  PHE     5      53.900  56.700  18.830  1.00  0.00            
ATOM     97  HB1 PHE     5      54.510  57.430  18.290  1.00  0.00            
ATOM     98  HB2 PHE     5      54.650  56.000  19.200  1.00  0.00            
ATOM     99  CG  PHE     5      53.330  57.500  19.980  1.00  0.00            
ATOM    100  CD1 PHE     5      52.460  56.840  20.870  1.00  0.00            
ATOM    101  HD1 PHE     5      52.310  55.780  20.760  1.00  0.00            
ATOM    102  CE1 PHE     5      51.830  57.610  21.850  1.00  0.00            
ATOM    103  HE1 PHE     5      51.240  57.030  22.540  1.00  0.00            
ATOM    104  CZ  PHE     5      52.030  58.990  21.910  1.00  0.00            
ATOM    105  HZ  PHE     5      51.420  59.480  22.650  1.00  0.00            
ATOM    106  CE2 PHE     5      52.890  59.660  21.020  1.00  0.00            
ATOM    107  HE2 PHE     5      53.190  60.680  21.210  1.00  0.00            
ATOM    108  CD2 PHE     5      53.610  58.860  20.120  1.00  0.00            
ATOM    109  HD2 PHE     5      54.350  59.290  19.460  1.00  0.00            
ATOM    110  C   PHE     5      52.180  57.230  17.090  1.00  0.00            
ATOM    111  O   PHE     5      52.840  58.050  16.460  1.00  0.00            
ATOM    112  N   HIS     6      50.860  57.420  17.130  1.00  0.00            
ATOM    113  H   HIS     6      50.400  56.800  17.780  1.00  0.00            
ATOM    114  CA  HIS     6      50.060  58.530  16.630  1.00  0.00            
ATOM    115  HA  HIS     6      50.840  59.120  16.140  1.00  0.00            
ATOM    116  CB  HIS     6      49.030  57.990  15.650  1.00  0.00            
ATOM    117  HB1 HIS     6      48.250  57.390  16.110  1.00  0.00            
ATOM    118  HB2 HIS     6      49.540  57.450  14.870  1.00  0.00            
ATOM    119  CG  HIS     6      48.510  59.100  14.770  1.00  0.00            
ATOM    120  ND1 HIS     6      48.190  60.380  15.220  1.00  0.00            
ATOM    121  CE1 HIS     6      47.700  60.980  14.130  1.00  0.00            
ATOM    122  HE1 HIS     6      47.340  61.990  14.090  1.00  0.00            
ATOM    123  NE2 HIS     6      47.710  60.180  13.040  1.00  0.00            
ATOM    124  HE2 HIS     6      47.260  60.490  12.190  1.00  0.00            
ATOM    125  CD2 HIS     6      48.270  58.980  13.430  1.00  0.00            
ATOM    126  HD2 HIS     6      48.310  58.080  12.830  1.00  0.00            
ATOM    127  C   HIS     6      49.420  59.220  17.810  1.00  0.00            
ATOM    128  O   HIS     6      48.710  58.600  18.610  1.00  0.00            
ATOM    129  N   PRO     7      49.710  60.520  17.980  1.00  0.00            
ATOM    130  CD  PRO     7      50.750  61.250  17.300  1.00  0.00            
ATOM    131  HD1 PRO     7      50.530  61.350  16.230  1.00  0.00            
ATOM    132  HD2 PRO     7      51.680  60.730  17.520  1.00  0.00            
ATOM    133  CG  PRO     7      50.860  62.640  17.940  1.00  0.00            
ATOM    134  HG1 PRO     7      50.180  63.370  17.490  1.00  0.00            
ATOM    135  HG2 PRO     7      51.890  62.970  17.920  1.00  0.00            
ATOM    136  CB  PRO     7      50.390  62.350  19.360  1.00  0.00            
ATOM    137  HB1 PRO     7      50.060  63.300  19.760  1.00  0.00            
ATOM    138  HB2 PRO     7      51.260  61.890  19.820  1.00  0.00            
ATOM    139  CA  PRO     7      49.350  61.250  19.180  1.00  0.00            
ATOM    140  HA  PRO     7      49.260  60.670  20.090  1.00  0.00            
ATOM    141  C   PRO     7      47.970  61.880  19.000  1.00  0.00            
ATOM    142  O   PRO     7      47.370  62.140  20.040  1.00  0.00            
ATOM    143  N   ASN     8      47.400  62.140  17.820  1.00  0.00            
ATOM    144  H   ASN     8      47.790  61.810  16.940  1.00  0.00            
ATOM    145  CA  ASN     8      46.270  63.020  17.730  1.00  0.00            
ATOM    146  HA  ASN     8      46.300  63.660  18.610  1.00  0.00            
ATOM    147  CB  ASN     8      46.480  64.020  16.590  1.00  0.00            
ATOM    148  HB1 ASN     8      45.550  64.570  16.520  1.00  0.00            
ATOM    149  HB2 ASN     8      46.720  63.590  15.620  1.00  0.00            
ATOM    150  CG  ASN     8      47.590  65.030  16.890  1.00  0.00            
ATOM    151  OD1 ASN     8      48.160  65.120  17.970  1.00  0.00            
ATOM    152  ND2 ASN     8      47.900  65.930  15.960  1.00  0.00            
ATOM    153 1HD2 ASN     8      47.190  66.080  15.260  1.00  0.00            
ATOM    154 2HD2 ASN     8      48.700  66.540  16.010  1.00  0.00            
ATOM    155  C   ASN     8      44.950  62.300  17.520  1.00  0.00            
ATOM    156  O   ASN     8      43.910  62.870  17.860  1.00  0.00            
ATOM    157  N   ILE     9      45.030  61.070  16.990  1.00  0.00            
ATOM    158  H   ILE     9      45.850  60.680  16.570  1.00  0.00            
ATOM    159  CA  ILE     9      43.790  60.390  16.650  1.00  0.00            
ATOM    160  HA  ILE     9      43.090  61.110  16.250  1.00  0.00            
ATOM    161  CB  ILE     9      44.040  59.290  15.630  1.00  0.00            
ATOM    162  HB  ILE     9      43.060  58.820  15.550  1.00  0.00            
ATOM    163  CG2 ILE     9      44.320  59.900  14.260  1.00  0.00            
ATOM    164 1HG2 ILE     9      45.350  60.240  14.190  1.00  0.00            
ATOM    165 2HG2 ILE     9      44.050  59.210  13.450  1.00  0.00            
ATOM    166 3HG2 ILE     9      43.670  60.780  14.170  1.00  0.00            
ATOM    167  CG1 ILE     9      45.080  58.260  16.070  1.00  0.00            
ATOM    168 1HG1 ILE     9      44.770  57.760  16.990  1.00  0.00            
ATOM    169 2HG1 ILE     9      46.050  58.710  16.260  1.00  0.00            
ATOM    170  CD  ILE     9      45.240  57.180  15.010  1.00  0.00            
ATOM    171  HD1 ILE     9      45.740  56.370  15.540  1.00  0.00            
ATOM    172  HD2 ILE     9      44.290  56.870  14.600  1.00  0.00            
ATOM    173  HD3 ILE     9      45.850  57.490  14.160  1.00  0.00            
ATOM    174  C   ILE     9      42.940  59.890  17.820  1.00  0.00            
ATOM    175  O   ILE     9      43.400  59.520  18.890  1.00  0.00            
ATOM    176  N   THR    10      41.640  59.760  17.530  1.00  0.00            
ATOM    177  H   THR    10      41.350  60.120  16.640  1.00  0.00            
ATOM    178  CA  THR    10      40.780  58.990  18.410  1.00  0.00            
ATOM    179  HA  THR    10      41.080  59.170  19.440  1.00  0.00            
ATOM    180  CB  THR    10      39.390  59.610  18.380  1.00  0.00            
ATOM    181  HB  THR    10      38.710  58.980  18.950  1.00  0.00            
ATOM    182  CG2 THR    10      39.340  61.080  18.770  1.00  0.00            
ATOM    183 1HG2 THR    10      39.550  61.680  17.890  1.00  0.00            
ATOM    184 2HG2 THR    10      38.310  61.290  19.080  1.00  0.00            
ATOM    185 3HG2 THR    10      39.930  61.300  19.660  1.00  0.00            
ATOM    186  OG1 THR    10      38.940  59.430  17.050  1.00  0.00            
ATOM    187  HG1 THR    10      39.350  60.070  16.460  1.00  0.00            
ATOM    188  C   THR    10      40.770  57.470  18.250  1.00  0.00            
ATOM    189  O   THR    10      41.520  56.900  17.470  1.00  0.00            
ATOM    190  N   GLY    11      40.040  56.780  19.140  1.00  0.00            
ATOM    191  H   GLY    11      39.530  57.340  19.800  1.00  0.00            
ATOM    192  CA  GLY    11      39.790  55.350  19.140  1.00  0.00            
ATOM    193  HA1 GLY    11      39.020  55.240  19.910  1.00  0.00            
ATOM    194  HA2 GLY    11      40.640  54.790  19.500  1.00  0.00            
ATOM    195  C   GLY    11      39.190  54.680  17.900  1.00  0.00            
ATOM    196  O   GLY    11      39.620  53.620  17.460  1.00  0.00            
ATOM    197  N   VAL    12      38.180  55.360  17.350  1.00  0.00            
ATOM    198  H   VAL    12      37.920  56.240  17.760  1.00  0.00            
ATOM    199  CA  VAL    12      37.400  55.010  16.170  1.00  0.00            
ATOM    200  HA  VAL    12      37.090  53.960  16.160  1.00  0.00            
ATOM    201  CB  VAL    12      36.120  55.810  16.070  1.00  0.00            
ATOM    202  HB  VAL    12      36.370  56.880  16.110  1.00  0.00            
ATOM    203  CG1 VAL    12      35.190  55.520  14.900  1.00  0.00            
ATOM    204 1HG1 VAL    12      34.180  55.920  15.020  1.00  0.00            
ATOM    205 2HG1 VAL    12      35.670  55.840  13.990  1.00  0.00            
ATOM    206 3HG1 VAL    12      35.000  54.450  14.790  1.00  0.00            
ATOM    207  CG2 VAL    12      35.240  55.390  17.240  1.00  0.00            
ATOM    208 1HG2 VAL    12      35.740  55.470  18.210  1.00  0.00            
ATOM    209 2HG2 VAL    12      34.330  56.000  17.260  1.00  0.00            
ATOM    210 3HG2 VAL    12      34.940  54.350  17.100  1.00  0.00            
ATOM    211  C   VAL    12      38.320  55.220  14.970  1.00  0.00            
ATOM    212  O   VAL    12      38.560  54.290  14.190  1.00  0.00            
ATOM    213  N   GLU    13      39.110  56.290  14.910  1.00  0.00            
ATOM    214  H   GLU    13      39.040  56.950  15.670  1.00  0.00            
ATOM    215  CA  GLU    13      40.080  56.590  13.880  1.00  0.00            
ATOM    216  HA  GLU    13      39.660  56.560  12.880  1.00  0.00            
ATOM    217  CB  GLU    13      40.580  58.010  14.110  1.00  0.00            
ATOM    218  HB1 GLU    13      41.530  58.190  13.620  1.00  0.00            
ATOM    219  HB2 GLU    13      40.830  58.100  15.170  1.00  0.00            
ATOM    220  CG  GLU    13      39.590  59.090  13.680  1.00  0.00            
ATOM    221  HG1 GLU    13      38.770  58.900  14.370  1.00  0.00            
ATOM    222  HG2 GLU    13      39.400  58.810  12.640  1.00  0.00            
ATOM    223  CD  GLU    13      40.140  60.470  13.990  1.00  0.00            
ATOM    224  OE1 GLU    13      40.510  61.250  13.090  1.00  0.00            
ATOM    225  OE2 GLU    13      40.320  60.780  15.180  1.00  0.00            
ATOM    226  C   GLU    13      41.210  55.560  13.850  1.00  0.00            
ATOM    227  O   GLU    13      41.620  55.120  12.780  1.00  0.00            
ATOM    228  N   ALA    14      41.650  55.170  15.050  1.00  0.00            
ATOM    229  H   ALA    14      41.300  55.710  15.830  1.00  0.00            
ATOM    230  CA  ALA    14      42.660  54.150  15.250  1.00  0.00            
ATOM    231  HA  ALA    14      43.560  54.470  14.740  1.00  0.00            
ATOM    232  CB  ALA    14      43.010  54.110  16.730  1.00  0.00            
ATOM    233  HB1 ALA    14      43.400  55.070  17.090  1.00  0.00            
ATOM    234  HB2 ALA    14      42.100  53.960  17.310  1.00  0.00            
ATOM    235  HB3 ALA    14      43.680  53.270  16.920  1.00  0.00            
ATOM    236  C   ALA    14      42.200  52.790  14.740  1.00  0.00            
ATOM    237  O   ALA    14      43.040  52.080  14.190  1.00  0.00            
ATOM    238  N   GLU    15      40.910  52.480  14.830  1.00  0.00            
ATOM    239  H   GLU    15      40.260  53.070  15.320  1.00  0.00            
ATOM    240  CA  GLU    15      40.370  51.210  14.380  1.00  0.00            
ATOM    241  HA  GLU    15      41.080  50.420  14.610  1.00  0.00            
ATOM    242  CB  GLU    15      39.030  50.900  15.040  1.00  0.00            
ATOM    243  HB1 GLU    15      38.400  51.790  15.050  1.00  0.00            
ATOM    244  HB2 GLU    15      39.310  50.760  16.080  1.00  0.00            
ATOM    245  CG  GLU    15      38.380  49.650  14.440  1.00  0.00            
ATOM    246  HG1 GLU    15      39.030  48.780  14.370  1.00  0.00            
ATOM    247  HG2 GLU    15      38.070  49.750  13.400  1.00  0.00            
ATOM    248  CD  GLU    15      37.290  49.190  15.400  1.00  0.00            
ATOM    249  OE1 GLU    15      36.100  49.480  15.170  1.00  0.00            
ATOM    250  OE2 GLU    15      37.640  48.560  16.430  1.00  0.00            
ATOM    251  C   GLU    15      40.310  51.220  12.860  1.00  0.00            
ATOM    252  O   GLU    15      40.750  50.280  12.200  1.00  0.00            
ATOM    253  N   ASN    16      39.900  52.370  12.340  1.00  0.00            
ATOM    254  H   ASN    16      39.550  53.100  12.950  1.00  0.00            
ATOM    255  CA  ASN    16      39.750  52.610  10.920  1.00  0.00            
ATOM    256  HA  ASN    16      39.050  51.850  10.590  1.00  0.00            
ATOM    257  CB  ASN    16      38.940  53.880  10.690  1.00  0.00            
ATOM    258  HB1 ASN    16      39.510  54.750  11.040  1.00  0.00            
ATOM    259  HB2 ASN    16      38.070  53.910  11.340  1.00  0.00            
ATOM    260  CG  ASN    16      38.550  54.270   9.260  1.00  0.00            
ATOM    261  OD1 ASN    16      38.590  53.430   8.370  1.00  0.00            
ATOM    262  ND2 ASN    16      38.340  55.520   8.860  1.00  0.00            
ATOM    263 1HD2 ASN    16      38.220  56.250   9.540  1.00  0.00            
ATOM    264 2HD2 ASN    16      38.110  55.850   7.920  1.00  0.00            
ATOM    265  C   ASN    16      41.090  52.400  10.240  1.00  0.00            
ATOM    266  O   ASN    16      41.230  51.700   9.240  1.00  0.00            
ATOM    267  N   LEU    17      42.180  53.030  10.690  1.00  0.00            
ATOM    268  H   LEU    17      42.080  53.420  11.620  1.00  0.00            
ATOM    269  CA  LEU    17      43.470  52.920  10.050  1.00  0.00            
ATOM    270  HA  LEU    17      43.400  53.180   8.990  1.00  0.00            
ATOM    271  CB  LEU    17      44.360  53.880  10.820  1.00  0.00            
ATOM    272  HB1 LEU    17      44.410  53.540  11.860  1.00  0.00            
ATOM    273  HB2 LEU    17      43.970  54.900  10.890  1.00  0.00            
ATOM    274  CG  LEU    17      45.790  53.820  10.330  1.00  0.00            
ATOM    275  HG  LEU    17      46.330  52.920  10.640  1.00  0.00            
ATOM    276  CD1 LEU    17      45.960  54.030   8.830  1.00  0.00            
ATOM    277 1HD1 LEU    17      47.020  54.140   8.610  1.00  0.00            
ATOM    278 2HD1 LEU    17      45.560  53.220   8.220  1.00  0.00            
ATOM    279 3HD1 LEU    17      45.470  54.950   8.530  1.00  0.00            
ATOM    280  CD2 LEU    17      46.480  55.060  10.880  1.00  0.00            
ATOM    281 1HD2 LEU    17      45.990  56.020  10.720  1.00  0.00            
ATOM    282 2HD2 LEU    17      46.510  54.990  11.960  1.00  0.00            
ATOM    283 3HD2 LEU    17      47.500  55.160  10.520  1.00  0.00            
ATOM    284  C   LEU    17      43.920  51.470  10.150  1.00  0.00            
ATOM    285  O   LEU    17      44.280  50.930   9.100  1.00  0.00            
ATOM    286  N   LEU    18      43.790  50.770  11.280  1.00  0.00            
ATOM    287  H   LEU    18      43.470  51.200  12.130  1.00  0.00            
ATOM    288  CA  LEU    18      44.210  49.390  11.410  1.00  0.00            
ATOM    289  HA  LEU    18      45.240  49.320  11.070  1.00  0.00            
ATOM    290  CB  LEU    18      44.030  49.100  12.900  1.00  0.00            
ATOM    291  HB1 LEU    18      43.650  48.080  12.980  1.00  0.00            
ATOM    292  HB2 LEU    18      43.240  49.700  13.340  1.00  0.00            
ATOM    293  CG  LEU    18      45.320  49.320  13.690  1.00  0.00            
ATOM    294  HG  LEU    18      45.900  50.150  13.300  1.00  0.00            
ATOM    295  CD1 LEU    18      44.890  49.520  15.140  1.00  0.00            
ATOM    296 1HD1 LEU    18      44.110  50.280  15.170  1.00  0.00            
ATOM    297 2HD1 LEU    18      44.460  48.600  15.530  1.00  0.00            
ATOM    298 3HD1 LEU    18      45.820  49.680  15.690  1.00  0.00            
ATOM    299  CD2 LEU    18      46.040  47.970  13.610  1.00  0.00            
ATOM    300 1HD2 LEU    18      45.970  47.590  12.580  1.00  0.00            
ATOM    301 2HD2 LEU    18      47.040  48.080  14.010  1.00  0.00            
ATOM    302 3HD2 LEU    18      45.560  47.270  14.280  1.00  0.00            
ATOM    303  C   LEU    18      43.430  48.410  10.560  1.00  0.00            
ATOM    304  O   LEU    18      43.910  47.290  10.410  1.00  0.00            
ATOM    305  N   LEU    19      42.250  48.800  10.050  1.00  0.00            
ATOM    306  H   LEU    19      41.860  49.690  10.360  1.00  0.00            
ATOM    307  CA  LEU    19      41.390  47.940   9.280  1.00  0.00            
ATOM    308  HA  LEU    19      41.680  46.900   9.400  1.00  0.00            
ATOM    309  CB  LEU    19      39.940  48.110   9.730  1.00  0.00            
ATOM    310  HB1 LEU    19      39.280  47.660   8.990  1.00  0.00            
ATOM    311  HB2 LEU    19      39.650  49.150   9.830  1.00  0.00            
ATOM    312  CG  LEU    19      39.560  47.490  11.080  1.00  0.00            
ATOM    313  HG  LEU    19      40.050  47.980  11.910  1.00  0.00            
ATOM    314  CD1 LEU    19      38.060  47.640  11.290  1.00  0.00            
ATOM    315 1HD1 LEU    19      37.470  47.130  10.540  1.00  0.00            
ATOM    316 2HD1 LEU    19      37.820  47.200  12.250  1.00  0.00            
ATOM    317 3HD1 LEU    19      37.730  48.670  11.490  1.00  0.00            
ATOM    318  CD2 LEU    19      39.790  45.970  11.150  1.00  0.00            
ATOM    319 1HD2 LEU    19      39.390  45.480  10.270  1.00  0.00            
ATOM    320 2HD2 LEU    19      40.840  45.700  11.200  1.00  0.00            
ATOM    321 3HD2 LEU    19      39.410  45.520  12.070  1.00  0.00            
ATOM    322  C   LEU    19      41.550  48.300   7.810  1.00  0.00            
ATOM    323  O   LEU    19      41.490  47.410   6.960  1.00  0.00            
ATOM    324  N   THR    20      41.720  49.560   7.390  1.00  0.00            
ATOM    325  H   THR    20      41.780  50.300   8.080  1.00  0.00            
ATOM    326  CA  THR    20      41.960  49.980   6.020  1.00  0.00            
ATOM    327  HA  THR    20      41.340  49.350   5.390  1.00  0.00            
ATOM    328  CB  THR    20      41.720  51.450   5.720  1.00  0.00            
ATOM    329  HB  THR    20      42.030  51.690   4.710  1.00  0.00            
ATOM    330  CG2 THR    20      40.300  51.970   5.930  1.00  0.00            
ATOM    331 1HG2 THR    20      39.680  51.280   5.380  1.00  0.00            
ATOM    332 2HG2 THR    20      40.120  52.080   7.000  1.00  0.00            
ATOM    333 3HG2 THR    20      40.160  52.970   5.520  1.00  0.00            
ATOM    334  OG1 THR    20      42.370  52.340   6.600  1.00  0.00            
ATOM    335  HG1 THR    20      41.760  52.440   7.330  1.00  0.00            
ATOM    336  C   THR    20      43.370  49.690   5.500  1.00  0.00            
ATOM    337  O   THR    20      43.470  49.300   4.350  1.00  0.00            
ATOM    338  N   ARG    21      44.390  50.000   6.300  1.00  0.00            
ATOM    339  H   ARG    21      44.070  50.210   7.240  1.00  0.00            
ATOM    340  CA  ARG    21      45.800  49.760   6.050  1.00  0.00            
ATOM    341  HA  ARG    21      45.870  49.370   5.030  1.00  0.00            
ATOM    342  CB  ARG    21      46.650  51.040   6.100  1.00  0.00            
ATOM    343  HB1 ARG    21      47.640  50.710   6.400  1.00  0.00            
ATOM    344  HB2 ARG    21      46.240  51.620   6.930  1.00  0.00            
ATOM    345  CG  ARG    21      46.570  51.900   4.850  1.00  0.00            
ATOM    346  HG1 ARG    21      45.510  51.930   4.550  1.00  0.00            
ATOM    347  HG2 ARG    21      46.920  51.310   4.000  1.00  0.00            
ATOM    348  CD  ARG    21      47.360  53.200   4.950  1.00  0.00            
ATOM    349  HD1 ARG    21      46.860  53.880   5.650  1.00  0.00            
ATOM    350  HD2 ARG    21      47.330  53.650   3.970  1.00  0.00            
ATOM    351  NE  ARG    21      48.750  52.890   5.300  1.00  0.00            
ATOM    352  HE  ARG    21      49.100  51.970   5.080  1.00  0.00            
ATOM    353  CZ  ARG    21      49.500  53.560   6.180  1.00  0.00            
ATOM    354  NH1 ARG    21      49.020  54.690   6.730  1.00  0.00            
ATOM    355 1HH1 ARG    21      48.230  55.110   6.260  1.00  0.00            
ATOM    356 2HH1 ARG    21      49.580  55.220   7.390  1.00  0.00            
ATOM    357  NH2 ARG    21      50.710  53.100   6.530  1.00  0.00            
ATOM    358 1HH2 ARG    21      51.170  52.480   5.890  1.00  0.00            
ATOM    359 2HH2 ARG    21      51.270  53.740   7.080  1.00  0.00            
ATOM    360  C   ARG    21      46.440  48.650   6.860  1.00  0.00            
ATOM    361  O   ARG    21      47.240  47.900   6.300  1.00  0.00            
ATOM    362  N   GLY    22      46.160  48.570   8.160  1.00  0.00            
ATOM    363  H   GLY    22      45.510  49.230   8.570  1.00  0.00            
ATOM    364  CA  GLY    22      46.570  47.470   8.990  1.00  0.00            
ATOM    365  HA1 GLY    22      46.250  47.680  10.010  1.00  0.00            
ATOM    366  HA2 GLY    22      47.660  47.530   9.050  1.00  0.00            
ATOM    367  C   GLY    22      46.130  46.070   8.600  1.00  0.00            
ATOM    368  O   GLY    22      45.180  45.840   7.850  1.00  0.00            
ATOM    369  N   VAL    23      46.860  45.060   9.090  1.00  0.00            
ATOM    370  H   VAL    23      47.580  45.280   9.750  1.00  0.00            
ATOM    371  CA  VAL    23      46.640  43.630   8.940  1.00  0.00            
ATOM    372  HA  VAL    23      45.660  43.360   8.530  1.00  0.00            
ATOM    373  CB  VAL    23      47.610  42.950   7.970  1.00  0.00            
ATOM    374  HB  VAL    23      47.240  41.940   8.080  1.00  0.00            
ATOM    375  CG1 VAL    23      47.470  43.260   6.480  1.00  0.00            
ATOM    376 1HG1 VAL    23      47.660  44.320   6.350  1.00  0.00            
ATOM    377 2HG1 VAL    23      48.210  42.680   5.940  1.00  0.00            
ATOM    378 3HG1 VAL    23      46.450  43.070   6.160  1.00  0.00            
ATOM    379  CG2 VAL    23      49.080  43.030   8.390  1.00  0.00            
ATOM    380 1HG2 VAL    23      49.520  44.030   8.310  1.00  0.00            
ATOM    381 2HG2 VAL    23      49.260  42.760   9.430  1.00  0.00            
ATOM    382 3HG2 VAL    23      49.590  42.300   7.760  1.00  0.00            
ATOM    383  C   VAL    23      46.630  42.960  10.300  1.00  0.00            
ATOM    384  O   VAL    23      46.870  43.600  11.330  1.00  0.00            
ATOM    385  N   ASP    24      46.350  41.660  10.410  1.00  0.00            
ATOM    386  H   ASP    24      45.960  41.240   9.580  1.00  0.00            
ATOM    387  CA  ASP    24      46.540  40.930  11.650  1.00  0.00            
ATOM    388  HA  ASP    24      45.830  41.200  12.420  1.00  0.00            
ATOM    389  CB  ASP    24      46.210  39.480  11.280  1.00  0.00            
ATOM    390  HB1 ASP    24      46.750  39.140  10.410  1.00  0.00            
ATOM    391  HB2 ASP    24      45.160  39.450  10.990  1.00  0.00            
ATOM    392  CG  ASP    24      46.470  38.610  12.500  1.00  0.00            
ATOM    393  OD1 ASP    24      47.530  37.980  12.710  1.00  0.00            
ATOM    394  OD2 ASP    24      45.560  38.540  13.360  1.00  0.00            
ATOM    395  C   ASP    24      47.990  41.080  12.090  1.00  0.00            
ATOM    396  O   ASP    24      48.900  41.000  11.280  1.00  0.00            
ATOM    397  N   GLY    25      48.210  41.480  13.340  1.00  0.00            
ATOM    398  H   GLY    25      47.370  41.800  13.810  1.00  0.00            
ATOM    399  CA  GLY    25      49.500  41.670  13.970  1.00  0.00            
ATOM    400  HA1 GLY    25      50.140  41.050  13.350  1.00  0.00            
ATOM    401  HA2 GLY    25      49.500  41.380  15.020  1.00  0.00            
ATOM    402  C   GLY    25      50.070  43.080  13.850  1.00  0.00            
ATOM    403  O   GLY    25      51.160  43.420  14.300  1.00  0.00            
ATOM    404  N   SER    26      49.400  43.970  13.110  1.00  0.00            
ATOM    405  H   SER    26      48.640  43.620  12.530  1.00  0.00            
ATOM    406  CA  SER    26      49.580  45.400  13.070  1.00  0.00            
ATOM    407  HA  SER    26      50.630  45.510  12.860  1.00  0.00            
ATOM    408  CB  SER    26      48.840  46.090  11.920  1.00  0.00            
ATOM    409  HB1 SER    26      49.000  47.170  11.850  1.00  0.00            
ATOM    410  HB2 SER    26      47.780  45.850  12.020  1.00  0.00            
ATOM    411  OG  SER    26      49.190  45.560  10.660  1.00  0.00            
ATOM    412  HG  SER    26      49.850  46.170  10.340  1.00  0.00            
ATOM    413  C   SER    26      49.200  46.040  14.400  1.00  0.00            
ATOM    414  O   SER    26      48.180  45.700  14.990  1.00  0.00            
ATOM    415  N   PHE    27      49.940  47.090  14.730  1.00  0.00            
ATOM    416  H   PHE    27      50.790  47.400  14.270  1.00  0.00            
ATOM    417  CA  PHE    27      49.640  47.930  15.880  1.00  0.00            
ATOM    418  HA  PHE    27      48.550  47.920  16.010  1.00  0.00            
ATOM    419  CB  PHE    27      50.460  47.460  17.080  1.00  0.00            
ATOM    420  HB1 PHE    27      50.180  46.460  17.400  1.00  0.00            
ATOM    421  HB2 PHE    27      50.130  48.080  17.920  1.00  0.00            
ATOM    422  CG  PHE    27      51.960  47.440  17.000  1.00  0.00            
ATOM    423  CD1 PHE    27      52.720  46.450  16.390  1.00  0.00            
ATOM    424  HD1 PHE    27      52.200  45.710  15.800  1.00  0.00            
ATOM    425  CE1 PHE    27      54.120  46.500  16.450  1.00  0.00            
ATOM    426  HE1 PHE    27      54.780  45.810  15.950  1.00  0.00            
ATOM    427  CZ  PHE    27      54.760  47.430  17.280  1.00  0.00            
ATOM    428  HZ  PHE    27      55.830  47.350  17.370  1.00  0.00            
ATOM    429  CE2 PHE    27      54.010  48.490  17.830  1.00  0.00            
ATOM    430  HE2 PHE    27      54.520  49.240  18.410  1.00  0.00            
ATOM    431  CD2 PHE    27      52.630  48.520  17.610  1.00  0.00            
ATOM    432  HD2 PHE    27      52.080  49.390  17.950  1.00  0.00            
ATOM    433  C   PHE    27      49.970  49.380  15.630  1.00  0.00            
ATOM    434  O   PHE    27      50.870  49.700  14.840  1.00  0.00            
ATOM    435  N   LEU    28      49.340  50.210  16.470  1.00  0.00            
ATOM    436  H   LEU    28      48.610  49.860  17.080  1.00  0.00            
ATOM    437  CA  LEU    28      49.760  51.560  16.740  1.00  0.00            
ATOM    438  HA  LEU    28      50.850  51.600  16.860  1.00  0.00            
ATOM    439  CB  LEU    28      49.340  52.430  15.570  1.00  0.00            
ATOM    440  HB1 LEU    28      49.900  52.190  14.670  1.00  0.00            
ATOM    441  HB2 LEU    28      49.640  53.460  15.790  1.00  0.00            
ATOM    442  CG  LEU    28      47.850  52.440  15.260  1.00  0.00            
ATOM    443  HG  LEU    28      47.530  51.410  15.160  1.00  0.00            
ATOM    444  CD1 LEU    28      46.900  53.100  16.260  1.00  0.00            
ATOM    445 1HD1 LEU    28      45.880  53.040  15.900  1.00  0.00            
ATOM    446 2HD1 LEU    28      46.860  52.440  17.130  1.00  0.00            
ATOM    447 3HD1 LEU    28      47.300  54.060  16.550  1.00  0.00            
ATOM    448  CD2 LEU    28      47.510  53.100  13.930  1.00  0.00            
ATOM    449 1HD2 LEU    28      46.430  53.160  13.810  1.00  0.00            
ATOM    450 2HD2 LEU    28      47.840  54.140  13.830  1.00  0.00            
ATOM    451 3HD2 LEU    28      48.040  52.650  13.080  1.00  0.00            
ATOM    452  C   LEU    28      49.310  51.910  18.150  1.00  0.00            
ATOM    453  O   LEU    28      48.450  51.200  18.680  1.00  0.00            
ATOM    454  N   ALA    29      49.850  52.930  18.810  1.00  0.00            
ATOM    455  H   ALA    29      50.650  53.400  18.400  1.00  0.00            
ATOM    456  CA  ALA    29      49.470  53.370  20.130  1.00  0.00            
ATOM    457  HA  ALA    29      48.560  52.870  20.470  1.00  0.00            
ATOM    458  CB  ALA    29      50.560  53.020  21.150  1.00  0.00            
ATOM    459  HB1 ALA    29      51.570  53.330  20.930  1.00  0.00            
ATOM    460  HB2 ALA    29      50.190  53.420  22.100  1.00  0.00            
ATOM    461  HB3 ALA    29      50.500  51.940  21.320  1.00  0.00            
ATOM    462  C   ALA    29      49.230  54.870  20.130  1.00  0.00            
ATOM    463  O   ALA    29      49.810  55.620  19.340  1.00  0.00            
ATOM    464  N   ARG    30      48.360  55.310  21.050  1.00  0.00            
ATOM    465  H   ARG    30      47.900  54.700  21.720  1.00  0.00            
ATOM    466  CA  ARG    30      47.870  56.660  21.180  1.00  0.00            
ATOM    467  HA  ARG    30      48.650  57.360  20.860  1.00  0.00            
ATOM    468  CB  ARG    30      46.610  56.760  20.330  1.00  0.00            
ATOM    469  HB1 ARG    30      46.880  56.620  19.270  1.00  0.00            
ATOM    470  HB2 ARG    30      46.140  57.740  20.330  1.00  0.00            
ATOM    471  CG  ARG    30      45.630  55.640  20.660  1.00  0.00            
ATOM    472  HG1 ARG    30      45.340  55.620  21.710  1.00  0.00            
ATOM    473  HG2 ARG    30      46.060  54.670  20.410  1.00  0.00            
ATOM    474  CD  ARG    30      44.270  55.740  19.970  1.00  0.00            
ATOM    475  HD1 ARG    30      44.400  55.790  18.890  1.00  0.00            
ATOM    476  HD2 ARG    30      43.710  56.630  20.280  1.00  0.00            
ATOM    477  NE  ARG    30      43.450  54.590  20.360  1.00  0.00            
ATOM    478  HE  ARG    30      43.540  53.740  19.820  1.00  0.00            
ATOM    479  CZ  ARG    30      42.650  54.610  21.430  1.00  0.00            
ATOM    480  NH1 ARG    30      41.850  53.580  21.750  1.00  0.00            
ATOM    481 1HH1 ARG    30      41.790  52.720  21.230  1.00  0.00            
ATOM    482 2HH1 ARG    30      41.260  53.680  22.570  1.00  0.00            
ATOM    483  NH2 ARG    30      42.440  55.670  22.210  1.00  0.00            
ATOM    484 1HH2 ARG    30      42.960  56.510  21.970  1.00  0.00            
ATOM    485 2HH2 ARG    30      41.660  55.620  22.850  1.00  0.00            
ATOM    486  C   ARG    30      47.570  57.080  22.610  1.00  0.00            
ATOM    487  O   ARG    30      47.150  56.250  23.420  1.00  0.00            
ATOM    488  N   PRO    31      47.760  58.360  22.910  1.00  0.00            
ATOM    489  CD  PRO    31      48.420  59.420  22.160  1.00  0.00            
ATOM    490  HD1 PRO    31      47.950  59.430  21.180  1.00  0.00            
ATOM    491  HD2 PRO    31      49.440  59.100  21.940  1.00  0.00            
ATOM    492  CG  PRO    31      48.330  60.710  22.970  1.00  0.00            
ATOM    493  HG1 PRO    31      47.460  61.250  22.600  1.00  0.00            
ATOM    494  HG2 PRO    31      49.300  61.210  22.940  1.00  0.00            
ATOM    495  CB  PRO    31      47.960  60.210  24.360  1.00  0.00            
ATOM    496  HB1 PRO    31      47.310  61.000  24.750  1.00  0.00            
ATOM    497  HB2 PRO    31      48.830  60.040  25.000  1.00  0.00            
ATOM    498  CA  PRO    31      47.230  58.890  24.160  1.00  0.00            
ATOM    499  HA  PRO    31      47.540  58.220  24.960  1.00  0.00            
ATOM    500  C   PRO    31      45.730  59.090  24.300  1.00  0.00            
ATOM    501  O   PRO    31      44.990  58.990  23.330  1.00  0.00            
ATOM    502  N   SER    32      45.190  59.310  25.500  1.00  0.00            
ATOM    503  H   SER    32      45.830  59.130  26.260  1.00  0.00            
ATOM    504  CA  SER    32      43.820  59.770  25.660  1.00  0.00            
ATOM    505  HA  SER    32      43.150  59.440  24.870  1.00  0.00            
ATOM    506  CB  SER    32      43.310  59.140  26.950  1.00  0.00            
ATOM    507  HB1 SER    32      43.070  59.960  27.630  1.00  0.00            
ATOM    508  HB2 SER    32      44.150  58.580  27.350  1.00  0.00            
ATOM    509  OG  SER    32      42.160  58.380  26.660  1.00  0.00            
ATOM    510  HG  SER    32      42.010  57.890  27.470  1.00  0.00            
ATOM    511  C   SER    32      43.720  61.280  25.530  1.00  0.00            
ATOM    512  O   SER    32      44.550  61.990  26.100  1.00  0.00            
ATOM    513  N   LYS    33      42.670  61.810  24.910  1.00  0.00            
ATOM    514  H   LYS    33      41.970  61.140  24.600  1.00  0.00            
ATOM    515  CA  LYS    33      42.480  63.180  24.510  1.00  0.00            
ATOM    516  HA  LYS    33      43.480  63.630  24.530  1.00  0.00            
ATOM    517  CB  LYS    33      41.990  63.310  23.070  1.00  0.00            
ATOM    518  HB1 LYS    33      42.000  64.340  22.720  1.00  0.00            
ATOM    519  HB2 LYS    33      40.940  63.050  23.190  1.00  0.00            
ATOM    520  CG  LYS    33      42.630  62.390  22.040  1.00  0.00            
ATOM    521  HG1 LYS    33      42.230  62.720  21.080  1.00  0.00            
ATOM    522  HG2 LYS    33      42.270  61.390  22.250  1.00  0.00            
ATOM    523  CD  LYS    33      44.140  62.560  21.920  1.00  0.00            
ATOM    524  HD1 LYS    33      44.480  61.910  21.110  1.00  0.00            
ATOM    525  HD2 LYS    33      44.570  62.430  22.910  1.00  0.00            
ATOM    526  CE  LYS    33      44.510  63.980  21.490  1.00  0.00            
ATOM    527  HE1 LYS    33      44.310  64.700  22.290  1.00  0.00            
ATOM    528  HE2 LYS    33      43.890  64.130  20.610  1.00  0.00            
ATOM    529  NZ  LYS    33      45.940  64.100  21.160  1.00  0.00            
ATOM    530  HZ1 LYS    33      46.290  63.330  20.610  1.00  0.00            
ATOM    531  HZ2 LYS    33      46.060  65.030  20.780  1.00  0.00            
ATOM    532  HZ3 LYS    33      46.620  64.080  21.900  1.00  0.00            
ATOM    533  C   LYS    33      41.710  63.970  25.560  1.00  0.00            
ATOM    534  O   LYS    33      41.400  65.150  25.370  1.00  0.00            
ATOM    535  N   SER    34      41.320  63.340  26.680  1.00  0.00            
ATOM    536  H   SER    34      41.470  62.340  26.730  1.00  0.00            
ATOM    537  CA  SER    34      40.800  63.980  27.870  1.00  0.00            
ATOM    538  HA  SER    34      40.870  65.050  27.710  1.00  0.00            
ATOM    539  CB  SER    34      39.310  63.710  27.980  1.00  0.00            
ATOM    540  HB1 SER    34      38.890  64.510  28.590  1.00  0.00            
ATOM    541  HB2 SER    34      39.230  62.710  28.380  1.00  0.00            
ATOM    542  OG  SER    34      38.650  63.620  26.740  1.00  0.00            
ATOM    543  HG  SER    34      39.020  62.900  26.220  1.00  0.00            
ATOM    544  C   SER    34      41.590  63.710  29.140  1.00  0.00            
ATOM    545  O   SER    34      41.300  64.310  30.170  1.00  0.00            
ATOM    546  N   ASN    35      42.790  63.140  29.080  1.00  0.00            
ATOM    547  H   ASN    35      43.260  62.980  28.200  1.00  0.00            
ATOM    548  CA  ASN    35      43.630  62.820  30.210  1.00  0.00            
ATOM    549  HA  ASN    35      43.440  63.580  30.970  1.00  0.00            
ATOM    550  CB  ASN    35      43.110  61.490  30.730  1.00  0.00            
ATOM    551  HB1 ASN    35      43.240  60.740  29.940  1.00  0.00            
ATOM    552  HB2 ASN    35      42.040  61.600  30.880  1.00  0.00            
ATOM    553  CG  ASN    35      43.780  60.860  31.930  1.00  0.00            
ATOM    554  OD1 ASN    35      45.010  60.880  32.010  1.00  0.00            
ATOM    555  ND2 ASN    35      43.000  60.190  32.780  1.00  0.00            
ATOM    556 1HD2 ASN    35      42.020  60.010  32.590  1.00  0.00            
ATOM    557 2HD2 ASN    35      43.450  59.740  33.570  1.00  0.00            
ATOM    558  C   ASN    35      45.120  62.810  29.850  1.00  0.00            
ATOM    559  O   ASN    35      45.440  62.140  28.880  1.00  0.00            
ATOM    560  N   PRO    36      46.070  63.480  30.510  1.00  0.00            
ATOM    561  CD  PRO    36      45.870  64.380  31.620  1.00  0.00            
ATOM    562  HD1 PRO    36      45.370  63.770  32.370  1.00  0.00            
ATOM    563  HD2 PRO    36      45.230  65.210  31.330  1.00  0.00            
ATOM    564  CG  PRO    36      47.240  64.820  32.110  1.00  0.00            
ATOM    565  HG1 PRO    36      47.630  64.120  32.850  1.00  0.00            
ATOM    566  HG2 PRO    36      47.310  65.840  32.480  1.00  0.00            
ATOM    567  CB  PRO    36      48.000  64.770  30.790  1.00  0.00            
ATOM    568  HB1 PRO    36      49.090  64.760  30.960  1.00  0.00            
ATOM    569  HB2 PRO    36      47.620  65.600  30.200  1.00  0.00            
ATOM    570  CA  PRO    36      47.490  63.470  30.200  1.00  0.00            
ATOM    571  HA  PRO    36      47.580  63.710  29.140  1.00  0.00            
ATOM    572  C   PRO    36      48.340  62.260  30.560  1.00  0.00            
ATOM    573  O   PRO    36      49.540  62.310  30.320  1.00  0.00            
ATOM    574  N   GLY    37      47.800  61.210  31.180  1.00  0.00            
ATOM    575  H   GLY    37      46.840  61.300  31.500  1.00  0.00            
ATOM    576  CA  GLY    37      48.550  60.070  31.650  1.00  0.00            
ATOM    577  HA1 GLY    37      48.600  60.100  32.740  1.00  0.00            
ATOM    578  HA2 GLY    37      49.540  60.110  31.210  1.00  0.00            
ATOM    579  C   GLY    37      47.950  58.700  31.390  1.00  0.00            
ATOM    580  O   GLY    37      48.440  57.700  31.910  1.00  0.00            
ATOM    581  N   ASP    38      46.860  58.700  30.620  1.00  0.00            
ATOM    582  H   ASP    38      46.530  59.630  30.400  1.00  0.00            
ATOM    583  CA  ASP    38      46.130  57.540  30.130  1.00  0.00            
ATOM    584  HA  ASP    38      46.500  56.640  30.640  1.00  0.00            
ATOM    585  CB  ASP    38      44.640  57.700  30.340  1.00  0.00            
ATOM    586  HB1 ASP    38      44.350  58.700  29.990  1.00  0.00            
ATOM    587  HB2 ASP    38      44.460  57.700  31.420  1.00  0.00            
ATOM    588  CG  ASP    38      43.960  56.560  29.590  1.00  0.00            
ATOM    589  OD1 ASP    38      44.320  55.390  29.810  1.00  0.00            
ATOM    590  OD2 ASP    38      43.040  56.760  28.780  1.00  0.00            
ATOM    591  C   ASP    38      46.410  57.310  28.660  1.00  0.00            
ATOM    592  O   ASP    38      46.490  58.260  27.880  1.00  0.00            
ATOM    593  N   PHE    39      46.680  56.080  28.240  1.00  0.00            
ATOM    594  H   PHE    39      46.430  55.340  28.880  1.00  0.00            
ATOM    595  CA  PHE    39      47.240  55.660  26.980  1.00  0.00            
ATOM    596  HA  PHE    39      47.140  56.420  26.200  1.00  0.00            
ATOM    597  CB  PHE    39      48.720  55.280  27.060  1.00  0.00            
ATOM    598  HB1 PHE    39      48.940  54.620  26.220  1.00  0.00            
ATOM    599  HB2 PHE    39      48.880  54.830  28.040  1.00  0.00            
ATOM    600  CG  PHE    39      49.540  56.540  27.000  1.00  0.00            
ATOM    601  CD1 PHE    39      49.720  57.360  28.120  1.00  0.00            
ATOM    602  HD1 PHE    39      49.230  57.050  29.030  1.00  0.00            
ATOM    603  CE1 PHE    39      50.490  58.530  28.050  1.00  0.00            
ATOM    604  HE1 PHE    39      50.550  59.190  28.900  1.00  0.00            
ATOM    605  CZ  PHE    39      51.010  58.950  26.820  1.00  0.00            
ATOM    606  HZ  PHE    39      51.660  59.810  26.900  1.00  0.00            
ATOM    607  CE2 PHE    39      50.920  58.110  25.720  1.00  0.00            
ATOM    608  HE2 PHE    39      51.320  58.300  24.730  1.00  0.00            
ATOM    609  CD2 PHE    39      50.070  56.990  25.780  1.00  0.00            
ATOM    610  HD2 PHE    39      49.960  56.430  24.860  1.00  0.00            
ATOM    611  C   PHE    39      46.450  54.450  26.510  1.00  0.00            
ATOM    612  O   PHE    39      46.070  53.650  27.360  1.00  0.00            
ATOM    613  N   THR    40      46.280  54.290  25.190  1.00  0.00            
ATOM    614  H   THR    40      46.470  55.120  24.660  1.00  0.00            
ATOM    615  CA  THR    40      45.750  53.060  24.670  1.00  0.00            
ATOM    616  HA  THR    40      45.780  52.250  25.410  1.00  0.00            
ATOM    617  CB  THR    40      44.310  53.270  24.220  1.00  0.00            
ATOM    618  HB  THR    40      44.290  53.740  23.240  1.00  0.00            
ATOM    619  CG2 THR    40      43.530  51.950  24.130  1.00  0.00            
ATOM    620 1HG2 THR    40      43.810  51.410  25.040  1.00  0.00            
ATOM    621 2HG2 THR    40      42.470  52.150  24.090  1.00  0.00            
ATOM    622 3HG2 THR    40      43.870  51.480  23.210  1.00  0.00            
ATOM    623  OG1 THR    40      43.580  54.090  25.110  1.00  0.00            
ATOM    624  HG1 THR    40      42.810  54.360  24.620  1.00  0.00            
ATOM    625  C   THR    40      46.550  52.580  23.460  1.00  0.00            
ATOM    626  O   THR    40      46.820  53.260  22.470  1.00  0.00            
ATOM    627  N   LEU    41      46.950  51.320  23.490  1.00  0.00            
ATOM    628  H   LEU    41      46.530  50.770  24.220  1.00  0.00            
ATOM    629  CA  LEU    41      47.500  50.600  22.340  1.00  0.00            
ATOM    630  HA  LEU    41      48.000  51.250  21.630  1.00  0.00            
ATOM    631  CB  LEU    41      48.540  49.640  22.930  1.00  0.00            
ATOM    632  HB1 LEU    41      48.160  49.210  23.860  1.00  0.00            
ATOM    633  HB2 LEU    41      49.440  50.250  23.070  1.00  0.00            
ATOM    634  CG  LEU    41      48.990  48.480  22.040  1.00  0.00            
ATOM    635  HG  LEU    41      48.130  47.880  21.760  1.00  0.00            
ATOM    636  CD1 LEU    41      49.820  48.890  20.830  1.00  0.00            
ATOM    637 1HD1 LEU    41      50.670  49.490  21.180  1.00  0.00            
ATOM    638 2HD1 LEU    41      50.190  47.980  20.370  1.00  0.00            
ATOM    639 3HD1 LEU    41      49.180  49.480  20.180  1.00  0.00            
ATOM    640  CD2 LEU    41      49.870  47.510  22.830  1.00  0.00            
ATOM    641 1HD2 LEU    41      50.800  47.960  23.150  1.00  0.00            
ATOM    642 2HD2 LEU    41      49.320  47.190  23.710  1.00  0.00            
ATOM    643 3HD2 LEU    41      50.140  46.630  22.250  1.00  0.00            
ATOM    644  C   LEU    41      46.350  49.860  21.690  1.00  0.00            
ATOM    645  O   LEU    41      45.350  49.470  22.270  1.00  0.00            
ATOM    646  N   SER    42      46.440  49.790  20.350  1.00  0.00            
ATOM    647  H   SER    42      47.330  50.060  19.940  1.00  0.00            
ATOM    648  CA  SER    42      45.440  49.220  19.470  1.00  0.00            
ATOM    649  HA  SER    42      44.720  48.710  20.120  1.00  0.00            
ATOM    650  CB  SER    42      44.680  50.310  18.750  1.00  0.00            
ATOM    651  HB1 SER    42      43.810  49.800  18.320  1.00  0.00            
ATOM    652  HB2 SER    42      45.110  50.740  17.850  1.00  0.00            
ATOM    653  OG  SER    42      44.300  51.340  19.640  1.00  0.00            
ATOM    654  HG  SER    42      43.810  51.110  20.430  1.00  0.00            
ATOM    655  C   SER    42      46.120  48.270  18.500  1.00  0.00            
ATOM    656  O   SER    42      47.010  48.650  17.730  1.00  0.00            
ATOM    657  N   VAL    43      45.680  47.010  18.520  1.00  0.00            
ATOM    658  H   VAL    43      44.860  46.800  19.060  1.00  0.00            
ATOM    659  CA  VAL    43      46.290  45.900  17.800  1.00  0.00            
ATOM    660  HA  VAL    43      46.830  46.300  16.950  1.00  0.00            
ATOM    661  CB  VAL    43      47.020  44.980  18.780  1.00  0.00            
ATOM    662  HB  VAL    43      46.330  44.390  19.380  1.00  0.00            
ATOM    663  CG1 VAL    43      47.830  43.960  17.990  1.00  0.00            
ATOM    664 1HG1 VAL    43      47.130  43.200  17.650  1.00  0.00            
ATOM    665 2HG1 VAL    43      48.260  44.570  17.190  1.00  0.00            
ATOM    666 3HG1 VAL    43      48.530  43.440  18.650  1.00  0.00            
ATOM    667  CG2 VAL    43      47.960  45.660  19.770  1.00  0.00            
ATOM    668 1HG2 VAL    43      48.740  46.170  19.200  1.00  0.00            
ATOM    669 2HG2 VAL    43      47.410  46.440  20.280  1.00  0.00            
ATOM    670 3HG2 VAL    43      48.380  44.910  20.460  1.00  0.00            
ATOM    671  C   VAL    43      45.270  45.120  17.000  1.00  0.00            
ATOM    672  O   VAL    43      44.210  44.800  17.560  1.00  0.00            
ATOM    673  N   ARG    44      45.500  44.820  15.720  1.00  0.00            
ATOM    674  H   ARG    44      46.410  45.160  15.450  1.00  0.00            
ATOM    675  CA  ARG    44      44.580  44.070  14.880  1.00  0.00            
ATOM    676  HA  ARG    44      43.570  44.230  15.250  1.00  0.00            
ATOM    677  CB  ARG    44      44.730  44.580  13.450  1.00  0.00            
ATOM    678  HB1 ARG    44      45.770  44.730  13.140  1.00  0.00            
ATOM    679  HB2 ARG    44      44.310  45.590  13.390  1.00  0.00            
ATOM    680  CG  ARG    44      44.020  43.660  12.460  1.00  0.00            
ATOM    681  HG1 ARG    44      43.070  43.360  12.900  1.00  0.00            
ATOM    682  HG2 ARG    44      44.530  42.720  12.310  1.00  0.00            
ATOM    683  CD  ARG    44      43.580  44.300  11.140  1.00  0.00            
ATOM    684  HD1 ARG    44      44.450  44.700  10.610  1.00  0.00            
ATOM    685  HD2 ARG    44      42.970  45.180  11.390  1.00  0.00            
ATOM    686  NE  ARG    44      42.950  43.320  10.270  1.00  0.00            
ATOM    687  HE  ARG    44      42.780  42.350  10.490  1.00  0.00            
ATOM    688  CZ  ARG    44      42.450  43.600   9.050  1.00  0.00            
ATOM    689  NH1 ARG    44      42.870  44.670   8.360  1.00  0.00            
ATOM    690 1HH1 ARG    44      43.680  45.180   8.710  1.00  0.00            
ATOM    691 2HH1 ARG    44      42.800  44.710   7.360  1.00  0.00            
ATOM    692  NH2 ARG    44      41.670  42.720   8.410  1.00  0.00            
ATOM    693 1HH2 ARG    44      41.290  41.900   8.870  1.00  0.00            
ATOM    694 2HH2 ARG    44      41.660  42.890   7.420  1.00  0.00            
ATOM    695  C   ARG    44      44.650  42.570  15.140  1.00  0.00            
ATOM    696  O   ARG    44      45.750  42.040  15.180  1.00  0.00            
ATOM    697  N   ARG    45      43.550  41.860  15.380  1.00  0.00            
ATOM    698  H   ARG    45      42.650  42.280  15.130  1.00  0.00            
ATOM    699  CA  ARG    45      43.580  40.420  15.530  1.00  0.00            
ATOM    700  HA  ARG    45      44.580  40.090  15.240  1.00  0.00            
ATOM    701  CB  ARG    45      43.490  40.160  17.040  1.00  0.00            
ATOM    702  HB1 ARG    45      42.670  40.740  17.470  1.00  0.00            
ATOM    703  HB2 ARG    45      44.430  40.450  17.500  1.00  0.00            
ATOM    704  CG  ARG    45      43.330  38.670  17.350  1.00  0.00            
ATOM    705  HG1 ARG    45      44.120  38.210  16.760  1.00  0.00            
ATOM    706  HG2 ARG    45      42.400  38.230  16.990  1.00  0.00            
ATOM    707  CD  ARG    45      43.440  38.290  18.820  1.00  0.00            
ATOM    708  HD1 ARG    45      44.410  38.510  19.280  1.00  0.00            
ATOM    709  HD2 ARG    45      43.330  37.210  18.880  1.00  0.00            
ATOM    710  NE  ARG    45      42.360  38.930  19.580  1.00  0.00            
ATOM    711  HE  ARG    45      41.670  39.480  19.080  1.00  0.00            
ATOM    712  CZ  ARG    45      42.160  38.600  20.860  1.00  0.00            
ATOM    713  NH1 ARG    45      43.030  37.910  21.620  1.00  0.00            
ATOM    714 1HH1 ARG    45      43.890  37.590  21.220  1.00  0.00            
ATOM    715 2HH1 ARG    45      42.830  37.670  22.590  1.00  0.00            
ATOM    716  NH2 ARG    45      41.030  39.010  21.430  1.00  0.00            
ATOM    717 1HH2 ARG    45      40.380  39.610  20.950  1.00  0.00            
ATOM    718 2HH2 ARG    45      40.960  38.690  22.390  1.00  0.00            
ATOM    719  C   ARG    45      42.470  39.840  14.670  1.00  0.00            
ATOM    720  O   ARG    45      41.320  40.190  14.910  1.00  0.00            
ATOM    721  N   ASN    46      42.750  38.900  13.780  1.00  0.00            
ATOM    722  H   ASN    46      43.740  38.700  13.730  1.00  0.00            
ATOM    723  CA  ASN    46      42.050  38.770  12.520  1.00  0.00            
ATOM    724  HA  ASN    46      42.730  38.410  11.740  1.00  0.00            
ATOM    725  CB  ASN    46      41.110  37.570  12.600  1.00  0.00            
ATOM    726  HB1 ASN    46      40.310  37.650  13.340  1.00  0.00            
ATOM    727  HB2 ASN    46      41.670  36.710  12.970  1.00  0.00            
ATOM    728  CG  ASN    46      40.540  37.100  11.270  1.00  0.00            
ATOM    729  OD1 ASN    46      40.630  37.760  10.240  1.00  0.00            
ATOM    730  ND2 ASN    46      39.730  36.040  11.260  1.00  0.00            
ATOM    731 1HD2 ASN    46      39.480  35.510  12.080  1.00  0.00            
ATOM    732 2HD2 ASN    46      39.120  35.910  10.480  1.00  0.00            
ATOM    733  C   ASN    46      41.420  40.020  11.940  1.00  0.00            
ATOM    734  O   ASN    46      42.170  40.990  11.870  1.00  0.00            
ATOM    735  N   GLY    47      40.090  40.090  11.840  1.00  0.00            
ATOM    736  H   GLY    47      39.610  39.230  12.050  1.00  0.00            
ATOM    737  CA  GLY    47      39.280  41.150  11.270  1.00  0.00            
ATOM    738  HA1 GLY    47      38.360  40.700  10.860  1.00  0.00            
ATOM    739  HA2 GLY    47      39.930  41.690  10.600  1.00  0.00            
ATOM    740  C   GLY    47      38.850  42.280  12.190  1.00  0.00            
ATOM    741  O   GLY    47      37.990  43.120  11.930  1.00  0.00            
ATOM    742  N   ALA    48      39.340  42.170  13.430  1.00  0.00            
ATOM    743  H   ALA    48      40.070  41.490  13.570  1.00  0.00            
ATOM    744  CA  ALA    48      39.040  43.020  14.570  1.00  0.00            
ATOM    745  HA  ALA    48      38.450  43.910  14.340  1.00  0.00            
ATOM    746  CB  ALA    48      38.360  42.190  15.650  1.00  0.00            
ATOM    747  HB1 ALA    48      37.690  42.830  16.230  1.00  0.00            
ATOM    748  HB2 ALA    48      37.630  41.580  15.120  1.00  0.00            
ATOM    749  HB3 ALA    48      38.980  41.550  16.270  1.00  0.00            
ATOM    750  C   ALA    48      40.270  43.770  15.070  1.00  0.00            
ATOM    751  O   ALA    48      41.360  43.430  14.620  1.00  0.00            
ATOM    752  N   VAL    49      40.110  44.760  15.960  1.00  0.00            
ATOM    753  H   VAL    49      39.160  45.030  16.130  1.00  0.00            
ATOM    754  CA  VAL    49      41.160  45.470  16.660  1.00  0.00            
ATOM    755  HA  VAL    49      42.130  45.010  16.490  1.00  0.00            
ATOM    756  CB  VAL    49      41.190  46.940  16.210  1.00  0.00            
ATOM    757  HB  VAL    49      40.150  47.270  16.190  1.00  0.00            
ATOM    758  CG1 VAL    49      42.080  47.700  17.190  1.00  0.00            
ATOM    759 1HG1 VAL    49      42.160  48.740  16.890  1.00  0.00            
ATOM    760 2HG1 VAL    49      41.620  47.760  18.190  1.00  0.00            
ATOM    761 3HG1 VAL    49      43.040  47.200  17.240  1.00  0.00            
ATOM    762  CG2 VAL    49      41.800  47.240  14.860  1.00  0.00            
ATOM    763 1HG2 VAL    49      41.900  48.300  14.630  1.00  0.00            
ATOM    764 2HG2 VAL    49      42.800  46.800  14.850  1.00  0.00            
ATOM    765 3HG2 VAL    49      41.290  46.790  14.000  1.00  0.00            
ATOM    766  C   VAL    49      40.750  45.370  18.130  1.00  0.00            
ATOM    767  O   VAL    49      39.610  45.680  18.480  1.00  0.00            
ATOM    768  N   THR    50      41.550  44.720  18.980  1.00  0.00            
ATOM    769  H   THR    50      42.290  44.200  18.530  1.00  0.00            
ATOM    770  CA  THR    50      41.550  44.920  20.410  1.00  0.00            
ATOM    771  HA  THR    50      40.530  44.750  20.760  1.00  0.00            
ATOM    772  CB  THR    50      42.430  43.880  21.110  1.00  0.00            
ATOM    773  HB  THR    50      42.610  44.240  22.120  1.00  0.00            
ATOM    774  CG2 THR    50      41.940  42.460  21.360  1.00  0.00            
ATOM    775 1HG2 THR    50      42.650  41.880  21.970  1.00  0.00            
ATOM    776 2HG2 THR    50      40.940  42.380  21.750  1.00  0.00            
ATOM    777 3HG2 THR    50      41.820  42.110  20.340  1.00  0.00            
ATOM    778  OG1 THR    50      43.700  43.870  20.490  1.00  0.00            
ATOM    779  HG1 THR    50      43.740  44.660  19.950  1.00  0.00            
ATOM    780  C   THR    50      42.160  46.240  20.880  1.00  0.00            
ATOM    781  O   THR    50      43.180  46.650  20.330  1.00  0.00            
ATOM    782  N   HIE    51      41.550  46.980  21.810  1.00  0.00            
ATOM    783  H   HIE    51      40.740  46.530  22.230  1.00  0.00            
ATOM    784  CA  HIE    51      42.210  48.110  22.450  1.00  0.00            
ATOM    785  HA  HIE    51      43.090  48.360  21.860  1.00  0.00            
ATOM    786  CB  HIE    51      41.300  49.330  22.380  1.00  0.00            
ATOM    787  HB1 HIE    51      41.860  50.110  22.910  1.00  0.00            
ATOM    788  HB2 HIE    51      40.450  49.030  22.980  1.00  0.00            
ATOM    789  CG  HIE    51      40.890  49.890  21.050  1.00  0.00            
ATOM    790  ND1 HIE    51      41.490  51.000  20.450  1.00  0.00            
ATOM    791  CE1 HIE    51      40.880  51.180  19.280  1.00  0.00            
ATOM    792  HE1 HIE    51      41.120  51.960  18.570  1.00  0.00            
ATOM    793  NE2 HIE    51      39.900  50.290  19.050  1.00  0.00            
ATOM    794  HE2 HIE    51      39.260  50.220  18.280  1.00  0.00            
ATOM    795  CD2 HIE    51      39.910  49.470  20.160  1.00  0.00            
ATOM    796  HD2 HIE    51      39.240  48.650  20.360  1.00  0.00            
ATOM    797  C   HIE    51      42.650  47.820  23.860  1.00  0.00            
ATOM    798  O   HIE    51      42.030  46.990  24.520  1.00  0.00            
ATOM    799  N   ILE    52      43.800  48.360  24.270  1.00  0.00            
ATOM    800  H   ILE    52      44.280  48.890  23.570  1.00  0.00            
ATOM    801  CA  ILE    52      44.650  47.880  25.350  1.00  0.00            
ATOM    802  HA  ILE    52      44.090  47.250  26.040  1.00  0.00            
ATOM    803  CB  ILE    52      45.830  47.130  24.750  1.00  0.00            
ATOM    804  HB  ILE    52      46.180  47.840  23.990  1.00  0.00            
ATOM    805  CG2 ILE    52      46.930  46.880  25.780  1.00  0.00            
ATOM    806 1HG2 ILE    52      47.460  47.760  26.140  1.00  0.00            
ATOM    807 2HG2 ILE    52      46.470  46.410  26.650  1.00  0.00            
ATOM    808 3HG2 ILE    52      47.730  46.240  25.420  1.00  0.00            
ATOM    809  CG1 ILE    52      45.490  45.820  24.030  1.00  0.00            
ATOM    810 1HG1 ILE    52      44.450  45.700  23.730  1.00  0.00            
ATOM    811 2HG1 ILE    52      45.580  45.040  24.780  1.00  0.00            
ATOM    812  CD  ILE    52      46.350  45.580  22.790  1.00  0.00            
ATOM    813  HD1 ILE    52      46.380  46.480  22.190  1.00  0.00            
ATOM    814  HD2 ILE    52      47.310  45.130  23.010  1.00  0.00            
ATOM    815  HD3 ILE    52      45.850  44.850  22.150  1.00  0.00            
ATOM    816  C   ILE    52      45.180  49.040  26.190  1.00  0.00            
ATOM    817  O   ILE    52      45.910  49.910  25.720  1.00  0.00            
ATOM    818  N   LYS    53      44.730  49.050  27.440  1.00  0.00            
ATOM    819  H   LYS    53      44.180  48.240  27.720  1.00  0.00            
ATOM    820  CA  LYS    53      44.980  50.140  28.360  1.00  0.00            
ATOM    821  HA  LYS    53      44.840  51.030  27.740  1.00  0.00            
ATOM    822  CB  LYS    53      43.950  50.260  29.490  1.00  0.00            
ATOM    823  HB1 LYS    53      44.190  51.110  30.120  1.00  0.00            
ATOM    824  HB2 LYS    53      43.950  49.320  30.050  1.00  0.00            
ATOM    825  CG  LYS    53      42.540  50.510  28.970  1.00  0.00            
ATOM    826  HG1 LYS    53      41.850  50.580  29.800  1.00  0.00            
ATOM    827  HG2 LYS    53      42.290  49.640  28.340  1.00  0.00            
ATOM    828  CD  LYS    53      42.270  51.670  28.010  1.00  0.00            
ATOM    829  HD1 LYS    53      41.190  51.730  27.920  1.00  0.00            
ATOM    830  HD2 LYS    53      42.830  51.540  27.080  1.00  0.00            
ATOM    831  CE  LYS    53      42.830  52.930  28.660  1.00  0.00            
ATOM    832  HE1 LYS    53      43.890  52.800  28.840  1.00  0.00            
ATOM    833  HE2 LYS    53      42.300  53.060  29.610  1.00  0.00            
ATOM    834  NZ  LYS    53      42.680  54.140  27.830  1.00  0.00            
ATOM    835  HZ1 LYS    53      41.710  54.350  27.670  1.00  0.00            
ATOM    836  HZ2 LYS    53      43.060  54.970  28.260  1.00  0.00            
ATOM    837  HZ3 LYS    53      43.110  54.080  26.920  1.00  0.00            
ATOM    838  C   LYS    53      46.410  50.100  28.850  1.00  0.00            
ATOM    839  O   LYS    53      46.830  49.020  29.280  1.00  0.00            
ATOM    840  N   ILE    54      47.010  51.290  28.920  1.00  0.00            
ATOM    841  H   ILE    54      46.520  52.120  28.630  1.00  0.00            
ATOM    842  CA  ILE    54      48.370  51.580  29.360  1.00  0.00            
ATOM    843  HA  ILE    54      48.730  50.730  29.940  1.00  0.00            
ATOM    844  CB  ILE    54      49.320  51.700  28.170  1.00  0.00            
ATOM    845  HB  ILE    54      49.020  52.470  27.460  1.00  0.00            
ATOM    846  CG2 ILE    54      50.730  52.060  28.620  1.00  0.00            
ATOM    847 1HG2 ILE    54      51.420  52.140  27.780  1.00  0.00            
ATOM    848 2HG2 ILE    54      50.750  53.050  29.070  1.00  0.00            
ATOM    849 3HG2 ILE    54      51.150  51.330  29.330  1.00  0.00            
ATOM    850  CG1 ILE    54      49.450  50.430  27.340  1.00  0.00            
ATOM    851 1HG1 ILE    54      48.460  50.000  27.230  1.00  0.00            
ATOM    852 2HG1 ILE    54      50.100  49.690  27.820  1.00  0.00            
ATOM    853  CD  ILE    54      49.980  50.670  25.940  1.00  0.00            
ATOM    854  HD1 ILE    54      51.060  50.830  25.940  1.00  0.00            
ATOM    855  HD2 ILE    54      49.880  49.720  25.410  1.00  0.00            
ATOM    856  HD3 ILE    54      49.310  51.320  25.370  1.00  0.00            
ATOM    857  C   ILE    54      48.310  52.800  30.270  1.00  0.00            
ATOM    858  O   ILE    54      47.540  53.710  30.000  1.00  0.00            
ATOM    859  N   GLN    55      49.150  52.860  31.310  1.00  0.00            
ATOM    860  H   GLN    55      49.820  52.120  31.480  1.00  0.00            
ATOM    861  CA  GLN    55      49.450  54.110  31.970  1.00  0.00            
ATOM    862  HA  GLN    55      48.840  54.900  31.540  1.00  0.00            
ATOM    863  CB  GLN    55      49.100  54.180  33.460  1.00  0.00            
ATOM    864  HB1 GLN    55      48.020  54.180  33.440  1.00  0.00            
ATOM    865  HB2 GLN    55      49.470  55.110  33.890  1.00  0.00            
ATOM    866  CG  GLN    55      49.530  53.090  34.420  1.00  0.00            
ATOM    867  HG1 GLN    55      50.610  53.050  34.600  1.00  0.00            
ATOM    868  HG2 GLN    55      49.280  52.140  33.940  1.00  0.00            
ATOM    869  CD  GLN    55      48.780  53.150  35.740  1.00  0.00            
ATOM    870  OE1 GLN    55      48.070  54.110  36.050  1.00  0.00            
ATOM    871  NE2 GLN    55      48.970  52.230  36.690  1.00  0.00            
ATOM    872 1HE2 GLN    55      49.640  51.490  36.560  1.00  0.00            
ATOM    873 2HE2 GLN    55      48.540  52.260  37.610  1.00  0.00            
ATOM    874  C   GLN    55      50.880  54.620  31.820  1.00  0.00            
ATOM    875  O   GLN    55      51.810  53.850  31.540  1.00  0.00            
ATOM    876  N   ASN    56      51.100  55.930  31.860  1.00  0.00            
ATOM    877  H   ASN    56      50.340  56.570  32.020  1.00  0.00            
ATOM    878  CA  ASN    56      52.280  56.550  32.420  1.00  0.00            
ATOM    879  HA  ASN    56      53.130  55.880  32.440  1.00  0.00            
ATOM    880  CB  ASN    56      52.750  57.720  31.550  1.00  0.00            
ATOM    881  HB1 ASN    56      51.890  58.400  31.480  1.00  0.00            
ATOM    882  HB2 ASN    56      52.900  57.290  30.570  1.00  0.00            
ATOM    883  CG  ASN    56      54.030  58.410  31.970  1.00  0.00            
ATOM    884  OD1 ASN    56      54.680  58.020  32.940  1.00  0.00            
ATOM    885  ND2 ASN    56      54.530  59.450  31.290  1.00  0.00            
ATOM    886 1HD2 ASN    56      53.960  59.830  30.550  1.00  0.00            
ATOM    887 2HD2 ASN    56      55.330  59.960  31.640  1.00  0.00            
ATOM    888  C   ASN    56      52.030  56.880  33.880  1.00  0.00            
ATOM    889  O   ASN    56      51.040  57.560  34.190  1.00  0.00            
ATOM    890  N   THR    57      52.890  56.480  34.830  1.00  0.00            
ATOM    891  H   THR    57      53.670  55.890  34.580  1.00  0.00            
ATOM    892  CA  THR    57      52.730  56.700  36.250  1.00  0.00            
ATOM    893  HA  THR    57      51.700  56.820  36.580  1.00  0.00            
ATOM    894  CB  THR    57      53.240  55.520  37.080  1.00  0.00            
ATOM    895  HB  THR    57      53.130  55.790  38.130  1.00  0.00            
ATOM    896  CG2 THR    57      52.470  54.270  36.680  1.00  0.00            
ATOM    897 1HG2 THR    57      52.560  53.460  37.420  1.00  0.00            
ATOM    898 2HG2 THR    57      51.400  54.410  36.530  1.00  0.00            
ATOM    899 3HG2 THR    57      52.860  53.860  35.750  1.00  0.00            
ATOM    900  OG1 THR    57      54.650  55.400  37.000  1.00  0.00            
ATOM    901  HG1 THR    57      54.790  54.780  37.720  1.00  0.00            
ATOM    902  C   THR    57      53.400  57.960  36.750  1.00  0.00            
ATOM    903  O   THR    57      53.310  58.320  37.920  1.00  0.00            
ATOM    904  N   GLY    58      54.130  58.650  35.870  1.00  0.00            
ATOM    905  H   GLY    58      54.180  58.260  34.930  1.00  0.00            
ATOM    906  CA  GLY    58      55.120  59.650  36.200  1.00  0.00            
ATOM    907  HA1 GLY    58      54.660  60.210  37.010  1.00  0.00            
ATOM    908  HA2 GLY    58      55.220  60.170  35.250  1.00  0.00            
ATOM    909  C   GLY    58      56.490  59.150  36.630  1.00  0.00            
ATOM    910  O   GLY    58      57.330  59.990  36.950  1.00  0.00            
ATOM    911  N   ASP    59      56.740  57.850  36.490  1.00  0.00            
ATOM    912  H   ASP    59      55.920  57.300  36.340  1.00  0.00            
ATOM    913  CA  ASP    59      57.970  57.160  36.830  1.00  0.00            
ATOM    914  HA  ASP    59      58.850  57.780  36.600  1.00  0.00            
ATOM    915  CB  ASP    59      57.890  56.800  38.310  1.00  0.00            
ATOM    916  HB1 ASP    59      57.230  55.930  38.370  1.00  0.00            
ATOM    917  HB2 ASP    59      57.450  57.580  38.930  1.00  0.00            
ATOM    918  CG  ASP    59      59.240  56.660  38.990  1.00  0.00            
ATOM    919  OD1 ASP    59      59.960  57.670  39.050  1.00  0.00            
ATOM    920  OD2 ASP    59      59.500  55.560  39.540  1.00  0.00            
ATOM    921  C   ASP    59      58.250  55.960  35.940  1.00  0.00            
ATOM    922  O   ASP    59      59.350  55.630  35.530  1.00  0.00            
ATOM    923  N   TYR    60      57.170  55.330  35.440  1.00  0.00            
ATOM    924  H   TYR    60      56.250  55.470  35.840  1.00  0.00            
ATOM    925  CA  TYR    60      57.280  54.180  34.570  1.00  0.00            
ATOM    926  HA  TYR    60      58.110  54.290  33.880  1.00  0.00            
ATOM    927  CB  TYR    60      57.550  52.920  35.390  1.00  0.00            
ATOM    928  HB1 TYR    60      58.540  53.070  35.850  1.00  0.00            
ATOM    929  HB2 TYR    60      57.580  52.100  34.670  1.00  0.00            
ATOM    930  CG  TYR    60      56.510  52.520  36.420  1.00  0.00            
ATOM    931  CD1 TYR    60      56.640  52.950  37.750  1.00  0.00            
ATOM    932  HD1 TYR    60      57.510  53.550  37.930  1.00  0.00            
ATOM    933  CE1 TYR    60      55.670  52.640  38.710  1.00  0.00            
ATOM    934  HE1 TYR    60      55.870  53.050  39.690  1.00  0.00            
ATOM    935  CZ  TYR    60      54.540  51.860  38.390  1.00  0.00            
ATOM    936  OH  TYR    60      53.600  51.560  39.330  1.00  0.00            
ATOM    937  HH  TYR    60      52.770  51.180  39.050  1.00  0.00            
ATOM    938  CE2 TYR    60      54.480  51.370  37.070  1.00  0.00            
ATOM    939  HE2 TYR    60      53.660  50.700  36.900  1.00  0.00            
ATOM    940  CD2 TYR    60      55.370  51.790  36.070  1.00  0.00            
ATOM    941  HD2 TYR    60      55.220  51.400  35.070  1.00  0.00            
ATOM    942  C   TYR    60      56.000  53.940  33.790  1.00  0.00            
ATOM    943  O   TYR    60      54.920  54.500  33.930  1.00  0.00            
ATOM    944  N   TYR    61      56.090  53.220  32.680  1.00  0.00            
ATOM    945  H   TYR    61      57.010  52.960  32.340  1.00  0.00            
ATOM    946  CA  TYR    61      54.980  52.760  31.870  1.00  0.00            
ATOM    947  HA  TYR    61      54.130  53.410  32.050  1.00  0.00            
ATOM    948  CB  TYR    61      55.260  52.900  30.370  1.00  0.00            
ATOM    949  HB1 TYR    61      54.520  52.310  29.810  1.00  0.00            
ATOM    950  HB2 TYR    61      56.240  52.480  30.200  1.00  0.00            
ATOM    951  CG  TYR    61      55.370  54.330  29.890  1.00  0.00            
ATOM    952  CD1 TYR    61      56.610  54.990  30.010  1.00  0.00            
ATOM    953  HD1 TYR    61      57.360  54.450  30.560  1.00  0.00            
ATOM    954  CE1 TYR    61      56.760  56.330  29.620  1.00  0.00            
ATOM    955  HE1 TYR    61      57.740  56.750  29.770  1.00  0.00            
ATOM    956  CZ  TYR    61      55.720  57.010  28.950  1.00  0.00            
ATOM    957  OH  TYR    61      55.850  58.270  28.440  1.00  0.00            
ATOM    958  HH  TYR    61      56.720  58.630  28.590  1.00  0.00            
ATOM    959  CE2 TYR    61      54.480  56.370  28.840  1.00  0.00            
ATOM    960  HE2 TYR    61      53.680  56.720  28.190  1.00  0.00            
ATOM    961  CD2 TYR    61      54.330  55.060  29.310  1.00  0.00            
ATOM    962  HD2 TYR    61      53.360  54.570  29.300  1.00  0.00            
ATOM    963  C   TYR    61      54.640  51.340  32.320  1.00  0.00            
ATOM    964  O   TYR    61      55.520  50.570  32.730  1.00  0.00            
ATOM    965  N   ASP    62      53.330  51.060  32.290  1.00  0.00            
ATOM    966  H   ASP    62      52.600  51.720  32.050  1.00  0.00            
ATOM    967  CA  ASP    62      52.730  49.900  32.920  1.00  0.00            
ATOM    968  HA  ASP    62      53.360  49.020  32.790  1.00  0.00            
ATOM    969  CB  ASP    62      52.690  50.150  34.420  1.00  0.00            
ATOM    970  HB1 ASP    62      52.510  51.200  34.660  1.00  0.00            
ATOM    971  HB2 ASP    62      53.640  49.760  34.790  1.00  0.00            
ATOM    972  CG  ASP    62      51.630  49.350  35.190  1.00  0.00            
ATOM    973  OD1 ASP    62      51.560  48.110  35.100  1.00  0.00            
ATOM    974  OD2 ASP    62      50.810  49.990  35.900  1.00  0.00            
ATOM    975  C   ASP    62      51.450  49.560  32.170  1.00  0.00            
ATOM    976  O   ASP    62      50.660  50.480  31.980  1.00  0.00            
ATOM    977  N   LEU    63      51.090  48.320  31.850  1.00  0.00            
ATOM    978  H   LEU    63      51.700  47.570  32.160  1.00  0.00            
ATOM    979  CA  LEU    63      49.790  47.950  31.330  1.00  0.00            
ATOM    980  HA  LEU    63      49.190  48.820  31.070  1.00  0.00            
ATOM    981  CB  LEU    63      49.930  47.200  30.020  1.00  0.00            
ATOM    982  HB1 LEU    63      50.580  47.740  29.340  1.00  0.00            
ATOM    983  HB2 LEU    63      48.930  47.160  29.580  1.00  0.00            
ATOM    984  CG  LEU    63      50.530  45.790  30.030  1.00  0.00            
ATOM    985  HG  LEU    63      50.180  45.270  30.930  1.00  0.00            
ATOM    986  CD1 LEU    63      50.080  45.040  28.780  1.00  0.00            
ATOM    987 1HD1 LEU    63      50.490  45.600  27.940  1.00  0.00            
ATOM    988 2HD1 LEU    63      50.550  44.060  28.780  1.00  0.00            
ATOM    989 3HD1 LEU    63      49.000  45.050  28.680  1.00  0.00            
ATOM    990  CD2 LEU    63      52.050  45.830  29.980  1.00  0.00            
ATOM    991 1HD2 LEU    63      52.450  46.390  30.830  1.00  0.00            
ATOM    992 2HD2 LEU    63      52.510  44.840  30.100  1.00  0.00            
ATOM    993 3HD2 LEU    63      52.490  46.260  29.080  1.00  0.00            
ATOM    994  C   LEU    63      48.850  47.350  32.370  1.00  0.00            
ATOM    995  O   LEU    63      48.170  46.360  32.160  1.00  0.00            
ATOM    996  N   TYR    64      48.920  47.970  33.560  1.00  0.00            
ATOM    997  H   TYR    64      49.640  48.680  33.670  1.00  0.00            
ATOM    998  CA  TYR    64      48.210  47.570  34.750  1.00  0.00            
ATOM    999  HA  TYR    64      48.500  48.360  35.440  1.00  0.00            
ATOM   1000  CB  TYR    64      46.700  47.760  34.640  1.00  0.00            
ATOM   1001  HB1 TYR    64      46.260  47.370  35.560  1.00  0.00            
ATOM   1002  HB2 TYR    64      46.360  47.290  33.720  1.00  0.00            
ATOM   1003  CG  TYR    64      46.290  49.200  34.520  1.00  0.00            
ATOM   1004  CD1 TYR    64      46.050  49.990  35.640  1.00  0.00            
ATOM   1005  HD1 TYR    64      46.300  49.630  36.640  1.00  0.00            
ATOM   1006  CE1 TYR    64      45.660  51.320  35.480  1.00  0.00            
ATOM   1007  HE1 TYR    64      45.660  52.040  36.300  1.00  0.00            
ATOM   1008  CZ  TYR    64      45.470  51.880  34.200  1.00  0.00            
ATOM   1009  OH  TYR    64      45.090  53.200  34.190  1.00  0.00            
ATOM   1010  HH  TYR    64      45.230  53.610  33.330  1.00  0.00            
ATOM   1011  CE2 TYR    64      45.650  51.060  33.080  1.00  0.00            
ATOM   1012  HE2 TYR    64      45.620  51.440  32.060  1.00  0.00            
ATOM   1013  CD2 TYR    64      46.020  49.720  33.250  1.00  0.00            
ATOM   1014  HD2 TYR    64      46.200  49.170  32.340  1.00  0.00            
ATOM   1015  C   TYR    64      48.630  46.200  35.250  1.00  0.00            
ATOM   1016  O   TYR    64      47.940  45.510  36.000  1.00  0.00            
ATOM   1017  N   GLY    65      49.840  45.780  34.890  1.00  0.00            
ATOM   1018  H   GLY    65      50.450  46.400  34.390  1.00  0.00            
ATOM   1019  CA  GLY    65      50.500  44.550  35.300  1.00  0.00            
ATOM   1020  HA1 GLY    65      51.040  44.220  34.410  1.00  0.00            
ATOM   1021  HA2 GLY    65      49.740  43.910  35.720  1.00  0.00            
ATOM   1022  C   GLY    65      51.620  44.770  36.310  1.00  0.00            
ATOM   1023  O   GLY    65      51.610  45.580  37.240  1.00  0.00            
ATOM   1024  N   GLY    66      52.640  43.900  36.290  1.00  0.00            
ATOM   1025  H   GLY    66      52.830  43.370  35.460  1.00  0.00            
ATOM   1026  CA  GLY    66      53.580  43.660  37.350  1.00  0.00            
ATOM   1027  HA1 GLY    66      53.860  42.610  37.330  1.00  0.00            
ATOM   1028  HA2 GLY    66      53.290  44.150  38.280  1.00  0.00            
ATOM   1029  C   GLY    66      54.940  44.320  37.080  1.00  0.00            
ATOM   1030  O   GLY    66      55.600  44.670  38.040  1.00  0.00            
ATOM   1031  N   GLU    67      55.440  44.330  35.850  1.00  0.00            
ATOM   1032  H   GLU    67      54.960  43.810  35.130  1.00  0.00            
ATOM   1033  CA  GLU    67      56.700  44.910  35.430  1.00  0.00            
ATOM   1034  HA  GLU    67      57.450  44.860  36.220  1.00  0.00            
ATOM   1035  CB  GLU    67      57.230  43.970  34.340  1.00  0.00            
ATOM   1036  HB1 GLU    67      58.120  44.320  33.820  1.00  0.00            
ATOM   1037  HB2 GLU    67      56.440  43.900  33.580  1.00  0.00            
ATOM   1038  CG  GLU    67      57.570  42.600  34.910  1.00  0.00            
ATOM   1039  HG1 GLU    67      56.740  42.310  35.550  1.00  0.00            
ATOM   1040  HG2 GLU    67      58.430  42.610  35.580  1.00  0.00            
ATOM   1041  CD  GLU    67      57.980  41.490  33.940  1.00  0.00            
ATOM   1042  OE1 GLU    67      59.140  41.310  33.490  1.00  0.00            
ATOM   1043  OE2 GLU    67      57.020  40.730  33.700  1.00  0.00            
ATOM   1044  C   GLU    67      56.560  46.330  34.910  1.00  0.00            
ATOM   1045  O   GLU    67      55.480  46.820  34.600  1.00  0.00            
ATOM   1046  N   LYS    68      57.700  47.030  34.910  1.00  0.00            
ATOM   1047  H   LYS    68      58.510  46.410  34.910  1.00  0.00            
ATOM   1048  CA  LYS    68      57.830  48.450  34.710  1.00  0.00            
ATOM   1049  HA  LYS    68      56.850  48.900  34.520  1.00  0.00            
ATOM   1050  CB  LYS    68      58.260  49.010  36.070  1.00  0.00            
ATOM   1051  HB1 LYS    68      58.330  50.100  36.050  1.00  0.00            
ATOM   1052  HB2 LYS    68      59.200  48.550  36.370  1.00  0.00            
ATOM   1053  CG  LYS    68      57.250  48.640  37.160  1.00  0.00            
ATOM   1054  HG1 LYS    68      57.230  47.560  37.340  1.00  0.00            
ATOM   1055  HG2 LYS    68      56.300  48.980  36.760  1.00  0.00            
ATOM   1056  CD  LYS    68      57.500  49.320  38.500  1.00  0.00            
ATOM   1057  HD1 LYS    68      57.760  50.370  38.350  1.00  0.00            
ATOM   1058  HD2 LYS    68      58.380  48.790  38.860  1.00  0.00            
ATOM   1059  CE  LYS    68      56.260  49.070  39.360  1.00  0.00            
ATOM   1060  HE1 LYS    68      56.060  48.010  39.480  1.00  0.00            
ATOM   1061  HE2 LYS    68      55.370  49.530  38.930  1.00  0.00            
ATOM   1062  NZ  LYS    68      56.550  49.740  40.640  1.00  0.00            
ATOM   1063  HZ1 LYS    68      57.220  49.220  41.190  1.00  0.00            
ATOM   1064  HZ2 LYS    68      56.840  50.680  40.420  1.00  0.00            
ATOM   1065  HZ3 LYS    68      55.690  49.740  41.150  1.00  0.00            
ATOM   1066  C   LYS    68      58.720  48.770  33.530  1.00  0.00            
ATOM   1067  O   LYS    68      59.770  48.130  33.410  1.00  0.00            
ATOM   1068  N   PHE    69      58.370  49.810  32.770  1.00  0.00            
ATOM   1069  H   PHE    69      57.500  50.290  32.910  1.00  0.00            
ATOM   1070  CA  PHE    69      59.120  50.180  31.580  1.00  0.00            
ATOM   1071  HA  PHE    69      59.990  49.570  31.790  1.00  0.00            
ATOM   1072  CB  PHE    69      58.350  49.830  30.310  1.00  0.00            
ATOM   1073  HB1 PHE    69      58.950  50.040  29.430  1.00  0.00            
ATOM   1074  HB2 PHE    69      57.470  50.470  30.310  1.00  0.00            
ATOM   1075  CG  PHE    69      57.930  48.390  30.100  1.00  0.00            
ATOM   1076  CD1 PHE    69      56.800  47.910  30.770  1.00  0.00            
ATOM   1077  HD1 PHE    69      56.240  48.630  31.360  1.00  0.00            
ATOM   1078  CE1 PHE    69      56.440  46.560  30.710  1.00  0.00            
ATOM   1079  HE1 PHE    69      55.570  46.090  31.140  1.00  0.00            
ATOM   1080  CZ  PHE    69      57.150  45.680  29.880  1.00  0.00            
ATOM   1081  HZ  PHE    69      56.850  44.640  29.780  1.00  0.00            
ATOM   1082  CE2 PHE    69      58.330  46.140  29.280  1.00  0.00            
ATOM   1083  HE2 PHE    69      58.880  45.420  28.700  1.00  0.00            
ATOM   1084  CD2 PHE    69      58.700  47.490  29.360  1.00  0.00            
ATOM   1085  HD2 PHE    69      59.530  47.810  28.740  1.00  0.00            
ATOM   1086  C   PHE    69      59.520  51.650  31.540  1.00  0.00            
ATOM   1087  O   PHE    69      58.690  52.510  31.810  1.00  0.00            
ATOM   1088  N   ALA    70      60.770  51.950  31.190  1.00  0.00            
ATOM   1089  H   ALA    70      61.390  51.140  31.150  1.00  0.00            
ATOM   1090  CA  ALA    70      61.330  53.290  31.270  1.00  0.00            
ATOM   1091  HA  ALA    70      61.230  53.670  32.290  1.00  0.00            
ATOM   1092  CB  ALA    70      62.810  53.070  31.020  1.00  0.00            
ATOM   1093  HB1 ALA    70      63.390  54.000  31.030  1.00  0.00            
ATOM   1094  HB2 ALA    70      63.230  52.400  31.780  1.00  0.00            
ATOM   1095  HB3 ALA    70      62.940  52.580  30.050  1.00  0.00            
ATOM   1096  C   ALA    70      60.770  54.300  30.280  1.00  0.00            
ATOM   1097  O   ALA    70      60.680  55.500  30.560  1.00  0.00            
ATOM   1098  N   THR    71      60.210  53.730  29.220  1.00  0.00            
ATOM   1099  H   THR    71      60.210  52.720  29.210  1.00  0.00            
ATOM   1100  CA  THR    71      59.590  54.350  28.070  1.00  0.00            
ATOM   1101  HA  THR    71      59.160  55.320  28.360  1.00  0.00            
ATOM   1102  CB  THR    71      60.560  54.690  26.940  1.00  0.00            
ATOM   1103  HB  THR    71      59.960  55.410  26.390  1.00  0.00            
ATOM   1104  CG2 THR    71      61.830  55.400  27.390  1.00  0.00            
ATOM   1105 1HG2 THR    71      62.420  54.820  28.100  1.00  0.00            
ATOM   1106 2HG2 THR    71      62.450  55.730  26.550  1.00  0.00            
ATOM   1107 3HG2 THR    71      61.610  56.350  27.880  1.00  0.00            
ATOM   1108  OG1 THR    71      60.900  53.600  26.120  1.00  0.00            
ATOM   1109  HG1 THR    71      61.790  53.300  26.280  1.00  0.00            
ATOM   1110  C   THR    71      58.450  53.540  27.460  1.00  0.00            
ATOM   1111  O   THR    71      58.490  52.300  27.440  1.00  0.00            
ATOM   1112  N   LEU    72      57.430  54.210  26.930  1.00  0.00            
ATOM   1113  H   LEU    72      57.500  55.220  26.960  1.00  0.00            
ATOM   1114  CA  LEU    72      56.300  53.590  26.290  1.00  0.00            
ATOM   1115  HA  LEU    72      55.850  53.020  27.110  1.00  0.00            
ATOM   1116  CB  LEU    72      55.370  54.680  25.740  1.00  0.00            
ATOM   1117  HB1 LEU    72      55.880  55.340  25.040  1.00  0.00            
ATOM   1118  HB2 LEU    72      55.210  55.400  26.550  1.00  0.00            
ATOM   1119  CG  LEU    72      54.110  54.280  24.990  1.00  0.00            
ATOM   1120  HG  LEU    72      54.420  53.760  24.080  1.00  0.00            
ATOM   1121  CD1 LEU    72      53.300  53.290  25.830  1.00  0.00            
ATOM   1122 1HD1 LEU    72      53.170  53.670  26.850  1.00  0.00            
ATOM   1123 2HD1 LEU    72      52.340  53.040  25.380  1.00  0.00            
ATOM   1124 3HD1 LEU    72      53.860  52.360  25.920  1.00  0.00            
ATOM   1125  CD2 LEU    72      53.120  55.380  24.620  1.00  0.00            
ATOM   1126 1HD2 LEU    72      53.570  56.110  23.960  1.00  0.00            
ATOM   1127 2HD2 LEU    72      52.240  54.990  24.100  1.00  0.00            
ATOM   1128 3HD2 LEU    72      52.800  55.920  25.510  1.00  0.00            
ATOM   1129  C   LEU    72      56.670  52.710  25.100  1.00  0.00            
ATOM   1130  O   LEU    72      56.190  51.600  24.880  1.00  0.00            
ATOM   1131  N   ALA    73      57.670  53.260  24.400  1.00  0.00            
ATOM   1132  H   ALA    73      57.900  54.230  24.600  1.00  0.00            
ATOM   1133  CA  ALA    73      58.440  52.610  23.370  1.00  0.00            
ATOM   1134  HA  ALA    73      57.760  52.400  22.550  1.00  0.00            
ATOM   1135  CB  ALA    73      59.560  53.560  22.950  1.00  0.00            
ATOM   1136  HB1 ALA    73      60.470  53.590  23.560  1.00  0.00            
ATOM   1137  HB2 ALA    73      60.020  53.270  22.000  1.00  0.00            
ATOM   1138  HB3 ALA    73      59.180  54.570  22.850  1.00  0.00            
ATOM   1139  C   ALA    73      59.090  51.270  23.750  1.00  0.00            
ATOM   1140  O   ALA    73      59.030  50.350  22.940  1.00  0.00            
ATOM   1141  N   GLU    74      59.670  51.150  24.950  1.00  0.00            
ATOM   1142  H   GLU    74      59.650  51.930  25.580  1.00  0.00            
ATOM   1143  CA  GLU    74      60.140  49.880  25.460  1.00  0.00            
ATOM   1144  HA  GLU    74      60.720  49.400  24.680  1.00  0.00            
ATOM   1145  CB  GLU    74      61.060  50.210  26.620  1.00  0.00            
ATOM   1146  HB1 GLU    74      61.290  49.280  27.160  1.00  0.00            
ATOM   1147  HB2 GLU    74      60.660  50.980  27.280  1.00  0.00            
ATOM   1148  CG  GLU    74      62.400  50.650  26.040  1.00  0.00            
ATOM   1149  HG1 GLU    74      62.310  51.440  25.290  1.00  0.00            
ATOM   1150  HG2 GLU    74      62.970  49.850  25.580  1.00  0.00            
ATOM   1151  CD  GLU    74      63.200  51.300  27.160  1.00  0.00            
ATOM   1152  OE1 GLU    74      63.460  52.510  27.020  1.00  0.00            
ATOM   1153  OE2 GLU    74      63.600  50.610  28.120  1.00  0.00            
ATOM   1154  C   GLU    74      59.010  48.970  25.910  1.00  0.00            
ATOM   1155  O   GLU    74      59.250  47.760  25.840  1.00  0.00            
ATOM   1156  N   LEU    75      57.800  49.440  26.210  1.00  0.00            
ATOM   1157  H   LEU    75      57.690  50.440  26.220  1.00  0.00            
ATOM   1158  CA  LEU    75      56.670  48.570  26.510  1.00  0.00            
ATOM   1159  HA  LEU    75      56.980  47.830  27.240  1.00  0.00            
ATOM   1160  CB  LEU    75      55.650  49.450  27.220  1.00  0.00            
ATOM   1161  HB1 LEU    75      55.240  50.110  26.460  1.00  0.00            
ATOM   1162  HB2 LEU    75      56.180  50.040  27.980  1.00  0.00            
ATOM   1163  CG  LEU    75      54.520  48.690  27.920  1.00  0.00            
ATOM   1164  HG  LEU    75      54.850  47.790  28.450  1.00  0.00            
ATOM   1165  CD1 LEU    75      53.910  49.630  28.960  1.00  0.00            
ATOM   1166 1HD1 LEU    75      53.280  49.070  29.650  1.00  0.00            
ATOM   1167 2HD1 LEU    75      54.640  49.970  29.700  1.00  0.00            
ATOM   1168 3HD1 LEU    75      53.400  50.480  28.510  1.00  0.00            
ATOM   1169  CD2 LEU    75      53.380  48.340  26.980  1.00  0.00            
ATOM   1170 1HD2 LEU    75      53.030  49.120  26.310  1.00  0.00            
ATOM   1171 2HD2 LEU    75      53.600  47.440  26.420  1.00  0.00            
ATOM   1172 3HD2 LEU    75      52.450  48.050  27.490  1.00  0.00            
ATOM   1173  C   LEU    75      56.170  47.890  25.240  1.00  0.00            
ATOM   1174  O   LEU    75      56.110  46.660  25.250  1.00  0.00            
ATOM   1175  N   VAL    76      55.990  48.660  24.160  1.00  0.00            
ATOM   1176  H   VAL    76      56.230  49.640  24.150  1.00  0.00            
ATOM   1177  CA  VAL    76      55.700  48.110  22.860  1.00  0.00            
ATOM   1178  HA  VAL    76      54.880  47.410  23.020  1.00  0.00            
ATOM   1179  CB  VAL    76      55.040  49.150  21.950  1.00  0.00            
ATOM   1180  HB  VAL    76      54.820  48.630  21.020  1.00  0.00            
ATOM   1181  CG1 VAL    76      53.650  49.580  22.400  1.00  0.00            
ATOM   1182 1HG1 VAL    76      52.930  48.790  22.630  1.00  0.00            
ATOM   1183 2HG1 VAL    76      53.730  50.120  23.340  1.00  0.00            
ATOM   1184 3HG1 VAL    76      53.240  50.240  21.640  1.00  0.00            
ATOM   1185  CG2 VAL    76      55.930  50.350  21.620  1.00  0.00            
ATOM   1186 1HG2 VAL    76      56.150  50.960  22.510  1.00  0.00            
ATOM   1187 2HG2 VAL    76      56.860  49.940  21.230  1.00  0.00            
ATOM   1188 3HG2 VAL    76      55.540  50.910  20.780  1.00  0.00            
ATOM   1189  C   VAL    76      56.810  47.270  22.250  1.00  0.00            
ATOM   1190  O   VAL    76      56.450  46.230  21.690  1.00  0.00            
ATOM   1191  N   GLN    77      58.080  47.610  22.450  1.00  0.00            
ATOM   1192  H   GLN    77      58.160  48.560  22.780  1.00  0.00            
ATOM   1193  CA  GLN    77      59.200  46.800  22.030  1.00  0.00            
ATOM   1194  HA  GLN    77      59.070  46.650  20.970  1.00  0.00            
ATOM   1195  CB  GLN    77      60.570  47.470  22.200  1.00  0.00            
ATOM   1196  HB1 GLN    77      61.320  46.680  22.200  1.00  0.00            
ATOM   1197  HB2 GLN    77      60.580  48.030  23.130  1.00  0.00            
ATOM   1198  CG  GLN    77      60.760  48.430  21.020  1.00  0.00            
ATOM   1199  HG1 GLN    77      59.850  49.010  20.880  1.00  0.00            
ATOM   1200  HG2 GLN    77      60.900  47.880  20.100  1.00  0.00            
ATOM   1201  CD  GLN    77      61.930  49.390  21.150  1.00  0.00            
ATOM   1202  OE1 GLN    77      62.990  49.100  20.590  1.00  0.00            
ATOM   1203  NE2 GLN    77      61.770  50.490  21.900  1.00  0.00            
ATOM   1204 1HE2 GLN    77      60.910  50.650  22.410  1.00  0.00            
ATOM   1205 2HE2 GLN    77      62.540  51.140  22.000  1.00  0.00            
ATOM   1206  C   GLN    77      59.210  45.420  22.660  1.00  0.00            
ATOM   1207  O   GLN    77      59.330  44.410  21.970  1.00  0.00            
ATOM   1208  N   TYR    78      58.990  45.320  23.980  1.00  0.00            
ATOM   1209  H   TYR    78      58.870  46.210  24.440  1.00  0.00            
ATOM   1210  CA  TYR    78      58.850  44.090  24.720  1.00  0.00            
ATOM   1211  HA  TYR    78      59.760  43.500  24.770  1.00  0.00            
ATOM   1212  CB  TYR    78      58.580  44.420  26.190  1.00  0.00            
ATOM   1213  HB1 TYR    78      57.600  44.890  26.230  1.00  0.00            
ATOM   1214  HB2 TYR    78      59.300  45.130  26.600  1.00  0.00            
ATOM   1215  CG  TYR    78      58.540  43.200  27.080  1.00  0.00            
ATOM   1216  CD1 TYR    78      59.750  42.660  27.540  1.00  0.00            
ATOM   1217  HD1 TYR    78      60.760  43.000  27.390  1.00  0.00            
ATOM   1218  CE1 TYR    78      59.650  41.520  28.350  1.00  0.00            
ATOM   1219  HE1 TYR    78      60.570  41.080  28.670  1.00  0.00            
ATOM   1220  CZ  TYR    78      58.430  40.920  28.660  1.00  0.00            
ATOM   1221  OH  TYR    78      58.500  39.850  29.500  1.00  0.00            
ATOM   1222  HH  TYR    78      57.670  39.380  29.560  1.00  0.00            
ATOM   1223  CE2 TYR    78      57.250  41.430  28.070  1.00  0.00            
ATOM   1224  HE2 TYR    78      56.330  40.990  28.430  1.00  0.00            
ATOM   1225  CD2 TYR    78      57.300  42.600  27.310  1.00  0.00            
ATOM   1226  HD2 TYR    78      56.400  43.030  26.880  1.00  0.00            
ATOM   1227  C   TYR    78      57.750  43.250  24.080  1.00  0.00            
ATOM   1228  O   TYR    78      58.040  42.160  23.590  1.00  0.00            
ATOM   1229  N   TYR    79      56.490  43.680  24.050  1.00  0.00            
ATOM   1230  H   TYR    79      56.220  44.530  24.540  1.00  0.00            
ATOM   1231  CA  TYR    79      55.360  42.860  23.640  1.00  0.00            
ATOM   1232  HA  TYR    79      55.580  41.880  24.060  1.00  0.00            
ATOM   1233  CB  TYR    79      54.100  43.480  24.250  1.00  0.00            
ATOM   1234  HB1 TYR    79      53.190  43.100  23.790  1.00  0.00            
ATOM   1235  HB2 TYR    79      54.090  44.550  24.030  1.00  0.00            
ATOM   1236  CG  TYR    79      54.050  43.280  25.740  1.00  0.00            
ATOM   1237  CD1 TYR    79      53.930  41.970  26.250  1.00  0.00            
ATOM   1238  HD1 TYR    79      53.930  41.090  25.620  1.00  0.00            
ATOM   1239  CE1 TYR    79      53.850  41.780  27.640  1.00  0.00            
ATOM   1240  HE1 TYR    79      53.520  40.830  28.050  1.00  0.00            
ATOM   1241  CZ  TYR    79      54.080  42.850  28.520  1.00  0.00            
ATOM   1242  OH  TYR    79      54.180  42.610  29.850  1.00  0.00            
ATOM   1243  HH  TYR    79      54.020  41.670  29.980  1.00  0.00            
ATOM   1244  CE2 TYR    79      54.270  44.150  28.010  1.00  0.00            
ATOM   1245  HE2 TYR    79      54.490  44.980  28.660  1.00  0.00            
ATOM   1246  CD2 TYR    79      54.220  44.340  26.620  1.00  0.00            
ATOM   1247  HD2 TYR    79      54.330  45.360  26.280  1.00  0.00            
ATOM   1248  C   TYR    79      55.280  42.530  22.160  1.00  0.00            
ATOM   1249  O   TYR    79      54.490  41.640  21.850  1.00  0.00            
ATOM   1250  N   MET    80      56.140  43.140  21.350  1.00  0.00            
ATOM   1251  H   MET    80      56.750  43.850  21.740  1.00  0.00            
ATOM   1252  CA  MET    80      56.430  42.780  19.980  1.00  0.00            
ATOM   1253  HA  MET    80      55.550  42.270  19.570  1.00  0.00            
ATOM   1254  CB  MET    80      56.800  44.020  19.160  1.00  0.00            
ATOM   1255  HB1 MET    80      57.770  44.390  19.520  1.00  0.00            
ATOM   1256  HB2 MET    80      56.060  44.810  19.200  1.00  0.00            
ATOM   1257  CG  MET    80      57.200  43.780  17.720  1.00  0.00            
ATOM   1258  HG1 MET    80      56.310  43.350  17.280  1.00  0.00            
ATOM   1259  HG2 MET    80      58.050  43.090  17.660  1.00  0.00            
ATOM   1260  SD  MET    80      57.680  45.180  16.670  1.00  0.00            
ATOM   1261  CE  MET    80      59.000  45.830  17.730  1.00  0.00            
ATOM   1262  HE1 MET    80      59.590  46.620  17.260  1.00  0.00            
ATOM   1263  HE2 MET    80      58.410  46.320  18.490  1.00  0.00            
ATOM   1264  HE3 MET    80      59.660  45.010  18.030  1.00  0.00            
ATOM   1265  C   MET    80      57.510  41.730  19.840  1.00  0.00            
ATOM   1266  O   MET    80      57.430  40.870  18.960  1.00  0.00            
ATOM   1267  N   GLU    81      58.650  41.880  20.510  1.00  0.00            
ATOM   1268  H   GLU    81      58.620  42.550  21.260  1.00  0.00            
ATOM   1269  CA  GLU    81      59.650  40.840  20.480  1.00  0.00            
ATOM   1270  HA  GLU    81      59.790  40.600  19.420  1.00  0.00            
ATOM   1271  CB  GLU    81      60.990  41.280  21.070  1.00  0.00            
ATOM   1272  HB1 GLU    81      60.710  41.610  22.080  1.00  0.00            
ATOM   1273  HB2 GLU    81      61.370  42.030  20.400  1.00  0.00            
ATOM   1274  CG  GLU    81      62.050  40.190  21.250  1.00  0.00            
ATOM   1275  HG1 GLU    81      62.190  39.800  20.230  1.00  0.00            
ATOM   1276  HG2 GLU    81      61.720  39.410  21.940  1.00  0.00            
ATOM   1277  CD  GLU    81      63.280  40.910  21.780  1.00  0.00            
ATOM   1278  OE1 GLU    81      64.030  41.510  20.980  1.00  0.00            
ATOM   1279  OE2 GLU    81      63.470  40.870  23.010  1.00  0.00            
ATOM   1280  C   GLU    81      59.150  39.610  21.230  1.00  0.00            
ATOM   1281  O   GLU    81      59.210  38.490  20.720  1.00  0.00            
ATOM   1282  N   HIS    82      58.610  39.720  22.440  1.00  0.00            
ATOM   1283  H   HIS    82      58.570  40.630  22.870  1.00  0.00            
ATOM   1284  CA  HIS    82      58.050  38.610  23.180  1.00  0.00            
ATOM   1285  HA  HIS    82      58.760  37.800  23.010  1.00  0.00            
ATOM   1286  CB  HIS    82      58.000  38.940  24.670  1.00  0.00            
ATOM   1287  HB1 HIS    82      57.580  38.050  25.130  1.00  0.00            
ATOM   1288  HB2 HIS    82      57.310  39.730  24.930  1.00  0.00            
ATOM   1289  CG  HIS    82      59.370  38.970  25.310  1.00  0.00            
ATOM   1290  ND1 HIS    82      60.090  37.840  25.660  1.00  0.00            
ATOM   1291  HD1 HIS    82      59.770  36.890  25.620  1.00  0.00            
ATOM   1292  CE1 HIS    82      61.230  38.260  26.240  1.00  0.00            
ATOM   1293  HE1 HIS    82      62.050  37.650  26.580  1.00  0.00            
ATOM   1294  NE2 HIS    82      61.430  39.570  26.060  1.00  0.00            
ATOM   1295  CD2 HIS    82      60.220  40.020  25.520  1.00  0.00            
ATOM   1296  HD2 HIS    82      59.990  41.030  25.230  1.00  0.00            
ATOM   1297  C   HIS    82      56.720  38.080  22.660  1.00  0.00            
ATOM   1298  O   HIS    82      55.840  38.850  22.280  1.00  0.00            
ATOM   1299  N   HIS    83      56.500  36.780  22.820  1.00  0.00            
ATOM   1300  H   HIS    83      57.180  36.260  23.360  1.00  0.00            
ATOM   1301  CA  HIS    83      55.360  36.020  22.330  1.00  0.00            
ATOM   1302  HA  HIS    83      54.740  36.790  21.870  1.00  0.00            
ATOM   1303  CB  HIS    83      55.760  35.060  21.210  1.00  0.00            
ATOM   1304  HB1 HIS    83      55.930  34.050  21.600  1.00  0.00            
ATOM   1305  HB2 HIS    83      56.670  35.400  20.720  1.00  0.00            
ATOM   1306  CG  HIS    83      54.690  34.940  20.170  1.00  0.00            
ATOM   1307  ND1 HIS    83      53.520  34.180  20.230  1.00  0.00            
ATOM   1308  CE1 HIS    83      52.880  34.350  19.070  1.00  0.00            
ATOM   1309  HE1 HIS    83      51.910  33.930  18.820  1.00  0.00            
ATOM   1310  NE2 HIS    83      53.540  35.270  18.360  1.00  0.00            
ATOM   1311  HE2 HIS    83      53.160  35.700  17.530  1.00  0.00            
ATOM   1312  CD2 HIS    83      54.700  35.660  19.000  1.00  0.00            
ATOM   1313  HD2 HIS    83      55.420  36.350  18.580  1.00  0.00            
ATOM   1314  C   HIS    83      54.500  35.300  23.360  1.00  0.00            
ATOM   1315  O   HIS    83      55.040  35.040  24.430  1.00  0.00            
ATOM   1316  N   GLY    84      53.180  35.230  23.180  1.00  0.00            
ATOM   1317  H   GLY    84      52.860  35.400  22.220  1.00  0.00            
ATOM   1318  CA  GLY    84      52.290  34.540  24.090  1.00  0.00            
ATOM   1319  HA1 GLY    84      52.760  33.600  24.390  1.00  0.00            
ATOM   1320  HA2 GLY    84      51.370  34.230  23.610  1.00  0.00            
ATOM   1321  C   GLY    84      51.910  35.250  25.380  1.00  0.00            
ATOM   1322  O   GLY    84      50.820  34.980  25.870  1.00  0.00            
ATOM   1323  N   GLN    85      52.770  36.130  25.910  1.00  0.00            
ATOM   1324  H   GLN    85      53.590  36.360  25.350  1.00  0.00            
ATOM   1325  CA  GLN    85      52.500  36.800  27.160  1.00  0.00            
ATOM   1326  HA  GLN    85      52.270  36.000  27.850  1.00  0.00            
ATOM   1327  CB  GLN    85      53.680  37.630  27.670  1.00  0.00            
ATOM   1328  HB1 GLN    85      53.560  37.760  28.750  1.00  0.00            
ATOM   1329  HB2 GLN    85      53.770  38.620  27.220  1.00  0.00            
ATOM   1330  CG  GLN    85      54.980  36.820  27.620  1.00  0.00            
ATOM   1331  HG1 GLN    85      55.320  36.810  26.580  1.00  0.00            
ATOM   1332  HG2 GLN    85      54.900  35.790  27.970  1.00  0.00            
ATOM   1333  CD  GLN    85      56.110  37.470  28.390  1.00  0.00            
ATOM   1334  OE1 GLN    85      56.020  38.540  29.000  1.00  0.00            
ATOM   1335  NE2 GLN    85      57.270  36.830  28.220  1.00  0.00            
ATOM   1336 1HE2 GLN    85      57.470  35.920  27.850  1.00  0.00            
ATOM   1337 2HE2 GLN    85      58.070  37.300  28.630  1.00  0.00            
ATOM   1338  C   GLN    85      51.330  37.770  27.170  1.00  0.00            
ATOM   1339  O   GLN    85      50.720  37.940  28.240  1.00  0.00            
ATOM   1340  N   LEU    86      51.040  38.390  26.030  1.00  0.00            
ATOM   1341  H   LEU    86      51.560  38.140  25.200  1.00  0.00            
ATOM   1342  CA  LEU    86      49.880  39.260  25.920  1.00  0.00            
ATOM   1343  HA  LEU    86      49.890  39.760  26.890  1.00  0.00            
ATOM   1344  CB  LEU    86      50.150  40.310  24.850  1.00  0.00            
ATOM   1345  HB1 LEU    86      50.010  39.800  23.890  1.00  0.00            
ATOM   1346  HB2 LEU    86      51.180  40.650  24.960  1.00  0.00            
ATOM   1347  CG  LEU    86      49.310  41.590  24.900  1.00  0.00            
ATOM   1348  HG  LEU    86      48.260  41.310  24.840  1.00  0.00            
ATOM   1349  CD1 LEU    86      49.530  42.380  26.190  1.00  0.00            
ATOM   1350 1HD1 LEU    86      48.910  43.270  26.130  1.00  0.00            
ATOM   1351 2HD1 LEU    86      49.140  41.780  27.020  1.00  0.00            
ATOM   1352 3HD1 LEU    86      50.580  42.700  26.250  1.00  0.00            
ATOM   1353  CD2 LEU    86      49.630  42.480  23.720  1.00  0.00            
ATOM   1354 1HD2 LEU    86      50.670  42.810  23.750  1.00  0.00            
ATOM   1355 2HD2 LEU    86      49.380  42.060  22.750  1.00  0.00            
ATOM   1356 3HD2 LEU    86      48.900  43.290  23.730  1.00  0.00            
ATOM   1357  C   LEU    86      48.580  38.490  25.720  1.00  0.00            
ATOM   1358  O   LEU    86      48.090  38.330  24.610  1.00  0.00            
ATOM   1359  N   LYS    87      47.880  38.140  26.800  1.00  0.00            
ATOM   1360  H   LYS    87      48.190  38.410  27.720  1.00  0.00            
ATOM   1361  CA  LYS    87      46.960  37.020  26.740  1.00  0.00            
ATOM   1362  HA  LYS    87      46.670  36.930  25.690  1.00  0.00            
ATOM   1363  CB  LYS    87      47.640  35.730  27.150  1.00  0.00            
ATOM   1364  HB1 LYS    87      47.900  35.770  28.210  1.00  0.00            
ATOM   1365  HB2 LYS    87      48.570  35.650  26.570  1.00  0.00            
ATOM   1366  CG  LYS    87      46.780  34.500  26.910  1.00  0.00            
ATOM   1367  HG1 LYS    87      46.310  34.650  25.930  1.00  0.00            
ATOM   1368  HG2 LYS    87      45.920  34.490  27.580  1.00  0.00            
ATOM   1369  CD  LYS    87      47.480  33.150  26.850  1.00  0.00            
ATOM   1370  HD1 LYS    87      48.360  33.350  26.240  1.00  0.00            
ATOM   1371  HD2 LYS    87      46.890  32.500  26.220  1.00  0.00            
ATOM   1372  CE  LYS    87      47.770  32.450  28.180  1.00  0.00            
ATOM   1373  HE1 LYS    87      46.810  32.060  28.510  1.00  0.00            
ATOM   1374  HE2 LYS    87      48.210  33.180  28.860  1.00  0.00            
ATOM   1375  NZ  LYS    87      48.780  31.400  27.970  1.00  0.00            
ATOM   1376  HZ1 LYS    87      49.680  31.870  27.850  1.00  0.00            
ATOM   1377  HZ2 LYS    87      48.980  30.790  28.750  1.00  0.00            
ATOM   1378  HZ3 LYS    87      48.570  30.910  27.120  1.00  0.00            
ATOM   1379  C   LYS    87      45.700  37.370  27.530  1.00  0.00            
ATOM   1380  O   LYS    87      45.870  37.860  28.640  1.00  0.00            
ATOM   1381  N   GLU    88      44.490  37.090  27.040  1.00  0.00            
ATOM   1382  H   GLU    88      44.440  36.620  26.150  1.00  0.00            
ATOM   1383  CA  GLU    88      43.250  37.450  27.690  1.00  0.00            
ATOM   1384  HA  GLU    88      43.310  38.490  28.030  1.00  0.00            
ATOM   1385  CB  GLU    88      42.100  37.420  26.700  1.00  0.00            
ATOM   1386  HB1 GLU    88      41.190  37.030  27.170  1.00  0.00            
ATOM   1387  HB2 GLU    88      42.450  36.670  25.980  1.00  0.00            
ATOM   1388  CG  GLU    88      41.850  38.770  26.030  1.00  0.00            
ATOM   1389  HG1 GLU    88      42.760  39.120  25.540  1.00  0.00            
ATOM   1390  HG2 GLU    88      41.520  39.440  26.820  1.00  0.00            
ATOM   1391  CD  GLU    88      40.820  38.730  24.920  1.00  0.00            
ATOM   1392  OE1 GLU    88      39.810  39.490  24.960  1.00  0.00            
ATOM   1393  OE2 GLU    88      40.880  37.960  23.950  1.00  0.00            
ATOM   1394  C   GLU    88      42.910  36.490  28.820  1.00  0.00            
ATOM   1395  O   GLU    88      43.230  35.310  28.840  1.00  0.00            
ATOM   1396  N   LYS    89      42.170  36.980  29.830  1.00  0.00            
ATOM   1397  H   LYS    89      41.840  37.930  29.830  1.00  0.00            
ATOM   1398  CA  LYS    89      41.560  36.160  30.850  1.00  0.00            
ATOM   1399  HA  LYS    89      42.380  35.710  31.390  1.00  0.00            
ATOM   1400  CB  LYS    89      40.840  37.050  31.860  1.00  0.00            
ATOM   1401  HB1 LYS    89      40.260  36.440  32.550  1.00  0.00            
ATOM   1402  HB2 LYS    89      40.190  37.680  31.230  1.00  0.00            
ATOM   1403  CG  LYS    89      41.740  37.920  32.730  1.00  0.00            
ATOM   1404  HG1 LYS    89      42.090  38.750  32.130  1.00  0.00            
ATOM   1405  HG2 LYS    89      42.660  37.380  32.930  1.00  0.00            
ATOM   1406  CD  LYS    89      41.130  38.220  34.110  1.00  0.00            
ATOM   1407  HD1 LYS    89      40.810  37.320  34.630  1.00  0.00            
ATOM   1408  HD2 LYS    89      40.220  38.830  34.090  1.00  0.00            
ATOM   1409  CE  LYS    89      42.100  38.960  35.030  1.00  0.00            
ATOM   1410  HE1 LYS    89      42.960  38.310  35.210  1.00  0.00            
ATOM   1411  HE2 LYS    89      41.570  39.100  35.980  1.00  0.00            
ATOM   1412  NZ  LYS    89      42.600  40.210  34.440  1.00  0.00            
ATOM   1413  HZ1 LYS    89      43.590  40.090  34.280  1.00  0.00            
ATOM   1414  HZ2 LYS    89      42.100  40.480  33.610  1.00  0.00            
ATOM   1415  HZ3 LYS    89      42.460  40.920  35.150  1.00  0.00            
ATOM   1416  C   LYS    89      40.680  35.030  30.310  1.00  0.00            
ATOM   1417  O   LYS    89      41.020  33.860  30.490  1.00  0.00            
ATOM   1418  N   ASN    90      39.650  35.330  29.520  1.00  0.00            
ATOM   1419  H   ASN    90      39.460  36.320  29.510  1.00  0.00            
ATOM   1420  CA  ASN    90      39.080  34.320  28.650  1.00  0.00            
ATOM   1421  HA  ASN    90      39.610  33.380  28.750  1.00  0.00            
ATOM   1422  CB  ASN    90      37.750  33.960  29.310  1.00  0.00            
ATOM   1423  HB1 ASN    90      37.230  34.900  29.380  1.00  0.00            
ATOM   1424  HB2 ASN    90      37.930  33.560  30.300  1.00  0.00            
ATOM   1425  CG  ASN    90      36.840  33.010  28.540  1.00  0.00            
ATOM   1426  OD1 ASN    90      37.240  32.470  27.510  1.00  0.00            
ATOM   1427  ND2 ASN    90      35.560  32.820  28.870  1.00  0.00            
ATOM   1428 1HD2 ASN    90      35.140  33.250  29.690  1.00  0.00            
ATOM   1429 2HD2 ASN    90      34.940  32.460  28.160  1.00  0.00            
ATOM   1430  C   ASN    90      39.090  34.650  27.170  1.00  0.00            
ATOM   1431  O   ASN    90      38.090  35.190  26.710  1.00  0.00            
ATOM   1432  N   GLY    91      40.140  34.440  26.360  1.00  0.00            
ATOM   1433  H   GLY    91      39.920  34.750  25.420  1.00  0.00            
ATOM   1434  CA  GLY    91      41.370  33.740  26.650  1.00  0.00            
ATOM   1435  HA1 GLY    91      41.190  32.660  26.600  1.00  0.00            
ATOM   1436  HA2 GLY    91      41.770  33.910  27.640  1.00  0.00            
ATOM   1437  C   GLY    91      42.490  33.950  25.620  1.00  0.00            
ATOM   1438  O   GLY    91      43.640  33.620  25.890  1.00  0.00            
ATOM   1439  N   ASP    92      42.210  34.530  24.450  1.00  0.00            
ATOM   1440  H   ASP    92      41.290  34.930  24.310  1.00  0.00            
ATOM   1441  CA  ASP    92      43.090  34.310  23.320  1.00  0.00            
ATOM   1442  HA  ASP    92      43.480  33.300  23.490  1.00  0.00            
ATOM   1443  CB  ASP    92      42.300  34.420  22.030  1.00  0.00            
ATOM   1444  HB1 ASP    92      42.010  35.450  21.840  1.00  0.00            
ATOM   1445  HB2 ASP    92      41.450  33.730  22.100  1.00  0.00            
ATOM   1446  CG  ASP    92      43.150  33.980  20.840  1.00  0.00            
ATOM   1447  OD1 ASP    92      42.630  34.340  19.770  1.00  0.00            
ATOM   1448  OD2 ASP    92      44.140  33.210  20.860  1.00  0.00            
ATOM   1449  C   ASP    92      44.290  35.250  23.310  1.00  0.00            
ATOM   1450  O   ASP    92      44.220  36.330  23.870  1.00  0.00            
ATOM   1451  N   VAL    93      45.400  34.940  22.620  1.00  0.00            
ATOM   1452  H   VAL    93      45.330  34.170  21.960  1.00  0.00            
ATOM   1453  CA  VAL    93      46.610  35.740  22.640  1.00  0.00            
ATOM   1454  HA  VAL    93      46.770  36.180  23.620  1.00  0.00            
ATOM   1455  CB  VAL    93      47.860  34.950  22.270  1.00  0.00            
ATOM   1456  HB  VAL    93      48.720  35.600  22.130  1.00  0.00            
ATOM   1457  CG1 VAL    93      48.100  33.940  23.390  1.00  0.00            
ATOM   1458 1HG1 VAL    93      47.350  33.160  23.350  1.00  0.00            
ATOM   1459 2HG1 VAL    93      49.160  33.690  23.280  1.00  0.00            
ATOM   1460 3HG1 VAL    93      47.900  34.500  24.310  1.00  0.00            
ATOM   1461  CG2 VAL    93      47.690  34.110  21.010  1.00  0.00            
ATOM   1462 1HG2 VAL    93      46.780  33.530  21.150  1.00  0.00            
ATOM   1463 2HG2 VAL    93      47.560  34.670  20.090  1.00  0.00            
ATOM   1464 3HG2 VAL    93      48.510  33.430  20.790  1.00  0.00            
ATOM   1465  C   VAL    93      46.420  36.900  21.670  1.00  0.00            
ATOM   1466  O   VAL    93      45.640  36.770  20.720  1.00  0.00            
ATOM   1467  N   ILE    94      47.110  38.030  21.860  1.00  0.00            
ATOM   1468  H   ILE    94      47.630  38.050  22.710  1.00  0.00            
ATOM   1469  CA  ILE    94      47.200  39.190  21.000  1.00  0.00            
ATOM   1470  HA  ILE    94      46.480  39.020  20.200  1.00  0.00            
ATOM   1471  CB  ILE    94      46.840  40.420  21.840  1.00  0.00            
ATOM   1472  HB  ILE    94      47.480  40.490  22.720  1.00  0.00            
ATOM   1473  CG2 ILE    94      46.980  41.710  21.040  1.00  0.00            
ATOM   1474 1HG2 ILE    94      46.110  41.900  20.390  1.00  0.00            
ATOM   1475 2HG2 ILE    94      47.090  42.570  21.700  1.00  0.00            
ATOM   1476 3HG2 ILE    94      47.860  41.730  20.400  1.00  0.00            
ATOM   1477  CG1 ILE    94      45.460  40.500  22.480  1.00  0.00            
ATOM   1478 1HG1 ILE    94      44.760  40.090  21.760  1.00  0.00            
ATOM   1479 2HG1 ILE    94      45.220  41.560  22.560  1.00  0.00            
ATOM   1480  CD  ILE    94      45.300  39.840  23.840  1.00  0.00            
ATOM   1481  HD1 ILE    94      44.320  40.050  24.260  1.00  0.00            
ATOM   1482  HD2 ILE    94      45.360  38.760  23.730  1.00  0.00            
ATOM   1483  HD3 ILE    94      46.140  40.090  24.500  1.00  0.00            
ATOM   1484  C   ILE    94      48.640  39.150  20.510  1.00  0.00            
ATOM   1485  O   ILE    94      49.500  38.640  21.230  1.00  0.00            
ATOM   1486  N   GLU    95      48.940  39.720  19.340  1.00  0.00            
ATOM   1487  H   GLU    95      48.210  40.170  18.810  1.00  0.00            
ATOM   1488  CA  GLU    95      50.280  39.680  18.800  1.00  0.00            
ATOM   1489  HA  GLU    95      51.070  39.390  19.490  1.00  0.00            
ATOM   1490  CB  GLU    95      50.330  38.580  17.740  1.00  0.00            
ATOM   1491  HB1 GLU    95      49.940  39.040  16.840  1.00  0.00            
ATOM   1492  HB2 GLU    95      49.770  37.650  17.930  1.00  0.00            
ATOM   1493  CG  GLU    95      51.750  38.260  17.260  1.00  0.00            
ATOM   1494  HG1 GLU    95      52.320  37.780  18.040  1.00  0.00            
ATOM   1495  HG2 GLU    95      52.210  39.220  17.030  1.00  0.00            
ATOM   1496  CD  GLU    95      51.730  37.390  16.010  1.00  0.00            
ATOM   1497  OE1 GLU    95      52.150  36.220  16.030  1.00  0.00            
ATOM   1498  OE2 GLU    95      51.420  37.900  14.910  1.00  0.00            
ATOM   1499  C   GLU    95      50.730  41.020  18.230  1.00  0.00            
ATOM   1500  O   GLU    95      49.890  41.610  17.550  1.00  0.00            
ATOM   1501  N   LEU    96      51.880  41.560  18.650  1.00  0.00            
ATOM   1502  H   LEU    96      52.460  40.950  19.210  1.00  0.00            
ATOM   1503  CA  LEU    96      52.460  42.740  18.040  1.00  0.00            
ATOM   1504  HA  LEU    96      51.770  43.290  17.400  1.00  0.00            
ATOM   1505  CB  LEU    96      53.030  43.680  19.100  1.00  0.00            
ATOM   1506  HB1 LEU    96      53.780  44.260  18.560  1.00  0.00            
ATOM   1507  HB2 LEU    96      53.630  43.070  19.780  1.00  0.00            
ATOM   1508  CG  LEU    96      52.090  44.680  19.750  1.00  0.00            
ATOM   1509  HG  LEU    96      51.560  45.240  18.970  1.00  0.00            
ATOM   1510  CD1 LEU    96      51.150  44.000  20.740  1.00  0.00            
ATOM   1511 1HD1 LEU    96      50.560  44.780  21.210  1.00  0.00            
ATOM   1512 2HD1 LEU    96      50.450  43.460  20.100  1.00  0.00            
ATOM   1513 3HD1 LEU    96      51.730  43.430  21.460  1.00  0.00            
ATOM   1514  CD2 LEU    96      52.840  45.800  20.480  1.00  0.00            
ATOM   1515 1HD2 LEU    96      53.320  45.410  21.380  1.00  0.00            
ATOM   1516 2HD2 LEU    96      53.560  46.300  19.830  1.00  0.00            
ATOM   1517 3HD2 LEU    96      52.080  46.490  20.850  1.00  0.00            
ATOM   1518  C   LEU    96      53.560  42.180  17.150  1.00  0.00            
ATOM   1519  O   LEU    96      54.360  41.310  17.480  1.00  0.00            
ATOM   1520  N   LYS    97      53.570  42.620  15.880  1.00  0.00            
ATOM   1521  H   LYS    97      52.940  43.400  15.750  1.00  0.00            
ATOM   1522  CA  LYS    97      54.420  42.160  14.810  1.00  0.00            
ATOM   1523  HA  LYS    97      55.390  41.800  15.170  1.00  0.00            
ATOM   1524  CB  LYS    97      53.750  41.060  14.000  1.00  0.00            
ATOM   1525  HB1 LYS    97      52.880  41.390  13.410  1.00  0.00            
ATOM   1526  HB2 LYS    97      53.440  40.330  14.750  1.00  0.00            
ATOM   1527  CG  LYS    97      54.700  40.470  12.960  1.00  0.00            
ATOM   1528  HG1 LYS    97      55.640  40.340  13.480  1.00  0.00            
ATOM   1529  HG2 LYS    97      54.820  41.100  12.080  1.00  0.00            
ATOM   1530  CD  LYS    97      54.260  39.090  12.510  1.00  0.00            
ATOM   1531  HD1 LYS    97      53.290  39.150  12.030  1.00  0.00            
ATOM   1532  HD2 LYS    97      54.190  38.380  13.340  1.00  0.00            
ATOM   1533  CE  LYS    97      55.300  38.490  11.560  1.00  0.00            
ATOM   1534  HE1 LYS    97      56.150  38.370  12.240  1.00  0.00            
ATOM   1535  HE2 LYS    97      55.480  39.280  10.830  1.00  0.00            
ATOM   1536  NZ  LYS    97      54.800  37.290  10.860  1.00  0.00            
ATOM   1537  HZ1 LYS    97      55.560  36.860  10.380  1.00  0.00            
ATOM   1538  HZ2 LYS    97      54.480  36.590  11.520  1.00  0.00            
ATOM   1539  HZ3 LYS    97      54.070  37.560  10.230  1.00  0.00            
ATOM   1540  C   LYS    97      54.740  43.230  13.770  1.00  0.00            
ATOM   1541  O   LYS    97      55.900  43.300  13.370  1.00  0.00            
ATOM   1542  N   TYR    98      53.820  44.050  13.290  1.00  0.00            
ATOM   1543  H   TYR    98      52.890  43.930  13.680  1.00  0.00            
ATOM   1544  CA  TYR    98      54.130  45.090  12.330  1.00  0.00            
ATOM   1545  HA  TYR    98      55.180  44.980  12.060  1.00  0.00            
ATOM   1546  CB  TYR    98      53.440  44.890  10.980  1.00  0.00            
ATOM   1547  HB1 TYR    98      53.680  45.770  10.380  1.00  0.00            
ATOM   1548  HB2 TYR    98      52.360  44.880  11.180  1.00  0.00            
ATOM   1549  CG  TYR    98      53.770  43.590  10.290  1.00  0.00            
ATOM   1550  CD1 TYR    98      55.040  43.350   9.740  1.00  0.00            
ATOM   1551  HD1 TYR    98      55.870  43.980  10.020  1.00  0.00            
ATOM   1552  CE1 TYR    98      55.340  42.150   9.100  1.00  0.00            
ATOM   1553  HE1 TYR    98      56.370  41.950   8.820  1.00  0.00            
ATOM   1554  CZ  TYR    98      54.280  41.220   8.980  1.00  0.00            
ATOM   1555  OH  TYR    98      54.430  39.990   8.420  1.00  0.00            
ATOM   1556  HH  TYR    98      53.570  39.610   8.220  1.00  0.00            
ATOM   1557  CE2 TYR    98      53.000  41.470   9.530  1.00  0.00            
ATOM   1558  HE2 TYR    98      52.170  40.770   9.450  1.00  0.00            
ATOM   1559  CD2 TYR    98      52.710  42.700  10.140  1.00  0.00            
ATOM   1560  HD2 TYR    98      51.780  42.820  10.670  1.00  0.00            
ATOM   1561  C   TYR    98      53.700  46.440  12.900  1.00  0.00            
ATOM   1562  O   TYR    98      52.540  46.700  13.190  1.00  0.00            
ATOM   1563  N   PRO    99      54.600  47.400  13.100  1.00  0.00            
ATOM   1564  CD  PRO    99      56.030  47.270  12.930  1.00  0.00            
ATOM   1565  HD1 PRO    99      56.230  46.890  11.930  1.00  0.00            
ATOM   1566  HD2 PRO    99      56.440  46.690  13.760  1.00  0.00            
ATOM   1567  CG  PRO    99      56.610  48.680  12.930  1.00  0.00            
ATOM   1568  HG1 PRO    99      56.730  48.950  11.880  1.00  0.00            
ATOM   1569  HG2 PRO    99      57.570  48.870  13.410  1.00  0.00            
ATOM   1570  CB  PRO    99      55.580  49.370  13.830  1.00  0.00            
ATOM   1571  HB1 PRO    99      55.690  50.450  13.740  1.00  0.00            
ATOM   1572  HB2 PRO    99      55.830  49.210  14.880  1.00  0.00            
ATOM   1573  CA  PRO    99      54.240  48.770  13.410  1.00  0.00            
ATOM   1574  HA  PRO    99      53.530  48.790  14.240  1.00  0.00            
ATOM   1575  C   PRO    99      53.530  49.540  12.300  1.00  0.00            
ATOM   1576  O   PRO    99      53.900  49.250  11.160  1.00  0.00            
ATOM   1577  N   LEU   100      52.570  50.430  12.540  1.00  0.00            
ATOM   1578  H   LEU   100      52.250  50.520  13.490  1.00  0.00            
ATOM   1579  CA  LEU   100      51.720  51.110  11.570  1.00  0.00            
ATOM   1580  HA  LEU   100      52.120  50.860  10.590  1.00  0.00            
ATOM   1581  CB  LEU   100      50.310  50.550  11.680  1.00  0.00            
ATOM   1582  HB1 LEU   100      49.840  50.680  12.650  1.00  0.00            
ATOM   1583  HB2 LEU   100      50.290  49.470  11.560  1.00  0.00            
ATOM   1584  CG  LEU   100      49.410  51.100  10.570  1.00  0.00            
ATOM   1585  HG  LEU   100      49.080  52.110  10.800  1.00  0.00            
ATOM   1586  CD1 LEU   100      49.960  51.190   9.160  1.00  0.00            
ATOM   1587 1HD1 LEU   100      49.290  51.760   8.510  1.00  0.00            
ATOM   1588 2HD1 LEU   100      50.910  51.730   9.050  1.00  0.00            
ATOM   1589 3HD1 LEU   100      50.030  50.230   8.660  1.00  0.00            
ATOM   1590  CD2 LEU   100      48.190  50.180  10.590  1.00  0.00            
ATOM   1591 1HD2 LEU   100      48.410  49.120  10.430  1.00  0.00            
ATOM   1592 2HD2 LEU   100      47.680  50.240  11.540  1.00  0.00            
ATOM   1593 3HD2 LEU   100      47.490  50.680   9.920  1.00  0.00            
ATOM   1594  C   LEU   100      51.650  52.610  11.820  1.00  0.00            
ATOM   1595  O   LEU   100      51.350  52.990  12.950  1.00  0.00            
ATOM   1596  N   ASN   101      51.790  53.410  10.760  1.00  0.00            
ATOM   1597  H   ASN   101      52.000  53.080   9.840  1.00  0.00            
ATOM   1598  CA  ASN   101      51.410  54.810  10.790  1.00  0.00            
ATOM   1599  HA  ASN   101      50.510  54.970  11.390  1.00  0.00            
ATOM   1600  CB  ASN   101      52.650  55.490  11.350  1.00  0.00            
ATOM   1601  HB1 ASN   101      53.480  55.320  10.660  1.00  0.00            
ATOM   1602  HB2 ASN   101      52.950  55.070  12.300  1.00  0.00            
ATOM   1603  CG  ASN   101      52.450  57.000  11.440  1.00  0.00            
ATOM   1604  OD1 ASN   101      52.960  57.810  10.660  1.00  0.00            
ATOM   1605  ND2 ASN   101      52.010  57.540  12.570  1.00  0.00            
ATOM   1606 1HD2 ASN   101      51.660  56.850  13.220  1.00  0.00            
ATOM   1607 2HD2 ASN   101      52.090  58.550  12.630  1.00  0.00            
ATOM   1608  C   ASN   101      51.030  55.160   9.360  1.00  0.00            
ATOM   1609  OC1 ASN   101      51.890  54.830   8.510  1.00  0.00            
ATOM   1610  OC2 ASN   101      50.030  55.890   9.200  1.00  0.00            
ATOM   1611  CH3 ACE   102      31.920  53.980  16.980  1.00  0.00            
ATOM   1612 1HH3 ACE   102      31.460  54.970  17.040  1.00  0.00            
ATOM   1613 2HH3 ACE   102      32.940  53.870  16.620  1.00  0.00            
ATOM   1614 3HH3 ACE   102      31.200  53.570  16.280  1.00  0.00            
ATOM   1615  C   ACE   102      31.850  53.200  18.280  1.00  0.00            
ATOM   1616  O   ACE   102      31.510  53.850  19.280  1.00  0.00            
ATOM   1617  N   SER   103      32.170  51.910  18.370  1.00  0.00            
ATOM   1618  H   SER   103      32.100  51.330  17.540  1.00  0.00            
ATOM   1619  CA  SER   103      32.380  51.190  19.600  1.00  0.00            
ATOM   1620  HA  SER   103      32.310  51.810  20.490  1.00  0.00            
ATOM   1621  CB  SER   103      31.310  50.120  19.740  1.00  0.00            
ATOM   1622  HB1 SER   103      31.450  49.330  19.000  1.00  0.00            
ATOM   1623  HB2 SER   103      30.300  50.540  19.670  1.00  0.00            
ATOM   1624  OG  SER   103      31.480  49.560  21.020  1.00  0.00            
ATOM   1625  HG  SER   103      30.610  49.370  21.410  1.00  0.00            
ATOM   1626  C   SER   103      33.710  50.430  19.560  1.00  0.00            
ATOM   1627  O   SER   103      34.110  49.920  18.520  1.00  0.00            
ATOM   1628  N   LEU   104      34.410  50.440  20.690  1.00  0.00            
ATOM   1629  H   LEU   104      34.050  51.090  21.390  1.00  0.00            
ATOM   1630  CA  LEU   104      35.770  49.940  20.850  1.00  0.00            
ATOM   1631  HA  LEU   104      36.270  49.640  19.940  1.00  0.00            
ATOM   1632  CB  LEU   104      36.560  51.090  21.470  1.00  0.00            
ATOM   1633  HB1 LEU   104      37.590  50.750  21.510  1.00  0.00            
ATOM   1634  HB2 LEU   104      36.060  51.250  22.430  1.00  0.00            
ATOM   1635  CG  LEU   104      36.490  52.400  20.690  1.00  0.00            
ATOM   1636  HG  LEU   104      35.460  52.740  20.590  1.00  0.00            
ATOM   1637  CD1 LEU   104      37.260  53.500  21.420  1.00  0.00            
ATOM   1638 1HD1 LEU   104      38.330  53.320  21.310  1.00  0.00            
ATOM   1639 2HD1 LEU   104      37.100  54.490  21.000  1.00  0.00            
ATOM   1640 3HD1 LEU   104      36.980  53.610  22.470  1.00  0.00            
ATOM   1641  CD2 LEU   104      36.990  52.330  19.250  1.00  0.00            
ATOM   1642 1HD2 LEU   104      36.840  53.330  18.850  1.00  0.00            
ATOM   1643 2HD2 LEU   104      38.050  52.080  19.210  1.00  0.00            
ATOM   1644 3HD2 LEU   104      36.410  51.650  18.610  1.00  0.00            
ATOM   1645  C   LEU   104      35.660  48.700  21.730  1.00  0.00            
ATOM   1646  O   LEU   104      34.980  48.660  22.760  1.00  0.00            
ATOM   1647  N   ASN   105      36.400  47.650  21.360  1.00  0.00            
ATOM   1648  H   ASN   105      36.860  47.700  20.460  1.00  0.00            
ATOM   1649  CA  ASN   105      36.570  46.480  22.190  1.00  0.00            
ATOM   1650  HA  ASN   105      35.750  46.370  22.890  1.00  0.00            
ATOM   1651  CB  ASN   105      36.520  45.210  21.360  1.00  0.00            
ATOM   1652  HB1 ASN   105      37.300  45.220  20.600  1.00  0.00            
ATOM   1653  HB2 ASN   105      35.610  45.110  20.770  1.00  0.00            
ATOM   1654  CG  ASN   105      36.700  43.910  22.150  1.00  0.00            
ATOM   1655  OD1 ASN   105      36.160  43.810  23.250  1.00  0.00            
ATOM   1656  ND2 ASN   105      37.530  43.040  21.580  1.00  0.00            
ATOM   1657 1HD2 ASN   105      38.000  43.360  20.730  1.00  0.00            
ATOM   1658 2HD2 ASN   105      37.770  42.200  22.090  1.00  0.00            
ATOM   1659  C   ASN   105      37.840  46.520  23.020  1.00  0.00            
ATOM   1660  O   ASN   105      38.870  46.050  22.560  1.00  0.00            
ATOM   1661  N   PTR   106      37.760  47.180  24.190  1.00  0.00            
ATOM   1662  H   PTR   106      36.950  47.730  24.450  1.00  0.00            
ATOM   1663  CA  PTR   106      38.730  46.970  25.240  1.00  0.00            
ATOM   1664  HA  PTR   106      39.680  47.060  24.730  1.00  0.00            
ATOM   1665  CB  PTR   106      38.600  48.090  26.270  1.00  0.00            
ATOM   1666  HB1 PTR   106      39.390  47.940  27.000  1.00  0.00            
ATOM   1667  HB2 PTR   106      37.690  48.000  26.870  1.00  0.00            
ATOM   1668  CG  PTR   106      38.610  49.500  25.720  1.00  0.00            
ATOM   1669  CD1 PTR   106      37.400  50.150  25.450  1.00  0.00            
ATOM   1670  HD1 PTR   106      36.500  49.570  25.500  1.00  0.00            
ATOM   1671  CE1 PTR   106      37.400  51.460  24.940  1.00  0.00            
ATOM   1672  HE1 PTR   106      36.500  51.890  24.520  1.00  0.00            
ATOM   1673  CZ  PTR   106      38.610  52.160  24.830  1.00  0.00            
ATOM   1674  OH  PTR   106      38.570  53.510  24.610  1.00  0.00            
ATOM   1675  P   PTR   106      39.750  54.500  25.060  1.00  0.00            
ATOM   1676  O1P PTR   106      40.260  54.190  26.420  1.00  0.00            
ATOM   1677  O2P PTR   106      39.160  55.860  25.070  1.00  0.00            
ATOM   1678  O3P PTR   106      40.890  54.490  24.120  1.00  0.00            
ATOM   1679  CE2 PTR   106      39.820  51.520  25.130  1.00  0.00            
ATOM   1680  HE2 PTR   106      40.760  52.030  25.020  1.00  0.00            
ATOM   1681  CD2 PTR   106      39.810  50.200  25.630  1.00  0.00            
ATOM   1682  HD2 PTR   106      40.680  49.690  26.020  1.00  0.00            
ATOM   1683  C   PTR   106      38.610  45.590  25.870  1.00  0.00            
ATOM   1684  O   PTR   106      37.470  45.170  26.070  1.00  0.00            
ATOM   1685  N   ILE   107      39.760  45.000  26.170  1.00  0.00            
ATOM   1686  H   ILE   107      40.600  45.500  25.920  1.00  0.00            
ATOM   1687  CA  ILE   107      39.920  43.660  26.710  1.00  0.00            
ATOM   1688  HA  ILE   107      38.980  43.120  26.600  1.00  0.00            
ATOM   1689  CB  ILE   107      40.950  42.910  25.870  1.00  0.00            
ATOM   1690  HB  ILE   107      41.130  41.930  26.320  1.00  0.00            
ATOM   1691  CG2 ILE   107      40.460  42.740  24.440  1.00  0.00            
ATOM   1692 1HG2 ILE   107      40.490  43.650  23.850  1.00  0.00            
ATOM   1693 2HG2 ILE   107      40.980  41.870  24.020  1.00  0.00            
ATOM   1694 3HG2 ILE   107      39.380  42.610  24.380  1.00  0.00            
ATOM   1695  CG1 ILE   107      42.300  43.620  25.740  1.00  0.00            
ATOM   1696 1HG1 ILE   107      42.570  44.010  26.730  1.00  0.00            
ATOM   1697 2HG1 ILE   107      42.300  44.450  25.060  1.00  0.00            
ATOM   1698  CD  ILE   107      43.420  42.670  25.310  1.00  0.00            
ATOM   1699  HD1 ILE   107      43.380  41.670  25.740  1.00  0.00            
ATOM   1700  HD2 ILE   107      43.370  42.510  24.240  1.00  0.00            
ATOM   1701  HD3 ILE   107      44.400  43.070  25.550  1.00  0.00            
ATOM   1702  C   ILE   107      40.150  43.620  28.210  1.00  0.00            
ATOM   1703  O   ILE   107      40.160  44.600  28.950  1.00  0.00            
ATOM   1704  N   ASP   108      40.280  42.380  28.710  1.00  0.00            
ATOM   1705  H   ASP   108      40.090  41.670  28.010  1.00  0.00            
ATOM   1706  CA  ASP   108      40.780  42.010  30.020  1.00  0.00            
ATOM   1707  HA  ASP   108      41.150  42.930  30.470  1.00  0.00            
ATOM   1708  CB  ASP   108      39.620  41.480  30.870  1.00  0.00            
ATOM   1709  HB1 ASP   108      39.280  40.530  30.470  1.00  0.00            
ATOM   1710  HB2 ASP   108      38.710  42.070  30.750  1.00  0.00            
ATOM   1711  CG  ASP   108      40.000  41.340  32.330  1.00  0.00            
ATOM   1712  OD1 ASP   108      39.100  40.910  33.080  1.00  0.00            
ATOM   1713  OD2 ASP   108      41.130  41.630  32.770  1.00  0.00            
ATOM   1714  C   ASP   108      42.020  41.140  29.940  1.00  0.00            
ATOM   1715  O   ASP   108      41.960  39.910  29.900  1.00  0.00            
ATOM   1716  N   LEU   109      43.210  41.720  30.060  1.00  0.00            
ATOM   1717  H   LEU   109      43.180  42.740  30.180  1.00  0.00            
ATOM   1718  CA  LEU   109      44.490  41.060  30.110  1.00  0.00            
ATOM   1719  HA  LEU   109      44.350  40.310  29.330  1.00  0.00            
ATOM   1720  CB  LEU   109      45.470  42.160  29.700  1.00  0.00            
ATOM   1721  HB1 LEU   109      46.400  41.690  30.020  1.00  0.00            
ATOM   1722  HB2 LEU   109      45.350  43.030  30.330  1.00  0.00            
ATOM   1723  CG  LEU   109      45.490  42.490  28.210  1.00  0.00            
ATOM   1724  HG  LEU   109      44.540  42.890  27.860  1.00  0.00            
ATOM   1725  CD1 LEU   109      46.510  43.570  27.860  1.00  0.00            
ATOM   1726 1HD1 LEU   109      47.470  43.160  28.150  1.00  0.00            
ATOM   1727 2HD1 LEU   109      46.540  43.760  26.790  1.00  0.00            
ATOM   1728 3HD1 LEU   109      46.300  44.510  28.390  1.00  0.00            
ATOM   1729  CD2 LEU   109      45.860  41.300  27.340  1.00  0.00            
ATOM   1730 1HD2 LEU   109      46.480  41.600  26.490  1.00  0.00            
ATOM   1731 2HD2 LEU   109      46.470  40.590  27.920  1.00  0.00            
ATOM   1732 3HD2 LEU   109      44.980  40.830  26.910  1.00  0.00            
ATOM   1733  C   LEU   109      44.760  40.330  31.410  1.00  0.00            
ATOM   1734  O   LEU   109      44.690  40.870  32.510  1.00  0.00            
ATOM   1735  N   ASP   110      45.180  39.070  31.220  1.00  0.00            
ATOM   1736  H   ASP   110      45.080  38.630  30.310  1.00  0.00            
ATOM   1737  CA  ASP   110      45.580  38.230  32.330  1.00  0.00            
ATOM   1738  HA  ASP   110      44.750  38.370  33.010  1.00  0.00            
ATOM   1739  CB  ASP   110      45.470  36.760  31.890  1.00  0.00            
ATOM   1740  HB1 ASP   110      46.240  36.430  31.190  1.00  0.00            
ATOM   1741  HB2 ASP   110      44.500  36.640  31.390  1.00  0.00            
ATOM   1742  CG  ASP   110      45.540  35.820  33.090  1.00  0.00            
ATOM   1743  OD1 ASP   110      44.620  35.800  33.930  1.00  0.00            
ATOM   1744  OD2 ASP   110      46.520  35.060  33.200  1.00  0.00            
ATOM   1745  C   ASP   110      46.930  38.530  32.980  1.00  0.00            
ATOM   1746  O   ASP   110      47.180  38.130  34.110  1.00  0.00            
ATOM   1747  N   LEU   111      47.770  39.410  32.440  1.00  0.00            
ATOM   1748  H   LEU   111      47.500  39.810  31.550  1.00  0.00            
ATOM   1749  CA  LEU   111      48.960  39.950  33.050  1.00  0.00            
ATOM   1750  HA  LEU   111      49.460  39.180  33.660  1.00  0.00            
ATOM   1751  CB  LEU   111      49.960  40.150  31.920  1.00  0.00            
ATOM   1752  HB1 LEU   111      50.150  39.160  31.510  1.00  0.00            
ATOM   1753  HB2 LEU   111      50.900  40.460  32.380  1.00  0.00            
ATOM   1754  CG  LEU   111      49.660  41.150  30.810  1.00  0.00            
ATOM   1755  HG  LEU   111      48.870  40.670  30.240  1.00  0.00            
ATOM   1756  CD1 LEU   111      49.190  42.560  31.130  1.00  0.00            
ATOM   1757 1HD1 LEU   111      49.840  42.890  31.950  1.00  0.00            
ATOM   1758 2HD1 LEU   111      49.110  43.210  30.260  1.00  0.00            
ATOM   1759 3HD1 LEU   111      48.180  42.540  31.550  1.00  0.00            
ATOM   1760  CD2 LEU   111      50.890  41.160  29.900  1.00  0.00            
ATOM   1761 1HD2 LEU   111      50.800  41.680  28.950  1.00  0.00            
ATOM   1762 2HD2 LEU   111      51.750  41.650  30.350  1.00  0.00            
ATOM   1763 3HD2 LEU   111      51.200  40.130  29.670  1.00  0.00            
ATOM   1764  C   LEU   111      48.740  41.160  33.970  1.00  0.00            
ATOM   1765  O   LEU   111      49.760  41.570  34.510  1.00  0.00            
ATOM   1766  N   VAL   112      47.470  41.440  34.240  1.00  0.00            
ATOM   1767  H   VAL   112      46.670  41.120  33.720  1.00  0.00            
ATOM   1768  CA  VAL   112      47.120  42.470  35.190  1.00  0.00            
ATOM   1769  HA  VAL   112      47.820  43.290  34.980  1.00  0.00            
ATOM   1770  CB  VAL   112      45.690  42.970  35.060  1.00  0.00            
ATOM   1771  HB  VAL   112      45.070  42.120  34.780  1.00  0.00            
ATOM   1772  CG1 VAL   112      45.070  43.560  36.330  1.00  0.00            
ATOM   1773 1HG1 VAL   112      45.130  42.790  37.100  1.00  0.00            
ATOM   1774 2HG1 VAL   112      45.660  44.370  36.740  1.00  0.00            
ATOM   1775 3HG1 VAL   112      44.040  43.910  36.290  1.00  0.00            
ATOM   1776  CG2 VAL   112      45.660  44.000  33.940  1.00  0.00            
ATOM   1777 1HG2 VAL   112      46.270  43.720  33.080  1.00  0.00            
ATOM   1778 2HG2 VAL   112      44.620  44.240  33.700  1.00  0.00            
ATOM   1779 3HG2 VAL   112      46.090  44.950  34.290  1.00  0.00            
ATOM   1780  C   VAL   112      47.420  41.940  36.590  1.00  0.00            
ATOM   1781  O   VAL   112      46.950  40.860  36.910  1.00  0.00            
ATOM   1782  N   LYS   113      48.150  42.710  37.410  1.00  0.00            
ATOM   1783  H   LYS   113      48.270  43.650  37.040  1.00  0.00            
ATOM   1784  CA  LYS   113      48.670  42.320  38.700  1.00  0.00            
ATOM   1785  HA  LYS   113      48.180  41.390  39.020  1.00  0.00            
ATOM   1786  CB  LYS   113      50.140  41.930  38.640  1.00  0.00            
ATOM   1787  HB1 LYS   113      50.520  41.690  39.630  1.00  0.00            
ATOM   1788  HB2 LYS   113      50.610  42.880  38.360  1.00  0.00            
ATOM   1789  CG  LYS   113      50.500  40.690  37.840  1.00  0.00            
ATOM   1790  HG1 LYS   113      51.590  40.570  37.870  1.00  0.00            
ATOM   1791  HG2 LYS   113      50.250  40.710  36.780  1.00  0.00            
ATOM   1792  CD  LYS   113      49.940  39.430  38.490  1.00  0.00            
ATOM   1793  HD1 LYS   113      48.860  39.340  38.530  1.00  0.00            
ATOM   1794  HD2 LYS   113      50.140  39.440  39.570  1.00  0.00            
ATOM   1795  CE  LYS   113      50.540  38.180  37.860  1.00  0.00            
ATOM   1796  HE1 LYS   113      51.620  38.280  37.910  1.00  0.00            
ATOM   1797  HE2 LYS   113      50.110  38.200  36.860  1.00  0.00            
ATOM   1798  NZ  LYS   113      50.130  36.950  38.570  1.00  0.00            
ATOM   1799  HZ1 LYS   113      49.230  36.700  38.200  1.00  0.00            
ATOM   1800  HZ2 LYS   113      50.720  36.190  38.320  1.00  0.00            
ATOM   1801  HZ3 LYS   113      50.050  37.020  39.580  1.00  0.00            
ATOM   1802  C   LYS   113      48.250  43.270  39.800  1.00  0.00            
ATOM   1803  O   LYS   113      48.030  44.470  39.620  1.00  0.00            
ATOM   1804  N   ASP   114      48.150  42.740  41.030  1.00  0.00            
ATOM   1805  H   ASP   114      48.330  41.750  41.120  1.00  0.00            
ATOM   1806  CA  ASP   114      48.020  43.460  42.280  1.00  0.00            
ATOM   1807  HA  ASP   114      48.470  44.450  42.180  1.00  0.00            
ATOM   1808  CB  ASP   114      46.550  43.540  42.680  1.00  0.00            
ATOM   1809  HB1 ASP   114      45.920  43.800  41.830  1.00  0.00            
ATOM   1810  HB2 ASP   114      46.430  44.380  43.360  1.00  0.00            
ATOM   1811  CG  ASP   114      45.990  42.190  43.150  1.00  0.00            
ATOM   1812  OD1 ASP   114      45.870  41.240  42.350  1.00  0.00            
ATOM   1813  OD2 ASP   114      45.670  41.990  44.340  1.00  0.00            
ATOM   1814  C   ASP   114      48.850  42.810  43.370  1.00  0.00            
ATOM   1815  O   ASP   114      49.130  41.620  43.390  1.00  0.00            
ATOM   1816  N   NHE   115      49.190  43.640  44.370  1.00  0.00            
ATOM   1817  H1  NHE   115      49.010  44.640  44.320  1.00  0.00            
ATOM   1818  H2  NHE   115      49.430  43.270  45.280  1.00  0.00            
TER
ENDMDL
