# Supplementary material for: Structural Determinants of Phosphopeptide Binding to the N-Terminal Src Homology 2 Domain of the SHP2 Phosphatase
Source: J Chem Inf Model. 2020 May 12;60(6):3157–71. doi: 10.1021/acs.jcim.0c00307 (PMC8007070; doi:10.1021/acs.jcim.0c00307)
Supplement: Supplementary file 1 — ci0c00307_si_001.zip [file ci0c00307_si_001.zip › cstructure_Ac-SPGE-pY-VNIEFGS-NH2.pdb]

REMARK    GENERATED BY TRJCONV
TITLE     frame t= 687700.00000
MODEL        1
ATOM      1  N   MET     1      63.550  50.400  13.090  1.00  0.00            
ATOM      2  H1  MET     1      64.170  51.110  13.430  1.00  0.00            
ATOM      3  H2  MET     1      63.940  49.480  13.270  1.00  0.00            
ATOM      4  H3  MET     1      63.330  50.710  12.150  1.00  0.00            
ATOM      5  CA  MET     1      62.280  50.490  13.830  1.00  0.00            
ATOM      6  HA  MET     1      61.790  49.600  13.430  1.00  0.00            
ATOM      7  CB  MET     1      62.610  50.310  15.310  1.00  0.00            
ATOM      8  HB1 MET     1      63.100  51.220  15.650  1.00  0.00            
ATOM      9  HB2 MET     1      63.370  49.570  15.560  1.00  0.00            
ATOM     10  CG  MET     1      61.290  50.170  16.080  1.00  0.00            
ATOM     11  HG1 MET     1      60.660  51.040  16.030  1.00  0.00            
ATOM     12  HG2 MET     1      61.680  50.140  17.100  1.00  0.00            
ATOM     13  SD  MET     1      60.290  48.730  15.610  1.00  0.00            
ATOM     14  CE  MET     1      59.050  48.950  16.900  1.00  0.00            
ATOM     15  HE1 MET     1      58.660  49.970  16.960  1.00  0.00            
ATOM     16  HE2 MET     1      58.290  48.180  16.820  1.00  0.00            
ATOM     17  HE3 MET     1      59.560  48.740  17.850  1.00  0.00            
ATOM     18  C   MET     1      61.440  51.710  13.500  1.00  0.00            
ATOM     19  O   MET     1      61.740  52.770  14.060  1.00  0.00            
ATOM     20  N   ARG     2      60.440  51.660  12.620  1.00  0.00            
ATOM     21  H   ARG     2      60.250  50.770  12.190  1.00  0.00            
ATOM     22  CA  ARG     2      59.700  52.790  12.080  1.00  0.00            
ATOM     23  HA  ARG     2      60.290  53.690  12.170  1.00  0.00            
ATOM     24  CB  ARG     2      59.500  52.520  10.580  1.00  0.00            
ATOM     25  HB1 ARG     2      58.790  53.280  10.240  1.00  0.00            
ATOM     26  HB2 ARG     2      59.220  51.480  10.420  1.00  0.00            
ATOM     27  CG  ARG     2      60.750  52.640   9.740  1.00  0.00            
ATOM     28  HG1 ARG     2      61.510  51.960  10.140  1.00  0.00            
ATOM     29  HG2 ARG     2      61.130  53.650   9.790  1.00  0.00            
ATOM     30  CD  ARG     2      60.520  52.260   8.270  1.00  0.00            
ATOM     31  HD1 ARG     2      59.960  53.050   7.790  1.00  0.00            
ATOM     32  HD2 ARG     2      59.900  51.370   8.220  1.00  0.00            
ATOM     33  NE  ARG     2      61.780  52.020   7.580  1.00  0.00            
ATOM     34  HE  ARG     2      62.560  52.630   7.790  1.00  0.00            
ATOM     35  CZ  ARG     2      62.090  51.240   6.530  1.00  0.00            
ATOM     36  NH1 ARG     2      63.300  51.220   5.950  1.00  0.00            
ATOM     37 1HH1 ARG     2      64.060  51.690   6.400  1.00  0.00            
ATOM     38 2HH1 ARG     2      63.420  50.750   5.050  1.00  0.00            
ATOM     39  NH2 ARG     2      61.140  50.480   5.960  1.00  0.00            
ATOM     40 1HH2 ARG     2      60.150  50.430   6.160  1.00  0.00            
ATOM     41 2HH2 ARG     2      61.530  49.970   5.190  1.00  0.00            
ATOM     42  C   ARG     2      58.450  53.070  12.900  1.00  0.00            
ATOM     43  O   ARG     2      57.940  52.150  13.550  1.00  0.00            
ATOM     44  N   ARG     3      58.020  54.310  12.900  1.00  0.00            
ATOM     45  H   ARG     3      58.420  55.000  12.270  1.00  0.00            
ATOM     46  CA  ARG     3      56.970  54.770  13.800  1.00  0.00            
ATOM     47  HA  ARG     3      57.380  54.650  14.800  1.00  0.00            
ATOM     48  CB  ARG     3      56.750  56.240  13.530  1.00  0.00            
ATOM     49  HB1 ARG     3      57.690  56.790  13.620  1.00  0.00            
ATOM     50  HB2 ARG     3      56.160  56.720  14.320  1.00  0.00            
ATOM     51  CG  ARG     3      56.060  56.550  12.200  1.00  0.00            
ATOM     52  HG1 ARG     3      54.980  56.430  12.350  1.00  0.00            
ATOM     53  HG2 ARG     3      56.310  55.770  11.470  1.00  0.00            
ATOM     54  CD  ARG     3      56.360  57.950  11.700  1.00  0.00            
ATOM     55  HD1 ARG     3      56.670  57.860  10.670  1.00  0.00            
ATOM     56  HD2 ARG     3      57.170  58.380  12.310  1.00  0.00            
ATOM     57  NE  ARG     3      55.340  58.970  11.920  1.00  0.00            
ATOM     58  HE  ARG     3      54.800  58.810  12.760  1.00  0.00            
ATOM     59  CZ  ARG     3      54.890  60.000  11.170  1.00  0.00            
ATOM     60  NH1 ARG     3      55.490  60.370  10.040  1.00  0.00            
ATOM     61 1HH1 ARG     3      56.370  59.860   9.950  1.00  0.00            
ATOM     62 2HH1 ARG     3      55.140  61.150   9.510  1.00  0.00            
ATOM     63  NH2 ARG     3      53.770  60.600  11.580  1.00  0.00            
ATOM     64 1HH2 ARG     3      53.290  60.200  12.390  1.00  0.00            
ATOM     65 2HH2 ARG     3      53.310  61.330  11.070  1.00  0.00            
ATOM     66  C   ARG     3      55.590  54.090  13.790  1.00  0.00            
ATOM     67  O   ARG     3      55.050  53.730  12.760  1.00  0.00            
ATOM     68  N   TRP     4      55.000  54.050  14.990  1.00  0.00            
ATOM     69  H   TRP     4      55.660  54.390  15.680  1.00  0.00            
ATOM     70  CA  TRP     4      53.770  53.360  15.320  1.00  0.00            
ATOM     71  HA  TRP     4      53.150  53.240  14.440  1.00  0.00            
ATOM     72  CB  TRP     4      54.080  51.930  15.750  1.00  0.00            
ATOM     73  HB1 TRP     4      54.440  51.460  14.840  1.00  0.00            
ATOM     74  HB2 TRP     4      53.230  51.320  16.040  1.00  0.00            
ATOM     75  CG  TRP     4      55.150  51.890  16.810  1.00  0.00            
ATOM     76  CD1 TRP     4      56.450  51.610  16.600  1.00  0.00            
ATOM     77  HD1 TRP     4      56.950  51.470  15.650  1.00  0.00            
ATOM     78  NE1 TRP     4      57.200  51.800  17.740  1.00  0.00            
ATOM     79  HE1 TRP     4      58.200  51.800  17.860  1.00  0.00            
ATOM     80  CE2 TRP     4      56.370  52.280  18.740  1.00  0.00            
ATOM     81  CZ2 TRP     4      56.630  52.670  20.050  1.00  0.00            
ATOM     82  HZ2 TRP     4      57.640  52.670  20.460  1.00  0.00            
ATOM     83  CH2 TRP     4      55.550  52.970  20.900  1.00  0.00            
ATOM     84  HH2 TRP     4      55.770  53.130  21.940  1.00  0.00            
ATOM     85  CZ3 TRP     4      54.260  52.950  20.360  1.00  0.00            
ATOM     86  HZ3 TRP     4      53.440  53.010  21.060  1.00  0.00            
ATOM     87  CE3 TRP     4      53.970  52.400  19.110  1.00  0.00            
ATOM     88  HE3 TRP     4      52.990  52.190  18.710  1.00  0.00            
ATOM     89  CD2 TRP     4      55.050  52.110  18.250  1.00  0.00            
ATOM     90  C   TRP     4      52.920  54.050  16.380  1.00  0.00            
ATOM     91  O   TRP     4      51.870  53.510  16.740  1.00  0.00            
ATOM     92  N   PHE     5      53.290  55.220  16.890  1.00  0.00            
ATOM     93  H   PHE     5      54.130  55.640  16.500  1.00  0.00            
ATOM     94  CA  PHE     5      52.440  56.080  17.680  1.00  0.00            
ATOM     95  HA  PHE     5      51.610  55.490  18.090  1.00  0.00            
ATOM     96  CB  PHE     5      53.290  56.540  18.840  1.00  0.00            
ATOM     97  HB1 PHE     5      54.180  57.010  18.440  1.00  0.00            
ATOM     98  HB2 PHE     5      53.610  55.650  19.390  1.00  0.00            
ATOM     99  CG  PHE     5      52.710  57.500  19.860  1.00  0.00            
ATOM    100  CD1 PHE     5      52.030  56.980  20.970  1.00  0.00            
ATOM    101  HD1 PHE     5      51.740  55.950  21.060  1.00  0.00            
ATOM    102  CE1 PHE     5      51.660  57.860  22.000  1.00  0.00            
ATOM    103  HE1 PHE     5      51.250  57.400  22.880  1.00  0.00            
ATOM    104  CZ  PHE     5      52.040  59.220  22.050  1.00  0.00            
ATOM    105  HZ  PHE     5      51.750  59.840  22.880  1.00  0.00            
ATOM    106  CE2 PHE     5      52.820  59.680  20.990  1.00  0.00            
ATOM    107  HE2 PHE     5      53.320  60.630  21.090  1.00  0.00            
ATOM    108  CD2 PHE     5      53.170  58.830  19.940  1.00  0.00            
ATOM    109  HD2 PHE     5      53.790  59.240  19.150  1.00  0.00            
ATOM    110  C   PHE     5      51.900  57.230  16.830  1.00  0.00            
ATOM    111  O   PHE     5      52.680  57.770  16.050  1.00  0.00            
ATOM    112  N   HIS     6      50.620  57.530  17.040  1.00  0.00            
ATOM    113  H   HIS     6      50.230  56.930  17.750  1.00  0.00            
ATOM    114  CA  HIS     6      49.900  58.630  16.410  1.00  0.00            
ATOM    115  HA  HIS     6      50.530  59.220  15.750  1.00  0.00            
ATOM    116  CB  HIS     6      48.760  58.030  15.590  1.00  0.00            
ATOM    117  HB1 HIS     6      48.140  58.740  15.040  1.00  0.00            
ATOM    118  HB2 HIS     6      48.110  57.450  16.230  1.00  0.00            
ATOM    119  CG  HIS     6      49.210  57.070  14.540  1.00  0.00            
ATOM    120  ND1 HIS     6      49.230  57.350  13.160  1.00  0.00            
ATOM    121  CE1 HIS     6      49.610  56.230  12.550  1.00  0.00            
ATOM    122  HE1 HIS     6      49.650  56.050  11.480  1.00  0.00            
ATOM    123  NE2 HIS     6      49.890  55.270  13.450  1.00  0.00            
ATOM    124  HE2 HIS     6      50.210  54.340  13.220  1.00  0.00            
ATOM    125  CD2 HIS     6      49.700  55.800  14.720  1.00  0.00            
ATOM    126  HD2 HIS     6      49.770  55.300  15.670  1.00  0.00            
ATOM    127  C   HIS     6      49.360  59.600  17.450  1.00  0.00            
ATOM    128  O   HIS     6      48.240  59.420  17.930  1.00  0.00            
ATOM    129  N   PRO     7      50.040  60.710  17.690  1.00  0.00            
ATOM    130  CD  PRO     7      51.300  61.140  17.110  1.00  0.00            
ATOM    131  HD1 PRO     7      51.230  61.570  16.120  1.00  0.00            
ATOM    132  HD2 PRO     7      52.000  60.300  17.080  1.00  0.00            
ATOM    133  CG  PRO     7      51.940  62.060  18.160  1.00  0.00            
ATOM    134  HG1 PRO     7      52.550  62.810  17.650  1.00  0.00            
ATOM    135  HG2 PRO     7      52.640  61.570  18.840  1.00  0.00            
ATOM    136  CB  PRO     7      50.770  62.680  18.900  1.00  0.00            
ATOM    137  HB1 PRO     7      50.420  63.530  18.320  1.00  0.00            
ATOM    138  HB2 PRO     7      50.950  62.790  19.970  1.00  0.00            
ATOM    139  CA  PRO     7      49.740  61.550  18.830  1.00  0.00            
ATOM    140  HA  PRO     7      50.020  60.830  19.600  1.00  0.00            
ATOM    141  C   PRO     7      48.360  62.180  18.970  1.00  0.00            
ATOM    142  O   PRO     7      47.940  62.530  20.070  1.00  0.00            
ATOM    143  N   ASN     8      47.760  62.450  17.810  1.00  0.00            
ATOM    144  H   ASN     8      48.280  62.290  16.960  1.00  0.00            
ATOM    145  CA  ASN     8      46.520  63.180  17.600  1.00  0.00            
ATOM    146  HA  ASN     8      46.160  63.520  18.570  1.00  0.00            
ATOM    147  CB  ASN     8      46.890  64.460  16.850  1.00  0.00            
ATOM    148  HB1 ASN     8      46.080  64.890  16.260  1.00  0.00            
ATOM    149  HB2 ASN     8      47.750  64.260  16.230  1.00  0.00            
ATOM    150  CG  ASN     8      47.310  65.630  17.730  1.00  0.00            
ATOM    151  OD1 ASN     8      48.500  65.860  17.930  1.00  0.00            
ATOM    152  ND2 ASN     8      46.400  66.390  18.360  1.00  0.00            
ATOM    153 1HD2 ASN     8      45.420  66.170  18.290  1.00  0.00            
ATOM    154 2HD2 ASN     8      46.630  67.330  18.630  1.00  0.00            
ATOM    155  C   ASN     8      45.370  62.410  17.000  1.00  0.00            
ATOM    156  O   ASN     8      44.240  62.900  16.970  1.00  0.00            
ATOM    157  N   ILE     9      45.520  61.130  16.650  1.00  0.00            
ATOM    158  H   ILE     9      46.480  60.830  16.700  1.00  0.00            
ATOM    159  CA  ILE     9      44.430  60.250  16.250  1.00  0.00            
ATOM    160  HA  ILE     9      43.970  60.690  15.370  1.00  0.00            
ATOM    161  CB  ILE     9      45.150  59.000  15.740  1.00  0.00            
ATOM    162  HB  ILE     9      46.020  59.340  15.170  1.00  0.00            
ATOM    163  CG2 ILE     9      45.490  57.960  16.810  1.00  0.00            
ATOM    164 1HG2 ILE     9      46.080  58.450  17.590  1.00  0.00            
ATOM    165 2HG2 ILE     9      44.590  57.530  17.220  1.00  0.00            
ATOM    166 3HG2 ILE     9      46.030  57.140  16.340  1.00  0.00            
ATOM    167  CG1 ILE     9      44.210  58.270  14.820  1.00  0.00            
ATOM    168 1HG1 ILE     9      43.560  58.950  14.250  1.00  0.00            
ATOM    169 2HG1 ILE     9      43.570  57.630  15.420  1.00  0.00            
ATOM    170  CD  ILE     9      44.750  57.340  13.740  1.00  0.00            
ATOM    171  HD1 ILE     9      45.490  56.660  14.160  1.00  0.00            
ATOM    172  HD2 ILE     9      43.900  56.920  13.190  1.00  0.00            
ATOM    173  HD3 ILE     9      45.190  57.910  12.920  1.00  0.00            
ATOM    174  C   ILE     9      43.440  59.950  17.360  1.00  0.00            
ATOM    175  O   ILE     9      43.800  59.950  18.530  1.00  0.00            
ATOM    176  N   THR    10      42.210  59.630  16.950  1.00  0.00            
ATOM    177  H   THR    10      41.960  59.570  15.970  1.00  0.00            
ATOM    178  CA  THR    10      41.160  59.300  17.900  1.00  0.00            
ATOM    179  HA  THR    10      41.420  59.510  18.930  1.00  0.00            
ATOM    180  CB  THR    10      39.970  60.200  17.580  1.00  0.00            
ATOM    181  HB  THR    10      39.190  60.020  18.320  1.00  0.00            
ATOM    182  CG2 THR    10      40.360  61.690  17.610  1.00  0.00            
ATOM    183 1HG2 THR    10      40.360  61.960  18.660  1.00  0.00            
ATOM    184 2HG2 THR    10      41.350  61.900  17.230  1.00  0.00            
ATOM    185 3HG2 THR    10      39.530  62.180  17.090  1.00  0.00            
ATOM    186  OG1 THR    10      39.370  59.840  16.370  1.00  0.00            
ATOM    187  HG1 THR    10      39.950  60.350  15.810  1.00  0.00            
ATOM    188  C   THR    10      40.810  57.820  17.770  1.00  0.00            
ATOM    189  O   THR    10      41.150  57.220  16.770  1.00  0.00            
ATOM    190  N   GLY    11      40.170  57.220  18.780  1.00  0.00            
ATOM    191  H   GLY    11      40.140  57.780  19.620  1.00  0.00            
ATOM    192  CA  GLY    11      39.640  55.860  18.830  1.00  0.00            
ATOM    193  HA1 GLY    11      38.890  55.860  19.630  1.00  0.00            
ATOM    194  HA2 GLY    11      40.490  55.200  18.910  1.00  0.00            
ATOM    195  C   GLY    11      39.050  55.500  17.470  1.00  0.00            
ATOM    196  O   GLY    11      39.520  54.520  16.880  1.00  0.00            
ATOM    197  N   VAL    12      38.120  56.320  16.990  1.00  0.00            
ATOM    198  H   VAL    12      37.790  57.140  17.460  1.00  0.00            
ATOM    199  CA  VAL    12      37.400  55.940  15.790  1.00  0.00            
ATOM    200  HA  VAL    12      37.160  54.880  15.870  1.00  0.00            
ATOM    201  CB  VAL    12      35.990  56.510  15.640  1.00  0.00            
ATOM    202  HB  VAL    12      35.510  56.120  14.740  1.00  0.00            
ATOM    203  CG1 VAL    12      35.160  56.050  16.840  1.00  0.00            
ATOM    204 1HG1 VAL    12      35.230  54.990  17.030  1.00  0.00            
ATOM    205 2HG1 VAL    12      35.660  56.450  17.730  1.00  0.00            
ATOM    206 3HG1 VAL    12      34.180  56.510  16.780  1.00  0.00            
ATOM    207  CG2 VAL    12      35.990  58.030  15.450  1.00  0.00            
ATOM    208 1HG2 VAL    12      35.980  58.360  14.410  1.00  0.00            
ATOM    209 2HG2 VAL    12      35.030  58.370  15.840  1.00  0.00            
ATOM    210 3HG2 VAL    12      36.730  58.520  16.070  1.00  0.00            
ATOM    211  C   VAL    12      38.170  56.030  14.480  1.00  0.00            
ATOM    212  O   VAL    12      37.790  55.430  13.490  1.00  0.00            
ATOM    213  N   GLU    13      39.300  56.750  14.460  1.00  0.00            
ATOM    214  H   GLU    13      39.510  57.290  15.310  1.00  0.00            
ATOM    215  CA  GLU    13      40.230  56.890  13.350  1.00  0.00            
ATOM    216  HA  GLU    13      39.580  56.780  12.490  1.00  0.00            
ATOM    217  CB  GLU    13      40.890  58.270  13.390  1.00  0.00            
ATOM    218  HB1 GLU    13      41.720  58.320  12.700  1.00  0.00            
ATOM    219  HB2 GLU    13      41.280  58.420  14.400  1.00  0.00            
ATOM    220  CG  GLU    13      39.980  59.440  13.040  1.00  0.00            
ATOM    221  HG1 GLU    13      39.090  59.400  13.680  1.00  0.00            
ATOM    222  HG2 GLU    13      39.570  59.360  12.040  1.00  0.00            
ATOM    223  CD  GLU    13      40.680  60.760  13.390  1.00  0.00            
ATOM    224  OE1 GLU    13      41.050  60.870  14.560  1.00  0.00            
ATOM    225  OE2 GLU    13      41.010  61.520  12.460  1.00  0.00            
ATOM    226  C   GLU    13      41.250  55.760  13.380  1.00  0.00            
ATOM    227  O   GLU    13      41.370  55.090  12.350  1.00  0.00            
ATOM    228  N   ALA    14      41.830  55.510  14.550  1.00  0.00            
ATOM    229  H   ALA    14      41.620  56.100  15.340  1.00  0.00            
ATOM    230  CA  ALA    14      42.730  54.410  14.830  1.00  0.00            
ATOM    231  HA  ALA    14      43.620  54.390  14.200  1.00  0.00            
ATOM    232  CB  ALA    14      43.130  54.510  16.300  1.00  0.00            
ATOM    233  HB1 ALA    14      42.260  54.500  16.970  1.00  0.00            
ATOM    234  HB2 ALA    14      43.750  53.690  16.640  1.00  0.00            
ATOM    235  HB3 ALA    14      43.650  55.480  16.360  1.00  0.00            
ATOM    236  C   ALA    14      42.150  53.050  14.520  1.00  0.00            
ATOM    237  O   ALA    14      42.800  52.210  13.880  1.00  0.00            
ATOM    238  N   GLU    15      40.850  52.840  14.760  1.00  0.00            
ATOM    239  H   GLU    15      40.310  53.540  15.240  1.00  0.00            
ATOM    240  CA  GLU    15      40.180  51.590  14.490  1.00  0.00            
ATOM    241  HA  GLU    15      40.830  50.800  14.860  1.00  0.00            
ATOM    242  CB  GLU    15      38.790  51.490  15.140  1.00  0.00            
ATOM    243  HB1 GLU    15      38.230  52.290  14.670  1.00  0.00            
ATOM    244  HB2 GLU    15      38.910  51.750  16.190  1.00  0.00            
ATOM    245  CG  GLU    15      38.180  50.110  14.990  1.00  0.00            
ATOM    246  HG1 GLU    15      38.620  49.480  15.770  1.00  0.00            
ATOM    247  HG2 GLU    15      38.490  49.560  14.090  1.00  0.00            
ATOM    248  CD  GLU    15      36.660  50.180  15.120  1.00  0.00            
ATOM    249  OE1 GLU    15      36.200  50.620  16.180  1.00  0.00            
ATOM    250  OE2 GLU    15      35.950  49.830  14.140  1.00  0.00            
ATOM    251  C   GLU    15      40.090  51.480  12.970  1.00  0.00            
ATOM    252  O   GLU    15      40.540  50.470  12.410  1.00  0.00            
ATOM    253  N   ASN    16      39.720  52.510  12.210  1.00  0.00            
ATOM    254  H   ASN    16      39.340  53.340  12.620  1.00  0.00            
ATOM    255  CA  ASN    16      39.740  52.550  10.760  1.00  0.00            
ATOM    256  HA  ASN    16      39.030  51.800  10.410  1.00  0.00            
ATOM    257  CB  ASN    16      39.230  53.950  10.360  1.00  0.00            
ATOM    258  HB1 ASN    16      39.900  54.700  10.750  1.00  0.00            
ATOM    259  HB2 ASN    16      38.240  54.010  10.820  1.00  0.00            
ATOM    260  CG  ASN    16      39.120  54.250   8.870  1.00  0.00            
ATOM    261  OD1 ASN    16      39.920  54.940   8.230  1.00  0.00            
ATOM    262  ND2 ASN    16      38.190  53.550   8.240  1.00  0.00            
ATOM    263 1HD2 ASN    16      37.570  52.940   8.760  1.00  0.00            
ATOM    264 2HD2 ASN    16      38.090  53.660   7.230  1.00  0.00            
ATOM    265  C   ASN    16      41.120  52.300  10.190  1.00  0.00            
ATOM    266  O   ASN    16      41.260  51.590   9.190  1.00  0.00            
ATOM    267  N   LEU    17      42.170  52.870  10.770  1.00  0.00            
ATOM    268  H   LEU    17      42.010  53.470  11.570  1.00  0.00            
ATOM    269  CA  LEU    17      43.520  52.730  10.240  1.00  0.00            
ATOM    270  HA  LEU    17      43.550  52.970   9.190  1.00  0.00            
ATOM    271  CB  LEU    17      44.350  53.750  11.040  1.00  0.00            
ATOM    272  HB1 LEU    17      44.560  53.220  11.960  1.00  0.00            
ATOM    273  HB2 LEU    17      43.680  54.580  11.210  1.00  0.00            
ATOM    274  CG  LEU    17      45.600  54.270  10.350  1.00  0.00            
ATOM    275  HG  LEU    17      45.350  54.750   9.400  1.00  0.00            
ATOM    276  CD1 LEU    17      46.340  55.330  11.170  1.00  0.00            
ATOM    277 1HD1 LEU    17      47.030  55.890  10.540  1.00  0.00            
ATOM    278 2HD1 LEU    17      45.600  56.000  11.640  1.00  0.00            
ATOM    279 3HD1 LEU    17      46.930  54.890  11.960  1.00  0.00            
ATOM    280  CD2 LEU    17      46.680  53.210  10.170  1.00  0.00            
ATOM    281 1HD2 LEU    17      47.190  52.950  11.100  1.00  0.00            
ATOM    282 2HD2 LEU    17      46.350  52.370   9.570  1.00  0.00            
ATOM    283 3HD2 LEU    17      47.480  53.590   9.530  1.00  0.00            
ATOM    284  C   LEU    17      43.920  51.280  10.420  1.00  0.00            
ATOM    285  O   LEU    17      44.420  50.630   9.510  1.00  0.00            
ATOM    286  N   LEU    18      43.620  50.620  11.550  1.00  0.00            
ATOM    287  H   LEU    18      43.200  51.180  12.280  1.00  0.00            
ATOM    288  CA  LEU    18      43.820  49.200  11.690  1.00  0.00            
ATOM    289  HA  LEU    18      44.830  48.920  11.390  1.00  0.00            
ATOM    290  CB  LEU    18      43.690  48.920  13.190  1.00  0.00            
ATOM    291  HB1 LEU    18      43.580  47.840  13.230  1.00  0.00            
ATOM    292  HB2 LEU    18      42.820  49.480  13.580  1.00  0.00            
ATOM    293  CG  LEU    18      44.900  49.310  14.020  1.00  0.00            
ATOM    294  HG  LEU    18      44.990  50.400  14.000  1.00  0.00            
ATOM    295  CD1 LEU    18      44.460  49.020  15.450  1.00  0.00            
ATOM    296 1HD1 LEU    18      44.350  47.930  15.510  1.00  0.00            
ATOM    297 2HD1 LEU    18      45.290  49.350  16.060  1.00  0.00            
ATOM    298 3HD1 LEU    18      43.560  49.610  15.630  1.00  0.00            
ATOM    299  CD2 LEU    18      46.080  48.400  13.670  1.00  0.00            
ATOM    300 1HD2 LEU    18      46.810  48.850  13.010  1.00  0.00            
ATOM    301 2HD2 LEU    18      46.670  48.200  14.560  1.00  0.00            
ATOM    302 3HD2 LEU    18      45.660  47.500  13.210  1.00  0.00            
ATOM    303  C   LEU    18      42.870  48.370  10.850  1.00  0.00            
ATOM    304  O   LEU    18      43.310  47.310  10.410  1.00  0.00            
ATOM    305  N   LEU    19      41.660  48.770  10.440  1.00  0.00            
ATOM    306  H   LEU    19      41.240  49.630  10.770  1.00  0.00            
ATOM    307  CA  LEU    19      40.810  47.980   9.580  1.00  0.00            
ATOM    308  HA  LEU    19      41.050  46.940   9.820  1.00  0.00            
ATOM    309  CB  LEU    19      39.340  48.170   9.940  1.00  0.00            
ATOM    310  HB1 LEU    19      38.670  47.700   9.220  1.00  0.00            
ATOM    311  HB2 LEU    19      39.200  49.240  10.020  1.00  0.00            
ATOM    312  CG  LEU    19      39.020  47.630  11.340  1.00  0.00            
ATOM    313  HG  LEU    19      39.660  48.000  12.150  1.00  0.00            
ATOM    314  CD1 LEU    19      37.610  47.930  11.800  1.00  0.00            
ATOM    315 1HD1 LEU    19      37.480  49.000  11.660  1.00  0.00            
ATOM    316 2HD1 LEU    19      36.870  47.370  11.230  1.00  0.00            
ATOM    317 3HD1 LEU    19      37.480  47.520  12.810  1.00  0.00            
ATOM    318  CD2 LEU    19      39.130  46.120  11.500  1.00  0.00            
ATOM    319 1HD2 LEU    19      38.820  45.850  12.510  1.00  0.00            
ATOM    320 2HD2 LEU    19      38.600  45.660  10.670  1.00  0.00            
ATOM    321 3HD2 LEU    19      40.160  45.740  11.520  1.00  0.00            
ATOM    322  C   LEU    19      41.010  48.210   8.090  1.00  0.00            
ATOM    323  O   LEU    19      40.500  47.430   7.290  1.00  0.00            
ATOM    324  N   THR    20      41.700  49.270   7.650  1.00  0.00            
ATOM    325  H   THR    20      42.030  49.890   8.370  1.00  0.00            
ATOM    326  CA  THR    20      41.870  49.640   6.260  1.00  0.00            
ATOM    327  HA  THR    20      41.370  48.890   5.630  1.00  0.00            
ATOM    328  CB  THR    20      41.310  51.020   5.980  1.00  0.00            
ATOM    329  HB  THR    20      41.570  51.200   4.930  1.00  0.00            
ATOM    330  CG2 THR    20      39.830  51.250   6.240  1.00  0.00            
ATOM    331 1HG2 THR    20      39.500  50.960   7.240  1.00  0.00            
ATOM    332 2HG2 THR    20      39.520  52.290   6.170  1.00  0.00            
ATOM    333 3HG2 THR    20      39.240  50.770   5.460  1.00  0.00            
ATOM    334  OG1 THR    20      42.070  52.000   6.660  1.00  0.00            
ATOM    335  HG1 THR    20      41.960  51.930   7.610  1.00  0.00            
ATOM    336  C   THR    20      43.280  49.350   5.740  1.00  0.00            
ATOM    337  O   THR    20      43.480  48.850   4.640  1.00  0.00            
ATOM    338  N   ARG    21      44.300  49.760   6.510  1.00  0.00            
ATOM    339  H   ARG    21      44.070  50.180   7.390  1.00  0.00            
ATOM    340  CA  ARG    21      45.700  49.510   6.240  1.00  0.00            
ATOM    341  HA  ARG    21      45.790  48.960   5.310  1.00  0.00            
ATOM    342  CB  ARG    21      46.440  50.850   6.160  1.00  0.00            
ATOM    343  HB1 ARG    21      47.500  50.570   6.120  1.00  0.00            
ATOM    344  HB2 ARG    21      46.390  51.360   7.120  1.00  0.00            
ATOM    345  CG  ARG    21      46.100  51.680   4.930  1.00  0.00            
ATOM    346  HG1 ARG    21      45.070  51.990   5.090  1.00  0.00            
ATOM    347  HG2 ARG    21      46.220  50.980   4.110  1.00  0.00            
ATOM    348  CD  ARG    21      47.110  52.820   4.830  1.00  0.00            
ATOM    349  HD1 ARG    21      46.980  53.340   3.890  1.00  0.00            
ATOM    350  HD2 ARG    21      48.050  52.270   4.910  1.00  0.00            
ATOM    351  NE  ARG    21      46.990  53.910   5.800  1.00  0.00            
ATOM    352  HE  ARG    21      46.090  54.380   5.800  1.00  0.00            
ATOM    353  CZ  ARG    21      48.030  54.500   6.390  1.00  0.00            
ATOM    354  NH1 ARG    21      49.300  54.060   6.320  1.00  0.00            
ATOM    355 1HH1 ARG    21      49.660  53.400   5.650  1.00  0.00            
ATOM    356 2HH1 ARG    21      49.940  54.570   6.900  1.00  0.00            
ATOM    357  NH2 ARG    21      47.900  55.610   7.130  1.00  0.00            
ATOM    358 1HH2 ARG    21      47.010  56.090   7.250  1.00  0.00            
ATOM    359 2HH2 ARG    21      48.700  56.110   7.500  1.00  0.00            
ATOM    360  C   ARG    21      46.370  48.570   7.240  1.00  0.00            
ATOM    361  O   ARG    21      47.440  48.070   6.920  1.00  0.00            
ATOM    362  N   GLY    22      45.810  48.330   8.420  1.00  0.00            
ATOM    363  H   GLY    22      44.880  48.670   8.610  1.00  0.00            
ATOM    364  CA  GLY    22      46.360  47.230   9.210  1.00  0.00            
ATOM    365  HA1 GLY    22      46.030  47.370  10.230  1.00  0.00            
ATOM    366  HA2 GLY    22      47.440  47.300   9.300  1.00  0.00            
ATOM    367  C   GLY    22      45.950  45.900   8.630  1.00  0.00            
ATOM    368  O   GLY    22      44.960  45.860   7.890  1.00  0.00            
ATOM    369  N   VAL    23      46.790  44.900   8.940  1.00  0.00            
ATOM    370  H   VAL    23      47.530  45.040   9.600  1.00  0.00            
ATOM    371  CA  VAL    23      46.400  43.520   8.740  1.00  0.00            
ATOM    372  HA  VAL    23      45.350  43.380   8.500  1.00  0.00            
ATOM    373  CB  VAL    23      47.180  42.920   7.580  1.00  0.00            
ATOM    374  HB  VAL    23      46.840  41.880   7.590  1.00  0.00            
ATOM    375  CG1 VAL    23      46.620  43.490   6.280  1.00  0.00            
ATOM    376 1HG1 VAL    23      45.540  43.530   6.250  1.00  0.00            
ATOM    377 2HG1 VAL    23      47.060  44.470   6.190  1.00  0.00            
ATOM    378 3HG1 VAL    23      46.990  42.920   5.430  1.00  0.00            
ATOM    379  CG2 VAL    23      48.700  43.080   7.680  1.00  0.00            
ATOM    380 1HG2 VAL    23      49.170  42.530   6.860  1.00  0.00            
ATOM    381 2HG2 VAL    23      49.010  44.130   7.690  1.00  0.00            
ATOM    382 3HG2 VAL    23      49.070  42.640   8.600  1.00  0.00            
ATOM    383  C   VAL    23      46.530  42.810  10.070  1.00  0.00            
ATOM    384  O   VAL    23      46.950  43.400  11.070  1.00  0.00            
ATOM    385  N   ASP    24      46.120  41.550  10.170  1.00  0.00            
ATOM    386  H   ASP    24      45.970  41.080   9.300  1.00  0.00            
ATOM    387  CA  ASP    24      46.170  40.840  11.440  1.00  0.00            
ATOM    388  HA  ASP    24      45.650  41.430  12.190  1.00  0.00            
ATOM    389  CB  ASP    24      45.620  39.430  11.290  1.00  0.00            
ATOM    390  HB1 ASP    24      46.450  38.790  10.950  1.00  0.00            
ATOM    391  HB2 ASP    24      44.870  39.430  10.490  1.00  0.00            
ATOM    392  CG  ASP    24      44.880  38.920  12.500  1.00  0.00            
ATOM    393  OD1 ASP    24      45.400  38.100  13.300  1.00  0.00            
ATOM    394  OD2 ASP    24      43.660  39.190  12.600  1.00  0.00            
ATOM    395  C   ASP    24      47.570  40.770  12.050  1.00  0.00            
ATOM    396  O   ASP    24      48.530  40.300  11.440  1.00  0.00            
ATOM    397  N   GLY    25      47.690  41.180  13.310  1.00  0.00            
ATOM    398  H   GLY    25      46.870  41.370  13.860  1.00  0.00            
ATOM    399  CA  GLY    25      48.940  41.460  14.000  1.00  0.00            
ATOM    400  HA1 GLY    25      49.710  40.760  13.690  1.00  0.00            
ATOM    401  HA2 GLY    25      48.800  41.210  15.050  1.00  0.00            
ATOM    402  C   GLY    25      49.440  42.900  13.900  1.00  0.00            
ATOM    403  O   GLY    25      50.350  43.240  14.650  1.00  0.00            
ATOM    404  N   SER    26      48.880  43.770  13.060  1.00  0.00            
ATOM    405  H   SER    26      48.170  43.470  12.410  1.00  0.00            
ATOM    406  CA  SER    26      49.270  45.160  13.050  1.00  0.00            
ATOM    407  HA  SER    26      50.350  45.050  12.960  1.00  0.00            
ATOM    408  CB  SER    26      48.760  45.960  11.850  1.00  0.00            
ATOM    409  HB1 SER    26      49.310  46.900  11.900  1.00  0.00            
ATOM    410  HB2 SER    26      47.680  46.090  11.850  1.00  0.00            
ATOM    411  OG  SER    26      49.120  45.390  10.610  1.00  0.00            
ATOM    412  HG  SER    26      49.730  45.960  10.140  1.00  0.00            
ATOM    413  C   SER    26      48.940  45.840  14.370  1.00  0.00            
ATOM    414  O   SER    26      47.860  45.650  14.930  1.00  0.00            
ATOM    415  N   PHE    27      49.830  46.770  14.750  1.00  0.00            
ATOM    416  H   PHE    27      50.650  46.900  14.160  1.00  0.00            
ATOM    417  CA  PHE    27      49.710  47.480  16.010  1.00  0.00            
ATOM    418  HA  PHE    27      48.670  47.450  16.340  1.00  0.00            
ATOM    419  CB  PHE    27      50.570  46.850  17.080  1.00  0.00            
ATOM    420  HB1 PHE    27      50.240  45.820  17.160  1.00  0.00            
ATOM    421  HB2 PHE    27      50.290  47.220  18.070  1.00  0.00            
ATOM    422  CG  PHE    27      52.070  46.910  16.940  1.00  0.00            
ATOM    423  CD1 PHE    27      52.850  47.950  17.470  1.00  0.00            
ATOM    424  HD1 PHE    27      52.300  48.660  18.090  1.00  0.00            
ATOM    425  CE1 PHE    27      54.250  47.980  17.330  1.00  0.00            
ATOM    426  HE1 PHE    27      54.870  48.680  17.850  1.00  0.00            
ATOM    427  CZ  PHE    27      54.890  46.970  16.610  1.00  0.00            
ATOM    428  HZ  PHE    27      55.970  47.000  16.500  1.00  0.00            
ATOM    429  CE2 PHE    27      54.130  45.890  16.180  1.00  0.00            
ATOM    430  HE2 PHE    27      54.620  45.000  15.810  1.00  0.00            
ATOM    431  CD2 PHE    27      52.730  45.920  16.190  1.00  0.00            
ATOM    432  HD2 PHE    27      52.150  45.160  15.700  1.00  0.00            
ATOM    433  C   PHE    27      49.970  48.970  15.770  1.00  0.00            
ATOM    434  O   PHE    27      50.790  49.350  14.960  1.00  0.00            
ATOM    435  N   LEU    28      49.200  49.810  16.480  1.00  0.00            
ATOM    436  H   LEU    28      48.450  49.420  17.030  1.00  0.00            
ATOM    437  CA  LEU    28      49.520  51.210  16.710  1.00  0.00            
ATOM    438  HA  LEU    28      50.610  51.280  16.630  1.00  0.00            
ATOM    439  CB  LEU    28      49.040  52.010  15.500  1.00  0.00            
ATOM    440  HB1 LEU    28      49.700  51.800  14.680  1.00  0.00            
ATOM    441  HB2 LEU    28      49.160  53.060  15.790  1.00  0.00            
ATOM    442  CG  LEU    28      47.630  51.820  14.960  1.00  0.00            
ATOM    443  HG  LEU    28      47.450  50.840  14.530  1.00  0.00            
ATOM    444  CD1 LEU    28      46.570  51.890  16.060  1.00  0.00            
ATOM    445 1HD1 LEU    28      46.750  51.100  16.800  1.00  0.00            
ATOM    446 2HD1 LEU    28      46.540  52.830  16.580  1.00  0.00            
ATOM    447 3HD1 LEU    28      45.570  51.770  15.610  1.00  0.00            
ATOM    448  CD2 LEU    28      47.230  52.750  13.820  1.00  0.00            
ATOM    449 1HD2 LEU    28      48.060  53.080  13.210  1.00  0.00            
ATOM    450 2HD2 LEU    28      46.540  52.200  13.180  1.00  0.00            
ATOM    451 3HD2 LEU    28      46.720  53.630  14.230  1.00  0.00            
ATOM    452  C   LEU    28      49.160  51.660  18.120  1.00  0.00            
ATOM    453  O   LEU    28      48.260  51.030  18.660  1.00  0.00            
ATOM    454  N   ALA    29      49.750  52.760  18.590  1.00  0.00            
ATOM    455  H   ALA    29      50.510  53.180  18.080  1.00  0.00            
ATOM    456  CA  ALA    29      49.430  53.370  19.870  1.00  0.00            
ATOM    457  HA  ALA    29      48.650  52.840  20.400  1.00  0.00            
ATOM    458  CB  ALA    29      50.720  53.220  20.670  1.00  0.00            
ATOM    459  HB1 ALA    29      50.960  52.160  20.820  1.00  0.00            
ATOM    460  HB2 ALA    29      51.540  53.640  20.100  1.00  0.00            
ATOM    461  HB3 ALA    29      50.670  53.780  21.620  1.00  0.00            
ATOM    462  C   ALA    29      48.970  54.810  19.690  1.00  0.00            
ATOM    463  O   ALA    29      49.330  55.590  18.800  1.00  0.00            
ATOM    464  N   ARG    30      48.200  55.290  20.680  1.00  0.00            
ATOM    465  H   ARG    30      47.960  54.610  21.390  1.00  0.00            
ATOM    466  CA  ARG    30      47.830  56.660  20.890  1.00  0.00            
ATOM    467  HA  ARG    30      48.570  57.270  20.350  1.00  0.00            
ATOM    468  CB  ARG    30      46.490  56.900  20.220  1.00  0.00            
ATOM    469  HB1 ARG    30      46.680  56.960  19.150  1.00  0.00            
ATOM    470  HB2 ARG    30      46.170  57.900  20.540  1.00  0.00            
ATOM    471  CG  ARG    30      45.420  55.830  20.410  1.00  0.00            
ATOM    472  HG1 ARG    30      45.440  55.530  21.460  1.00  0.00            
ATOM    473  HG2 ARG    30      45.720  55.070  19.700  1.00  0.00            
ATOM    474  CD  ARG    30      44.020  56.260  20.000  1.00  0.00            
ATOM    475  HD1 ARG    30      44.040  56.560  18.960  1.00  0.00            
ATOM    476  HD2 ARG    30      43.740  57.150  20.570  1.00  0.00            
ATOM    477  NE  ARG    30      43.090  55.170  20.310  1.00  0.00            
ATOM    478  HE  ARG    30      43.030  54.500  19.560  1.00  0.00            
ATOM    479  CZ  ARG    30      42.170  55.180  21.290  1.00  0.00            
ATOM    480  NH1 ARG    30      42.180  56.170  22.210  1.00  0.00            
ATOM    481 1HH1 ARG    30      43.070  56.650  22.320  1.00  0.00            
ATOM    482 2HH1 ARG    30      41.450  56.090  22.890  1.00  0.00            
ATOM    483  NH2 ARG    30      41.330  54.140  21.410  1.00  0.00            
ATOM    484 1HH2 ARG    30      41.440  53.330  20.850  1.00  0.00            
ATOM    485 2HH2 ARG    30      40.510  54.230  22.000  1.00  0.00            
ATOM    486  C   ARG    30      47.870  57.160  22.330  1.00  0.00            
ATOM    487  O   ARG    30      47.720  56.300  23.200  1.00  0.00            
ATOM    488  N   PRO    31      47.880  58.470  22.580  1.00  0.00            
ATOM    489  CD  PRO    31      48.390  59.510  21.710  1.00  0.00            
ATOM    490  HD1 PRO    31      47.740  59.640  20.840  1.00  0.00            
ATOM    491  HD2 PRO    31      49.370  59.230  21.310  1.00  0.00            
ATOM    492  CG  PRO    31      48.560  60.750  22.590  1.00  0.00            
ATOM    493  HG1 PRO    31      47.610  61.290  22.600  1.00  0.00            
ATOM    494  HG2 PRO    31      49.380  61.420  22.340  1.00  0.00            
ATOM    495  CB  PRO    31      48.700  60.160  24.000  1.00  0.00            
ATOM    496  HB1 PRO    31      48.380  60.830  24.790  1.00  0.00            
ATOM    497  HB2 PRO    31      49.690  59.740  24.150  1.00  0.00            
ATOM    498  CA  PRO    31      47.750  58.970  23.950  1.00  0.00            
ATOM    499  HA  PRO    31      47.880  58.250  24.750  1.00  0.00            
ATOM    500  C   PRO    31      46.380  59.560  24.210  1.00  0.00            
ATOM    501  O   PRO    31      45.680  59.790  23.230  1.00  0.00            
ATOM    502  N   SER    32      45.980  59.780  25.460  1.00  0.00            
ATOM    503  H   SER    32      46.640  59.510  26.180  1.00  0.00            
ATOM    504  CA  SER    32      44.750  60.410  25.920  1.00  0.00            
ATOM    505  HA  SER    32      43.970  60.140  25.190  1.00  0.00            
ATOM    506  CB  SER    32      44.380  60.040  27.340  1.00  0.00            
ATOM    507  HB1 SER    32      45.310  60.320  27.850  1.00  0.00            
ATOM    508  HB2 SER    32      44.410  58.950  27.490  1.00  0.00            
ATOM    509  OG  SER    32      43.250  60.740  27.800  1.00  0.00            
ATOM    510  HG  SER    32      42.650  60.040  28.090  1.00  0.00            
ATOM    511  C   SER    32      44.810  61.920  25.840  1.00  0.00            
ATOM    512  O   SER    32      45.760  62.600  26.230  1.00  0.00            
ATOM    513  N   LYS    33      43.710  62.570  25.450  1.00  0.00            
ATOM    514  H   LYS    33      42.870  62.030  25.350  1.00  0.00            
ATOM    515  CA  LYS    33      43.590  64.030  25.500  1.00  0.00            
ATOM    516  HA  LYS    33      44.580  64.480  25.570  1.00  0.00            
ATOM    517  CB  LYS    33      42.940  64.550  24.230  1.00  0.00            
ATOM    518  HB1 LYS    33      41.990  64.020  24.160  1.00  0.00            
ATOM    519  HB2 LYS    33      43.520  64.030  23.470  1.00  0.00            
ATOM    520  CG  LYS    33      42.820  66.040  23.870  1.00  0.00            
ATOM    521  HG1 LYS    33      43.750  66.580  24.070  1.00  0.00            
ATOM    522  HG2 LYS    33      42.090  66.350  24.610  1.00  0.00            
ATOM    523  CD  LYS    33      42.410  66.260  22.420  1.00  0.00            
ATOM    524  HD1 LYS    33      41.430  65.790  22.350  1.00  0.00            
ATOM    525  HD2 LYS    33      43.080  65.770  21.720  1.00  0.00            
ATOM    526  CE  LYS    33      42.290  67.700  21.990  1.00  0.00            
ATOM    527  HE1 LYS    33      43.290  68.090  22.220  1.00  0.00            
ATOM    528  HE2 LYS    33      41.580  68.190  22.670  1.00  0.00            
ATOM    529  NZ  LYS    33      42.140  67.830  20.530  1.00  0.00            
ATOM    530  HZ1 LYS    33      42.070  68.820  20.350  1.00  0.00            
ATOM    531  HZ2 LYS    33      42.790  67.290  19.980  1.00  0.00            
ATOM    532  HZ3 LYS    33      41.220  67.440  20.330  1.00  0.00            
ATOM    533  C   LYS    33      43.100  64.460  26.870  1.00  0.00            
ATOM    534  O   LYS    33      43.360  65.610  27.280  1.00  0.00            
ATOM    535  N   SER    34      42.380  63.600  27.580  1.00  0.00            
ATOM    536  H   SER    34      42.320  62.620  27.320  1.00  0.00            
ATOM    537  CA  SER    34      41.650  63.850  28.790  1.00  0.00            
ATOM    538  HA  SER    34      41.470  64.930  28.710  1.00  0.00            
ATOM    539  CB  SER    34      40.240  63.290  28.980  1.00  0.00            
ATOM    540  HB1 SER    34      39.550  63.920  28.420  1.00  0.00            
ATOM    541  HB2 SER    34      39.960  63.380  30.040  1.00  0.00            
ATOM    542  OG  SER    34      40.220  61.950  28.570  1.00  0.00            
ATOM    543  HG  SER    34      39.330  61.690  28.340  1.00  0.00            
ATOM    544  C   SER    34      42.460  63.560  30.050  1.00  0.00            
ATOM    545  O   SER    34      42.280  64.370  30.940  1.00  0.00            
ATOM    546  N   ASN    35      43.450  62.670  30.030  1.00  0.00            
ATOM    547  H   ASN    35      43.610  62.190  29.160  1.00  0.00            
ATOM    548  CA  ASN    35      44.470  62.310  31.000  1.00  0.00            
ATOM    549  HA  ASN    35      44.630  63.140  31.670  1.00  0.00            
ATOM    550  CB  ASN    35      43.870  61.180  31.850  1.00  0.00            
ATOM    551  HB1 ASN    35      43.570  60.380  31.190  1.00  0.00            
ATOM    552  HB2 ASN    35      42.930  61.560  32.260  1.00  0.00            
ATOM    553  CG  ASN    35      44.790  60.730  32.980  1.00  0.00            
ATOM    554  OD1 ASN    35      45.850  61.270  33.280  1.00  0.00            
ATOM    555  ND2 ASN    35      44.250  59.750  33.710  1.00  0.00            
ATOM    556 1HD2 ASN    35      43.500  59.180  33.350  1.00  0.00            
ATOM    557 2HD2 ASN    35      44.700  59.430  34.560  1.00  0.00            
ATOM    558  C   ASN    35      45.790  61.860  30.390  1.00  0.00            
ATOM    559  O   ASN    35      45.950  60.740  29.950  1.00  0.00            
ATOM    560  N   PRO    36      46.790  62.770  30.430  1.00  0.00            
ATOM    561  CD  PRO    36      46.680  64.130  30.900  1.00  0.00            
ATOM    562  HD1 PRO    36      46.740  64.130  31.990  1.00  0.00            
ATOM    563  HD2 PRO    36      45.680  64.500  30.660  1.00  0.00            
ATOM    564  CG  PRO    36      47.800  64.820  30.150  1.00  0.00            
ATOM    565  HG1 PRO    36      48.240  65.780  30.470  1.00  0.00            
ATOM    566  HG2 PRO    36      47.330  64.930  29.170  1.00  0.00            
ATOM    567  CB  PRO    36      48.910  63.780  30.110  1.00  0.00            
ATOM    568  HB1 PRO    36      49.420  63.790  31.070  1.00  0.00            
ATOM    569  HB2 PRO    36      49.560  63.970  29.240  1.00  0.00            
ATOM    570  CA  PRO    36      48.120  62.490  29.940  1.00  0.00            
ATOM    571  HA  PRO    36      48.030  62.280  28.880  1.00  0.00            
ATOM    572  C   PRO    36      48.870  61.290  30.500  1.00  0.00            
ATOM    573  O   PRO    36      49.690  60.770  29.740  1.00  0.00            
ATOM    574  N   GLY    37      48.440  60.670  31.610  1.00  0.00            
ATOM    575  H   GLY    37      47.780  61.210  32.160  1.00  0.00            
ATOM    576  CA  GLY    37      48.960  59.410  32.110  1.00  0.00            
ATOM    577  HA1 GLY    37      48.880  59.450  33.190  1.00  0.00            
ATOM    578  HA2 GLY    37      50.020  59.330  31.870  1.00  0.00            
ATOM    579  C   GLY    37      48.260  58.160  31.620  1.00  0.00            
ATOM    580  O   GLY    37      48.630  57.060  32.060  1.00  0.00            
ATOM    581  N   ASP    38      47.150  58.300  30.890  1.00  0.00            
ATOM    582  H   ASP    38      46.840  59.160  30.480  1.00  0.00            
ATOM    583  CA  ASP    38      46.400  57.240  30.210  1.00  0.00            
ATOM    584  HA  ASP    38      46.550  56.290  30.710  1.00  0.00            
ATOM    585  CB  ASP    38      44.910  57.510  30.300  1.00  0.00            
ATOM    586  HB1 ASP    38      44.680  58.490  29.890  1.00  0.00            
ATOM    587  HB2 ASP    38      44.630  57.480  31.350  1.00  0.00            
ATOM    588  CG  ASP    38      44.190  56.380  29.560  1.00  0.00            
ATOM    589  OD1 ASP    38      44.040  55.260  30.120  1.00  0.00            
ATOM    590  OD2 ASP    38      43.770  56.570  28.400  1.00  0.00            
ATOM    591  C   ASP    38      46.810  57.050  28.760  1.00  0.00            
ATOM    592  O   ASP    38      46.690  58.030  28.030  1.00  0.00            
ATOM    593  N   PHE    39      47.060  55.810  28.340  1.00  0.00            
ATOM    594  H   PHE    39      46.950  55.030  28.980  1.00  0.00            
ATOM    595  CA  PHE    39      47.280  55.570  26.930  1.00  0.00            
ATOM    596  HA  PHE    39      46.930  56.390  26.290  1.00  0.00            
ATOM    597  CB  PHE    39      48.770  55.330  26.670  1.00  0.00            
ATOM    598  HB1 PHE    39      49.000  55.070  25.640  1.00  0.00            
ATOM    599  HB2 PHE    39      49.140  54.500  27.260  1.00  0.00            
ATOM    600  CG  PHE    39      49.740  56.420  27.050  1.00  0.00            
ATOM    601  CD1 PHE    39      50.410  57.240  26.120  1.00  0.00            
ATOM    602  HD1 PHE    39      50.110  57.150  25.090  1.00  0.00            
ATOM    603  CE1 PHE    39      51.460  58.070  26.510  1.00  0.00            
ATOM    604  HE1 PHE    39      51.950  58.730  25.810  1.00  0.00            
ATOM    605  CZ  PHE    39      51.740  58.220  27.880  1.00  0.00            
ATOM    606  HZ  PHE    39      52.560  58.860  28.200  1.00  0.00            
ATOM    607  CE2 PHE    39      51.040  57.460  28.830  1.00  0.00            
ATOM    608  HE2 PHE    39      51.270  57.650  29.880  1.00  0.00            
ATOM    609  CD2 PHE    39      50.080  56.550  28.410  1.00  0.00            
ATOM    610  HD2 PHE    39      49.580  55.920  29.130  1.00  0.00            
ATOM    611  C   PHE    39      46.580  54.320  26.420  1.00  0.00            
ATOM    612  O   PHE    39      46.300  53.470  27.240  1.00  0.00            
ATOM    613  N   THR    40      46.440  54.160  25.110  1.00  0.00            
ATOM    614  H   THR    40      46.740  54.960  24.570  1.00  0.00            
ATOM    615  CA  THR    40      45.860  52.980  24.510  1.00  0.00            
ATOM    616  HA  THR    40      45.600  52.230  25.280  1.00  0.00            
ATOM    617  CB  THR    40      44.500  53.300  23.910  1.00  0.00            
ATOM    618  HB  THR    40      44.710  54.130  23.230  1.00  0.00            
ATOM    619  CG2 THR    40      43.840  52.120  23.200  1.00  0.00            
ATOM    620 1HG2 THR    40      43.770  51.190  23.770  1.00  0.00            
ATOM    621 2HG2 THR    40      42.830  52.440  22.930  1.00  0.00            
ATOM    622 3HG2 THR    40      44.480  51.870  22.360  1.00  0.00            
ATOM    623  OG1 THR    40      43.560  53.650  24.910  1.00  0.00            
ATOM    624  HG1 THR    40      42.910  54.110  24.370  1.00  0.00            
ATOM    625  C   THR    40      46.850  52.520  23.440  1.00  0.00            
ATOM    626  O   THR    40      47.420  53.240  22.640  1.00  0.00            
ATOM    627  N   LEU    41      47.050  51.200  23.470  1.00  0.00            
ATOM    628  H   LEU    41      46.480  50.710  24.140  1.00  0.00            
ATOM    629  CA  LEU    41      47.690  50.410  22.440  1.00  0.00            
ATOM    630  HA  LEU    41      48.070  51.150  21.720  1.00  0.00            
ATOM    631  CB  LEU    41      48.930  49.700  22.960  1.00  0.00            
ATOM    632  HB1 LEU    41      48.630  49.230  23.900  1.00  0.00            
ATOM    633  HB2 LEU    41      49.730  50.380  23.270  1.00  0.00            
ATOM    634  CG  LEU    41      49.680  48.580  22.240  1.00  0.00            
ATOM    635  HG  LEU    41      48.970  47.790  22.030  1.00  0.00            
ATOM    636  CD1 LEU    41      50.330  49.090  20.960  1.00  0.00            
ATOM    637 1HD1 LEU    41      50.710  50.080  21.190  1.00  0.00            
ATOM    638 2HD1 LEU    41      51.140  48.430  20.650  1.00  0.00            
ATOM    639 3HD1 LEU    41      49.600  49.160  20.150  1.00  0.00            
ATOM    640  CD2 LEU    41      50.780  48.060  23.170  1.00  0.00            
ATOM    641 1HD2 LEU    41      51.330  48.840  23.670  1.00  0.00            
ATOM    642 2HD2 LEU    41      50.210  47.440  23.860  1.00  0.00            
ATOM    643 3HD2 LEU    41      51.420  47.400  22.590  1.00  0.00            
ATOM    644  C   LEU    41      46.650  49.600  21.680  1.00  0.00            
ATOM    645  O   LEU    41      45.630  49.310  22.280  1.00  0.00            
ATOM    646  N   SER    42      46.840  49.170  20.420  1.00  0.00            
ATOM    647  H   SER    42      47.620  49.500  19.880  1.00  0.00            
ATOM    648  CA  SER    42      45.730  48.630  19.650  1.00  0.00            
ATOM    649  HA  SER    42      45.170  47.910  20.260  1.00  0.00            
ATOM    650  CB  SER    42      44.780  49.670  19.080  1.00  0.00            
ATOM    651  HB1 SER    42      43.940  49.170  18.610  1.00  0.00            
ATOM    652  HB2 SER    42      45.280  50.460  18.510  1.00  0.00            
ATOM    653  OG  SER    42      44.230  50.350  20.190  1.00  0.00            
ATOM    654  HG  SER    42      44.810  50.240  20.950  1.00  0.00            
ATOM    655  C   SER    42      46.180  47.730  18.520  1.00  0.00            
ATOM    656  O   SER    42      47.140  48.090  17.830  1.00  0.00            
ATOM    657  N   VAL    43      45.460  46.640  18.300  1.00  0.00            
ATOM    658  H   VAL    43      44.600  46.500  18.820  1.00  0.00            
ATOM    659  CA  VAL    43      46.000  45.510  17.570  1.00  0.00            
ATOM    660  HA  VAL    43      46.860  45.730  16.940  1.00  0.00            
ATOM    661  CB  VAL    43      46.500  44.450  18.550  1.00  0.00            
ATOM    662  HB  VAL    43      45.680  43.860  18.950  1.00  0.00            
ATOM    663  CG1 VAL    43      47.230  43.410  17.700  1.00  0.00            
ATOM    664 1HG1 VAL    43      47.930  42.880  18.340  1.00  0.00            
ATOM    665 2HG1 VAL    43      46.440  42.890  17.130  1.00  0.00            
ATOM    666 3HG1 VAL    43      47.880  43.920  17.000  1.00  0.00            
ATOM    667  CG2 VAL    43      47.380  44.920  19.710  1.00  0.00            
ATOM    668 1HG2 VAL    43      47.950  44.050  20.030  1.00  0.00            
ATOM    669 2HG2 VAL    43      48.120  45.590  19.290  1.00  0.00            
ATOM    670 3HG2 VAL    43      46.870  45.380  20.560  1.00  0.00            
ATOM    671  C   VAL    43      44.880  44.950  16.690  1.00  0.00            
ATOM    672  O   VAL    43      43.850  44.660  17.300  1.00  0.00            
ATOM    673  N   ARG    44      45.110  44.650  15.400  1.00  0.00            
ATOM    674  H   ARG    44      45.980  44.900  14.980  1.00  0.00            
ATOM    675  CA  ARG    44      44.150  43.920  14.590  1.00  0.00            
ATOM    676  HA  ARG    44      43.140  44.220  14.890  1.00  0.00            
ATOM    677  CB  ARG    44      44.360  44.330  13.140  1.00  0.00            
ATOM    678  HB1 ARG    44      45.400  44.200  12.890  1.00  0.00            
ATOM    679  HB2 ARG    44      44.210  45.410  13.170  1.00  0.00            
ATOM    680  CG  ARG    44      43.450  43.630  12.120  1.00  0.00            
ATOM    681  HG1 ARG    44      42.430  43.570  12.490  1.00  0.00            
ATOM    682  HG2 ARG    44      43.880  42.640  12.100  1.00  0.00            
ATOM    683  CD  ARG    44      43.280  44.310  10.770  1.00  0.00            
ATOM    684  HD1 ARG    44      44.250  44.580  10.350  1.00  0.00            
ATOM    685  HD2 ARG    44      42.680  45.200  10.910  1.00  0.00            
ATOM    686  NE  ARG    44      42.590  43.370   9.890  1.00  0.00            
ATOM    687  HE  ARG    44      42.400  42.430  10.200  1.00  0.00            
ATOM    688  CZ  ARG    44      42.170  43.760   8.670  1.00  0.00            
ATOM    689  NH1 ARG    44      42.430  44.930   8.090  1.00  0.00            
ATOM    690 1HH1 ARG    44      43.050  45.650   8.450  1.00  0.00            
ATOM    691 2HH1 ARG    44      41.980  45.070   7.190  1.00  0.00            
ATOM    692  NH2 ARG    44      41.390  42.910   7.990  1.00  0.00            
ATOM    693 1HH2 ARG    44      41.000  42.070   8.360  1.00  0.00            
ATOM    694 2HH2 ARG    44      41.050  43.210   7.090  1.00  0.00            
ATOM    695  C   ARG    44      44.230  42.420  14.830  1.00  0.00            
ATOM    696  O   ARG    44      45.330  41.890  14.720  1.00  0.00            
ATOM    697  N   ARG    45      43.120  41.730  15.070  1.00  0.00            
ATOM    698  H   ARG    45      42.250  42.240  15.080  1.00  0.00            
ATOM    699  CA  ARG    45      43.220  40.410  15.630  1.00  0.00            
ATOM    700  HA  ARG    45      43.880  39.740  15.080  1.00  0.00            
ATOM    701  CB  ARG    45      43.590  40.560  17.100  1.00  0.00            
ATOM    702  HB1 ARG    45      43.040  41.390  17.530  1.00  0.00            
ATOM    703  HB2 ARG    45      44.660  40.780  17.140  1.00  0.00            
ATOM    704  CG  ARG    45      43.310  39.260  17.860  1.00  0.00            
ATOM    705  HG1 ARG    45      43.740  38.430  17.310  1.00  0.00            
ATOM    706  HG2 ARG    45      42.230  39.200  17.910  1.00  0.00            
ATOM    707  CD  ARG    45      43.960  39.360  19.240  1.00  0.00            
ATOM    708  HD1 ARG    45      43.810  40.340  19.670  1.00  0.00            
ATOM    709  HD2 ARG    45      45.040  39.310  19.140  1.00  0.00            
ATOM    710  NE  ARG    45      43.570  38.420  20.290  1.00  0.00            
ATOM    711  HE  ARG    45      44.170  37.620  20.470  1.00  0.00            
ATOM    712  CZ  ARG    45      42.630  38.610  21.240  1.00  0.00            
ATOM    713  NH1 ARG    45      41.570  39.390  21.040  1.00  0.00            
ATOM    714 1HH1 ARG    45      41.200  39.650  20.140  1.00  0.00            
ATOM    715 2HH1 ARG    45      40.960  39.470  21.830  1.00  0.00            
ATOM    716  NH2 ARG    45      42.500  37.700  22.220  1.00  0.00            
ATOM    717 1HH2 ARG    45      43.280  37.120  22.470  1.00  0.00            
ATOM    718 2HH2 ARG    45      41.680  37.700  22.810  1.00  0.00            
ATOM    719  C   ARG    45      41.800  39.840  15.520  1.00  0.00            
ATOM    720  O   ARG    45      40.820  40.470  15.880  1.00  0.00            
ATOM    721  N   ASN    46      41.660  38.580  15.110  1.00  0.00            
ATOM    722  H   ASN    46      42.500  38.090  14.820  1.00  0.00            
ATOM    723  CA  ASN    46      40.410  37.850  15.140  1.00  0.00            
ATOM    724  HA  ASN    46      40.690  36.900  14.680  1.00  0.00            
ATOM    725  CB  ASN    46      40.180  37.430  16.590  1.00  0.00            
ATOM    726  HB1 ASN    46      39.190  36.990  16.670  1.00  0.00            
ATOM    727  HB2 ASN    46      40.130  38.240  17.310  1.00  0.00            
ATOM    728  CG  ASN    46      41.190  36.350  16.940  1.00  0.00            
ATOM    729  OD1 ASN    46      42.070  35.960  16.170  1.00  0.00            
ATOM    730  ND2 ASN    46      41.270  36.010  18.220  1.00  0.00            
ATOM    731 1HD2 ASN    46      40.540  36.450  18.770  1.00  0.00            
ATOM    732 2HD2 ASN    46      42.100  35.510  18.520  1.00  0.00            
ATOM    733  C   ASN    46      39.250  38.520  14.420  1.00  0.00            
ATOM    734  O   ASN    46      38.160  38.570  14.980  1.00  0.00            
ATOM    735  N   GLY    47      39.530  39.150  13.280  1.00  0.00            
ATOM    736  H   GLY    47      40.450  39.010  12.870  1.00  0.00            
ATOM    737  CA  GLY    47      38.640  39.970  12.470  1.00  0.00            
ATOM    738  HA1 GLY    47      37.830  39.430  12.000  1.00  0.00            
ATOM    739  HA2 GLY    47      39.350  40.370  11.730  1.00  0.00            
ATOM    740  C   GLY    47      38.070  41.170  13.210  1.00  0.00            
ATOM    741  O   GLY    47      37.130  41.750  12.670  1.00  0.00            
ATOM    742  N   ALA    48      38.630  41.610  14.340  1.00  0.00            
ATOM    743  H   ALA    48      39.520  41.250  14.700  1.00  0.00            
ATOM    744  CA  ALA    48      38.350  42.830  15.050  1.00  0.00            
ATOM    745  HA  ALA    48      37.590  43.370  14.480  1.00  0.00            
ATOM    746  CB  ALA    48      37.710  42.340  16.350  1.00  0.00            
ATOM    747  HB1 ALA    48      37.180  43.140  16.880  1.00  0.00            
ATOM    748  HB2 ALA    48      36.860  41.710  16.090  1.00  0.00            
ATOM    749  HB3 ALA    48      38.460  41.810  16.920  1.00  0.00            
ATOM    750  C   ALA    48      39.570  43.690  15.300  1.00  0.00            
ATOM    751  O   ALA    48      40.680  43.360  14.920  1.00  0.00            
ATOM    752  N   VAL    49      39.330  44.810  15.990  1.00  0.00            
ATOM    753  H   VAL    49      38.380  45.020  16.270  1.00  0.00            
ATOM    754  CA  VAL    49      40.400  45.520  16.660  1.00  0.00            
ATOM    755  HA  VAL    49      41.340  45.100  16.280  1.00  0.00            
ATOM    756  CB  VAL    49      40.510  46.980  16.240  1.00  0.00            
ATOM    757  HB  VAL    49      39.540  47.380  16.490  1.00  0.00            
ATOM    758  CG1 VAL    49      41.520  47.800  17.040  1.00  0.00            
ATOM    759 1HG1 VAL    49      41.310  47.890  18.110  1.00  0.00            
ATOM    760 2HG1 VAL    49      42.490  47.310  17.030  1.00  0.00            
ATOM    761 3HG1 VAL    49      41.730  48.750  16.560  1.00  0.00            
ATOM    762  CG2 VAL    49      40.920  47.160  14.770  1.00  0.00            
ATOM    763 1HG2 VAL    49      40.220  46.580  14.190  1.00  0.00            
ATOM    764 2HG2 VAL    49      40.870  48.230  14.560  1.00  0.00            
ATOM    765 3HG2 VAL    49      41.970  46.890  14.680  1.00  0.00            
ATOM    766  C   VAL    49      40.400  45.330  18.160  1.00  0.00            
ATOM    767  O   VAL    49      39.350  45.250  18.810  1.00  0.00            
ATOM    768  N   THR    50      41.600  45.230  18.750  1.00  0.00            
ATOM    769  H   THR    50      42.420  45.240  18.160  1.00  0.00            
ATOM    770  CA  THR    50      41.730  44.900  20.150  1.00  0.00            
ATOM    771  HA  THR    50      40.740  44.780  20.610  1.00  0.00            
ATOM    772  CB  THR    50      42.380  43.530  20.280  1.00  0.00            
ATOM    773  HB  THR    50      43.280  43.510  19.670  1.00  0.00            
ATOM    774  CG2 THR    50      42.730  43.060  21.700  1.00  0.00            
ATOM    775 1HG2 THR    50      42.870  41.980  21.680  1.00  0.00            
ATOM    776 2HG2 THR    50      43.650  43.520  22.050  1.00  0.00            
ATOM    777 3HG2 THR    50      41.810  43.260  22.250  1.00  0.00            
ATOM    778  OG1 THR    50      41.520  42.560  19.730  1.00  0.00            
ATOM    779  HG1 THR    50      40.940  42.310  20.450  1.00  0.00            
ATOM    780  C   THR    50      42.440  46.020  20.900  1.00  0.00            
ATOM    781  O   THR    50      43.570  46.290  20.500  1.00  0.00            
ATOM    782  N   HIS    51      41.930  46.520  22.030  1.00  0.00            
ATOM    783  H   HIS    51      40.980  46.280  22.280  1.00  0.00            
ATOM    784  CA  HIS    51      42.530  47.670  22.670  1.00  0.00            
ATOM    785  HA  HIS    51      43.370  48.090  22.110  1.00  0.00            
ATOM    786  CB  HIS    51      41.520  48.810  22.810  1.00  0.00            
ATOM    787  HB1 HIS    51      42.020  49.650  23.300  1.00  0.00            
ATOM    788  HB2 HIS    51      40.780  48.490  23.550  1.00  0.00            
ATOM    789  CG  HIS    51      40.780  49.380  21.640  1.00  0.00            
ATOM    790  ND1 HIS    51      39.680  50.220  21.680  1.00  0.00            
ATOM    791  HD1 HIS    51      39.270  50.580  22.530  1.00  0.00            
ATOM    792  CE1 HIS    51      39.450  50.660  20.420  1.00  0.00            
ATOM    793  HE1 HIS    51      38.690  51.390  20.200  1.00  0.00            
ATOM    794  NE2 HIS    51      40.310  50.150  19.540  1.00  0.00            
ATOM    795  CD2 HIS    51      41.180  49.400  20.320  1.00  0.00            
ATOM    796  HD2 HIS    51      42.110  49.010  19.940  1.00  0.00            
ATOM    797  C   HIS    51      43.030  47.240  24.030  1.00  0.00            
ATOM    798  O   HIS    51      42.370  46.450  24.700  1.00  0.00            
ATOM    799  N   ILE    52      44.060  47.910  24.570  1.00  0.00            
ATOM    800  H   ILE    52      44.600  48.430  23.900  1.00  0.00            
ATOM    801  CA  ILE    52      44.690  47.600  25.830  1.00  0.00            
ATOM    802  HA  ILE    52      43.830  47.210  26.380  1.00  0.00            
ATOM    803  CB  ILE    52      45.870  46.650  25.730  1.00  0.00            
ATOM    804  HB  ILE    52      46.480  46.600  26.620  1.00  0.00            
ATOM    805  CG2 ILE    52      45.340  45.210  25.750  1.00  0.00            
ATOM    806 1HG2 ILE    52      44.760  45.090  24.840  1.00  0.00            
ATOM    807 2HG2 ILE    52      46.180  44.530  25.770  1.00  0.00            
ATOM    808 3HG2 ILE    52      44.700  45.090  26.630  1.00  0.00            
ATOM    809  CG1 ILE    52      46.740  46.970  24.510  1.00  0.00            
ATOM    810 1HG1 ILE    52      47.740  46.590  24.730  1.00  0.00            
ATOM    811 2HG1 ILE    52      46.890  48.040  24.450  1.00  0.00            
ATOM    812  CD  ILE    52      46.410  46.310  23.170  1.00  0.00            
ATOM    813  HD1 ILE    52      45.350  46.300  22.930  1.00  0.00            
ATOM    814  HD2 ILE    52      47.010  46.790  22.410  1.00  0.00            
ATOM    815  HD3 ILE    52      46.630  45.240  23.210  1.00  0.00            
ATOM    816  C   ILE    52      45.130  48.920  26.440  1.00  0.00            
ATOM    817  O   ILE    52      45.570  49.800  25.710  1.00  0.00            
ATOM    818  N   LYS    53      44.980  49.150  27.750  1.00  0.00            
ATOM    819  H   LYS    53      44.600  48.420  28.310  1.00  0.00            
ATOM    820  CA  LYS    53      45.400  50.340  28.490  1.00  0.00            
ATOM    821  HA  LYS    53      45.430  51.100  27.710  1.00  0.00            
ATOM    822  CB  LYS    53      44.400  50.710  29.570  1.00  0.00            
ATOM    823  HB1 LYS    53      44.900  51.330  30.310  1.00  0.00            
ATOM    824  HB2 LYS    53      44.150  49.780  30.080  1.00  0.00            
ATOM    825  CG  LYS    53      43.110  51.360  29.070  1.00  0.00            
ATOM    826  HG1 LYS    53      42.420  51.470  29.900  1.00  0.00            
ATOM    827  HG2 LYS    53      42.580  50.720  28.360  1.00  0.00            
ATOM    828  CD  LYS    53      43.370  52.670  28.310  1.00  0.00            
ATOM    829  HD1 LYS    53      43.770  52.390  27.340  1.00  0.00            
ATOM    830  HD2 LYS    53      44.060  53.330  28.850  1.00  0.00            
ATOM    831  CE  LYS    53      42.000  53.300  28.090  1.00  0.00            
ATOM    832  HE1 LYS    53      41.440  53.470  29.010  1.00  0.00            
ATOM    833  HE2 LYS    53      41.530  52.490  27.550  1.00  0.00            
ATOM    834  NZ  LYS    53      42.220  54.570  27.350  1.00  0.00            
ATOM    835  HZ1 LYS    53      42.960  55.100  27.770  1.00  0.00            
ATOM    836  HZ2 LYS    53      42.370  54.490  26.350  1.00  0.00            
ATOM    837  HZ3 LYS    53      41.410  55.150  27.420  1.00  0.00            
ATOM    838  C   LYS    53      46.840  50.220  28.960  1.00  0.00            
ATOM    839  O   LYS    53      47.350  49.200  29.420  1.00  0.00            
ATOM    840  N   ILE    54      47.480  51.390  28.930  1.00  0.00            
ATOM    841  H   ILE    54      47.040  52.190  28.490  1.00  0.00            
ATOM    842  CA  ILE    54      48.800  51.550  29.510  1.00  0.00            
ATOM    843  HA  ILE    54      49.000  50.660  30.110  1.00  0.00            
ATOM    844  CB  ILE    54      49.890  51.680  28.460  1.00  0.00            
ATOM    845  HB  ILE    54      49.500  52.240  27.600  1.00  0.00            
ATOM    846  CG2 ILE    54      51.200  52.310  28.910  1.00  0.00            
ATOM    847 1HG2 ILE    54      51.840  52.460  28.050  1.00  0.00            
ATOM    848 2HG2 ILE    54      50.980  53.300  29.350  1.00  0.00            
ATOM    849 3HG2 ILE    54      51.640  51.580  29.600  1.00  0.00            
ATOM    850  CG1 ILE    54      50.160  50.290  27.850  1.00  0.00            
ATOM    851 1HG1 ILE    54      49.180  49.820  27.900  1.00  0.00            
ATOM    852 2HG1 ILE    54      50.960  49.790  28.390  1.00  0.00            
ATOM    853  CD  ILE    54      50.720  50.300  26.430  1.00  0.00            
ATOM    854  HD1 ILE    54      50.310  51.190  25.930  1.00  0.00            
ATOM    855  HD2 ILE    54      51.810  50.300  26.360  1.00  0.00            
ATOM    856  HD3 ILE    54      50.380  49.400  25.950  1.00  0.00            
ATOM    857  C   ILE    54      48.640  52.820  30.360  1.00  0.00            
ATOM    858  O   ILE    54      47.900  53.750  30.040  1.00  0.00            
ATOM    859  N   GLN    55      49.350  52.840  31.480  1.00  0.00            
ATOM    860  H   GLN    55      49.910  52.050  31.750  1.00  0.00            
ATOM    861  CA  GLN    55      49.560  54.010  32.330  1.00  0.00            
ATOM    862  HA  GLN    55      49.100  54.760  31.700  1.00  0.00            
ATOM    863  CB  GLN    55      48.850  53.710  33.650  1.00  0.00            
ATOM    864  HB1 GLN    55      47.780  53.810  33.490  1.00  0.00            
ATOM    865  HB2 GLN    55      49.150  54.440  34.410  1.00  0.00            
ATOM    866  CG  GLN    55      49.250  52.430  34.380  1.00  0.00            
ATOM    867  HG1 GLN    55      50.330  52.490  34.560  1.00  0.00            
ATOM    868  HG2 GLN    55      49.050  51.590  33.730  1.00  0.00            
ATOM    869  CD  GLN    55      48.500  52.140  35.670  1.00  0.00            
ATOM    870  OE1 GLN    55      47.800  52.930  36.280  1.00  0.00            
ATOM    871  NE2 GLN    55      48.600  50.940  36.250  1.00  0.00            
ATOM    872 1HE2 GLN    55      49.430  50.420  35.990  1.00  0.00            
ATOM    873 2HE2 GLN    55      47.960  50.800  37.010  1.00  0.00            
ATOM    874  C   GLN    55      51.020  54.360  32.510  1.00  0.00            
ATOM    875  O   GLN    55      51.900  53.510  32.680  1.00  0.00            
ATOM    876  N   ASN    56      51.250  55.670  32.470  1.00  0.00            
ATOM    877  H   ASN    56      50.470  56.290  32.330  1.00  0.00            
ATOM    878  CA  ASN    56      52.460  56.290  32.990  1.00  0.00            
ATOM    879  HA  ASN    56      53.240  55.520  32.930  1.00  0.00            
ATOM    880  CB  ASN    56      52.920  57.490  32.190  1.00  0.00            
ATOM    881  HB1 ASN    56      52.110  58.140  31.840  1.00  0.00            
ATOM    882  HB2 ASN    56      53.270  57.230  31.200  1.00  0.00            
ATOM    883  CG  ASN    56      54.060  58.290  32.830  1.00  0.00            
ATOM    884  OD1 ASN    56      54.640  57.920  33.840  1.00  0.00            
ATOM    885  ND2 ASN    56      54.470  59.450  32.310  1.00  0.00            
ATOM    886 1HD2 ASN    56      54.030  59.850  31.500  1.00  0.00            
ATOM    887 2HD2 ASN    56      55.200  60.000  32.750  1.00  0.00            
ATOM    888  C   ASN    56      52.130  56.690  34.410  1.00  0.00            
ATOM    889  O   ASN    56      51.320  57.580  34.590  1.00  0.00            
ATOM    890  N   THR    57      52.700  56.060  35.450  1.00  0.00            
ATOM    891  H   THR    57      53.430  55.410  35.240  1.00  0.00            
ATOM    892  CA  THR    57      52.400  56.270  36.850  1.00  0.00            
ATOM    893  HA  THR    57      51.380  56.620  37.020  1.00  0.00            
ATOM    894  CB  THR    57      52.540  54.980  37.670  1.00  0.00            
ATOM    895  HB  THR    57      52.240  55.160  38.700  1.00  0.00            
ATOM    896  CG2 THR    57      51.790  53.770  37.110  1.00  0.00            
ATOM    897 1HG2 THR    57      52.360  53.280  36.330  1.00  0.00            
ATOM    898 2HG2 THR    57      51.850  53.040  37.910  1.00  0.00            
ATOM    899 3HG2 THR    57      50.780  54.020  36.760  1.00  0.00            
ATOM    900  OG1 THR    57      53.920  54.730  37.740  1.00  0.00            
ATOM    901  HG1 THR    57      54.180  53.840  37.970  1.00  0.00            
ATOM    902  C   THR    57      53.170  57.460  37.390  1.00  0.00            
ATOM    903  O   THR    57      53.340  57.590  38.600  1.00  0.00            
ATOM    904  N   GLY    58      53.650  58.360  36.540  1.00  0.00            
ATOM    905  H   GLY    58      53.330  58.250  35.580  1.00  0.00            
ATOM    906  CA  GLY    58      54.480  59.490  36.860  1.00  0.00            
ATOM    907  HA1 GLY    58      54.060  60.060  37.690  1.00  0.00            
ATOM    908  HA2 GLY    58      54.460  60.160  35.990  1.00  0.00            
ATOM    909  C   GLY    58      55.910  59.160  37.260  1.00  0.00            
ATOM    910  O   GLY    58      56.630  60.080  37.670  1.00  0.00            
ATOM    911  N   ASP    59      56.340  57.910  37.100  1.00  0.00            
ATOM    912  H   ASP    59      55.690  57.240  36.700  1.00  0.00            
ATOM    913  CA  ASP    59      57.500  57.260  37.660  1.00  0.00            
ATOM    914  HA  ASP    59      58.340  57.960  37.660  1.00  0.00            
ATOM    915  CB  ASP    59      57.420  56.800  39.120  1.00  0.00            
ATOM    916  HB1 ASP    59      56.710  56.000  39.300  1.00  0.00            
ATOM    917  HB2 ASP    59      57.150  57.670  39.690  1.00  0.00            
ATOM    918  CG  ASP    59      58.750  56.330  39.670  1.00  0.00            
ATOM    919  OD1 ASP    59      58.710  55.190  40.190  1.00  0.00            
ATOM    920  OD2 ASP    59      59.800  57.030  39.570  1.00  0.00            
ATOM    921  C   ASP    59      57.880  56.060  36.800  1.00  0.00            
ATOM    922  O   ASP    59      59.030  56.070  36.350  1.00  0.00            
ATOM    923  N   TYR    60      57.000  55.080  36.550  1.00  0.00            
ATOM    924  H   TYR    60      56.080  55.300  36.900  1.00  0.00            
ATOM    925  CA  TYR    60      57.180  54.040  35.570  1.00  0.00            
ATOM    926  HA  TYR    60      58.070  54.310  35.010  1.00  0.00            
ATOM    927  CB  TYR    60      57.270  52.690  36.300  1.00  0.00            
ATOM    928  HB1 TYR    60      58.200  52.560  36.850  1.00  0.00            
ATOM    929  HB2 TYR    60      57.370  51.930  35.560  1.00  0.00            
ATOM    930  CG  TYR    60      56.100  52.340  37.190  1.00  0.00            
ATOM    931  CD1 TYR    60      54.970  51.670  36.700  1.00  0.00            
ATOM    932  HD1 TYR    60      54.920  51.440  35.640  1.00  0.00            
ATOM    933  CE1 TYR    60      54.010  51.130  37.560  1.00  0.00            
ATOM    934  HE1 TYR    60      53.140  50.640  37.130  1.00  0.00            
ATOM    935  CZ  TYR    60      54.150  51.280  38.960  1.00  0.00            
ATOM    936  OH  TYR    60      53.160  50.780  39.750  1.00  0.00            
ATOM    937  HH  TYR    60      52.490  50.220  39.360  1.00  0.00            
ATOM    938  CE2 TYR    60      55.190  52.090  39.480  1.00  0.00            
ATOM    939  HE2 TYR    60      55.250  52.280  40.550  1.00  0.00            
ATOM    940  CD2 TYR    60      56.120  52.580  38.560  1.00  0.00            
ATOM    941  HD2 TYR    60      56.930  53.130  39.050  1.00  0.00            
ATOM    942  C   TYR    60      56.000  54.030  34.590  1.00  0.00            
ATOM    943  O   TYR    60      54.920  54.570  34.810  1.00  0.00            
ATOM    944  N   TYR    61      56.190  53.320  33.470  1.00  0.00            
ATOM    945  H   TYR    61      57.040  52.790  33.330  1.00  0.00            
ATOM    946  CA  TYR    61      55.160  52.960  32.530  1.00  0.00            
ATOM    947  HA  TYR    61      54.330  53.660  32.560  1.00  0.00            
ATOM    948  CB  TYR    61      55.670  52.960  31.080  1.00  0.00            
ATOM    949  HB1 TYR    61      55.040  52.360  30.430  1.00  0.00            
ATOM    950  HB2 TYR    61      56.690  52.590  30.930  1.00  0.00            
ATOM    951  CG  TYR    61      55.620  54.360  30.500  1.00  0.00            
ATOM    952  CD1 TYR    61      54.780  54.720  29.450  1.00  0.00            
ATOM    953  HD1 TYR    61      54.250  53.890  28.970  1.00  0.00            
ATOM    954  CE1 TYR    61      54.640  56.030  29.020  1.00  0.00            
ATOM    955  HE1 TYR    61      53.810  56.260  28.350  1.00  0.00            
ATOM    956  CZ  TYR    61      55.500  57.030  29.530  1.00  0.00            
ATOM    957  OH  TYR    61      55.450  58.320  29.090  1.00  0.00            
ATOM    958  HH  TYR    61      56.110  58.850  29.530  1.00  0.00            
ATOM    959  CE2 TYR    61      56.500  56.640  30.450  1.00  0.00            
ATOM    960  HE2 TYR    61      57.290  57.360  30.650  1.00  0.00            
ATOM    961  CD2 TYR    61      56.530  55.330  30.940  1.00  0.00            
ATOM    962  HD2 TYR    61      57.240  55.050  31.710  1.00  0.00            
ATOM    963  C   TYR    61      54.710  51.540  32.860  1.00  0.00            
ATOM    964  O   TYR    61      55.470  50.680  33.300  1.00  0.00            
ATOM    965  N   ASP    62      53.450  51.160  32.620  1.00  0.00            
ATOM    966  H   ASP    62      52.780  51.850  32.300  1.00  0.00            
ATOM    967  CA  ASP    62      52.770  49.940  32.980  1.00  0.00            
ATOM    968  HA  ASP    62      53.490  49.160  32.790  1.00  0.00            
ATOM    969  CB  ASP    62      52.560  49.910  34.490  1.00  0.00            
ATOM    970  HB1 ASP    62      52.220  50.900  34.810  1.00  0.00            
ATOM    971  HB2 ASP    62      53.560  49.610  34.810  1.00  0.00            
ATOM    972  CG  ASP    62      51.530  48.900  34.950  1.00  0.00            
ATOM    973  OD1 ASP    62      51.770  47.700  34.680  1.00  0.00            
ATOM    974  OD2 ASP    62      50.460  49.210  35.500  1.00  0.00            
ATOM    975  C   ASP    62      51.590  49.640  32.070  1.00  0.00            
ATOM    976  O   ASP    62      50.760  50.470  31.750  1.00  0.00            
ATOM    977  N   LEU    63      51.360  48.330  31.810  1.00  0.00            
ATOM    978  H   LEU    63      51.920  47.640  32.300  1.00  0.00            
ATOM    979  CA  LEU    63      50.240  47.720  31.150  1.00  0.00            
ATOM    980  HA  LEU    63      49.830  48.430  30.450  1.00  0.00            
ATOM    981  CB  LEU    63      50.750  46.510  30.360  1.00  0.00            
ATOM    982  HB1 LEU    63      51.050  45.760  31.100  1.00  0.00            
ATOM    983  HB2 LEU    63      51.660  46.750  29.810  1.00  0.00            
ATOM    984  CG  LEU    63      49.940  45.880  29.220  1.00  0.00            
ATOM    985  HG  LEU    63      48.980  45.490  29.570  1.00  0.00            
ATOM    986  CD1 LEU    63      49.590  46.920  28.170  1.00  0.00            
ATOM    987 1HD1 LEU    63      48.840  47.500  28.720  1.00  0.00            
ATOM    988 2HD1 LEU    63      50.430  47.520  27.830  1.00  0.00            
ATOM    989 3HD1 LEU    63      49.090  46.460  27.320  1.00  0.00            
ATOM    990  CD2 LEU    63      50.580  44.760  28.400  1.00  0.00            
ATOM    991 1HD2 LEU    63      51.500  45.080  27.910  1.00  0.00            
ATOM    992 2HD2 LEU    63      50.760  43.820  28.940  1.00  0.00            
ATOM    993 3HD2 LEU    63      49.940  44.370  27.610  1.00  0.00            
ATOM    994  C   LEU    63      49.060  47.330  32.040  1.00  0.00            
ATOM    995  O   LEU    63      48.260  46.460  31.700  1.00  0.00            
ATOM    996  N   TYR    64      49.110  47.780  33.280  1.00  0.00            
ATOM    997  H   TYR    64      49.800  48.470  33.540  1.00  0.00            
ATOM    998  CA  TYR    64      48.260  47.320  34.360  1.00  0.00            
ATOM    999  HA  TYR    64      48.510  47.950  35.220  1.00  0.00            
ATOM   1000  CB  TYR    64      46.770  47.530  34.090  1.00  0.00            
ATOM   1001  HB1 TYR    64      46.270  46.980  34.890  1.00  0.00            
ATOM   1002  HB2 TYR    64      46.540  47.080  33.120  1.00  0.00            
ATOM   1003  CG  TYR    64      46.350  48.980  34.040  1.00  0.00            
ATOM   1004  CD1 TYR    64      46.590  49.800  32.940  1.00  0.00            
ATOM   1005  HD1 TYR    64      47.180  49.380  32.130  1.00  0.00            
ATOM   1006  CE1 TYR    64      46.090  51.120  33.000  1.00  0.00            
ATOM   1007  HE1 TYR    64      46.250  51.750  32.140  1.00  0.00            
ATOM   1008  CZ  TYR    64      45.380  51.580  34.120  1.00  0.00            
ATOM   1009  OH  TYR    64      44.750  52.790  34.180  1.00  0.00            
ATOM   1010  HH  TYR    64      45.060  53.240  33.390  1.00  0.00            
ATOM   1011  CE2 TYR    64      45.090  50.680  35.180  1.00  0.00            
ATOM   1012  HE2 TYR    64      44.610  51.100  36.050  1.00  0.00            
ATOM   1013  CD2 TYR    64      45.540  49.370  35.110  1.00  0.00            
ATOM   1014  HD2 TYR    64      45.400  48.630  35.890  1.00  0.00            
ATOM   1015  C   TYR    64      48.620  45.900  34.790  1.00  0.00            
ATOM   1016  O   TYR    64      47.770  45.110  35.200  1.00  0.00            
ATOM   1017  N   GLY    65      49.930  45.630  34.760  1.00  0.00            
ATOM   1018  H   GLY    65      50.520  46.310  34.320  1.00  0.00            
ATOM   1019  CA  GLY    65      50.490  44.430  35.350  1.00  0.00            
ATOM   1020  HA1 GLY    65      49.770  43.600  35.360  1.00  0.00            
ATOM   1021  HA2 GLY    65      50.770  44.490  36.400  1.00  0.00            
ATOM   1022  C   GLY    65      51.740  43.970  34.610  1.00  0.00            
ATOM   1023  O   GLY    65      52.200  44.650  33.690  1.00  0.00            
ATOM   1024  N   GLY    66      52.280  42.790  34.940  1.00  0.00            
ATOM   1025  H   GLY    66      52.000  42.280  35.760  1.00  0.00            
ATOM   1026  CA  GLY    66      53.580  42.500  34.370  1.00  0.00            
ATOM   1027  HA1 GLY    66      53.610  42.710  33.300  1.00  0.00            
ATOM   1028  HA2 GLY    66      53.780  41.420  34.400  1.00  0.00            
ATOM   1029  C   GLY    66      54.820  43.230  34.890  1.00  0.00            
ATOM   1030  O   GLY    66      54.750  43.900  35.910  1.00  0.00            
ATOM   1031  N   GLU    67      55.970  43.010  34.260  1.00  0.00            
ATOM   1032  H   GLU    67      55.950  42.550  33.360  1.00  0.00            
ATOM   1033  CA  GLU    67      57.210  43.760  34.420  1.00  0.00            
ATOM   1034  HA  GLU    67      57.390  43.640  35.490  1.00  0.00            
ATOM   1035  CB  GLU    67      58.260  43.130  33.520  1.00  0.00            
ATOM   1036  HB1 GLU    67      57.970  43.330  32.490  1.00  0.00            
ATOM   1037  HB2 GLU    67      58.170  42.040  33.640  1.00  0.00            
ATOM   1038  CG  GLU    67      59.710  43.600  33.680  1.00  0.00            
ATOM   1039  HG1 GLU    67      59.810  44.620  33.290  1.00  0.00            
ATOM   1040  HG2 GLU    67      60.230  43.020  32.900  1.00  0.00            
ATOM   1041  CD  GLU    67      60.330  43.280  35.030  1.00  0.00            
ATOM   1042  OE1 GLU    67      61.040  44.190  35.550  1.00  0.00            
ATOM   1043  OE2 GLU    67      60.150  42.200  35.610  1.00  0.00            
ATOM   1044  C   GLU    67      56.970  45.250  34.230  1.00  0.00            
ATOM   1045  O   GLU    67      55.960  45.620  33.630  1.00  0.00            
ATOM   1046  N   LYS    68      57.880  46.160  34.590  1.00  0.00            
ATOM   1047  H   LYS    68      58.600  45.820  35.200  1.00  0.00            
ATOM   1048  CA  LYS    68      57.620  47.580  34.450  1.00  0.00            
ATOM   1049  HA  LYS    68      56.690  47.690  33.900  1.00  0.00            
ATOM   1050  CB  LYS    68      57.590  48.300  35.810  1.00  0.00            
ATOM   1051  HB1 LYS    68      57.620  49.390  35.730  1.00  0.00            
ATOM   1052  HB2 LYS    68      58.480  47.930  36.320  1.00  0.00            
ATOM   1053  CG  LYS    68      56.380  47.890  36.650  1.00  0.00            
ATOM   1054  HG1 LYS    68      56.210  46.830  36.470  1.00  0.00            
ATOM   1055  HG2 LYS    68      55.490  48.270  36.160  1.00  0.00            
ATOM   1056  CD  LYS    68      56.340  48.370  38.100  1.00  0.00            
ATOM   1057  HD1 LYS    68      55.510  47.810  38.510  1.00  0.00            
ATOM   1058  HD2 LYS    68      56.210  49.450  38.170  1.00  0.00            
ATOM   1059  CE  LYS    68      57.700  47.980  38.680  1.00  0.00            
ATOM   1060  HE1 LYS    68      58.460  48.490  38.100  1.00  0.00            
ATOM   1061  HE2 LYS    68      57.770  46.890  38.600  1.00  0.00            
ATOM   1062  NZ  LYS    68      57.860  48.350  40.100  1.00  0.00            
ATOM   1063  HZ1 LYS    68      57.040  48.230  40.690  1.00  0.00            
ATOM   1064  HZ2 LYS    68      58.660  47.950  40.570  1.00  0.00            
ATOM   1065  HZ3 LYS    68      57.950  49.350  40.090  1.00  0.00            
ATOM   1066  C   LYS    68      58.650  48.360  33.630  1.00  0.00            
ATOM   1067  O   LYS    68      59.820  48.000  33.630  1.00  0.00            
ATOM   1068  N   PHE    69      58.230  49.470  33.030  1.00  0.00            
ATOM   1069  H   PHE    69      57.280  49.760  33.210  1.00  0.00            
ATOM   1070  CA  PHE    69      58.950  50.120  31.950  1.00  0.00            
ATOM   1071  HA  PHE    69      59.870  49.550  31.770  1.00  0.00            
ATOM   1072  CB  PHE    69      58.170  49.860  30.670  1.00  0.00            
ATOM   1073  HB1 PHE    69      58.780  50.300  29.880  1.00  0.00            
ATOM   1074  HB2 PHE    69      57.180  50.300  30.720  1.00  0.00            
ATOM   1075  CG  PHE    69      57.910  48.380  30.450  1.00  0.00            
ATOM   1076  CD1 PHE    69      58.940  47.600  29.920  1.00  0.00            
ATOM   1077  HD1 PHE    69      59.860  48.120  29.680  1.00  0.00            
ATOM   1078  CE1 PHE    69      58.820  46.200  29.820  1.00  0.00            
ATOM   1079  HE1 PHE    69      59.680  45.610  29.600  1.00  0.00            
ATOM   1080  CZ  PHE    69      57.610  45.610  30.180  1.00  0.00            
ATOM   1081  HZ  PHE    69      57.500  44.530  30.100  1.00  0.00            
ATOM   1082  CE2 PHE    69      56.550  46.380  30.670  1.00  0.00            
ATOM   1083  HE2 PHE    69      55.610  45.940  30.970  1.00  0.00            
ATOM   1084  CD2 PHE    69      56.750  47.740  30.910  1.00  0.00            
ATOM   1085  HD2 PHE    69      55.960  48.260  31.430  1.00  0.00            
ATOM   1086  C   PHE    69      59.310  51.590  32.120  1.00  0.00            
ATOM   1087  O   PHE    69      58.660  52.300  32.880  1.00  0.00            
ATOM   1088  N   ALA    70      60.370  52.040  31.440  1.00  0.00            
ATOM   1089  H   ALA    70      60.920  51.360  30.930  1.00  0.00            
ATOM   1090  CA  ALA    70      60.870  53.400  31.470  1.00  0.00            
ATOM   1091  HA  ALA    70      60.730  53.810  32.460  1.00  0.00            
ATOM   1092  CB  ALA    70      62.280  53.180  30.940  1.00  0.00            
ATOM   1093  HB1 ALA    70      62.830  52.570  31.650  1.00  0.00            
ATOM   1094  HB2 ALA    70      62.260  52.730  29.960  1.00  0.00            
ATOM   1095  HB3 ALA    70      62.790  54.130  30.780  1.00  0.00            
ATOM   1096  C   ALA    70      60.170  54.300  30.460  1.00  0.00            
ATOM   1097  O   ALA    70      60.250  55.510  30.700  1.00  0.00            
ATOM   1098  N   THR    71      59.550  53.870  29.370  1.00  0.00            
ATOM   1099  H   THR    71      59.730  52.880  29.200  1.00  0.00            
ATOM   1100  CA  THR    71      58.880  54.570  28.290  1.00  0.00            
ATOM   1101  HA  THR    71      58.370  55.430  28.690  1.00  0.00            
ATOM   1102  CB  THR    71      59.930  55.050  27.280  1.00  0.00            
ATOM   1103  HB  THR    71      59.400  55.700  26.580  1.00  0.00            
ATOM   1104  CG2 THR    71      61.200  55.710  27.800  1.00  0.00            
ATOM   1105 1HG2 THR    71      61.750  55.010  28.430  1.00  0.00            
ATOM   1106 2HG2 THR    71      61.790  56.080  26.970  1.00  0.00            
ATOM   1107 3HG2 THR    71      60.900  56.590  28.390  1.00  0.00            
ATOM   1108  OG1 THR    71      60.410  53.960  26.520  1.00  0.00            
ATOM   1109  HG1 THR    71      61.180  54.180  26.000  1.00  0.00            
ATOM   1110  C   THR    71      57.710  53.760  27.740  1.00  0.00            
ATOM   1111  O   THR    71      57.770  52.550  27.860  1.00  0.00            
ATOM   1112  N   LEU    72      56.730  54.330  27.020  1.00  0.00            
ATOM   1113  H   LEU    72      56.620  55.340  27.040  1.00  0.00            
ATOM   1114  CA  LEU    72      55.840  53.560  26.190  1.00  0.00            
ATOM   1115  HA  LEU    72      55.240  52.910  26.820  1.00  0.00            
ATOM   1116  CB  LEU    72      54.700  54.400  25.620  1.00  0.00            
ATOM   1117  HB1 LEU    72      55.170  55.230  25.090  1.00  0.00            
ATOM   1118  HB2 LEU    72      54.150  54.830  26.460  1.00  0.00            
ATOM   1119  CG  LEU    72      53.710  53.630  24.760  1.00  0.00            
ATOM   1120  HG  LEU    72      54.300  53.190  23.960  1.00  0.00            
ATOM   1121  CD1 LEU    72      52.800  52.600  25.430  1.00  0.00            
ATOM   1122 1HD1 LEU    72      51.990  53.070  25.980  1.00  0.00            
ATOM   1123 2HD1 LEU    72      52.290  51.970  24.690  1.00  0.00            
ATOM   1124 3HD1 LEU    72      53.410  51.870  25.960  1.00  0.00            
ATOM   1125  CD2 LEU    72      52.910  54.730  24.070  1.00  0.00            
ATOM   1126 1HD2 LEU    72      52.290  54.320  23.250  1.00  0.00            
ATOM   1127 2HD2 LEU    72      52.280  55.210  24.810  1.00  0.00            
ATOM   1128 3HD2 LEU    72      53.520  55.460  23.540  1.00  0.00            
ATOM   1129  C   LEU    72      56.610  52.870  25.070  1.00  0.00            
ATOM   1130  O   LEU    72      56.130  51.780  24.730  1.00  0.00            
ATOM   1131  N   ALA    73      57.640  53.500  24.510  1.00  0.00            
ATOM   1132  H   ALA    73      57.890  54.450  24.770  1.00  0.00            
ATOM   1133  CA  ALA    73      58.440  52.950  23.430  1.00  0.00            
ATOM   1134  HA  ALA    73      57.840  52.710  22.560  1.00  0.00            
ATOM   1135  CB  ALA    73      59.510  53.870  22.880  1.00  0.00            
ATOM   1136  HB1 ALA    73      60.530  53.470  22.870  1.00  0.00            
ATOM   1137  HB2 ALA    73      59.340  54.180  21.860  1.00  0.00            
ATOM   1138  HB3 ALA    73      59.660  54.860  23.350  1.00  0.00            
ATOM   1139  C   ALA    73      59.070  51.620  23.820  1.00  0.00            
ATOM   1140  O   ALA    73      58.980  50.660  23.050  1.00  0.00            
ATOM   1141  N   GLU    74      59.570  51.560  25.060  1.00  0.00            
ATOM   1142  H   GLU    74      59.640  52.440  25.550  1.00  0.00            
ATOM   1143  CA  GLU    74      60.130  50.370  25.630  1.00  0.00            
ATOM   1144  HA  GLU    74      60.820  50.010  24.870  1.00  0.00            
ATOM   1145  CB  GLU    74      61.040  50.760  26.790  1.00  0.00            
ATOM   1146  HB1 GLU    74      60.450  51.320  27.540  1.00  0.00            
ATOM   1147  HB2 GLU    74      61.900  51.350  26.450  1.00  0.00            
ATOM   1148  CG  GLU    74      61.600  49.560  27.550  1.00  0.00            
ATOM   1149  HG1 GLU    74      62.220  48.900  26.970  1.00  0.00            
ATOM   1150  HG2 GLU    74      60.750  48.980  27.930  1.00  0.00            
ATOM   1151  CD  GLU    74      62.380  49.890  28.810  1.00  0.00            
ATOM   1152  OE1 GLU    74      61.830  50.190  29.890  1.00  0.00            
ATOM   1153  OE2 GLU    74      63.610  50.010  28.680  1.00  0.00            
ATOM   1154  C   GLU    74      59.110  49.270  25.880  1.00  0.00            
ATOM   1155  O   GLU    74      59.480  48.130  25.590  1.00  0.00            
ATOM   1156  N   LEU    75      57.920  49.640  26.340  1.00  0.00            
ATOM   1157  H   LEU    75      57.760  50.620  26.560  1.00  0.00            
ATOM   1158  CA  LEU    75      56.850  48.720  26.640  1.00  0.00            
ATOM   1159  HA  LEU    75      57.230  47.900  27.250  1.00  0.00            
ATOM   1160  CB  LEU    75      55.800  49.470  27.440  1.00  0.00            
ATOM   1161  HB1 LEU    75      55.290  50.090  26.730  1.00  0.00            
ATOM   1162  HB2 LEU    75      56.280  50.130  28.150  1.00  0.00            
ATOM   1163  CG  LEU    75      54.690  48.700  28.160  1.00  0.00            
ATOM   1164  HG  LEU    75      55.030  47.840  28.730  1.00  0.00            
ATOM   1165  CD1 LEU    75      53.960  49.680  29.080  1.00  0.00            
ATOM   1166 1HD1 LEU    75      53.510  50.500  28.510  1.00  0.00            
ATOM   1167 2HD1 LEU    75      53.280  49.040  29.650  1.00  0.00            
ATOM   1168 3HD1 LEU    75      54.570  50.220  29.810  1.00  0.00            
ATOM   1169  CD2 LEU    75      53.690  48.050  27.210  1.00  0.00            
ATOM   1170 1HD2 LEU    75      53.990  47.050  26.890  1.00  0.00            
ATOM   1171 2HD2 LEU    75      52.750  47.970  27.750  1.00  0.00            
ATOM   1172 3HD2 LEU    75      53.580  48.670  26.320  1.00  0.00            
ATOM   1173  C   LEU    75      56.260  47.970  25.440  1.00  0.00            
ATOM   1174  O   LEU    75      56.160  46.750  25.390  1.00  0.00            
ATOM   1175  N   VAL    76      55.880  48.780  24.450  1.00  0.00            
ATOM   1176  H   VAL    76      56.100  49.760  24.500  1.00  0.00            
ATOM   1177  CA  VAL    76      55.650  48.230  23.130  1.00  0.00            
ATOM   1178  HA  VAL    76      54.760  47.600  23.140  1.00  0.00            
ATOM   1179  CB  VAL    76      55.150  49.290  22.160  1.00  0.00            
ATOM   1180  HB  VAL    76      55.840  50.120  21.990  1.00  0.00            
ATOM   1181  CG1 VAL    76      54.880  48.860  20.720  1.00  0.00            
ATOM   1182 1HG1 VAL    76      54.590  49.770  20.190  1.00  0.00            
ATOM   1183 2HG1 VAL    76      55.890  48.640  20.380  1.00  0.00            
ATOM   1184 3HG1 VAL    76      54.160  48.050  20.720  1.00  0.00            
ATOM   1185  CG2 VAL    76      53.890  49.990  22.670  1.00  0.00            
ATOM   1186 1HG2 VAL    76      53.310  49.280  23.270  1.00  0.00            
ATOM   1187 2HG2 VAL    76      54.100  50.940  23.150  1.00  0.00            
ATOM   1188 3HG2 VAL    76      53.220  50.320  21.890  1.00  0.00            
ATOM   1189  C   VAL    76      56.800  47.460  22.480  1.00  0.00            
ATOM   1190  O   VAL    76      56.570  46.350  22.000  1.00  0.00            
ATOM   1191  N   GLN    77      58.070  47.840  22.480  1.00  0.00            
ATOM   1192  H   GLN    77      58.340  48.790  22.710  1.00  0.00            
ATOM   1193  CA  GLN    77      59.170  47.030  22.010  1.00  0.00            
ATOM   1194  HA  GLN    77      59.040  46.730  20.960  1.00  0.00            
ATOM   1195  CB  GLN    77      60.380  47.970  21.940  1.00  0.00            
ATOM   1196  HB1 GLN    77      60.540  48.360  22.940  1.00  0.00            
ATOM   1197  HB2 GLN    77      60.070  48.720  21.210  1.00  0.00            
ATOM   1198  CG  GLN    77      61.700  47.330  21.510  1.00  0.00            
ATOM   1199  HG1 GLN    77      61.880  46.490  22.200  1.00  0.00            
ATOM   1200  HG2 GLN    77      62.570  47.980  21.570  1.00  0.00            
ATOM   1201  CD  GLN    77      61.620  46.790  20.090  1.00  0.00            
ATOM   1202  OE1 GLN    77      61.760  47.540  19.120  1.00  0.00            
ATOM   1203  NE2 GLN    77      61.510  45.470  19.930  1.00  0.00            
ATOM   1204 1HE2 GLN    77      61.320  44.810  20.670  1.00  0.00            
ATOM   1205 2HE2 GLN    77      61.660  45.040  19.040  1.00  0.00            
ATOM   1206  C   GLN    77      59.350  45.790  22.870  1.00  0.00            
ATOM   1207  O   GLN    77      59.610  44.780  22.220  1.00  0.00            
ATOM   1208  N   TYR    78      59.170  45.770  24.190  1.00  0.00            
ATOM   1209  H   TYR    78      59.110  46.640  24.710  1.00  0.00            
ATOM   1210  CA  TYR    78      59.160  44.500  24.880  1.00  0.00            
ATOM   1211  HA  TYR    78      60.040  43.910  24.650  1.00  0.00            
ATOM   1212  CB  TYR    78      59.190  44.800  26.380  1.00  0.00            
ATOM   1213  HB1 TYR    78      58.440  45.560  26.610  1.00  0.00            
ATOM   1214  HB2 TYR    78      60.010  45.440  26.690  1.00  0.00            
ATOM   1215  CG  TYR    78      59.060  43.670  27.380  1.00  0.00            
ATOM   1216  CD1 TYR    78      60.230  43.370  28.090  1.00  0.00            
ATOM   1217  HD1 TYR    78      61.200  43.760  27.790  1.00  0.00            
ATOM   1218  CE1 TYR    78      60.260  42.540  29.210  1.00  0.00            
ATOM   1219  HE1 TYR    78      61.200  42.230  29.630  1.00  0.00            
ATOM   1220  CZ  TYR    78      59.020  42.040  29.670  1.00  0.00            
ATOM   1221  OH  TYR    78      58.800  41.320  30.810  1.00  0.00            
ATOM   1222  HH  TYR    78      59.570  41.170  31.360  1.00  0.00            
ATOM   1223  CE2 TYR    78      57.860  42.260  28.900  1.00  0.00            
ATOM   1224  HE2 TYR    78      56.870  41.990  29.230  1.00  0.00            
ATOM   1225  CD2 TYR    78      57.860  43.030  27.720  1.00  0.00            
ATOM   1226  HD2 TYR    78      56.960  43.310  27.210  1.00  0.00            
ATOM   1227  C   TYR    78      58.010  43.590  24.470  1.00  0.00            
ATOM   1228  O   TYR    78      58.180  42.380  24.550  1.00  0.00            
ATOM   1229  N   TYR    79      56.850  44.010  23.950  1.00  0.00            
ATOM   1230  H   TYR    79      56.540  44.960  23.940  1.00  0.00            
ATOM   1231  CA  TYR    79      55.810  43.070  23.580  1.00  0.00            
ATOM   1232  HA  TYR    79      55.930  42.140  24.130  1.00  0.00            
ATOM   1233  CB  TYR    79      54.480  43.510  24.180  1.00  0.00            
ATOM   1234  HB1 TYR    79      53.760  42.920  23.610  1.00  0.00            
ATOM   1235  HB2 TYR    79      54.240  44.570  24.020  1.00  0.00            
ATOM   1236  CG  TYR    79      54.290  43.050  25.610  1.00  0.00            
ATOM   1237  CD1 TYR    79      53.810  41.770  25.910  1.00  0.00            
ATOM   1238  HD1 TYR    79      53.830  41.010  25.140  1.00  0.00            
ATOM   1239  CE1 TYR    79      53.600  41.400  27.240  1.00  0.00            
ATOM   1240  HE1 TYR    79      53.460  40.350  27.470  1.00  0.00            
ATOM   1241  CZ  TYR    79      53.780  42.350  28.260  1.00  0.00            
ATOM   1242  OH  TYR    79      53.510  42.010  29.560  1.00  0.00            
ATOM   1243  HH  TYR    79      53.650  42.800  30.080  1.00  0.00            
ATOM   1244  CE2 TYR    79      54.210  43.650  27.950  1.00  0.00            
ATOM   1245  HE2 TYR    79      54.170  44.360  28.780  1.00  0.00            
ATOM   1246  CD2 TYR    79      54.420  44.010  26.610  1.00  0.00            
ATOM   1247  HD2 TYR    79      54.640  45.030  26.330  1.00  0.00            
ATOM   1248  C   TYR    79      55.730  42.750  22.090  1.00  0.00            
ATOM   1249  O   TYR    79      54.920  41.940  21.650  1.00  0.00            
ATOM   1250  N   MET    80      56.520  43.440  21.260  1.00  0.00            
ATOM   1251  H   MET    80      56.980  44.220  21.720  1.00  0.00            
ATOM   1252  CA  MET    80      57.040  42.920  20.010  1.00  0.00            
ATOM   1253  HA  MET    80      56.250  42.350  19.520  1.00  0.00            
ATOM   1254  CB  MET    80      57.310  44.120  19.100  1.00  0.00            
ATOM   1255  HB1 MET    80      58.050  44.670  19.680  1.00  0.00            
ATOM   1256  HB2 MET    80      56.400  44.700  19.090  1.00  0.00            
ATOM   1257  CG  MET    80      57.770  43.690  17.710  1.00  0.00            
ATOM   1258  HG1 MET    80      57.040  43.050  17.220  1.00  0.00            
ATOM   1259  HG2 MET    80      58.680  43.140  17.900  1.00  0.00            
ATOM   1260  SD  MET    80      58.050  45.120  16.630  1.00  0.00            
ATOM   1261  CE  MET    80      57.980  44.260  15.040  1.00  0.00            
ATOM   1262  HE1 MET    80      58.770  43.510  15.060  1.00  0.00            
ATOM   1263  HE2 MET    80      57.100  43.620  14.950  1.00  0.00            
ATOM   1264  HE3 MET    80      57.980  44.920  14.160  1.00  0.00            
ATOM   1265  C   MET    80      58.160  41.910  20.190  1.00  0.00            
ATOM   1266  O   MET    80      58.190  40.910  19.470  1.00  0.00            
ATOM   1267  N   GLU    81      59.080  42.240  21.110  1.00  0.00            
ATOM   1268  H   GLU    81      59.040  43.140  21.550  1.00  0.00            
ATOM   1269  CA  GLU    81      60.260  41.410  21.290  1.00  0.00            
ATOM   1270  HA  GLU    81      60.700  41.350  20.310  1.00  0.00            
ATOM   1271  CB  GLU    81      61.250  42.080  22.240  1.00  0.00            
ATOM   1272  HB1 GLU    81      60.770  42.020  23.210  1.00  0.00            
ATOM   1273  HB2 GLU    81      61.330  43.080  21.800  1.00  0.00            
ATOM   1274  CG  GLU    81      62.730  41.650  22.320  1.00  0.00            
ATOM   1275  HG1 GLU    81      62.690  40.570  22.300  1.00  0.00            
ATOM   1276  HG2 GLU    81      63.160  42.010  23.250  1.00  0.00            
ATOM   1277  CD  GLU    81      63.540  42.020  21.090  1.00  0.00            
ATOM   1278  OE1 GLU    81      63.390  43.080  20.440  1.00  0.00            
ATOM   1279  OE2 GLU    81      64.380  41.190  20.660  1.00  0.00            
ATOM   1280  C   GLU    81      59.950  39.970  21.650  1.00  0.00            
ATOM   1281  O   GLU    81      60.740  39.100  21.260  1.00  0.00            
ATOM   1282  N   HIS    82      58.890  39.670  22.400  1.00  0.00            
ATOM   1283  H   HIS    82      58.230  40.430  22.460  1.00  0.00            
ATOM   1284  CA  HIS    82      58.510  38.340  22.870  1.00  0.00            
ATOM   1285  HA  HIS    82      59.300  37.660  22.600  1.00  0.00            
ATOM   1286  CB  HIS    82      58.340  38.410  24.380  1.00  0.00            
ATOM   1287  HB1 HIS    82      58.040  37.430  24.760  1.00  0.00            
ATOM   1288  HB2 HIS    82      57.510  39.060  24.630  1.00  0.00            
ATOM   1289  CG  HIS    82      59.510  38.940  25.170  1.00  0.00            
ATOM   1290  ND1 HIS    82      59.640  40.230  25.670  1.00  0.00            
ATOM   1291  HD1 HIS    82      58.940  40.930  25.460  1.00  0.00            
ATOM   1292  CE1 HIS    82      60.850  40.350  26.230  1.00  0.00            
ATOM   1293  HE1 HIS    82      61.290  41.260  26.600  1.00  0.00            
ATOM   1294  NE2 HIS    82      61.500  39.190  26.250  1.00  0.00            
ATOM   1295  CD2 HIS    82      60.690  38.330  25.480  1.00  0.00            
ATOM   1296  HD2 HIS    82      60.870  37.310  25.190  1.00  0.00            
ATOM   1297  C   HIS    82      57.200  37.870  22.240  1.00  0.00            
ATOM   1298  O   HIS    82      56.220  38.610  22.230  1.00  0.00            
ATOM   1299  N   HIS    83      57.240  36.620  21.750  1.00  0.00            
ATOM   1300  H   HIS    83      58.120  36.150  21.660  1.00  0.00            
ATOM   1301  CA  HIS    83      56.060  36.000  21.190  1.00  0.00            
ATOM   1302  HA  HIS    83      55.490  36.640  20.520  1.00  0.00            
ATOM   1303  CB  HIS    83      56.640  34.910  20.290  1.00  0.00            
ATOM   1304  HB1 HIS    83      57.110  34.140  20.890  1.00  0.00            
ATOM   1305  HB2 HIS    83      57.460  35.350  19.710  1.00  0.00            
ATOM   1306  CG  HIS    83      55.670  34.280  19.330  1.00  0.00            
ATOM   1307  ND1 HIS    83      54.390  34.740  19.000  1.00  0.00            
ATOM   1308  CE1 HIS    83      53.980  33.990  17.970  1.00  0.00            
ATOM   1309  HE1 HIS    83      53.080  34.110  17.370  1.00  0.00            
ATOM   1310  NE2 HIS    83      54.870  33.030  17.690  1.00  0.00            
ATOM   1311  HE2 HIS    83      54.760  32.340  16.960  1.00  0.00            
ATOM   1312  CD2 HIS    83      55.990  33.240  18.490  1.00  0.00            
ATOM   1313  HD2 HIS    83      56.910  32.680  18.480  1.00  0.00            
ATOM   1314  C   HIS    83      55.200  35.390  22.280  1.00  0.00            
ATOM   1315  O   HIS    83      55.790  34.770  23.170  1.00  0.00            
ATOM   1316  N   GLY    84      53.870  35.510  22.230  1.00  0.00            
ATOM   1317  H   GLY    84      53.520  35.970  21.400  1.00  0.00            
ATOM   1318  CA  GLY    84      53.010  34.730  23.090  1.00  0.00            
ATOM   1319  HA1 GLY    84      53.320  33.690  22.970  1.00  0.00            
ATOM   1320  HA2 GLY    84      51.990  34.950  22.780  1.00  0.00            
ATOM   1321  C   GLY    84      53.060  35.170  24.550  1.00  0.00            
ATOM   1322  O   GLY    84      52.670  34.370  25.400  1.00  0.00            
ATOM   1323  N   GLN    85      53.610  36.330  24.910  1.00  0.00            
ATOM   1324  H   GLN    85      53.940  36.950  24.190  1.00  0.00            
ATOM   1325  CA  GLN    85      53.840  36.780  26.260  1.00  0.00            
ATOM   1326  HA  GLN    85      53.920  35.840  26.820  1.00  0.00            
ATOM   1327  CB  GLN    85      55.120  37.600  26.400  1.00  0.00            
ATOM   1328  HB1 GLN    85      54.990  38.510  25.810  1.00  0.00            
ATOM   1329  HB2 GLN    85      55.980  37.120  25.960  1.00  0.00            
ATOM   1330  CG  GLN    85      55.560  37.920  27.820  1.00  0.00            
ATOM   1331  HG1 GLN    85      55.660  36.920  28.240  1.00  0.00            
ATOM   1332  HG2 GLN    85      54.790  38.550  28.280  1.00  0.00            
ATOM   1333  CD  GLN    85      56.900  38.620  27.930  1.00  0.00            
ATOM   1334  OE1 GLN    85      57.860  37.930  28.270  1.00  0.00            
ATOM   1335  NE2 GLN    85      56.960  39.880  27.510  1.00  0.00            
ATOM   1336 1HE2 GLN    85      56.150  40.450  27.290  1.00  0.00            
ATOM   1337 2HE2 GLN    85      57.920  40.210  27.480  1.00  0.00            
ATOM   1338  C   GLN    85      52.590  37.490  26.780  1.00  0.00            
ATOM   1339  O   GLN    85      52.370  37.630  27.980  1.00  0.00            
ATOM   1340  N   LEU    86      51.840  38.080  25.850  1.00  0.00            
ATOM   1341  H   LEU    86      52.150  38.120  24.890  1.00  0.00            
ATOM   1342  CA  LEU    86      50.550  38.690  26.100  1.00  0.00            
ATOM   1343  HA  LEU    86      50.420  38.760  27.180  1.00  0.00            
ATOM   1344  CB  LEU    86      50.510  40.110  25.530  1.00  0.00            
ATOM   1345  HB1 LEU    86      50.610  40.130  24.440  1.00  0.00            
ATOM   1346  HB2 LEU    86      51.430  40.590  25.860  1.00  0.00            
ATOM   1347  CG  LEU    86      49.440  41.130  25.930  1.00  0.00            
ATOM   1348  HG  LEU    86      48.500  40.630  25.700  1.00  0.00            
ATOM   1349  CD1 LEU    86      49.490  41.420  27.430  1.00  0.00            
ATOM   1350 1HD1 LEU    86      49.160  42.410  27.770  1.00  0.00            
ATOM   1351 2HD1 LEU    86      48.930  40.650  27.940  1.00  0.00            
ATOM   1352 3HD1 LEU    86      50.550  41.330  27.670  1.00  0.00            
ATOM   1353  CD2 LEU    86      49.540  42.390  25.080  1.00  0.00            
ATOM   1354 1HD2 LEU    86      50.320  43.080  25.370  1.00  0.00            
ATOM   1355 2HD2 LEU    86      49.600  42.070  24.050  1.00  0.00            
ATOM   1356 3HD2 LEU    86      48.600  42.950  25.040  1.00  0.00            
ATOM   1357  C   LEU    86      49.350  37.930  25.540  1.00  0.00            
ATOM   1358  O   LEU    86      49.330  37.550  24.370  1.00  0.00            
ATOM   1359  N   LYS    87      48.290  37.730  26.320  1.00  0.00            
ATOM   1360  H   LYS    87      48.320  38.070  27.280  1.00  0.00            
ATOM   1361  CA  LYS    87      47.090  37.030  25.890  1.00  0.00            
ATOM   1362  HA  LYS    87      46.880  37.130  24.830  1.00  0.00            
ATOM   1363  CB  LYS    87      47.250  35.570  26.280  1.00  0.00            
ATOM   1364  HB1 LYS    87      48.170  35.280  25.780  1.00  0.00            
ATOM   1365  HB2 LYS    87      46.420  35.010  25.860  1.00  0.00            
ATOM   1366  CG  LYS    87      47.360  35.260  27.770  1.00  0.00            
ATOM   1367  HG1 LYS    87      46.420  35.510  28.260  1.00  0.00            
ATOM   1368  HG2 LYS    87      48.170  35.780  28.280  1.00  0.00            
ATOM   1369  CD  LYS    87      47.630  33.770  28.000  1.00  0.00            
ATOM   1370  HD1 LYS    87      47.510  33.580  29.070  1.00  0.00            
ATOM   1371  HD2 LYS    87      48.590  33.460  27.620  1.00  0.00            
ATOM   1372  CE  LYS    87      46.540  32.840  27.480  1.00  0.00            
ATOM   1373  HE1 LYS    87      46.850  31.850  27.810  1.00  0.00            
ATOM   1374  HE2 LYS    87      46.530  32.850  26.380  1.00  0.00            
ATOM   1375  NZ  LYS    87      45.200  33.020  28.030  1.00  0.00            
ATOM   1376  HZ1 LYS    87      44.670  33.790  27.650  1.00  0.00            
ATOM   1377  HZ2 LYS    87      44.620  32.210  27.860  1.00  0.00            
ATOM   1378  HZ3 LYS    87      45.050  33.270  29.010  1.00  0.00            
ATOM   1379  C   LYS    87      45.900  37.650  26.610  1.00  0.00            
ATOM   1380  O   LYS    87      46.020  38.250  27.670  1.00  0.00            
ATOM   1381  N   GLU    88      44.740  37.340  26.020  1.00  0.00            
ATOM   1382  H   GLU    88      44.750  36.650  25.280  1.00  0.00            
ATOM   1383  CA  GLU    88      43.450  37.570  26.610  1.00  0.00            
ATOM   1384  HA  GLU    88      43.400  38.540  27.100  1.00  0.00            
ATOM   1385  CB  GLU    88      42.380  37.610  25.530  1.00  0.00            
ATOM   1386  HB1 GLU    88      42.380  36.680  24.980  1.00  0.00            
ATOM   1387  HB2 GLU    88      42.660  38.450  24.890  1.00  0.00            
ATOM   1388  CG  GLU    88      40.930  37.860  25.950  1.00  0.00            
ATOM   1389  HG1 GLU    88      40.870  38.740  26.590  1.00  0.00            
ATOM   1390  HG2 GLU    88      40.570  36.970  26.450  1.00  0.00            
ATOM   1391  CD  GLU    88      39.990  38.020  24.760  1.00  0.00            
ATOM   1392  OE1 GLU    88      40.210  37.400  23.690  1.00  0.00            
ATOM   1393  OE2 GLU    88      39.060  38.850  24.880  1.00  0.00            
ATOM   1394  C   GLU    88      43.250  36.540  27.720  1.00  0.00            
ATOM   1395  O   GLU    88      43.790  35.440  27.660  1.00  0.00            
ATOM   1396  N   LYS    89      42.500  36.950  28.740  1.00  0.00            
ATOM   1397  H   LYS    89      42.020  37.830  28.680  1.00  0.00            
ATOM   1398  CA  LYS    89      42.180  36.160  29.920  1.00  0.00            
ATOM   1399  HA  LYS    89      43.050  35.530  30.100  1.00  0.00            
ATOM   1400  CB  LYS    89      41.910  37.090  31.090  1.00  0.00            
ATOM   1401  HB1 LYS    89      40.990  37.640  30.840  1.00  0.00            
ATOM   1402  HB2 LYS    89      42.740  37.790  31.170  1.00  0.00            
ATOM   1403  CG  LYS    89      41.700  36.400  32.430  1.00  0.00            
ATOM   1404  HG1 LYS    89      42.520  35.700  32.560  1.00  0.00            
ATOM   1405  HG2 LYS    89      40.790  35.800  32.330  1.00  0.00            
ATOM   1406  CD  LYS    89      41.690  37.310  33.660  1.00  0.00            
ATOM   1407  HD1 LYS    89      41.370  36.740  34.530  1.00  0.00            
ATOM   1408  HD2 LYS    89      40.850  37.990  33.600  1.00  0.00            
ATOM   1409  CE  LYS    89      43.010  38.020  33.950  1.00  0.00            
ATOM   1410  HE1 LYS    89      43.430  38.270  32.980  1.00  0.00            
ATOM   1411  HE2 LYS    89      43.580  37.240  34.470  1.00  0.00            
ATOM   1412  NZ  LYS    89      42.960  39.150  34.880  1.00  0.00            
ATOM   1413  HZ1 LYS    89      42.530  38.940  35.770  1.00  0.00            
ATOM   1414  HZ2 LYS    89      43.840  39.600  35.090  1.00  0.00            
ATOM   1415  HZ3 LYS    89      42.380  39.850  34.440  1.00  0.00            
ATOM   1416  C   LYS    89      41.080  35.170  29.570  1.00  0.00            
ATOM   1417  O   LYS    89      40.090  35.560  28.950  1.00  0.00            
ATOM   1418  N   ASN    90      41.400  33.900  29.750  1.00  0.00            
ATOM   1419  H   ASN    90      42.140  33.760  30.420  1.00  0.00            
ATOM   1420  CA  ASN    90      40.770  32.790  29.070  1.00  0.00            
ATOM   1421  HA  ASN    90      41.420  31.940  29.300  1.00  0.00            
ATOM   1422  CB  ASN    90      39.460  32.460  29.780  1.00  0.00            
ATOM   1423  HB1 ASN    90      38.710  33.200  29.490  1.00  0.00            
ATOM   1424  HB2 ASN    90      39.650  32.470  30.860  1.00  0.00            
ATOM   1425  CG  ASN    90      38.930  31.090  29.380  1.00  0.00            
ATOM   1426  OD1 ASN    90      39.440  30.070  29.840  1.00  0.00            
ATOM   1427  ND2 ASN    90      37.790  30.960  28.690  1.00  0.00            
ATOM   1428 1HD2 ASN    90      37.080  31.670  28.590  1.00  0.00            
ATOM   1429 2HD2 ASN    90      37.500  30.050  28.340  1.00  0.00            
ATOM   1430  C   ASN    90      40.720  32.770  27.550  1.00  0.00            
ATOM   1431  O   ASN    90      39.790  32.300  26.870  1.00  0.00            
ATOM   1432  N   GLY    91      41.680  33.440  26.920  1.00  0.00            
ATOM   1433  H   GLY    91      42.450  33.740  27.490  1.00  0.00            
ATOM   1434  CA  GLY    91      41.670  33.950  25.560  1.00  0.00            
ATOM   1435  HA1 GLY    91      41.210  34.910  25.380  1.00  0.00            
ATOM   1436  HA2 GLY    91      41.010  33.240  25.050  1.00  0.00            
ATOM   1437  C   GLY    91      42.970  33.920  24.770  1.00  0.00            
ATOM   1438  O   GLY    91      44.000  33.480  25.270  1.00  0.00            
ATOM   1439  N   ASP    92      42.840  34.210  23.480  1.00  0.00            
ATOM   1440  H   ASP    92      41.970  34.590  23.120  1.00  0.00            
ATOM   1441  CA  ASP    92      43.920  34.150  22.510  1.00  0.00            
ATOM   1442  HA  ASP    92      44.400  33.200  22.750  1.00  0.00            
ATOM   1443  CB  ASP    92      43.210  34.260  21.170  1.00  0.00            
ATOM   1444  HB1 ASP    92      42.590  35.150  20.980  1.00  0.00            
ATOM   1445  HB2 ASP    92      42.520  33.420  21.130  1.00  0.00            
ATOM   1446  CG  ASP    92      44.030  34.190  19.890  1.00  0.00            
ATOM   1447  OD1 ASP    92      45.080  33.510  20.000  1.00  0.00            
ATOM   1448  OD2 ASP    92      43.770  34.830  18.860  1.00  0.00            
ATOM   1449  C   ASP    92      45.000  35.160  22.820  1.00  0.00            
ATOM   1450  O   ASP    92      44.800  36.180  23.480  1.00  0.00            
ATOM   1451  N   VAL    93      46.240  34.870  22.430  1.00  0.00            
ATOM   1452  H   VAL    93      46.350  33.940  22.040  1.00  0.00            
ATOM   1453  CA  VAL    93      47.450  35.670  22.380  1.00  0.00            
ATOM   1454  HA  VAL    93      47.640  35.980  23.400  1.00  0.00            
ATOM   1455  CB  VAL    93      48.720  34.990  21.860  1.00  0.00            
ATOM   1456  HB  VAL    93      49.520  35.700  21.690  1.00  0.00            
ATOM   1457  CG1 VAL    93      49.350  34.120  22.950  1.00  0.00            
ATOM   1458 1HG1 VAL    93      48.590  33.470  23.350  1.00  0.00            
ATOM   1459 2HG1 VAL    93      50.150  33.520  22.500  1.00  0.00            
ATOM   1460 3HG1 VAL    93      49.730  34.720  23.780  1.00  0.00            
ATOM   1461  CG2 VAL    93      48.550  34.100  20.630  1.00  0.00            
ATOM   1462 1HG2 VAL    93      49.540  33.830  20.280  1.00  0.00            
ATOM   1463 2HG2 VAL    93      48.070  33.160  20.910  1.00  0.00            
ATOM   1464 3HG2 VAL    93      47.930  34.550  19.860  1.00  0.00            
ATOM   1465  C   VAL    93      47.200  36.910  21.530  1.00  0.00            
ATOM   1466  O   VAL    93      46.390  37.050  20.620  1.00  0.00            
ATOM   1467  N   ILE    94      48.000  37.930  21.870  1.00  0.00            
ATOM   1468  H   ILE    94      48.590  37.790  22.670  1.00  0.00            
ATOM   1469  CA  ILE    94      47.870  39.270  21.330  1.00  0.00            
ATOM   1470  HA  ILE    94      47.130  39.350  20.530  1.00  0.00            
ATOM   1471  CB  ILE    94      47.320  40.240  22.380  1.00  0.00            
ATOM   1472  HB  ILE    94      48.140  40.440  23.080  1.00  0.00            
ATOM   1473  CG2 ILE    94      46.960  41.510  21.630  1.00  0.00            
ATOM   1474 1HG2 ILE    94      46.250  41.350  20.810  1.00  0.00            
ATOM   1475 2HG2 ILE    94      46.330  42.210  22.190  1.00  0.00            
ATOM   1476 3HG2 ILE    94      47.840  42.080  21.360  1.00  0.00            
ATOM   1477  CG1 ILE    94      46.160  39.670  23.190  1.00  0.00            
ATOM   1478 1HG1 ILE    94      46.510  38.740  23.630  1.00  0.00            
ATOM   1479 2HG1 ILE    94      45.370  39.350  22.500  1.00  0.00            
ATOM   1480  CD  ILE    94      45.670  40.630  24.270  1.00  0.00            
ATOM   1481  HD1 ILE    94      44.940  40.140  24.910  1.00  0.00            
ATOM   1482  HD2 ILE    94      46.460  41.050  24.890  1.00  0.00            
ATOM   1483  HD3 ILE    94      45.280  41.510  23.780  1.00  0.00            
ATOM   1484  C   ILE    94      49.250  39.540  20.760  1.00  0.00            
ATOM   1485  O   ILE    94      50.170  39.750  21.550  1.00  0.00            
ATOM   1486  N   GLU    95      49.360  39.670  19.440  1.00  0.00            
ATOM   1487  H   GLU    95      48.610  39.900  18.810  1.00  0.00            
ATOM   1488  CA  GLU    95      50.580  39.710  18.660  1.00  0.00            
ATOM   1489  HA  GLU    95      51.440  39.350  19.230  1.00  0.00            
ATOM   1490  CB  GLU    95      50.520  38.640  17.570  1.00  0.00            
ATOM   1491  HB1 GLU    95      49.720  38.930  16.890  1.00  0.00            
ATOM   1492  HB2 GLU    95      50.240  37.720  18.080  1.00  0.00            
ATOM   1493  CG  GLU    95      51.860  38.500  16.850  1.00  0.00            
ATOM   1494  HG1 GLU    95      52.520  38.240  17.680  1.00  0.00            
ATOM   1495  HG2 GLU    95      52.040  39.490  16.430  1.00  0.00            
ATOM   1496  CD  GLU    95      51.830  37.410  15.800  1.00  0.00            
ATOM   1497  OE1 GLU    95      51.730  37.760  14.610  1.00  0.00            
ATOM   1498  OE2 GLU    95      51.920  36.210  16.180  1.00  0.00            
ATOM   1499  C   GLU    95      50.800  41.090  18.070  1.00  0.00            
ATOM   1500  O   GLU    95      49.940  41.580  17.350  1.00  0.00            
ATOM   1501  N   LEU    96      52.050  41.550  18.250  1.00  0.00            
ATOM   1502  H   LEU    96      52.700  41.000  18.790  1.00  0.00            
ATOM   1503  CA  LEU    96      52.490  42.850  17.770  1.00  0.00            
ATOM   1504  HA  LEU    96      51.620  43.320  17.330  1.00  0.00            
ATOM   1505  CB  LEU    96      53.050  43.690  18.910  1.00  0.00            
ATOM   1506  HB1 LEU    96      53.850  44.340  18.550  1.00  0.00            
ATOM   1507  HB2 LEU    96      53.490  42.980  19.610  1.00  0.00            
ATOM   1508  CG  LEU    96      52.010  44.440  19.730  1.00  0.00            
ATOM   1509  HG  LEU    96      51.540  45.200  19.110  1.00  0.00            
ATOM   1510  CD1 LEU    96      50.870  43.630  20.350  1.00  0.00            
ATOM   1511 1HD1 LEU    96      51.200  42.750  20.910  1.00  0.00            
ATOM   1512 2HD1 LEU    96      50.320  44.320  20.980  1.00  0.00            
ATOM   1513 3HD1 LEU    96      50.140  43.320  19.610  1.00  0.00            
ATOM   1514  CD2 LEU    96      52.780  45.000  20.920  1.00  0.00            
ATOM   1515 1HD2 LEU    96      53.240  44.240  21.570  1.00  0.00            
ATOM   1516 2HD2 LEU    96      53.540  45.670  20.510  1.00  0.00            
ATOM   1517 3HD2 LEU    96      52.140  45.560  21.590  1.00  0.00            
ATOM   1518  C   LEU    96      53.470  42.600  16.620  1.00  0.00            
ATOM   1519  O   LEU    96      54.660  42.500  16.930  1.00  0.00            
ATOM   1520  N   LYS    97      53.010  42.550  15.370  1.00  0.00            
ATOM   1521  H   LYS    97      52.020  42.520  15.250  1.00  0.00            
ATOM   1522  CA  LYS    97      53.780  42.060  14.250  1.00  0.00            
ATOM   1523  HA  LYS    97      54.650  41.420  14.440  1.00  0.00            
ATOM   1524  CB  LYS    97      52.780  41.180  13.500  1.00  0.00            
ATOM   1525  HB1 LYS    97      52.010  41.870  13.160  1.00  0.00            
ATOM   1526  HB2 LYS    97      52.400  40.460  14.230  1.00  0.00            
ATOM   1527  CG  LYS    97      53.380  40.480  12.290  1.00  0.00            
ATOM   1528  HG1 LYS    97      54.200  39.830  12.600  1.00  0.00            
ATOM   1529  HG2 LYS    97      53.830  41.230  11.630  1.00  0.00            
ATOM   1530  CD  LYS    97      52.380  39.750  11.410  1.00  0.00            
ATOM   1531  HD1 LYS    97      51.770  40.560  11.000  1.00  0.00            
ATOM   1532  HD2 LYS    97      51.730  39.060  11.960  1.00  0.00            
ATOM   1533  CE  LYS    97      53.070  39.200  10.170  1.00  0.00            
ATOM   1534  HE1 LYS    97      53.740  38.390  10.470  1.00  0.00            
ATOM   1535  HE2 LYS    97      53.680  39.890   9.590  1.00  0.00            
ATOM   1536  NZ  LYS    97      52.120  38.470   9.310  1.00  0.00            
ATOM   1537  HZ1 LYS    97      51.410  39.110   8.980  1.00  0.00            
ATOM   1538  HZ2 LYS    97      52.630  38.130   8.500  1.00  0.00            
ATOM   1539  HZ3 LYS    97      51.750  37.650   9.760  1.00  0.00            
ATOM   1540  C   LYS    97      54.370  43.160  13.370  1.00  0.00            
ATOM   1541  O   LYS    97      55.530  43.150  12.960  1.00  0.00            
ATOM   1542  N   TYR    98      53.540  44.180  13.150  1.00  0.00            
ATOM   1543  H   TYR    98      52.680  44.280  13.670  1.00  0.00            
ATOM   1544  CA  TYR    98      53.790  45.220  12.180  1.00  0.00            
ATOM   1545  HA  TYR    98      54.790  45.070  11.770  1.00  0.00            
ATOM   1546  CB  TYR    98      52.850  45.100  10.980  1.00  0.00            
ATOM   1547  HB1 TYR    98      52.950  45.930  10.270  1.00  0.00            
ATOM   1548  HB2 TYR    98      51.820  45.070  11.350  1.00  0.00            
ATOM   1549  CG  TYR    98      53.020  43.910  10.090  1.00  0.00            
ATOM   1550  CD1 TYR    98      54.260  43.600   9.490  1.00  0.00            
ATOM   1551  HD1 TYR    98      55.090  44.250   9.750  1.00  0.00            
ATOM   1552  CE1 TYR    98      54.450  42.540   8.610  1.00  0.00            
ATOM   1553  HE1 TYR    98      55.410  42.230   8.240  1.00  0.00            
ATOM   1554  CZ  TYR    98      53.310  41.820   8.180  1.00  0.00            
ATOM   1555  OH  TYR    98      53.470  40.680   7.450  1.00  0.00            
ATOM   1556  HH  TYR    98      54.330  40.570   7.040  1.00  0.00            
ATOM   1557  CE2 TYR    98      52.040  42.180   8.690  1.00  0.00            
ATOM   1558  HE2 TYR    98      51.220  41.620   8.280  1.00  0.00            
ATOM   1559  CD2 TYR    98      51.920  43.170   9.680  1.00  0.00            
ATOM   1560  HD2 TYR    98      50.910  43.420  10.000  1.00  0.00            
ATOM   1561  C   TYR    98      53.530  46.590  12.810  1.00  0.00            
ATOM   1562  O   TYR    98      52.350  46.780  13.120  1.00  0.00            
ATOM   1563  N   PRO    99      54.530  47.420  13.080  1.00  0.00            
ATOM   1564  CD  PRO    99      55.950  47.120  12.920  1.00  0.00            
ATOM   1565  HD1 PRO    99      56.330  46.560  12.070  1.00  0.00            
ATOM   1566  HD2 PRO    99      56.290  46.580  13.790  1.00  0.00            
ATOM   1567  CG  PRO    99      56.660  48.480  12.940  1.00  0.00            
ATOM   1568  HG1 PRO    99      56.770  48.840  11.920  1.00  0.00            
ATOM   1569  HG2 PRO    99      57.690  48.380  13.280  1.00  0.00            
ATOM   1570  CB  PRO    99      55.750  49.310  13.830  1.00  0.00            
ATOM   1571  HB1 PRO    99      55.940  50.380  13.630  1.00  0.00            
ATOM   1572  HB2 PRO    99      56.030  49.100  14.860  1.00  0.00            
ATOM   1573  CA  PRO    99      54.350  48.810  13.480  1.00  0.00            
ATOM   1574  HA  PRO    99      53.650  48.780  14.310  1.00  0.00            
ATOM   1575  C   PRO    99      53.640  49.580  12.380  1.00  0.00            
ATOM   1576  O   PRO    99      54.260  49.630  11.320  1.00  0.00            
ATOM   1577  N   LEU   100      52.440  50.100  12.590  1.00  0.00            
ATOM   1578  H   LEU   100      52.010  49.990  13.490  1.00  0.00            
ATOM   1579  CA  LEU   100      51.730  50.690  11.470  1.00  0.00            
ATOM   1580  HA  LEU   100      52.240  50.520  10.530  1.00  0.00            
ATOM   1581  CB  LEU   100      50.390  49.980  11.270  1.00  0.00            
ATOM   1582  HB1 LEU   100      49.830  49.860  12.190  1.00  0.00            
ATOM   1583  HB2 LEU   100      50.620  48.930  11.090  1.00  0.00            
ATOM   1584  CG  LEU   100      49.370  50.600  10.330  1.00  0.00            
ATOM   1585  HG  LEU   100      49.190  51.640  10.610  1.00  0.00            
ATOM   1586  CD1 LEU   100      49.920  50.620   8.900  1.00  0.00            
ATOM   1587 1HD1 LEU   100      49.060  50.860   8.260  1.00  0.00            
ATOM   1588 2HD1 LEU   100      50.620  51.390   8.610  1.00  0.00            
ATOM   1589 3HD1 LEU   100      50.210  49.640   8.530  1.00  0.00            
ATOM   1590  CD2 LEU   100      48.020  49.900  10.470  1.00  0.00            
ATOM   1591 1HD2 LEU   100      47.300  50.250   9.730  1.00  0.00            
ATOM   1592 2HD2 LEU   100      48.130  48.820  10.510  1.00  0.00            
ATOM   1593 3HD2 LEU   100      47.660  50.180  11.450  1.00  0.00            
ATOM   1594  C   LEU   100      51.490  52.200  11.580  1.00  0.00            
ATOM   1595  O   LEU   100      50.980  52.760  12.550  1.00  0.00            
ATOM   1596  N   ASN   101      51.810  52.810  10.440  1.00  0.00            
ATOM   1597  H   ASN   101      52.260  52.290   9.700  1.00  0.00            
ATOM   1598  CA  ASN   101      51.620  54.180  10.020  1.00  0.00            
ATOM   1599  HA  ASN   101      50.620  54.510  10.300  1.00  0.00            
ATOM   1600  CB  ASN   101      52.630  55.040  10.790  1.00  0.00            
ATOM   1601  HB1 ASN   101      53.580  54.500  10.780  1.00  0.00            
ATOM   1602  HB2 ASN   101      52.240  55.310  11.760  1.00  0.00            
ATOM   1603  CG  ASN   101      52.930  56.370  10.140  1.00  0.00            
ATOM   1604  OD1 ASN   101      52.250  57.360  10.450  1.00  0.00            
ATOM   1605  ND2 ASN   101      53.900  56.470   9.220  1.00  0.00            
ATOM   1606 1HD2 ASN   101      54.320  55.610   8.910  1.00  0.00            
ATOM   1607 2HD2 ASN   101      54.190  57.360   8.830  1.00  0.00            
ATOM   1608  C   ASN   101      51.740  54.320   8.500  1.00  0.00            
ATOM   1609  OC1 ASN   101      51.030  55.240   8.030  1.00  0.00            
ATOM   1610  OC2 ASN   101      52.380  53.430   7.910  1.00  0.00            
ATOM   1611  CH3 ACE   102      36.200  44.410   9.840  1.00  0.00            
ATOM   1612 1HH3 ACE   102      36.980  43.690  10.060  1.00  0.00            
ATOM   1613 2HH3 ACE   102      35.630  43.970   9.020  1.00  0.00            
ATOM   1614 3HH3 ACE   102      36.580  45.360   9.480  1.00  0.00            
ATOM   1615  C   ACE   102      35.240  44.750  10.970  1.00  0.00            
ATOM   1616  O   ACE   102      34.420  45.640  10.750  1.00  0.00            
ATOM   1617  N   SER   103      35.390  44.090  12.120  1.00  0.00            
ATOM   1618  H   SER   103      35.970  43.250  12.090  1.00  0.00            
ATOM   1619  CA  SER   103      34.670  44.390  13.340  1.00  0.00            
ATOM   1620  HA  SER   103      33.730  44.880  13.070  1.00  0.00            
ATOM   1621  CB  SER   103      34.350  43.100  14.090  1.00  0.00            
ATOM   1622  HB1 SER   103      34.160  43.180  15.160  1.00  0.00            
ATOM   1623  HB2 SER   103      35.150  42.360  13.990  1.00  0.00            
ATOM   1624  OG  SER   103      33.140  42.580  13.590  1.00  0.00            
ATOM   1625  HG  SER   103      33.330  41.660  13.430  1.00  0.00            
ATOM   1626  C   SER   103      35.420  45.340  14.270  1.00  0.00            
ATOM   1627  O   SER   103      36.610  45.610  14.210  1.00  0.00            
ATOM   1628  N   PRO   104      34.700  45.990  15.180  1.00  0.00            
ATOM   1629  CD  PRO   104      33.280  45.740  15.420  1.00  0.00            
ATOM   1630  HD1 PRO   104      33.020  44.740  15.730  1.00  0.00            
ATOM   1631  HD2 PRO   104      32.760  46.070  14.520  1.00  0.00            
ATOM   1632  CG  PRO   104      32.820  46.690  16.530  1.00  0.00            
ATOM   1633  HG1 PRO   104      32.800  46.220  17.500  1.00  0.00            
ATOM   1634  HG2 PRO   104      31.850  47.180  16.390  1.00  0.00            
ATOM   1635  CB  PRO   104      33.890  47.760  16.520  1.00  0.00            
ATOM   1636  HB1 PRO   104      34.020  48.140  17.530  1.00  0.00            
ATOM   1637  HB2 PRO   104      33.680  48.590  15.830  1.00  0.00            
ATOM   1638  CA  PRO   104      35.160  47.150  15.930  1.00  0.00            
ATOM   1639  HA  PRO   104      35.580  47.700  15.090  1.00  0.00            
ATOM   1640  C   PRO   104      36.210  46.860  16.990  1.00  0.00            
ATOM   1641  O   PRO   104      36.460  45.720  17.390  1.00  0.00            
ATOM   1642  N   GLY   105      36.740  47.970  17.500  1.00  0.00            
ATOM   1643  H   GLY   105      36.460  48.780  16.980  1.00  0.00            
ATOM   1644  CA  GLY   105      37.620  47.960  18.660  1.00  0.00            
ATOM   1645  HA1 GLY   105      38.030  48.960  18.680  1.00  0.00            
ATOM   1646  HA2 GLY   105      38.450  47.260  18.540  1.00  0.00            
ATOM   1647  C   GLY   105      36.870  47.610  19.940  1.00  0.00            
ATOM   1648  O   GLY   105      35.920  48.310  20.290  1.00  0.00            
ATOM   1649  N   GLU   106      37.370  46.610  20.680  1.00  0.00            
ATOM   1650  H   GLU   106      38.020  45.970  20.250  1.00  0.00            
ATOM   1651  CA  GLU   106      36.920  46.280  22.010  1.00  0.00            
ATOM   1652  HA  GLU   106      36.430  47.100  22.520  1.00  0.00            
ATOM   1653  CB  GLU   106      35.940  45.110  22.090  1.00  0.00            
ATOM   1654  HB1 GLU   106      36.400  44.120  22.110  1.00  0.00            
ATOM   1655  HB2 GLU   106      35.380  45.050  21.150  1.00  0.00            
ATOM   1656  CG  GLU   106      34.960  45.200  23.260  1.00  0.00            
ATOM   1657  HG1 GLU   106      35.510  45.050  24.190  1.00  0.00            
ATOM   1658  HG2 GLU   106      34.330  44.320  23.170  1.00  0.00            
ATOM   1659  CD  GLU   106      34.110  46.470  23.370  1.00  0.00            
ATOM   1660  OE1 GLU   106      33.040  46.510  22.730  1.00  0.00            
ATOM   1661  OE2 GLU   106      34.450  47.390  24.130  1.00  0.00            
ATOM   1662  C   GLU   106      38.040  46.020  23.010  1.00  0.00            
ATOM   1663  O   GLU   106      38.980  45.340  22.610  1.00  0.00            
ATOM   1664  N   PTR   107      37.990  46.570  24.220  1.00  0.00            
ATOM   1665  H   PTR   107      37.210  47.140  24.520  1.00  0.00            
ATOM   1666  CA  PTR   107      39.080  46.580  25.180  1.00  0.00            
ATOM   1667  HA  PTR   107      39.990  46.780  24.650  1.00  0.00            
ATOM   1668  CB  PTR   107      38.850  47.650  26.260  1.00  0.00            
ATOM   1669  HB1 PTR   107      39.210  47.360  27.240  1.00  0.00            
ATOM   1670  HB2 PTR   107      37.770  47.670  26.300  1.00  0.00            
ATOM   1671  CG  PTR   107      39.390  49.050  26.030  1.00  0.00            
ATOM   1672  CD1 PTR   107      38.490  50.060  25.650  1.00  0.00            
ATOM   1673  HD1 PTR   107      37.430  49.870  25.660  1.00  0.00            
ATOM   1674  CE1 PTR   107      38.950  51.320  25.260  1.00  0.00            
ATOM   1675  HE1 PTR   107      38.230  52.050  24.930  1.00  0.00            
ATOM   1676  CZ  PTR   107      40.330  51.610  25.190  1.00  0.00            
ATOM   1677  OH  PTR   107      40.860  52.820  24.820  1.00  0.00            
ATOM   1678  P   PTR   107      39.960  54.120  24.580  1.00  0.00            
ATOM   1679  O1P PTR   107      40.860  55.310  24.660  1.00  0.00            
ATOM   1680  O2P PTR   107      38.950  54.270  25.660  1.00  0.00            
ATOM   1681  O3P PTR   107      39.320  54.190  23.250  1.00  0.00            
ATOM   1682  CE2 PTR   107      41.230  50.610  25.600  1.00  0.00            
ATOM   1683  HE2 PTR   107      42.280  50.870  25.650  1.00  0.00            
ATOM   1684  CD2 PTR   107      40.750  49.360  26.040  1.00  0.00            
ATOM   1685  HD2 PTR   107      41.450  48.620  26.410  1.00  0.00            
ATOM   1686  C   PTR   107      39.150  45.210  25.850  1.00  0.00            
ATOM   1687  O   PTR   107      38.140  44.760  26.400  1.00  0.00            
ATOM   1688  N   VAL   108      40.340  44.620  25.880  1.00  0.00            
ATOM   1689  H   VAL   108      41.220  45.070  25.650  1.00  0.00            
ATOM   1690  CA  VAL   108      40.460  43.340  26.560  1.00  0.00            
ATOM   1691  HA  VAL   108      39.490  42.840  26.630  1.00  0.00            
ATOM   1692  CB  VAL   108      41.320  42.430  25.700  1.00  0.00            
ATOM   1693  HB  VAL   108      41.550  41.560  26.320  1.00  0.00            
ATOM   1694  CG1 VAL   108      40.560  42.010  24.450  1.00  0.00            
ATOM   1695 1HG1 VAL   108      40.240  42.870  23.860  1.00  0.00            
ATOM   1696 2HG1 VAL   108      41.140  41.370  23.790  1.00  0.00            
ATOM   1697 3HG1 VAL   108      39.680  41.420  24.750  1.00  0.00            
ATOM   1698  CG2 VAL   108      42.630  43.050  25.190  1.00  0.00            
ATOM   1699 1HG2 VAL   108      43.300  43.460  25.950  1.00  0.00            
ATOM   1700 2HG2 VAL   108      43.330  42.350  24.750  1.00  0.00            
ATOM   1701 3HG2 VAL   108      42.280  43.830  24.510  1.00  0.00            
ATOM   1702  C   VAL   108      40.880  43.480  28.020  1.00  0.00            
ATOM   1703  O   VAL   108      41.720  44.290  28.400  1.00  0.00            
ATOM   1704  N   ASN   109      40.520  42.520  28.880  1.00  0.00            
ATOM   1705  H   ASN   109      39.840  41.870  28.540  1.00  0.00            
ATOM   1706  CA  ASN   109      41.300  42.080  30.010  1.00  0.00            
ATOM   1707  HA  ASN   109      41.900  42.930  30.320  1.00  0.00            
ATOM   1708  CB  ASN   109      40.460  41.580  31.190  1.00  0.00            
ATOM   1709  HB1 ASN   109      39.990  40.640  30.930  1.00  0.00            
ATOM   1710  HB2 ASN   109      39.690  42.330  31.350  1.00  0.00            
ATOM   1711  CG  ASN   109      41.290  41.470  32.460  1.00  0.00            
ATOM   1712  OD1 ASN   109      41.960  40.470  32.690  1.00  0.00            
ATOM   1713  ND2 ASN   109      41.350  42.510  33.300  1.00  0.00            
ATOM   1714 1HD2 ASN   109      40.730  43.290  33.180  1.00  0.00            
ATOM   1715 2HD2 ASN   109      41.940  42.500  34.130  1.00  0.00            
ATOM   1716  C   ASN   109      42.330  41.010  29.640  1.00  0.00            
ATOM   1717  O   ASN   109      42.140  40.060  28.900  1.00  0.00            
ATOM   1718  N   ILE   110      43.490  40.980  30.310  1.00  0.00            
ATOM   1719  H   ILE   110      43.540  41.710  31.000  1.00  0.00            
ATOM   1720  CA  ILE   110      44.700  40.340  29.840  1.00  0.00            
ATOM   1721  HA  ILE   110      44.460  39.620  29.060  1.00  0.00            
ATOM   1722  CB  ILE   110      45.700  41.340  29.250  1.00  0.00            
ATOM   1723  HB  ILE   110      46.740  40.980  29.200  1.00  0.00            
ATOM   1724  CG2 ILE   110      45.230  41.700  27.850  1.00  0.00            
ATOM   1725 1HG2 ILE   110      44.240  42.170  27.930  1.00  0.00            
ATOM   1726 2HG2 ILE   110      45.890  42.460  27.420  1.00  0.00            
ATOM   1727 3HG2 ILE   110      45.210  40.740  27.340  1.00  0.00            
ATOM   1728  CG1 ILE   110      45.810  42.600  30.120  1.00  0.00            
ATOM   1729 1HG1 ILE   110      45.910  42.220  31.140  1.00  0.00            
ATOM   1730 2HG1 ILE   110      44.880  43.140  30.040  1.00  0.00            
ATOM   1731  CD  ILE   110      47.090  43.370  29.810  1.00  0.00            
ATOM   1732  HD1 ILE   110      47.060  43.680  28.780  1.00  0.00            
ATOM   1733  HD2 ILE   110      47.140  44.300  30.370  1.00  0.00            
ATOM   1734  HD3 ILE   110      47.910  42.680  30.050  1.00  0.00            
ATOM   1735  C   ILE   110      45.390  39.560  30.950  1.00  0.00            
ATOM   1736  O   ILE   110      45.210  39.870  32.120  1.00  0.00            
ATOM   1737  N   GLU   111      46.170  38.530  30.600  1.00  0.00            
ATOM   1738  H   GLU   111      46.120  38.310  29.610  1.00  0.00            
ATOM   1739  CA  GLU   111      47.120  37.800  31.420  1.00  0.00            
ATOM   1740  HA  GLU   111      46.980  38.170  32.440  1.00  0.00            
ATOM   1741  CB  GLU   111      46.900  36.300  31.290  1.00  0.00            
ATOM   1742  HB1 GLU   111      47.630  35.690  31.830  1.00  0.00            
ATOM   1743  HB2 GLU   111      47.090  36.030  30.250  1.00  0.00            
ATOM   1744  CG  GLU   111      45.470  35.980  31.710  1.00  0.00            
ATOM   1745  HG1 GLU   111      44.870  36.360  30.890  1.00  0.00            
ATOM   1746  HG2 GLU   111      45.200  36.490  32.640  1.00  0.00            
ATOM   1747  CD  GLU   111      45.210  34.480  31.800  1.00  0.00            
ATOM   1748  OE1 GLU   111      45.310  33.880  32.880  1.00  0.00            
ATOM   1749  OE2 GLU   111      44.950  33.880  30.730  1.00  0.00            
ATOM   1750  C   GLU   111      48.520  38.280  31.090  1.00  0.00            
ATOM   1751  O   GLU   111      48.810  38.620  29.940  1.00  0.00            
ATOM   1752  N   PHE   112      49.410  38.190  32.080  1.00  0.00            
ATOM   1753  H   PHE   112      48.990  37.830  32.930  1.00  0.00            
ATOM   1754  CA  PHE   112      50.850  38.350  32.070  1.00  0.00            
ATOM   1755  HA  PHE   112      51.130  38.610  31.050  1.00  0.00            
ATOM   1756  CB  PHE   112      51.180  39.510  32.990  1.00  0.00            
ATOM   1757  HB1 PHE   112      52.250  39.750  32.910  1.00  0.00            
ATOM   1758  HB2 PHE   112      50.940  39.130  33.990  1.00  0.00            
ATOM   1759  CG  PHE   112      50.300  40.720  32.820  1.00  0.00            
ATOM   1760  CD1 PHE   112      49.160  40.880  33.640  1.00  0.00            
ATOM   1761  HD1 PHE   112      48.870  40.130  34.360  1.00  0.00            
ATOM   1762  CE1 PHE   112      48.340  42.020  33.520  1.00  0.00            
ATOM   1763  HE1 PHE   112      47.580  42.170  34.270  1.00  0.00            
ATOM   1764  CZ  PHE   112      48.840  43.120  32.810  1.00  0.00            
ATOM   1765  HZ  PHE   112      48.320  44.070  32.880  1.00  0.00            
ATOM   1766  CE2 PHE   112      50.030  42.980  32.110  1.00  0.00            
ATOM   1767  HE2 PHE   112      50.390  43.770  31.470  1.00  0.00            
ATOM   1768  CD2 PHE   112      50.660  41.740  31.940  1.00  0.00            
ATOM   1769  HD2 PHE   112      51.590  41.790  31.380  1.00  0.00            
ATOM   1770  C   PHE   112      51.760  37.160  32.340  1.00  0.00            
ATOM   1771  O   PHE   112      51.300  36.140  32.830  1.00  0.00            
ATOM   1772  N   GLY   113      53.010  37.300  31.920  1.00  0.00            
ATOM   1773  H   GLY   113      53.250  38.170  31.460  1.00  0.00            
ATOM   1774  CA  GLY   113      54.070  36.300  32.020  1.00  0.00            
ATOM   1775  HA1 GLY   113      54.200  36.020  33.060  1.00  0.00            
ATOM   1776  HA2 GLY   113      55.030  36.720  31.750  1.00  0.00            
ATOM   1777  C   GLY   113      53.870  34.940  31.370  1.00  0.00            
ATOM   1778  O   GLY   113      54.420  33.930  31.790  1.00  0.00            
ATOM   1779  N   SER   114      53.030  34.870  30.350  1.00  0.00            
ATOM   1780  H   SER   114      52.600  35.730  30.020  1.00  0.00            
ATOM   1781  CA  SER   114      52.740  33.600  29.690  1.00  0.00            
ATOM   1782  HA  SER   114      52.640  32.840  30.460  1.00  0.00            
ATOM   1783  CB  SER   114      51.470  33.650  28.850  1.00  0.00            
ATOM   1784  HB1 SER   114      51.360  32.700  28.340  1.00  0.00            
ATOM   1785  HB2 SER   114      51.730  34.370  28.080  1.00  0.00            
ATOM   1786  OG  SER   114      50.360  34.060  29.610  1.00  0.00            
ATOM   1787  HG  SER   114      50.450  35.020  29.590  1.00  0.00            
ATOM   1788  C   SER   114      53.860  33.170  28.750  1.00  0.00            
ATOM   1789  O   SER   114      54.620  33.940  28.150  1.00  0.00            
ATOM   1790  N   NHE   115      53.960  31.860  28.550  1.00  0.00            
ATOM   1791  H1  NHE   115      53.320  31.220  28.970  1.00  0.00            
ATOM   1792  H2  NHE   115      54.740  31.660  27.930  1.00  0.00            
TER
ENDMDL
