# Supplementary material for: Structural Determinants of Phosphopeptide Binding to the N-Terminal Src Homology 2 Domain of the SHP2 Phosphatase
Source: J Chem Inf Model. 2020 May 12;60(6):3157–71. doi: 10.1021/acs.jcim.0c00307 (PMC8007070; doi:10.1021/acs.jcim.0c00307)
Supplement: Supplementary file 1 — ci0c00307_si_001.zip [file ci0c00307_si_001.zip › cstructure_Ac-SVL-pY-TAVQPNE-NH2.pdb]

REMARK    GENERATED BY TRJCONV
TITLE     frame t= 664200.00000
MODEL        1
ATOM      1  N   MET     1      55.990  55.110   6.150  1.00  0.00            
ATOM      2  H1  MET     1      55.610  54.330   5.620  1.00  0.00            
ATOM      3  H2  MET     1      55.230  55.520   6.690  1.00  0.00            
ATOM      4  H3  MET     1      56.340  55.890   5.620  1.00  0.00            
ATOM      5  CA  MET     1      57.070  54.690   7.060  1.00  0.00            
ATOM      6  HA  MET     1      57.790  54.100   6.490  1.00  0.00            
ATOM      7  CB  MET     1      57.820  55.930   7.520  1.00  0.00            
ATOM      8  HB1 MET     1      57.160  56.540   8.130  1.00  0.00            
ATOM      9  HB2 MET     1      58.130  56.520   6.660  1.00  0.00            
ATOM     10  CG  MET     1      59.060  55.480   8.290  1.00  0.00            
ATOM     11  HG1 MET     1      58.760  55.010   9.230  1.00  0.00            
ATOM     12  HG2 MET     1      59.570  56.400   8.550  1.00  0.00            
ATOM     13  SD  MET     1      60.230  54.420   7.410  1.00  0.00            
ATOM     14  CE  MET     1      61.560  54.740   8.600  1.00  0.00            
ATOM     15  HE1 MET     1      61.660  55.820   8.680  1.00  0.00            
ATOM     16  HE2 MET     1      61.220  54.310   9.540  1.00  0.00            
ATOM     17  HE3 MET     1      62.500  54.310   8.250  1.00  0.00            
ATOM     18  C   MET     1      56.420  53.860   8.170  1.00  0.00            
ATOM     19  O   MET     1      55.360  54.270   8.610  1.00  0.00            
ATOM     20  N   ARG     2      57.170  52.840   8.640  1.00  0.00            
ATOM     21  H   ARG     2      57.950  52.550   8.100  1.00  0.00            
ATOM     22  CA  ARG     2      56.830  52.140   9.860  1.00  0.00            
ATOM     23  HA  ARG     2      55.850  51.690   9.700  1.00  0.00            
ATOM     24  CB  ARG     2      57.760  50.930  10.000  1.00  0.00            
ATOM     25  HB1 ARG     2      57.860  50.610  11.030  1.00  0.00            
ATOM     26  HB2 ARG     2      58.790  51.240   9.780  1.00  0.00            
ATOM     27  CG  ARG     2      57.290  49.660   9.310  1.00  0.00            
ATOM     28  HG1 ARG     2      57.100  49.960   8.280  1.00  0.00            
ATOM     29  HG2 ARG     2      56.320  49.350   9.700  1.00  0.00            
ATOM     30  CD  ARG     2      58.310  48.510   9.370  1.00  0.00            
ATOM     31  HD1 ARG     2      58.650  48.350  10.400  1.00  0.00            
ATOM     32  HD2 ARG     2      59.200  48.710   8.780  1.00  0.00            
ATOM     33  NE  ARG     2      57.650  47.250   9.070  1.00  0.00            
ATOM     34  HE  ARG     2      56.680  47.250   8.780  1.00  0.00            
ATOM     35  CZ  ARG     2      58.200  46.030   9.140  1.00  0.00            
ATOM     36  NH1 ARG     2      59.490  45.870   9.470  1.00  0.00            
ATOM     37 1HH1 ARG     2      60.070  46.610   9.850  1.00  0.00            
ATOM     38 2HH1 ARG     2      59.910  44.950   9.490  1.00  0.00            
ATOM     39  NH2 ARG     2      57.450  44.940   8.910  1.00  0.00            
ATOM     40 1HH2 ARG     2      56.500  44.890   8.590  1.00  0.00            
ATOM     41 2HH2 ARG     2      57.880  44.030   8.990  1.00  0.00            
ATOM     42  C   ARG     2      56.800  52.960  11.140  1.00  0.00            
ATOM     43  O   ARG     2      57.820  53.550  11.500  1.00  0.00            
ATOM     44  N   ARG     3      55.650  52.930  11.800  1.00  0.00            
ATOM     45  H   ARG     3      54.900  52.410  11.360  1.00  0.00            
ATOM     46  CA  ARG     3      55.260  53.770  12.920  1.00  0.00            
ATOM     47  HA  ARG     3      56.170  53.960  13.470  1.00  0.00            
ATOM     48  CB  ARG     3      54.590  55.060  12.470  1.00  0.00            
ATOM     49  HB1 ARG     3      55.350  55.640  11.940  1.00  0.00            
ATOM     50  HB2 ARG     3      54.370  55.660  13.350  1.00  0.00            
ATOM     51  CG  ARG     3      53.290  55.040  11.670  1.00  0.00            
ATOM     52  HG1 ARG     3      52.500  54.850  12.400  1.00  0.00            
ATOM     53  HG2 ARG     3      53.190  54.220  10.970  1.00  0.00            
ATOM     54  CD  ARG     3      53.180  56.450  11.100  1.00  0.00            
ATOM     55  HD1 ARG     3      53.990  56.540  10.390  1.00  0.00            
ATOM     56  HD2 ARG     3      53.190  57.090  11.980  1.00  0.00            
ATOM     57  NE  ARG     3      51.910  56.480  10.360  1.00  0.00            
ATOM     58  HE  ARG     3      51.070  56.930  10.710  1.00  0.00            
ATOM     59  CZ  ARG     3      51.680  56.050   9.110  1.00  0.00            
ATOM     60  NH1 ARG     3      52.690  55.590   8.380  1.00  0.00            
ATOM     61 1HH1 ARG     3      53.570  55.590   8.870  1.00  0.00            
ATOM     62 2HH1 ARG     3      52.420  54.860   7.740  1.00  0.00            
ATOM     63  NH2 ARG     3      50.450  55.980   8.600  1.00  0.00            
ATOM     64 1HH2 ARG     3      49.720  56.510   9.060  1.00  0.00            
ATOM     65 2HH2 ARG     3      50.240  55.640   7.670  1.00  0.00            
ATOM     66  C   ARG     3      54.500  52.930  13.940  1.00  0.00            
ATOM     67  O   ARG     3      53.540  52.240  13.590  1.00  0.00            
ATOM     68  N   TRP     4      54.640  53.260  15.220  1.00  0.00            
ATOM     69  H   TRP     4      55.220  54.070  15.360  1.00  0.00            
ATOM     70  CA  TRP     4      53.890  52.720  16.340  1.00  0.00            
ATOM     71  HA  TRP     4      53.060  52.200  15.870  1.00  0.00            
ATOM     72  CB  TRP     4      54.680  51.700  17.150  1.00  0.00            
ATOM     73  HB1 TRP     4      54.840  50.790  16.570  1.00  0.00            
ATOM     74  HB2 TRP     4      54.050  51.380  17.980  1.00  0.00            
ATOM     75  CG  TRP     4      55.970  52.170  17.750  1.00  0.00            
ATOM     76  CD1 TRP     4      56.110  53.240  18.570  1.00  0.00            
ATOM     77  HD1 TRP     4      55.340  53.940  18.820  1.00  0.00            
ATOM     78  NE1 TRP     4      57.410  53.300  19.040  1.00  0.00            
ATOM     79  HE1 TRP     4      57.820  54.090  19.540  1.00  0.00            
ATOM     80  CE2 TRP     4      58.210  52.360  18.430  1.00  0.00            
ATOM     81  CZ2 TRP     4      59.580  52.110  18.370  1.00  0.00            
ATOM     82  HZ2 TRP     4      60.230  52.860  18.780  1.00  0.00            
ATOM     83  CH2 TRP     4      60.080  51.050  17.600  1.00  0.00            
ATOM     84  HH2 TRP     4      61.140  50.920  17.560  1.00  0.00            
ATOM     85  CZ3 TRP     4      59.190  50.300  16.810  1.00  0.00            
ATOM     86  HZ3 TRP     4      59.590  49.650  16.040  1.00  0.00            
ATOM     87  CE3 TRP     4      57.830  50.630  16.760  1.00  0.00            
ATOM     88  HE3 TRP     4      57.200  50.040  16.100  1.00  0.00            
ATOM     89  CD2 TRP     4      57.320  51.620  17.590  1.00  0.00            
ATOM     90  C   TRP     4      53.170  53.750  17.190  1.00  0.00            
ATOM     91  O   TRP     4      52.350  53.310  17.990  1.00  0.00            
ATOM     92  N   PHE     5      53.390  55.050  16.970  1.00  0.00            
ATOM     93  H   PHE     5      54.040  55.380  16.260  1.00  0.00            
ATOM     94  CA  PHE     5      52.850  56.130  17.760  1.00  0.00            
ATOM     95  HA  PHE     5      52.050  55.690  18.360  1.00  0.00            
ATOM     96  CB  PHE     5      53.880  56.600  18.790  1.00  0.00            
ATOM     97  HB1 PHE     5      54.670  57.080  18.220  1.00  0.00            
ATOM     98  HB2 PHE     5      54.380  55.750  19.270  1.00  0.00            
ATOM     99  CG  PHE     5      53.270  57.430  19.880  1.00  0.00            
ATOM    100  CD1 PHE     5      52.260  56.820  20.650  1.00  0.00            
ATOM    101  HD1 PHE     5      52.240  55.760  20.450  1.00  0.00            
ATOM    102  CE1 PHE     5      51.470  57.510  21.550  1.00  0.00            
ATOM    103  HE1 PHE     5      50.830  56.980  22.240  1.00  0.00            
ATOM    104  CZ  PHE     5      51.720  58.890  21.660  1.00  0.00            
ATOM    105  HZ  PHE     5      51.220  59.370  22.490  1.00  0.00            
ATOM    106  CE2 PHE     5      52.650  59.560  20.860  1.00  0.00            
ATOM    107  HE2 PHE     5      52.930  60.600  20.980  1.00  0.00            
ATOM    108  CD2 PHE     5      53.350  58.830  19.890  1.00  0.00            
ATOM    109  HD2 PHE     5      54.100  59.260  19.250  1.00  0.00            
ATOM    110  C   PHE     5      52.250  57.220  16.880  1.00  0.00            
ATOM    111  O   PHE     5      52.760  57.460  15.790  1.00  0.00            
ATOM    112  N   HIS     6      51.140  57.780  17.360  1.00  0.00            
ATOM    113  H   HIS     6      50.840  57.360  18.230  1.00  0.00            
ATOM    114  CA  HIS     6      50.340  58.830  16.790  1.00  0.00            
ATOM    115  HA  HIS     6      50.980  59.440  16.150  1.00  0.00            
ATOM    116  CB  HIS     6      49.270  58.260  15.870  1.00  0.00            
ATOM    117  HB1 HIS     6      48.570  57.690  16.470  1.00  0.00            
ATOM    118  HB2 HIS     6      49.700  57.520  15.190  1.00  0.00            
ATOM    119  CG  HIS     6      48.540  59.260  15.030  1.00  0.00            
ATOM    120  ND1 HIS     6      48.320  60.600  15.360  1.00  0.00            
ATOM    121  CE1 HIS     6      47.550  61.210  14.450  1.00  0.00            
ATOM    122  HE1 HIS     6      47.220  62.240  14.430  1.00  0.00            
ATOM    123  NE2 HIS     6      47.260  60.300  13.520  1.00  0.00            
ATOM    124  HE2 HIS     6      46.620  60.390  12.740  1.00  0.00            
ATOM    125  CD2 HIS     6      47.810  59.090  13.880  1.00  0.00            
ATOM    126  HD2 HIS     6      47.590  58.230  13.280  1.00  0.00            
ATOM    127  C   HIS     6      49.840  59.770  17.880  1.00  0.00            
ATOM    128  O   HIS     6      49.010  59.270  18.640  1.00  0.00            
ATOM    129  N   PRO     7      50.270  61.020  18.020  1.00  0.00            
ATOM    130  CD  PRO     7      51.040  61.810  17.100  1.00  0.00            
ATOM    131  HD1 PRO     7      50.900  61.750  16.020  1.00  0.00            
ATOM    132  HD2 PRO     7      52.040  61.350  17.130  1.00  0.00            
ATOM    133  CG  PRO     7      51.060  63.260  17.550  1.00  0.00            
ATOM    134  HG1 PRO     7      50.270  63.840  17.070  1.00  0.00            
ATOM    135  HG2 PRO     7      52.060  63.630  17.390  1.00  0.00            
ATOM    136  CB  PRO     7      50.760  63.140  19.040  1.00  0.00            
ATOM    137  HB1 PRO     7      50.190  63.970  19.460  1.00  0.00            
ATOM    138  HB2 PRO     7      51.720  63.030  19.550  1.00  0.00            
ATOM    139  CA  PRO     7      49.990  61.840  19.190  1.00  0.00            
ATOM    140  HA  PRO     7      50.290  61.380  20.120  1.00  0.00            
ATOM    141  C   PRO     7      48.530  62.300  19.220  1.00  0.00            
ATOM    142  O   PRO     7      48.100  62.880  20.200  1.00  0.00            
ATOM    143  N   ASN     8      47.830  62.190  18.090  1.00  0.00            
ATOM    144  H   ASN     8      48.250  61.660  17.340  1.00  0.00            
ATOM    145  CA  ASN     8      46.580  62.850  17.750  1.00  0.00            
ATOM    146  HA  ASN     8      46.050  63.220  18.630  1.00  0.00            
ATOM    147  CB  ASN     8      46.930  64.130  17.000  1.00  0.00            
ATOM    148  HB1 ASN     8      47.390  63.850  16.060  1.00  0.00            
ATOM    149  HB2 ASN     8      47.640  64.630  17.670  1.00  0.00            
ATOM    150  CG  ASN     8      45.740  65.040  16.790  1.00  0.00            
ATOM    151  OD1 ASN     8      44.710  65.010  17.480  1.00  0.00            
ATOM    152  ND2 ASN     8      45.760  65.750  15.660  1.00  0.00            
ATOM    153 1HD2 ASN     8      46.500  65.530  15.000  1.00  0.00            
ATOM    154 2HD2 ASN     8      45.070  66.450  15.450  1.00  0.00            
ATOM    155  C   ASN     8      45.650  61.970  16.910  1.00  0.00            
ATOM    156  O   ASN     8      45.200  62.340  15.830  1.00  0.00            
ATOM    157  N   ILE     9      45.250  60.830  17.480  1.00  0.00            
ATOM    158  H   ILE     9      45.470  60.640  18.450  1.00  0.00            
ATOM    159  CA  ILE     9      44.240  59.980  16.900  1.00  0.00            
ATOM    160  HA  ILE     9      43.700  60.520  16.130  1.00  0.00            
ATOM    161  CB  ILE     9      44.840  58.770  16.180  1.00  0.00            
ATOM    162  HB  ILE     9      45.700  59.150  15.650  1.00  0.00            
ATOM    163  CG2 ILE     9      45.400  57.750  17.170  1.00  0.00            
ATOM    164 1HG2 ILE     9      46.200  58.240  17.720  1.00  0.00            
ATOM    165 2HG2 ILE     9      44.590  57.380  17.800  1.00  0.00            
ATOM    166 3HG2 ILE     9      45.850  56.840  16.750  1.00  0.00            
ATOM    167  CG1 ILE     9      43.880  58.060  15.220  1.00  0.00            
ATOM    168 1HG1 ILE     9      43.390  58.860  14.670  1.00  0.00            
ATOM    169 2HG1 ILE     9      43.100  57.500  15.720  1.00  0.00            
ATOM    170  CD  ILE     9      44.570  57.050  14.320  1.00  0.00            
ATOM    171  HD1 ILE     9      45.100  56.290  14.880  1.00  0.00            
ATOM    172  HD2 ILE     9      43.860  56.650  13.590  1.00  0.00            
ATOM    173  HD3 ILE     9      45.340  57.600  13.770  1.00  0.00            
ATOM    174  C   ILE     9      43.250  59.580  17.990  1.00  0.00            
ATOM    175  O   ILE     9      43.580  59.460  19.170  1.00  0.00            
ATOM    176  N   THR    10      41.970  59.550  17.590  1.00  0.00            
ATOM    177  H   THR    10      41.750  60.010  16.720  1.00  0.00            
ATOM    178  CA  THR    10      40.880  58.950  18.330  1.00  0.00            
ATOM    179  HA  THR    10      40.940  59.230  19.380  1.00  0.00            
ATOM    180  CB  THR    10      39.530  59.450  17.830  1.00  0.00            
ATOM    181  HB  THR    10      38.700  58.930  18.310  1.00  0.00            
ATOM    182  CG2 THR    10      39.340  60.950  18.060  1.00  0.00            
ATOM    183 1HG2 THR    10      40.200  61.530  17.730  1.00  0.00            
ATOM    184 2HG2 THR    10      38.430  61.290  17.570  1.00  0.00            
ATOM    185 3HG2 THR    10      39.200  61.070  19.130  1.00  0.00            
ATOM    186  OG1 THR    10      39.350  59.220  16.450  1.00  0.00            
ATOM    187  HG1 THR    10      39.950  59.830  16.000  1.00  0.00            
ATOM    188  C   THR    10      40.920  57.420  18.320  1.00  0.00            
ATOM    189  O   THR    10      41.430  56.870  17.350  1.00  0.00            
ATOM    190  N   GLY    11      40.360  56.780  19.350  1.00  0.00            
ATOM    191  H   GLY    11      40.030  57.350  20.100  1.00  0.00            
ATOM    192  CA  GLY    11      40.300  55.340  19.420  1.00  0.00            
ATOM    193  HA1 GLY    11      39.610  55.070  20.220  1.00  0.00            
ATOM    194  HA2 GLY    11      41.330  54.990  19.520  1.00  0.00            
ATOM    195  C   GLY    11      39.620  54.670  18.240  1.00  0.00            
ATOM    196  O   GLY    11      40.200  53.720  17.710  1.00  0.00            
ATOM    197  N   VAL    12      38.440  55.170  17.880  1.00  0.00            
ATOM    198  H   VAL    12      38.050  55.980  18.340  1.00  0.00            
ATOM    199  CA  VAL    12      37.640  54.690  16.760  1.00  0.00            
ATOM    200  HA  VAL    12      37.560  53.620  16.960  1.00  0.00            
ATOM    201  CB  VAL    12      36.220  55.210  16.880  1.00  0.00            
ATOM    202  HB  VAL    12      35.830  54.890  15.910  1.00  0.00            
ATOM    203  CG1 VAL    12      35.380  54.520  17.950  1.00  0.00            
ATOM    204 1HG1 VAL    12      34.320  54.720  17.800  1.00  0.00            
ATOM    205 2HG1 VAL    12      35.540  53.450  17.860  1.00  0.00            
ATOM    206 3HG1 VAL    12      35.790  54.820  18.920  1.00  0.00            
ATOM    207  CG2 VAL    12      36.010  56.730  16.930  1.00  0.00            
ATOM    208 1HG2 VAL    12      35.000  57.050  16.720  1.00  0.00            
ATOM    209 2HG2 VAL    12      36.440  57.050  17.880  1.00  0.00            
ATOM    210 3HG2 VAL    12      36.670  57.140  16.150  1.00  0.00            
ATOM    211  C   VAL    12      38.270  54.920  15.400  1.00  0.00            
ATOM    212  O   VAL    12      38.060  54.180  14.440  1.00  0.00            
ATOM    213  N   GLU    13      39.170  55.890  15.220  1.00  0.00            
ATOM    214  H   GLU    13      39.430  56.440  16.030  1.00  0.00            
ATOM    215  CA  GLU    13      39.970  56.030  14.010  1.00  0.00            
ATOM    216  HA  GLU    13      39.430  55.680  13.150  1.00  0.00            
ATOM    217  CB  GLU    13      40.250  57.500  13.710  1.00  0.00            
ATOM    218  HB1 GLU    13      41.010  57.820  14.420  1.00  0.00            
ATOM    219  HB2 GLU    13      39.300  58.010  13.870  1.00  0.00            
ATOM    220  CG  GLU    13      40.780  57.770  12.300  1.00  0.00            
ATOM    221  HG1 GLU    13      39.990  57.500  11.610  1.00  0.00            
ATOM    222  HG2 GLU    13      41.690  57.290  11.950  1.00  0.00            
ATOM    223  CD  GLU    13      41.070  59.270  12.210  1.00  0.00            
ATOM    224  OE1 GLU    13      42.100  59.650  12.800  1.00  0.00            
ATOM    225  OE2 GLU    13      40.440  59.970  11.400  1.00  0.00            
ATOM    226  C   GLU    13      41.320  55.320  14.000  1.00  0.00            
ATOM    227  O   GLU    13      41.810  54.920  12.940  1.00  0.00            
ATOM    228  N   ALA    14      41.910  55.060  15.170  1.00  0.00            
ATOM    229  H   ALA    14      41.570  55.560  15.970  1.00  0.00            
ATOM    230  CA  ALA    14      42.970  54.090  15.350  1.00  0.00            
ATOM    231  HA  ALA    14      43.810  54.370  14.710  1.00  0.00            
ATOM    232  CB  ALA    14      43.360  54.050  16.820  1.00  0.00            
ATOM    233  HB1 ALA    14      42.510  53.810  17.470  1.00  0.00            
ATOM    234  HB2 ALA    14      44.170  53.340  16.950  1.00  0.00            
ATOM    235  HB3 ALA    14      43.710  55.020  17.150  1.00  0.00            
ATOM    236  C   ALA    14      42.600  52.680  14.900  1.00  0.00            
ATOM    237  O   ALA    14      43.360  51.980  14.240  1.00  0.00            
ATOM    238  N   GLU    15      41.340  52.310  15.160  1.00  0.00            
ATOM    239  H   GLU    15      40.830  52.920  15.780  1.00  0.00            
ATOM    240  CA  GLU    15      40.720  51.090  14.690  1.00  0.00            
ATOM    241  HA  GLU    15      41.360  50.220  14.750  1.00  0.00            
ATOM    242  CB  GLU    15      39.390  50.970  15.420  1.00  0.00            
ATOM    243  HB1 GLU    15      38.660  51.760  15.270  1.00  0.00            
ATOM    244  HB2 GLU    15      39.670  50.830  16.470  1.00  0.00            
ATOM    245  CG  GLU    15      38.640  49.710  15.010  1.00  0.00            
ATOM    246  HG1 GLU    15      39.300  48.850  15.170  1.00  0.00            
ATOM    247  HG2 GLU    15      38.390  49.850  13.950  1.00  0.00            
ATOM    248  CD  GLU    15      37.410  49.580  15.880  1.00  0.00            
ATOM    249  OE1 GLU    15      37.530  49.200  17.060  1.00  0.00            
ATOM    250  OE2 GLU    15      36.310  49.850  15.340  1.00  0.00            
ATOM    251  C   GLU    15      40.460  51.190  13.190  1.00  0.00            
ATOM    252  O   GLU    15      40.970  50.290  12.530  1.00  0.00            
ATOM    253  N   ASN    16      39.690  52.160  12.680  1.00  0.00            
ATOM    254  H   ASN    16      39.440  52.910  13.320  1.00  0.00            
ATOM    255  CA  ASN    16      39.490  52.360  11.260  1.00  0.00            
ATOM    256  HA  ASN    16      38.880  51.570  10.810  1.00  0.00            
ATOM    257  CB  ASN    16      38.820  53.700  11.000  1.00  0.00            
ATOM    258  HB1 ASN    16      39.510  54.420  11.430  1.00  0.00            
ATOM    259  HB2 ASN    16      37.880  53.860  11.540  1.00  0.00            
ATOM    260  CG  ASN    16      38.760  53.980   9.500  1.00  0.00            
ATOM    261  OD1 ASN    16      39.350  54.930   9.010  1.00  0.00            
ATOM    262  ND2 ASN    16      37.880  53.300   8.760  1.00  0.00            
ATOM    263 1HD2 ASN    16      37.440  52.410   9.010  1.00  0.00            
ATOM    264 2HD2 ASN    16      37.810  53.740   7.870  1.00  0.00            
ATOM    265  C   ASN    16      40.800  52.210  10.500  1.00  0.00            
ATOM    266  O   ASN    16      40.920  51.490   9.510  1.00  0.00            
ATOM    267  N   LEU    17      41.870  52.950  10.800  1.00  0.00            
ATOM    268  H   LEU    17      41.860  53.550  11.610  1.00  0.00            
ATOM    269  CA  LEU    17      43.100  52.890  10.030  1.00  0.00            
ATOM    270  HA  LEU    17      42.840  52.970   8.970  1.00  0.00            
ATOM    271  CB  LEU    17      43.870  54.130  10.450  1.00  0.00            
ATOM    272  HB1 LEU    17      44.170  54.090  11.490  1.00  0.00            
ATOM    273  HB2 LEU    17      43.130  54.940  10.420  1.00  0.00            
ATOM    274  CG  LEU    17      45.150  54.430   9.670  1.00  0.00            
ATOM    275  HG  LEU    17      45.790  53.540   9.670  1.00  0.00            
ATOM    276  CD1 LEU    17      44.810  54.680   8.200  1.00  0.00            
ATOM    277 1HD1 LEU    17      44.240  55.570   7.960  1.00  0.00            
ATOM    278 2HD1 LEU    17      45.760  54.720   7.680  1.00  0.00            
ATOM    279 3HD1 LEU    17      44.250  53.800   7.870  1.00  0.00            
ATOM    280  CD2 LEU    17      45.780  55.690  10.220  1.00  0.00            
ATOM    281 1HD2 LEU    17      46.760  55.890   9.790  1.00  0.00            
ATOM    282 2HD2 LEU    17      45.230  56.600   9.970  1.00  0.00            
ATOM    283 3HD2 LEU    17      45.830  55.620  11.310  1.00  0.00            
ATOM    284  C   LEU    17      43.820  51.560  10.150  1.00  0.00            
ATOM    285  O   LEU    17      44.270  51.040   9.120  1.00  0.00            
ATOM    286  N   LEU    18      43.900  50.890  11.300  1.00  0.00            
ATOM    287  H   LEU    18      43.520  51.310  12.130  1.00  0.00            
ATOM    288  CA  LEU    18      44.440  49.540  11.410  1.00  0.00            
ATOM    289  HA  LEU    18      45.400  49.590  10.910  1.00  0.00            
ATOM    290  CB  LEU    18      44.650  49.130  12.860  1.00  0.00            
ATOM    291  HB1 LEU    18      44.790  48.060  12.830  1.00  0.00            
ATOM    292  HB2 LEU    18      43.710  49.260  13.400  1.00  0.00            
ATOM    293  CG  LEU    18      45.750  49.900  13.600  1.00  0.00            
ATOM    294  HG  LEU    18      45.540  50.980  13.540  1.00  0.00            
ATOM    295  CD1 LEU    18      45.600  49.530  15.070  1.00  0.00            
ATOM    296 1HD1 LEU    18      44.640  49.870  15.430  1.00  0.00            
ATOM    297 2HD1 LEU    18      45.650  48.440  15.150  1.00  0.00            
ATOM    298 3HD1 LEU    18      46.370  50.080  15.620  1.00  0.00            
ATOM    299  CD2 LEU    18      47.140  49.720  13.020  1.00  0.00            
ATOM    300 1HD2 LEU    18      47.320  50.020  11.990  1.00  0.00            
ATOM    301 2HD2 LEU    18      47.780  50.350  13.630  1.00  0.00            
ATOM    302 3HD2 LEU    18      47.550  48.710  13.120  1.00  0.00            
ATOM    303  C   LEU    18      43.680  48.570  10.530  1.00  0.00            
ATOM    304  O   LEU    18      44.340  47.730   9.900  1.00  0.00            
ATOM    305  N   LEU    19      42.350  48.640  10.450  1.00  0.00            
ATOM    306  H   LEU    19      41.840  49.190  11.140  1.00  0.00            
ATOM    307  CA  LEU    19      41.560  47.740   9.640  1.00  0.00            
ATOM    308  HA  LEU    19      41.680  46.690   9.920  1.00  0.00            
ATOM    309  CB  LEU    19      40.090  47.990   9.940  1.00  0.00            
ATOM    310  HB1 LEU    19      39.460  47.750   9.080  1.00  0.00            
ATOM    311  HB2 LEU    19      39.970  49.050  10.130  1.00  0.00            
ATOM    312  CG  LEU    19      39.460  47.260  11.130  1.00  0.00            
ATOM    313  HG  LEU    19      39.880  47.740  12.020  1.00  0.00            
ATOM    314  CD1 LEU    19      37.960  47.530  11.170  1.00  0.00            
ATOM    315 1HD1 LEU    19      37.680  47.110  12.130  1.00  0.00            
ATOM    316 2HD1 LEU    19      37.620  48.560  10.990  1.00  0.00            
ATOM    317 3HD1 LEU    19      37.410  46.910  10.470  1.00  0.00            
ATOM    318  CD2 LEU    19      39.690  45.750  11.010  1.00  0.00            
ATOM    319 1HD2 LEU    19      40.720  45.420  11.110  1.00  0.00            
ATOM    320 2HD2 LEU    19      39.120  45.200  11.740  1.00  0.00            
ATOM    321 3HD2 LEU    19      39.260  45.480  10.040  1.00  0.00            
ATOM    322  C   LEU    19      41.680  47.940   8.140  1.00  0.00            
ATOM    323  O   LEU    19      41.610  47.000   7.350  1.00  0.00            
ATOM    324  N   THR    20      41.960  49.190   7.760  1.00  0.00            
ATOM    325  H   THR    20      42.020  49.930   8.440  1.00  0.00            
ATOM    326  CA  THR    20      42.010  49.560   6.350  1.00  0.00            
ATOM    327  HA  THR    20      41.300  48.960   5.790  1.00  0.00            
ATOM    328  CB  THR    20      41.510  50.970   6.080  1.00  0.00            
ATOM    329  HB  THR    20      42.060  51.350   5.220  1.00  0.00            
ATOM    330  CG2 THR    20      40.020  51.120   5.790  1.00  0.00            
ATOM    331 1HG2 THR    20      39.740  52.180   5.810  1.00  0.00            
ATOM    332 2HG2 THR    20      39.680  50.670   4.860  1.00  0.00            
ATOM    333 3HG2 THR    20      39.460  50.640   6.600  1.00  0.00            
ATOM    334  OG1 THR    20      41.920  51.930   7.040  1.00  0.00            
ATOM    335  HG1 THR    20      41.500  51.870   7.880  1.00  0.00            
ATOM    336  C   THR    20      43.380  49.400   5.700  1.00  0.00            
ATOM    337  O   THR    20      43.470  48.760   4.640  1.00  0.00            
ATOM    338  N   ARG    21      44.410  49.970   6.340  1.00  0.00            
ATOM    339  H   ARG    21      44.040  50.340   7.200  1.00  0.00            
ATOM    340  CA  ARG    21      45.790  50.120   5.950  1.00  0.00            
ATOM    341  HA  ARG    21      45.840  49.750   4.940  1.00  0.00            
ATOM    342  CB  ARG    21      46.310  51.550   5.990  1.00  0.00            
ATOM    343  HB1 ARG    21      46.160  51.950   6.990  1.00  0.00            
ATOM    344  HB2 ARG    21      45.620  52.070   5.330  1.00  0.00            
ATOM    345  CG  ARG    21      47.740  51.930   5.610  1.00  0.00            
ATOM    346  HG1 ARG    21      48.440  51.540   6.350  1.00  0.00            
ATOM    347  HG2 ARG    21      47.800  53.010   5.680  1.00  0.00            
ATOM    348  CD  ARG    21      48.260  51.520   4.230  1.00  0.00            
ATOM    349  HD1 ARG    21      47.540  51.820   3.470  1.00  0.00            
ATOM    350  HD2 ARG    21      48.200  50.430   4.170  1.00  0.00            
ATOM    351  NE  ARG    21      49.630  52.010   4.080  1.00  0.00            
ATOM    352  HE  ARG    21      50.190  52.200   4.900  1.00  0.00            
ATOM    353  CZ  ARG    21      50.420  52.030   3.000  1.00  0.00            
ATOM    354  NH1 ARG    21      49.900  51.820   1.780  1.00  0.00            
ATOM    355 1HH1 ARG    21      48.890  51.780   1.640  1.00  0.00            
ATOM    356 2HH1 ARG    21      50.490  52.000   0.990  1.00  0.00            
ATOM    357  NH2 ARG    21      51.750  52.200   3.080  1.00  0.00            
ATOM    358 1HH2 ARG    21      52.130  52.260   4.010  1.00  0.00            
ATOM    359 2HH2 ARG    21      52.310  52.260   2.260  1.00  0.00            
ATOM    360  C   ARG    21      46.700  49.140   6.680  1.00  0.00            
ATOM    361  O   ARG    21      47.780  48.830   6.170  1.00  0.00            
ATOM    362  N   GLY    22      46.280  48.730   7.880  1.00  0.00            
ATOM    363  H   GLY    22      45.320  48.930   8.150  1.00  0.00            
ATOM    364  CA  GLY    22      47.100  47.930   8.750  1.00  0.00            
ATOM    365  HA1 GLY    22      46.780  48.020   9.790  1.00  0.00            
ATOM    366  HA2 GLY    22      48.180  48.030   8.750  1.00  0.00            
ATOM    367  C   GLY    22      46.950  46.450   8.350  1.00  0.00            
ATOM    368  O   GLY    22      45.860  45.990   8.070  1.00  0.00            
ATOM    369  N   VAL    23      48.070  45.730   8.300  1.00  0.00            
ATOM    370  H   VAL    23      48.920  46.260   8.460  1.00  0.00            
ATOM    371  CA  VAL    23      48.060  44.270   8.270  1.00  0.00            
ATOM    372  HA  VAL    23      47.380  43.900   7.520  1.00  0.00            
ATOM    373  CB  VAL    23      49.410  43.700   7.840  1.00  0.00            
ATOM    374  HB  VAL    23      49.240  42.620   7.840  1.00  0.00            
ATOM    375  CG1 VAL    23      49.740  44.100   6.410  1.00  0.00            
ATOM    376 1HG1 VAL    23      49.900  45.180   6.520  1.00  0.00            
ATOM    377 2HG1 VAL    23      50.700  43.670   6.130  1.00  0.00            
ATOM    378 3HG1 VAL    23      48.930  43.760   5.760  1.00  0.00            
ATOM    379  CG2 VAL    23      50.560  44.030   8.790  1.00  0.00            
ATOM    380 1HG2 VAL    23      50.560  43.530   9.760  1.00  0.00            
ATOM    381 2HG2 VAL    23      51.510  43.890   8.300  1.00  0.00            
ATOM    382 3HG2 VAL    23      50.590  45.110   8.960  1.00  0.00            
ATOM    383  C   VAL    23      47.520  43.630   9.540  1.00  0.00            
ATOM    384  O   VAL    23      47.610  44.210  10.610  1.00  0.00            
ATOM    385  N   ASP    24      46.970  42.410   9.580  1.00  0.00            
ATOM    386  H   ASP    24      46.700  42.010   8.690  1.00  0.00            
ATOM    387  CA  ASP    24      46.700  41.670  10.800  1.00  0.00            
ATOM    388  HA  ASP    24      46.030  42.300  11.370  1.00  0.00            
ATOM    389  CB  ASP    24      46.000  40.340  10.530  1.00  0.00            
ATOM    390  HB1 ASP    24      46.550  39.580   9.980  1.00  0.00            
ATOM    391  HB2 ASP    24      45.200  40.520   9.810  1.00  0.00            
ATOM    392  CG  ASP    24      45.390  39.840  11.840  1.00  0.00            
ATOM    393  OD1 ASP    24      44.210  40.110  12.170  1.00  0.00            
ATOM    394  OD2 ASP    24      46.060  39.000  12.480  1.00  0.00            
ATOM    395  C   ASP    24      48.000  41.470  11.570  1.00  0.00            
ATOM    396  O   ASP    24      48.980  40.910  11.080  1.00  0.00            
ATOM    397  N   GLY    25      48.040  41.930  12.820  1.00  0.00            
ATOM    398  H   GLY    25      47.310  42.550  13.130  1.00  0.00            
ATOM    399  CA  GLY    25      49.270  41.940  13.590  1.00  0.00            
ATOM    400  HA1 GLY    25      50.060  41.280  13.210  1.00  0.00            
ATOM    401  HA2 GLY    25      49.080  41.530  14.590  1.00  0.00            
ATOM    402  C   GLY    25      49.850  43.340  13.720  1.00  0.00            
ATOM    403  O   GLY    25      50.780  43.510  14.490  1.00  0.00            
ATOM    404  N   SER    26      49.400  44.340  12.960  1.00  0.00            
ATOM    405  H   SER    26      48.750  44.060  12.230  1.00  0.00            
ATOM    406  CA  SER    26      49.940  45.680  13.110  1.00  0.00            
ATOM    407  HA  SER    26      50.970  45.620  13.460  1.00  0.00            
ATOM    408  CB  SER    26      50.070  46.260  11.710  1.00  0.00            
ATOM    409  HB1 SER    26      50.520  45.580  10.980  1.00  0.00            
ATOM    410  HB2 SER    26      50.610  47.210  11.770  1.00  0.00            
ATOM    411  OG  SER    26      48.870  46.690  11.110  1.00  0.00            
ATOM    412  HG  SER    26      48.350  45.930  10.830  1.00  0.00            
ATOM    413  C   SER    26      49.160  46.460  14.160  1.00  0.00            
ATOM    414  O   SER    26      48.000  46.120  14.350  1.00  0.00            
ATOM    415  N   PHE    27      49.870  47.430  14.740  1.00  0.00            
ATOM    416  H   PHE    27      50.730  47.620  14.250  1.00  0.00            
ATOM    417  CA  PHE    27      49.510  48.110  15.970  1.00  0.00            
ATOM    418  HA  PHE    27      48.430  47.900  16.050  1.00  0.00            
ATOM    419  CB  PHE    27      50.080  47.430  17.210  1.00  0.00            
ATOM    420  HB1 PHE    27      49.720  46.410  17.220  1.00  0.00            
ATOM    421  HB2 PHE    27      49.540  47.860  18.060  1.00  0.00            
ATOM    422  CG  PHE    27      51.580  47.480  17.400  1.00  0.00            
ATOM    423  CD1 PHE    27      52.360  46.410  16.960  1.00  0.00            
ATOM    424  HD1 PHE    27      51.970  45.550  16.430  1.00  0.00            
ATOM    425  CE1 PHE    27      53.730  46.440  17.230  1.00  0.00            
ATOM    426  HE1 PHE    27      54.390  45.590  17.110  1.00  0.00            
ATOM    427  CZ  PHE    27      54.360  47.560  17.790  1.00  0.00            
ATOM    428  HZ  PHE    27      55.360  47.510  18.190  1.00  0.00            
ATOM    429  CE2 PHE    27      53.540  48.570  18.310  1.00  0.00            
ATOM    430  HE2 PHE    27      54.020  49.350  18.880  1.00  0.00            
ATOM    431  CD2 PHE    27      52.160  48.560  18.070  1.00  0.00            
ATOM    432  HD2 PHE    27      51.580  49.420  18.390  1.00  0.00            
ATOM    433  C   PHE    27      49.670  49.620  15.880  1.00  0.00            
ATOM    434  O   PHE    27      50.360  50.110  15.010  1.00  0.00            
ATOM    435  N   LEU    28      48.950  50.400  16.700  1.00  0.00            
ATOM    436  H   LEU    28      48.300  49.980  17.340  1.00  0.00            
ATOM    437  CA  LEU    28      49.220  51.810  16.870  1.00  0.00            
ATOM    438  HA  LEU    28      50.260  52.040  16.680  1.00  0.00            
ATOM    439  CB  LEU    28      48.430  52.440  15.720  1.00  0.00            
ATOM    440  HB1 LEU    28      47.350  52.270  15.770  1.00  0.00            
ATOM    441  HB2 LEU    28      48.730  51.980  14.780  1.00  0.00            
ATOM    442  CG  LEU    28      48.740  53.920  15.540  1.00  0.00            
ATOM    443  HG  LEU    28      48.730  54.430  16.510  1.00  0.00            
ATOM    444  CD1 LEU    28      50.080  54.160  14.850  1.00  0.00            
ATOM    445 1HD1 LEU    28      50.150  53.660  13.880  1.00  0.00            
ATOM    446 2HD1 LEU    28      50.270  55.210  14.660  1.00  0.00            
ATOM    447 3HD1 LEU    28      50.910  53.900  15.500  1.00  0.00            
ATOM    448  CD2 LEU    28      47.630  54.510  14.660  1.00  0.00            
ATOM    449 1HD2 LEU    28      47.860  55.550  14.470  1.00  0.00            
ATOM    450 2HD2 LEU    28      47.460  53.970  13.730  1.00  0.00            
ATOM    451 3HD2 LEU    28      46.690  54.400  15.200  1.00  0.00            
ATOM    452  C   LEU    28      48.790  52.330  18.230  1.00  0.00            
ATOM    453  O   LEU    28      47.630  52.070  18.550  1.00  0.00            
ATOM    454  N   ALA    29      49.610  53.010  19.040  1.00  0.00            
ATOM    455  H   ALA    29      50.520  53.270  18.710  1.00  0.00            
ATOM    456  CA  ALA    29      49.160  53.620  20.280  1.00  0.00            
ATOM    457  HA  ALA    29      48.280  53.060  20.590  1.00  0.00            
ATOM    458  CB  ALA    29      50.150  53.250  21.370  1.00  0.00            
ATOM    459  HB1 ALA    29      51.170  53.650  21.350  1.00  0.00            
ATOM    460  HB2 ALA    29      49.750  53.520  22.350  1.00  0.00            
ATOM    461  HB3 ALA    29      50.250  52.160  21.340  1.00  0.00            
ATOM    462  C   ALA    29      48.920  55.110  20.210  1.00  0.00            
ATOM    463  O   ALA    29      49.420  55.760  19.280  1.00  0.00            
ATOM    464  N   ARG    30      48.220  55.590  21.240  1.00  0.00            
ATOM    465  H   ARG    30      48.040  54.940  21.990  1.00  0.00            
ATOM    466  CA  ARG    30      47.800  56.970  21.390  1.00  0.00            
ATOM    467  HA  ARG    30      48.500  57.600  20.860  1.00  0.00            
ATOM    468  CB  ARG    30      46.440  57.170  20.730  1.00  0.00            
ATOM    469  HB1 ARG    30      46.500  56.650  19.780  1.00  0.00            
ATOM    470  HB2 ARG    30      46.360  58.250  20.610  1.00  0.00            
ATOM    471  CG  ARG    30      45.330  56.570  21.600  1.00  0.00            
ATOM    472  HG1 ARG    30      45.580  56.770  22.630  1.00  0.00            
ATOM    473  HG2 ARG    30      45.410  55.490  21.440  1.00  0.00            
ATOM    474  CD  ARG    30      43.930  57.070  21.240  1.00  0.00            
ATOM    475  HD1 ARG    30      43.760  56.950  20.170  1.00  0.00            
ATOM    476  HD2 ARG    30      43.920  58.140  21.480  1.00  0.00            
ATOM    477  NE  ARG    30      42.950  56.270  21.960  1.00  0.00            
ATOM    478  HE  ARG    30      42.750  55.370  21.530  1.00  0.00            
ATOM    479  CZ  ARG    30      42.370  56.650  23.100  1.00  0.00            
ATOM    480  NH1 ARG    30      42.760  57.800  23.680  1.00  0.00            
ATOM    481 1HH1 ARG    30      43.630  58.150  23.310  1.00  0.00            
ATOM    482 2HH1 ARG    30      42.420  57.950  24.620  1.00  0.00            
ATOM    483  NH2 ARG    30      41.480  55.860  23.720  1.00  0.00            
ATOM    484 1HH2 ARG    30      41.180  55.000  23.280  1.00  0.00            
ATOM    485 2HH2 ARG    30      41.040  56.190  24.570  1.00  0.00            
ATOM    486  C   ARG    30      47.880  57.450  22.830  1.00  0.00            
ATOM    487  O   ARG    30      47.930  56.610  23.720  1.00  0.00            
ATOM    488  N   PRO    31      47.820  58.760  23.090  1.00  0.00            
ATOM    489  CD  PRO    31      47.950  59.840  22.140  1.00  0.00            
ATOM    490  HD1 PRO    31      47.090  60.050  21.520  1.00  0.00            
ATOM    491  HD2 PRO    31      48.820  59.700  21.500  1.00  0.00            
ATOM    492  CG  PRO    31      48.280  61.140  22.880  1.00  0.00            
ATOM    493  HG1 PRO    31      47.460  61.850  22.790  1.00  0.00            
ATOM    494  HG2 PRO    31      49.250  61.490  22.530  1.00  0.00            
ATOM    495  CB  PRO    31      48.340  60.600  24.300  1.00  0.00            
ATOM    496  HB1 PRO    31      48.100  61.300  25.100  1.00  0.00            
ATOM    497  HB2 PRO    31      49.390  60.410  24.510  1.00  0.00            
ATOM    498  CA  PRO    31      47.530  59.300  24.410  1.00  0.00            
ATOM    499  HA  PRO    31      47.920  58.670  25.200  1.00  0.00            
ATOM    500  C   PRO    31      46.070  59.490  24.770  1.00  0.00            
ATOM    501  O   PRO    31      45.220  59.180  23.940  1.00  0.00            
ATOM    502  N   SER    32      45.830  60.090  25.930  1.00  0.00            
ATOM    503  H   SER    32      46.600  60.150  26.570  1.00  0.00            
ATOM    504  CA  SER    32      44.580  60.740  26.300  1.00  0.00            
ATOM    505  HA  SER    32      43.720  60.430  25.700  1.00  0.00            
ATOM    506  CB  SER    32      44.220  60.480  27.760  1.00  0.00            
ATOM    507  HB1 SER    32      45.070  60.790  28.350  1.00  0.00            
ATOM    508  HB2 SER    32      43.880  59.480  28.020  1.00  0.00            
ATOM    509  OG  SER    32      43.140  61.330  28.030  1.00  0.00            
ATOM    510  HG  SER    32      42.790  60.950  28.840  1.00  0.00            
ATOM    511  C   SER    32      44.620  62.220  26.000  1.00  0.00            
ATOM    512  O   SER    32      45.630  62.850  26.350  1.00  0.00            
ATOM    513  N   LYS    33      43.540  62.780  25.460  1.00  0.00            
ATOM    514  H   LYS    33      42.750  62.180  25.280  1.00  0.00            
ATOM    515  CA  LYS    33      43.410  64.220  25.300  1.00  0.00            
ATOM    516  HA  LYS    33      44.390  64.550  24.940  1.00  0.00            
ATOM    517  CB  LYS    33      42.540  64.520  24.070  1.00  0.00            
ATOM    518  HB1 LYS    33      41.540  64.790  24.370  1.00  0.00            
ATOM    519  HB2 LYS    33      42.510  63.590  23.510  1.00  0.00            
ATOM    520  CG  LYS    33      43.110  65.560  23.110  1.00  0.00            
ATOM    521  HG1 LYS    33      44.100  65.230  22.780  1.00  0.00            
ATOM    522  HG2 LYS    33      43.310  66.530  23.550  1.00  0.00            
ATOM    523  CD  LYS    33      42.190  65.740  21.910  1.00  0.00            
ATOM    524  HD1 LYS    33      41.290  66.300  22.180  1.00  0.00            
ATOM    525  HD2 LYS    33      41.880  64.760  21.540  1.00  0.00            
ATOM    526  CE  LYS    33      42.890  66.260  20.650  1.00  0.00            
ATOM    527  HE1 LYS    33      43.520  67.110  20.920  1.00  0.00            
ATOM    528  HE2 LYS    33      42.170  66.620  19.910  1.00  0.00            
ATOM    529  NZ  LYS    33      43.670  65.200  20.000  1.00  0.00            
ATOM    530  HZ1 LYS    33      44.480  64.890  20.510  1.00  0.00            
ATOM    531  HZ2 LYS    33      43.080  64.400  19.830  1.00  0.00            
ATOM    532  HZ3 LYS    33      44.020  65.560  19.130  1.00  0.00            
ATOM    533  C   LYS    33      43.230  65.040  26.570  1.00  0.00            
ATOM    534  O   LYS    33      43.250  66.260  26.570  1.00  0.00            
ATOM    535  N   SER    34      42.900  64.370  27.680  1.00  0.00            
ATOM    536  H   SER    34      43.070  63.380  27.640  1.00  0.00            
ATOM    537  CA  SER    34      42.430  64.990  28.900  1.00  0.00            
ATOM    538  HA  SER    34      42.480  66.080  28.860  1.00  0.00            
ATOM    539  CB  SER    34      41.020  64.420  28.970  1.00  0.00            
ATOM    540  HB1 SER    34      40.570  64.920  29.830  1.00  0.00            
ATOM    541  HB2 SER    34      40.990  63.350  29.210  1.00  0.00            
ATOM    542  OG  SER    34      40.310  64.760  27.800  1.00  0.00            
ATOM    543  HG  SER    34      40.190  65.710  27.780  1.00  0.00            
ATOM    544  C   SER    34      43.210  64.670  30.170  1.00  0.00            
ATOM    545  O   SER    34      42.880  65.270  31.190  1.00  0.00            
ATOM    546  N   ASN    35      44.130  63.720  30.070  1.00  0.00            
ATOM    547  H   ASN    35      44.080  63.140  29.240  1.00  0.00            
ATOM    548  CA  ASN    35      44.650  63.080  31.270  1.00  0.00            
ATOM    549  HA  ASN    35      44.760  63.690  32.160  1.00  0.00            
ATOM    550  CB  ASN    35      43.660  62.020  31.750  1.00  0.00            
ATOM    551  HB1 ASN    35      43.500  61.280  30.970  1.00  0.00            
ATOM    552  HB2 ASN    35      42.740  62.410  32.160  1.00  0.00            
ATOM    553  CG  ASN    35      44.210  61.250  32.960  1.00  0.00            
ATOM    554  OD1 ASN    35      45.340  61.390  33.420  1.00  0.00            
ATOM    555  ND2 ASN    35      43.480  60.280  33.480  1.00  0.00            
ATOM    556 1HD2 ASN    35      42.560  60.000  33.140  1.00  0.00            
ATOM    557 2HD2 ASN    35      43.880  59.890  34.330  1.00  0.00            
ATOM    558  C   ASN    35      46.020  62.450  31.010  1.00  0.00            
ATOM    559  O   ASN    35      46.180  61.360  30.450  1.00  0.00            
ATOM    560  N   PRO    36      47.070  63.190  31.340  1.00  0.00            
ATOM    561  CD  PRO    36      47.040  64.550  31.860  1.00  0.00            
ATOM    562  HD1 PRO    36      46.660  64.640  32.870  1.00  0.00            
ATOM    563  HD2 PRO    36      46.380  65.180  31.260  1.00  0.00            
ATOM    564  CG  PRO    36      48.420  65.180  31.720  1.00  0.00            
ATOM    565  HG1 PRO    36      48.670  65.940  32.460  1.00  0.00            
ATOM    566  HG2 PRO    36      48.480  65.500  30.680  1.00  0.00            
ATOM    567  CB  PRO    36      49.300  63.940  31.910  1.00  0.00            
ATOM    568  HB1 PRO    36      49.480  63.760  32.970  1.00  0.00            
ATOM    569  HB2 PRO    36      50.290  64.080  31.460  1.00  0.00            
ATOM    570  CA  PRO    36      48.480  62.870  31.200  1.00  0.00            
ATOM    571  HA  PRO    36      48.760  62.920  30.140  1.00  0.00            
ATOM    572  C   PRO    36      48.950  61.480  31.610  1.00  0.00            
ATOM    573  O   PRO    36      49.960  61.080  31.030  1.00  0.00            
ATOM    574  N   GLY    37      48.280  60.780  32.520  1.00  0.00            
ATOM    575  H   GLY    37      47.390  61.160  32.830  1.00  0.00            
ATOM    576  CA  GLY    37      48.580  59.410  32.860  1.00  0.00            
ATOM    577  HA1 GLY    37      48.340  59.270  33.900  1.00  0.00            
ATOM    578  HA2 GLY    37      49.660  59.230  32.780  1.00  0.00            
ATOM    579  C   GLY    37      47.840  58.340  32.080  1.00  0.00            
ATOM    580  O   GLY    37      48.160  57.160  32.250  1.00  0.00            
ATOM    581  N   ASP    38      46.830  58.650  31.260  1.00  0.00            
ATOM    582  H   ASP    38      46.390  59.550  31.330  1.00  0.00            
ATOM    583  CA  ASP    38      46.180  57.660  30.430  1.00  0.00            
ATOM    584  HA  ASP    38      46.340  56.650  30.800  1.00  0.00            
ATOM    585  CB  ASP    38      44.660  57.830  30.600  1.00  0.00            
ATOM    586  HB1 ASP    38      44.310  58.790  30.220  1.00  0.00            
ATOM    587  HB2 ASP    38      44.470  57.610  31.650  1.00  0.00            
ATOM    588  CG  ASP    38      43.850  56.780  29.850  1.00  0.00            
ATOM    589  OD1 ASP    38      43.240  57.080  28.810  1.00  0.00            
ATOM    590  OD2 ASP    38      43.760  55.610  30.310  1.00  0.00            
ATOM    591  C   ASP    38      46.590  57.600  28.970  1.00  0.00            
ATOM    592  O   ASP    38      46.550  58.590  28.220  1.00  0.00            
ATOM    593  N   PHE    39      47.030  56.410  28.570  1.00  0.00            
ATOM    594  H   PHE    39      47.090  55.630  29.220  1.00  0.00            
ATOM    595  CA  PHE    39      47.420  55.940  27.260  1.00  0.00            
ATOM    596  HA  PHE    39      47.160  56.750  26.570  1.00  0.00            
ATOM    597  CB  PHE    39      48.940  55.780  27.240  1.00  0.00            
ATOM    598  HB1 PHE    39      49.340  55.130  26.470  1.00  0.00            
ATOM    599  HB2 PHE    39      49.120  55.300  28.210  1.00  0.00            
ATOM    600  CG  PHE    39      49.830  56.990  27.390  1.00  0.00            
ATOM    601  CD1 PHE    39      50.120  57.700  28.550  1.00  0.00            
ATOM    602  HD1 PHE    39      49.670  57.350  29.470  1.00  0.00            
ATOM    603  CE1 PHE    39      50.780  58.940  28.590  1.00  0.00            
ATOM    604  HE1 PHE    39      50.820  59.620  29.430  1.00  0.00            
ATOM    605  CZ  PHE    39      51.310  59.400  27.380  1.00  0.00            
ATOM    606  HZ  PHE    39      51.830  60.340  27.320  1.00  0.00            
ATOM    607  CE2 PHE    39      51.140  58.610  26.250  1.00  0.00            
ATOM    608  HE2 PHE    39      51.660  58.930  25.360  1.00  0.00            
ATOM    609  CD2 PHE    39      50.440  57.390  26.190  1.00  0.00            
ATOM    610  HD2 PHE    39      50.350  56.910  25.230  1.00  0.00            
ATOM    611  C   PHE    39      46.720  54.640  26.920  1.00  0.00            
ATOM    612  O   PHE    39      46.240  53.890  27.770  1.00  0.00            
ATOM    613  N   THR    40      46.670  54.350  25.610  1.00  0.00            
ATOM    614  H   THR    40      47.130  55.010  25.000  1.00  0.00            
ATOM    615  CA  THR    40      45.840  53.330  24.990  1.00  0.00            
ATOM    616  HA  THR    40      45.730  52.500  25.680  1.00  0.00            
ATOM    617  CB  THR    40      44.470  53.810  24.550  1.00  0.00            
ATOM    618  HB  THR    40      44.550  54.610  23.810  1.00  0.00            
ATOM    619  CG2 THR    40      43.640  52.670  23.960  1.00  0.00            
ATOM    620 1HG2 THR    40      44.220  51.930  23.420  1.00  0.00            
ATOM    621 2HG2 THR    40      43.130  52.200  24.800  1.00  0.00            
ATOM    622 3HG2 THR    40      42.830  53.090  23.350  1.00  0.00            
ATOM    623  OG1 THR    40      43.800  54.270  25.700  1.00  0.00            
ATOM    624  HG1 THR    40      44.140  55.160  25.810  1.00  0.00            
ATOM    625  C   THR    40      46.640  52.700  23.860  1.00  0.00            
ATOM    626  O   THR    40      47.340  53.420  23.140  1.00  0.00            
ATOM    627  N   LEU    41      46.670  51.390  23.640  1.00  0.00            
ATOM    628  H   LEU    41      46.110  50.710  24.120  1.00  0.00            
ATOM    629  CA  LEU    41      47.190  50.810  22.410  1.00  0.00            
ATOM    630  HA  LEU    41      47.400  51.660  21.770  1.00  0.00            
ATOM    631  CB  LEU    41      48.500  50.070  22.720  1.00  0.00            
ATOM    632  HB1 LEU    41      48.380  49.500  23.640  1.00  0.00            
ATOM    633  HB2 LEU    41      49.130  50.930  22.940  1.00  0.00            
ATOM    634  CG  LEU    41      49.110  49.270  21.570  1.00  0.00            
ATOM    635  HG  LEU    41      48.940  49.720  20.590  1.00  0.00            
ATOM    636  CD1 LEU    41      50.610  49.090  21.760  1.00  0.00            
ATOM    637 1HD1 LEU    41      51.120  50.050  21.720  1.00  0.00            
ATOM    638 2HD1 LEU    41      50.850  48.630  22.720  1.00  0.00            
ATOM    639 3HD1 LEU    41      50.980  48.360  21.040  1.00  0.00            
ATOM    640  CD2 LEU    41      48.620  47.840  21.430  1.00  0.00            
ATOM    641 1HD2 LEU    41      48.950  47.290  22.310  1.00  0.00            
ATOM    642 2HD2 LEU    41      47.540  47.710  21.380  1.00  0.00            
ATOM    643 3HD2 LEU    41      49.050  47.300  20.570  1.00  0.00            
ATOM    644  C   LEU    41      46.180  49.960  21.670  1.00  0.00            
ATOM    645  O   LEU    41      45.530  49.190  22.400  1.00  0.00            
ATOM    646  N   SER    42      46.080  50.080  20.340  1.00  0.00            
ATOM    647  H   SER    42      46.440  50.890  19.860  1.00  0.00            
ATOM    648  CA  SER    42      45.260  49.230  19.510  1.00  0.00            
ATOM    649  HA  SER    42      44.540  48.710  20.160  1.00  0.00            
ATOM    650  CB  SER    42      44.510  50.120  18.520  1.00  0.00            
ATOM    651  HB1 SER    42      43.920  49.460  17.880  1.00  0.00            
ATOM    652  HB2 SER    42      45.280  50.670  17.970  1.00  0.00            
ATOM    653  OG  SER    42      43.700  51.090  19.130  1.00  0.00            
ATOM    654  HG  SER    42      43.100  50.620  19.720  1.00  0.00            
ATOM    655  C   SER    42      46.070  48.210  18.730  1.00  0.00            
ATOM    656  O   SER    42      47.220  48.490  18.440  1.00  0.00            
ATOM    657  N   VAL    43      45.490  47.100  18.280  1.00  0.00            
ATOM    658  H   VAL    43      44.700  46.840  18.850  1.00  0.00            
ATOM    659  CA  VAL    43      46.290  46.050  17.670  1.00  0.00            
ATOM    660  HA  VAL    43      46.920  46.610  16.990  1.00  0.00            
ATOM    661  CB  VAL    43      47.130  45.140  18.570  1.00  0.00            
ATOM    662  HB  VAL    43      47.820  45.830  19.050  1.00  0.00            
ATOM    663  CG1 VAL    43      46.510  44.260  19.640  1.00  0.00            
ATOM    664 1HG1 VAL    43      45.830  44.890  20.220  1.00  0.00            
ATOM    665 2HG1 VAL    43      45.980  43.460  19.110  1.00  0.00            
ATOM    666 3HG1 VAL    43      47.320  43.810  20.210  1.00  0.00            
ATOM    667  CG2 VAL    43      48.070  44.250  17.750  1.00  0.00            
ATOM    668 1HG2 VAL    43      48.430  44.800  16.880  1.00  0.00            
ATOM    669 2HG2 VAL    43      48.840  43.940  18.450  1.00  0.00            
ATOM    670 3HG2 VAL    43      47.600  43.330  17.400  1.00  0.00            
ATOM    671  C   VAL    43      45.340  45.140  16.920  1.00  0.00            
ATOM    672  O   VAL    43      44.320  44.780  17.510  1.00  0.00            
ATOM    673  N   ARG    44      45.630  44.840  15.640  1.00  0.00            
ATOM    674  H   ARG    44      46.380  45.400  15.240  1.00  0.00            
ATOM    675  CA  ARG    44      44.750  44.070  14.800  1.00  0.00            
ATOM    676  HA  ARG    44      43.730  44.330  15.070  1.00  0.00            
ATOM    677  CB  ARG    44      45.040  44.480  13.350  1.00  0.00            
ATOM    678  HB1 ARG    44      46.010  44.080  13.050  1.00  0.00            
ATOM    679  HB2 ARG    44      45.170  45.560  13.270  1.00  0.00            
ATOM    680  CG  ARG    44      43.970  43.870  12.450  1.00  0.00            
ATOM    681  HG1 ARG    44      43.000  44.210  12.830  1.00  0.00            
ATOM    682  HG2 ARG    44      43.950  42.790  12.580  1.00  0.00            
ATOM    683  CD  ARG    44      43.950  44.380  11.010  1.00  0.00            
ATOM    684  HD1 ARG    44      44.940  44.270  10.560  1.00  0.00            
ATOM    685  HD2 ARG    44      43.700  45.430  11.100  1.00  0.00            
ATOM    686  NE  ARG    44      42.910  43.700  10.240  1.00  0.00            
ATOM    687  HE  ARG    44      42.270  43.000  10.580  1.00  0.00            
ATOM    688  CZ  ARG    44      42.620  43.840   8.940  1.00  0.00            
ATOM    689  NH1 ARG    44      43.500  44.430   8.110  1.00  0.00            
ATOM    690 1HH1 ARG    44      44.230  45.070   8.410  1.00  0.00            
ATOM    691 2HH1 ARG    44      43.300  44.250   7.140  1.00  0.00            
ATOM    692  NH2 ARG    44      41.540  43.310   8.340  1.00  0.00            
ATOM    693 1HH2 ARG    44      40.770  42.950   8.870  1.00  0.00            
ATOM    694 2HH2 ARG    44      41.470  43.450   7.340  1.00  0.00            
ATOM    695  C   ARG    44      44.960  42.580  15.000  1.00  0.00            
ATOM    696  O   ARG    44      46.080  42.060  14.990  1.00  0.00            
ATOM    697  N   ARG    45      43.850  41.880  15.260  1.00  0.00            
ATOM    698  H   ARG    45      43.000  42.380  15.080  1.00  0.00            
ATOM    699  CA  ARG    45      43.760  40.450  15.530  1.00  0.00            
ATOM    700  HA  ARG    45      44.410  39.940  14.810  1.00  0.00            
ATOM    701  CB  ARG    45      44.270  40.110  16.920  1.00  0.00            
ATOM    702  HB1 ARG    45      45.330  40.370  17.010  1.00  0.00            
ATOM    703  HB2 ARG    45      44.150  39.050  17.130  1.00  0.00            
ATOM    704  CG  ARG    45      43.640  40.820  18.120  1.00  0.00            
ATOM    705  HG1 ARG    45      42.600  40.520  18.280  1.00  0.00            
ATOM    706  HG2 ARG    45      43.700  41.900  17.950  1.00  0.00            
ATOM    707  CD  ARG    45      44.310  40.480  19.440  1.00  0.00            
ATOM    708  HD1 ARG    45      43.990  41.150  20.230  1.00  0.00            
ATOM    709  HD2 ARG    45      45.410  40.570  19.440  1.00  0.00            
ATOM    710  NE  ARG    45      44.070  39.150  20.010  1.00  0.00            
ATOM    711  HE  ARG    45      44.810  38.470  19.860  1.00  0.00            
ATOM    712  CZ  ARG    45      43.070  38.760  20.810  1.00  0.00            
ATOM    713  NH1 ARG    45      42.080  39.610  21.110  1.00  0.00            
ATOM    714 1HH1 ARG    45      42.340  40.530  20.780  1.00  0.00            
ATOM    715 2HH1 ARG    45      41.290  39.330  21.660  1.00  0.00            
ATOM    716  NH2 ARG    45      43.040  37.640  21.540  1.00  0.00            
ATOM    717 1HH2 ARG    45      43.930  37.170  21.710  1.00  0.00            
ATOM    718 2HH2 ARG    45      42.290  37.510  22.200  1.00  0.00            
ATOM    719  C   ARG    45      42.360  39.890  15.360  1.00  0.00            
ATOM    720  O   ARG    45      41.360  40.530  15.680  1.00  0.00            
ATOM    721  N   ASN    46      42.360  38.670  14.800  1.00  0.00            
ATOM    722  H   ASN    46      43.270  38.380  14.470  1.00  0.00            
ATOM    723  CA  ASN    46      41.200  37.830  14.560  1.00  0.00            
ATOM    724  HA  ASN    46      41.580  37.030  13.920  1.00  0.00            
ATOM    725  CB  ASN    46      40.840  37.170  15.880  1.00  0.00            
ATOM    726  HB1 ASN    46      40.610  37.990  16.540  1.00  0.00            
ATOM    727  HB2 ASN    46      41.670  36.670  16.370  1.00  0.00            
ATOM    728  CG  ASN    46      39.640  36.250  15.650  1.00  0.00            
ATOM    729  OD1 ASN    46      39.530  35.510  14.680  1.00  0.00            
ATOM    730  ND2 ASN    46      38.520  36.420  16.370  1.00  0.00            
ATOM    731 1HD2 ASN    46      38.510  37.010  17.180  1.00  0.00            
ATOM    732 2HD2 ASN    46      37.710  35.900  16.090  1.00  0.00            
ATOM    733  C   ASN    46      40.030  38.560  13.930  1.00  0.00            
ATOM    734  O   ASN    46      38.900  38.670  14.410  1.00  0.00            
ATOM    735  N   GLY    47      40.310  39.140  12.750  1.00  0.00            
ATOM    736  H   GLY    47      41.190  38.870  12.340  1.00  0.00            
ATOM    737  CA  GLY    47      39.360  39.820  11.910  1.00  0.00            
ATOM    738  HA1 GLY    47      38.480  39.190  11.730  1.00  0.00            
ATOM    739  HA2 GLY    47      39.800  39.970  10.910  1.00  0.00            
ATOM    740  C   GLY    47      38.900  41.170  12.440  1.00  0.00            
ATOM    741  O   GLY    47      38.030  41.800  11.840  1.00  0.00            
ATOM    742  N   ALA    48      39.590  41.760  13.420  1.00  0.00            
ATOM    743  H   ALA    48      40.270  41.140  13.860  1.00  0.00            
ATOM    744  CA  ALA    48      39.160  42.930  14.150  1.00  0.00            
ATOM    745  HA  ALA    48      38.830  43.700  13.450  1.00  0.00            
ATOM    746  CB  ALA    48      38.050  42.450  15.090  1.00  0.00            
ATOM    747  HB1 ALA    48      37.510  43.260  15.560  1.00  0.00            
ATOM    748  HB2 ALA    48      37.380  41.810  14.530  1.00  0.00            
ATOM    749  HB3 ALA    48      38.600  41.740  15.720  1.00  0.00            
ATOM    750  C   ALA    48      40.280  43.520  15.000  1.00  0.00            
ATOM    751  O   ALA    48      41.440  43.140  14.840  1.00  0.00            
ATOM    752  N   VAL    49      40.090  44.540  15.830  1.00  0.00            
ATOM    753  H   VAL    49      39.230  45.050  15.700  1.00  0.00            
ATOM    754  CA  VAL    49      41.080  45.190  16.660  1.00  0.00            
ATOM    755  HA  VAL    49      42.050  44.730  16.510  1.00  0.00            
ATOM    756  CB  VAL    49      41.130  46.690  16.370  1.00  0.00            
ATOM    757  HB  VAL    49      40.110  47.090  16.290  1.00  0.00            
ATOM    758  CG1 VAL    49      41.790  47.580  17.420  1.00  0.00            
ATOM    759 1HG1 VAL    49      41.290  47.500  18.380  1.00  0.00            
ATOM    760 2HG1 VAL    49      42.820  47.350  17.670  1.00  0.00            
ATOM    761 3HG1 VAL    49      41.680  48.650  17.210  1.00  0.00            
ATOM    762  CG2 VAL    49      41.820  46.840  15.020  1.00  0.00            
ATOM    763 1HG2 VAL    49      41.180  46.460  14.220  1.00  0.00            
ATOM    764 2HG2 VAL    49      41.960  47.910  14.820  1.00  0.00            
ATOM    765 3HG2 VAL    49      42.780  46.320  15.060  1.00  0.00            
ATOM    766  C   VAL    49      40.760  44.980  18.140  1.00  0.00            
ATOM    767  O   VAL    49      39.610  45.130  18.530  1.00  0.00            
ATOM    768  N   THR    50      41.790  44.710  18.940  1.00  0.00            
ATOM    769  H   THR    50      42.700  44.560  18.540  1.00  0.00            
ATOM    770  CA  THR    50      41.760  44.750  20.380  1.00  0.00            
ATOM    771  HA  THR    50      40.740  44.710  20.760  1.00  0.00            
ATOM    772  CB  THR    50      42.600  43.580  20.900  1.00  0.00            
ATOM    773  HB  THR    50      43.610  43.740  20.510  1.00  0.00            
ATOM    774  CG2 THR    50      42.630  43.430  22.410  1.00  0.00            
ATOM    775 1HG2 THR    50      42.940  44.300  22.970  1.00  0.00            
ATOM    776 2HG2 THR    50      41.610  43.250  22.770  1.00  0.00            
ATOM    777 3HG2 THR    50      43.160  42.560  22.810  1.00  0.00            
ATOM    778  OG1 THR    50      41.970  42.390  20.470  1.00  0.00            
ATOM    779  HG1 THR    50      41.110  42.360  20.870  1.00  0.00            
ATOM    780  C   THR    50      42.380  46.050  20.850  1.00  0.00            
ATOM    781  O   THR    50      43.380  46.430  20.260  1.00  0.00            
ATOM    782  N   HIS    51      41.750  46.680  21.850  1.00  0.00            
ATOM    783  H   HIS    51      40.950  46.190  22.210  1.00  0.00            
ATOM    784  CA  HIS    51      42.240  47.890  22.480  1.00  0.00            
ATOM    785  HA  HIS    51      43.110  48.280  21.950  1.00  0.00            
ATOM    786  CB  HIS    51      41.170  48.970  22.360  1.00  0.00            
ATOM    787  HB1 HIS    51      41.650  49.840  22.820  1.00  0.00            
ATOM    788  HB2 HIS    51      40.220  48.790  22.850  1.00  0.00            
ATOM    789  CG  HIS    51      40.740  49.300  20.970  1.00  0.00            
ATOM    790  ND1 HIS    51      41.140  50.420  20.240  1.00  0.00            
ATOM    791  CE1 HIS    51      40.350  50.440  19.150  1.00  0.00            
ATOM    792  HE1 HIS    51      40.360  51.210  18.390  1.00  0.00            
ATOM    793  NE2 HIS    51      39.370  49.550  19.280  1.00  0.00            
ATOM    794  HE2 HIS    51      38.550  49.450  18.690  1.00  0.00            
ATOM    795  CD2 HIS    51      39.600  48.780  20.400  1.00  0.00            
ATOM    796  HD2 HIS    51      38.990  48.030  20.880  1.00  0.00            
ATOM    797  C   HIS    51      42.550  47.570  23.940  1.00  0.00            
ATOM    798  O   HIS    51      41.800  46.930  24.670  1.00  0.00            
ATOM    799  N   ILE    52      43.710  48.030  24.410  1.00  0.00            
ATOM    800  H   ILE    52      44.270  48.430  23.670  1.00  0.00            
ATOM    801  CA  ILE    52      44.290  47.790  25.720  1.00  0.00            
ATOM    802  HA  ILE    52      43.540  47.280  26.330  1.00  0.00            
ATOM    803  CB  ILE    52      45.500  46.860  25.760  1.00  0.00            
ATOM    804  HB  ILE    52      45.910  46.750  26.770  1.00  0.00            
ATOM    805  CG2 ILE    52      45.040  45.430  25.480  1.00  0.00            
ATOM    806 1HG2 ILE    52      44.860  45.260  24.420  1.00  0.00            
ATOM    807 2HG2 ILE    52      45.820  44.730  25.800  1.00  0.00            
ATOM    808 3HG2 ILE    52      44.210  45.230  26.150  1.00  0.00            
ATOM    809  CG1 ILE    52      46.670  47.170  24.830  1.00  0.00            
ATOM    810 1HG1 ILE    52      46.890  48.240  24.940  1.00  0.00            
ATOM    811 2HG1 ILE    52      46.310  47.120  23.800  1.00  0.00            
ATOM    812  CD  ILE    52      47.930  46.340  25.020  1.00  0.00            
ATOM    813  HD1 ILE    52      47.810  45.300  24.710  1.00  0.00            
ATOM    814  HD2 ILE    52      48.710  46.850  24.470  1.00  0.00            
ATOM    815  HD3 ILE    52      48.290  46.410  26.050  1.00  0.00            
ATOM    816  C   ILE    52      44.630  49.100  26.410  1.00  0.00            
ATOM    817  O   ILE    52      45.120  50.010  25.740  1.00  0.00            
ATOM    818  N   LYS    53      44.360  49.330  27.700  1.00  0.00            
ATOM    819  H   LYS    53      43.950  48.500  28.110  1.00  0.00            
ATOM    820  CA  LYS    53      44.670  50.490  28.500  1.00  0.00            
ATOM    821  HA  LYS    53      44.580  51.400  27.920  1.00  0.00            
ATOM    822  CB  LYS    53      43.590  50.600  29.570  1.00  0.00            
ATOM    823  HB1 LYS    53      43.820  51.450  30.210  1.00  0.00            
ATOM    824  HB2 LYS    53      43.580  49.680  30.160  1.00  0.00            
ATOM    825  CG  LYS    53      42.110  50.830  29.270  1.00  0.00            
ATOM    826  HG1 LYS    53      41.600  50.950  30.240  1.00  0.00            
ATOM    827  HG2 LYS    53      41.740  49.890  28.850  1.00  0.00            
ATOM    828  CD  LYS    53      41.820  51.950  28.280  1.00  0.00            
ATOM    829  HD1 LYS    53      40.750  52.170  28.190  1.00  0.00            
ATOM    830  HD2 LYS    53      42.300  51.690  27.350  1.00  0.00            
ATOM    831  CE  LYS    53      42.530  53.160  28.900  1.00  0.00            
ATOM    832  HE1 LYS    53      43.570  52.860  29.080  1.00  0.00            
ATOM    833  HE2 LYS    53      42.050  53.370  29.860  1.00  0.00            
ATOM    834  NZ  LYS    53      42.390  54.420  28.150  1.00  0.00            
ATOM    835  HZ1 LYS    53      41.450  54.770  28.140  1.00  0.00            
ATOM    836  HZ2 LYS    53      42.880  55.170  28.640  1.00  0.00            
ATOM    837  HZ3 LYS    53      42.710  54.290  27.200  1.00  0.00            
ATOM    838  C   LYS    53      46.080  50.450  29.080  1.00  0.00            
ATOM    839  O   LYS    53      46.580  49.380  29.400  1.00  0.00            
ATOM    840  N   ILE    54      46.800  51.570  29.190  1.00  0.00            
ATOM    841  H   ILE    54      46.350  52.380  28.780  1.00  0.00            
ATOM    842  CA  ILE    54      48.160  51.800  29.610  1.00  0.00            
ATOM    843  HA  ILE    54      48.500  50.960  30.210  1.00  0.00            
ATOM    844  CB  ILE    54      49.140  51.900  28.440  1.00  0.00            
ATOM    845  HB  ILE    54      48.970  52.880  27.980  1.00  0.00            
ATOM    846  CG2 ILE    54      50.540  52.000  29.040  1.00  0.00            
ATOM    847 1HG2 ILE    54      51.230  52.060  28.190  1.00  0.00            
ATOM    848 2HG2 ILE    54      50.620  52.830  29.740  1.00  0.00            
ATOM    849 3HG2 ILE    54      50.920  51.120  29.550  1.00  0.00            
ATOM    850  CG1 ILE    54      48.930  50.870  27.350  1.00  0.00            
ATOM    851 1HG1 ILE    54      47.870  50.830  27.080  1.00  0.00            
ATOM    852 2HG1 ILE    54      49.140  49.890  27.770  1.00  0.00            
ATOM    853  CD  ILE    54      49.720  51.010  26.060  1.00  0.00            
ATOM    854  HD1 ILE    54      49.420  50.190  25.400  1.00  0.00            
ATOM    855  HD2 ILE    54      49.470  51.990  25.660  1.00  0.00            
ATOM    856  HD3 ILE    54      50.800  51.010  26.190  1.00  0.00            
ATOM    857  C   ILE    54      48.370  53.010  30.520  1.00  0.00            
ATOM    858  O   ILE    54      47.930  54.070  30.080  1.00  0.00            
ATOM    859  N   GLN    55      48.880  52.790  31.730  1.00  0.00            
ATOM    860  H   GLN    55      49.280  51.880  31.890  1.00  0.00            
ATOM    861  CA  GLN    55      49.130  53.940  32.600  1.00  0.00            
ATOM    862  HA  GLN    55      48.550  54.820  32.330  1.00  0.00            
ATOM    863  CB  GLN    55      48.760  53.660  34.060  1.00  0.00            
ATOM    864  HB1 GLN    55      47.680  53.760  34.160  1.00  0.00            
ATOM    865  HB2 GLN    55      49.190  54.390  34.740  1.00  0.00            
ATOM    866  CG  GLN    55      49.050  52.250  34.570  1.00  0.00            
ATOM    867  HG1 GLN    55      50.090  51.980  34.370  1.00  0.00            
ATOM    868  HG2 GLN    55      48.410  51.540  34.060  1.00  0.00            
ATOM    869  CD  GLN    55      48.910  52.090  36.070  1.00  0.00            
ATOM    870  OE1 GLN    55      48.500  52.990  36.800  1.00  0.00            
ATOM    871  NE2 GLN    55      49.210  50.920  36.660  1.00  0.00            
ATOM    872 1HE2 GLN    55      49.640  50.110  36.260  1.00  0.00            
ATOM    873 2HE2 GLN    55      49.270  51.090  37.650  1.00  0.00            
ATOM    874  C   GLN    55      50.600  54.320  32.510  1.00  0.00            
ATOM    875  O   GLN    55      51.510  53.490  32.560  1.00  0.00            
ATOM    876  N   ASN    56      50.720  55.650  32.420  1.00  0.00            
ATOM    877  H   ASN    56      49.900  56.200  32.240  1.00  0.00            
ATOM    878  CA  ASN    56      52.010  56.300  32.510  1.00  0.00            
ATOM    879  HA  ASN    56      52.800  55.550  32.520  1.00  0.00            
ATOM    880  CB  ASN    56      52.240  57.400  31.470  1.00  0.00            
ATOM    881  HB1 ASN    56      51.330  58.000  31.580  1.00  0.00            
ATOM    882  HB2 ASN    56      52.300  57.000  30.460  1.00  0.00            
ATOM    883  CG  ASN    56      53.450  58.300  31.670  1.00  0.00            
ATOM    884  OD1 ASN    56      54.310  58.240  32.540  1.00  0.00            
ATOM    885  ND2 ASN    56      53.520  59.310  30.810  1.00  0.00            
ATOM    886 1HD2 ASN    56      52.890  59.300  30.010  1.00  0.00            
ATOM    887 2HD2 ASN    56      54.290  59.940  31.000  1.00  0.00            
ATOM    888  C   ASN    56      52.150  56.890  33.910  1.00  0.00            
ATOM    889  O   ASN    56      51.530  57.950  34.070  1.00  0.00            
ATOM    890  N   THR    57      52.900  56.300  34.830  1.00  0.00            
ATOM    891  H   THR    57      53.410  55.470  34.560  1.00  0.00            
ATOM    892  CA  THR    57      52.830  56.610  36.250  1.00  0.00            
ATOM    893  HA  THR    57      51.770  56.820  36.400  1.00  0.00            
ATOM    894  CB  THR    57      53.070  55.450  37.200  1.00  0.00            
ATOM    895  HB  THR    57      52.850  55.740  38.220  1.00  0.00            
ATOM    896  CG2 THR    57      52.250  54.220  36.820  1.00  0.00            
ATOM    897 1HG2 THR    57      52.470  53.810  35.820  1.00  0.00            
ATOM    898 2HG2 THR    57      52.560  53.440  37.510  1.00  0.00            
ATOM    899 3HG2 THR    57      51.190  54.410  36.990  1.00  0.00            
ATOM    900  OG1 THR    57      54.440  55.150  37.050  1.00  0.00            
ATOM    901  HG1 THR    57      54.550  54.240  37.310  1.00  0.00            
ATOM    902  C   THR    57      53.450  57.910  36.740  1.00  0.00            
ATOM    903  O   THR    57      53.660  58.290  37.890  1.00  0.00            
ATOM    904  N   GLY    58      53.960  58.650  35.740  1.00  0.00            
ATOM    905  H   GLY    58      53.600  58.450  34.810  1.00  0.00            
ATOM    906  CA  GLY    58      54.910  59.730  35.810  1.00  0.00            
ATOM    907  HA1 GLY    58      54.570  60.380  36.620  1.00  0.00            
ATOM    908  HA2 GLY    58      54.880  60.290  34.880  1.00  0.00            
ATOM    909  C   GLY    58      56.320  59.190  36.040  1.00  0.00            
ATOM    910  O   GLY    58      57.200  59.990  36.340  1.00  0.00            
ATOM    911  N   ASP    59      56.660  57.920  35.790  1.00  0.00            
ATOM    912  H   ASP    59      55.940  57.300  35.440  1.00  0.00            
ATOM    913  CA  ASP    59      58.010  57.430  35.840  1.00  0.00            
ATOM    914  HA  ASP    59      58.760  58.160  35.540  1.00  0.00            
ATOM    915  CB  ASP    59      58.350  57.210  37.310  1.00  0.00            
ATOM    916  HB1 ASP    59      57.760  56.350  37.650  1.00  0.00            
ATOM    917  HB2 ASP    59      58.020  58.070  37.880  1.00  0.00            
ATOM    918  CG  ASP    59      59.830  56.950  37.580  1.00  0.00            
ATOM    919  OD1 ASP    59      60.260  55.790  37.740  1.00  0.00            
ATOM    920  OD2 ASP    59      60.650  57.890  37.610  1.00  0.00            
ATOM    921  C   ASP    59      58.170  56.150  35.040  1.00  0.00            
ATOM    922  O   ASP    59      59.240  56.010  34.450  1.00  0.00            
ATOM    923  N   TYR    60      57.150  55.280  34.950  1.00  0.00            
ATOM    924  H   TYR    60      56.270  55.630  35.280  1.00  0.00            
ATOM    925  CA  TYR    60      57.130  54.050  34.190  1.00  0.00            
ATOM    926  HA  TYR    60      57.880  54.060  33.400  1.00  0.00            
ATOM    927  CB  TYR    60      57.600  52.850  35.020  1.00  0.00            
ATOM    928  HB1 TYR    60      58.580  53.070  35.420  1.00  0.00            
ATOM    929  HB2 TYR    60      57.690  51.960  34.400  1.00  0.00            
ATOM    930  CG  TYR    60      56.760  52.370  36.180  1.00  0.00            
ATOM    931  CD1 TYR    60      55.730  51.500  35.850  1.00  0.00            
ATOM    932  HD1 TYR    60      55.520  51.280  34.810  1.00  0.00            
ATOM    933  CE1 TYR    60      54.900  51.080  36.900  1.00  0.00            
ATOM    934  HE1 TYR    60      54.140  50.340  36.730  1.00  0.00            
ATOM    935  CZ  TYR    60      55.130  51.590  38.200  1.00  0.00            
ATOM    936  OH  TYR    60      54.300  51.290  39.240  1.00  0.00            
ATOM    937  HH  TYR    60      53.890  50.460  38.960  1.00  0.00            
ATOM    938  CE2 TYR    60      56.100  52.570  38.470  1.00  0.00            
ATOM    939  HE2 TYR    60      56.160  53.020  39.450  1.00  0.00            
ATOM    940  CD2 TYR    60      57.010  52.890  37.460  1.00  0.00            
ATOM    941  HD2 TYR    60      57.880  53.490  37.700  1.00  0.00            
ATOM    942  C   TYR    60      55.800  53.910  33.470  1.00  0.00            
ATOM    943  O   TYR    60      54.740  54.380  33.900  1.00  0.00            
ATOM    944  N   TYR    61      55.860  53.130  32.380  1.00  0.00            
ATOM    945  H   TYR    61      56.750  52.710  32.150  1.00  0.00            
ATOM    946  CA  TYR    61      54.630  52.750  31.720  1.00  0.00            
ATOM    947  HA  TYR    61      53.800  53.350  32.090  1.00  0.00            
ATOM    948  CB  TYR    61      54.610  52.940  30.200  1.00  0.00            
ATOM    949  HB1 TYR    61      53.810  52.290  29.870  1.00  0.00            
ATOM    950  HB2 TYR    61      55.550  52.580  29.780  1.00  0.00            
ATOM    951  CG  TYR    61      54.560  54.360  29.700  1.00  0.00            
ATOM    952  CD1 TYR    61      55.480  55.400  29.910  1.00  0.00            
ATOM    953  HD1 TYR    61      56.360  55.250  30.510  1.00  0.00            
ATOM    954  CE1 TYR    61      55.370  56.680  29.340  1.00  0.00            
ATOM    955  HE1 TYR    61      56.170  57.410  29.360  1.00  0.00            
ATOM    956  CZ  TYR    61      54.300  56.930  28.450  1.00  0.00            
ATOM    957  OH  TYR    61      54.280  58.000  27.610  1.00  0.00            
ATOM    958  HH  TYR    61      54.970  58.640  27.780  1.00  0.00            
ATOM    959  CE2 TYR    61      53.380  55.900  28.190  1.00  0.00            
ATOM    960  HE2 TYR    61      52.630  56.050  27.430  1.00  0.00            
ATOM    961  CD2 TYR    61      53.500  54.660  28.840  1.00  0.00            
ATOM    962  HD2 TYR    61      52.710  53.940  28.690  1.00  0.00            
ATOM    963  C   TYR    61      54.370  51.290  32.010  1.00  0.00            
ATOM    964  O   TYR    61      55.270  50.440  32.090  1.00  0.00            
ATOM    965  N   ASP    62      53.070  51.020  32.240  1.00  0.00            
ATOM    966  H   ASP    62      52.360  51.720  32.210  1.00  0.00            
ATOM    967  CA  ASP    62      52.590  49.700  32.610  1.00  0.00            
ATOM    968  HA  ASP    62      53.210  48.830  32.400  1.00  0.00            
ATOM    969  CB  ASP    62      52.420  49.780  34.120  1.00  0.00            
ATOM    970  HB1 ASP    62      52.110  50.790  34.360  1.00  0.00            
ATOM    971  HB2 ASP    62      53.460  49.610  34.420  1.00  0.00            
ATOM    972  CG  ASP    62      51.640  48.620  34.740  1.00  0.00            
ATOM    973  OD1 ASP    62      50.920  48.870  35.730  1.00  0.00            
ATOM    974  OD2 ASP    62      51.670  47.450  34.310  1.00  0.00            
ATOM    975  C   ASP    62      51.220  49.490  31.980  1.00  0.00            
ATOM    976  O   ASP    62      50.390  50.400  31.930  1.00  0.00            
ATOM    977  N   LEU    63      50.940  48.260  31.540  1.00  0.00            
ATOM    978  H   LEU    63      51.550  47.460  31.600  1.00  0.00            
ATOM    979  CA  LEU    63      49.710  47.850  30.860  1.00  0.00            
ATOM    980  HA  LEU    63      49.170  48.760  30.620  1.00  0.00            
ATOM    981  CB  LEU    63      49.870  47.210  29.490  1.00  0.00            
ATOM    982  HB1 LEU    63      50.050  47.960  28.720  1.00  0.00            
ATOM    983  HB2 LEU    63      48.880  46.880  29.220  1.00  0.00            
ATOM    984  CG  LEU    63      50.830  46.040  29.280  1.00  0.00            
ATOM    985  HG  LEU    63      51.810  46.300  29.700  1.00  0.00            
ATOM    986  CD1 LEU    63      50.380  44.710  29.860  1.00  0.00            
ATOM    987 1HD1 LEU    63      49.490  44.350  29.340  1.00  0.00            
ATOM    988 2HD1 LEU    63      51.090  43.900  29.740  1.00  0.00            
ATOM    989 3HD1 LEU    63      50.290  44.810  30.940  1.00  0.00            
ATOM    990  CD2 LEU    63      51.100  45.740  27.810  1.00  0.00            
ATOM    991 1HD2 LEU    63      51.360  46.640  27.260  1.00  0.00            
ATOM    992 2HD2 LEU    63      51.770  44.880  27.670  1.00  0.00            
ATOM    993 3HD2 LEU    63      50.160  45.450  27.360  1.00  0.00            
ATOM    994  C   LEU    63      48.780  47.040  31.760  1.00  0.00            
ATOM    995  O   LEU    63      47.960  46.230  31.320  1.00  0.00            
ATOM    996  N   TYR    64      48.870  47.410  33.030  1.00  0.00            
ATOM    997  H   TYR    64      49.510  48.170  33.260  1.00  0.00            
ATOM    998  CA  TYR    64      48.290  46.750  34.180  1.00  0.00            
ATOM    999  HA  TYR    64      48.820  47.340  34.930  1.00  0.00            
ATOM   1000  CB  TYR    64      46.840  47.120  34.450  1.00  0.00            
ATOM   1001  HB1 TYR    64      46.500  46.590  35.340  1.00  0.00            
ATOM   1002  HB2 TYR    64      46.160  46.650  33.720  1.00  0.00            
ATOM   1003  CG  TYR    64      46.390  48.550  34.320  1.00  0.00            
ATOM   1004  CD1 TYR    64      46.050  49.090  33.070  1.00  0.00            
ATOM   1005  HD1 TYR    64      46.250  48.560  32.150  1.00  0.00            
ATOM   1006  CE1 TYR    64      45.600  50.400  33.000  1.00  0.00            
ATOM   1007  HE1 TYR    64      45.510  50.890  32.030  1.00  0.00            
ATOM   1008  CZ  TYR    64      45.460  51.140  34.190  1.00  0.00            
ATOM   1009  OH  TYR    64      45.110  52.470  34.190  1.00  0.00            
ATOM   1010  HH  TYR    64      45.040  52.860  33.320  1.00  0.00            
ATOM   1011  CE2 TYR    64      45.760  50.580  35.440  1.00  0.00            
ATOM   1012  HE2 TYR    64      45.720  51.210  36.310  1.00  0.00            
ATOM   1013  CD2 TYR    64      46.290  49.290  35.510  1.00  0.00            
ATOM   1014  HD2 TYR    64      46.500  48.890  36.490  1.00  0.00            
ATOM   1015  C   TYR    64      48.740  45.310  34.400  1.00  0.00            
ATOM   1016  O   TYR    64      47.910  44.540  34.860  1.00  0.00            
ATOM   1017  N   GLY    65      50.000  44.980  34.100  1.00  0.00            
ATOM   1018  H   GLY    65      50.650  45.720  33.850  1.00  0.00            
ATOM   1019  CA  GLY    65      50.360  43.580  34.080  1.00  0.00            
ATOM   1020  HA1 GLY    65      50.260  43.200  33.060  1.00  0.00            
ATOM   1021  HA2 GLY    65      49.670  43.090  34.750  1.00  0.00            
ATOM   1022  C   GLY    65      51.750  43.430  34.690  1.00  0.00            
ATOM   1023  O   GLY    65      52.360  44.310  35.300  1.00  0.00            
ATOM   1024  N   GLY    66      52.330  42.240  34.540  1.00  0.00            
ATOM   1025  H   GLY    66      51.920  41.510  33.960  1.00  0.00            
ATOM   1026  CA  GLY    66      53.410  41.770  35.370  1.00  0.00            
ATOM   1027  HA1 GLY    66      53.480  40.690  35.220  1.00  0.00            
ATOM   1028  HA2 GLY    66      53.050  41.830  36.400  1.00  0.00            
ATOM   1029  C   GLY    66      54.760  42.460  35.220  1.00  0.00            
ATOM   1030  O   GLY    66      55.610  42.470  36.100  1.00  0.00            
ATOM   1031  N   GLU    67      54.970  43.180  34.110  1.00  0.00            
ATOM   1032  H   GLU    67      54.110  43.220  33.580  1.00  0.00            
ATOM   1033  CA  GLU    67      56.180  43.810  33.640  1.00  0.00            
ATOM   1034  HA  GLU    67      56.920  43.750  34.430  1.00  0.00            
ATOM   1035  CB  GLU    67      56.710  43.060  32.420  1.00  0.00            
ATOM   1036  HB1 GLU    67      55.910  43.080  31.680  1.00  0.00            
ATOM   1037  HB2 GLU    67      56.820  42.010  32.660  1.00  0.00            
ATOM   1038  CG  GLU    67      58.010  43.510  31.760  1.00  0.00            
ATOM   1039  HG1 GLU    67      57.790  44.520  31.400  1.00  0.00            
ATOM   1040  HG2 GLU    67      58.210  42.910  30.870  1.00  0.00            
ATOM   1041  CD  GLU    67      59.260  43.610  32.630  1.00  0.00            
ATOM   1042  OE1 GLU    67      59.300  44.540  33.450  1.00  0.00            
ATOM   1043  OE2 GLU    67      60.170  42.750  32.520  1.00  0.00            
ATOM   1044  C   GLU    67      56.030  45.310  33.410  1.00  0.00            
ATOM   1045  O   GLU    67      54.900  45.730  33.180  1.00  0.00            
ATOM   1046  N   LYS    68      57.030  46.170  33.640  1.00  0.00            
ATOM   1047  H   LYS    68      57.880  45.750  33.970  1.00  0.00            
ATOM   1048  CA  LYS    68      56.960  47.610  33.670  1.00  0.00            
ATOM   1049  HA  LYS    68      56.050  47.890  33.140  1.00  0.00            
ATOM   1050  CB  LYS    68      56.910  48.210  35.070  1.00  0.00            
ATOM   1051  HB1 LYS    68      55.910  48.140  35.500  1.00  0.00            
ATOM   1052  HB2 LYS    68      57.230  49.250  34.990  1.00  0.00            
ATOM   1053  CG  LYS    68      57.890  47.490  36.000  1.00  0.00            
ATOM   1054  HG1 LYS    68      58.790  47.400  35.390  1.00  0.00            
ATOM   1055  HG2 LYS    68      57.400  46.540  36.200  1.00  0.00            
ATOM   1056  CD  LYS    68      58.310  48.250  37.260  1.00  0.00            
ATOM   1057  HD1 LYS    68      57.450  48.300  37.950  1.00  0.00            
ATOM   1058  HD2 LYS    68      58.720  49.240  37.090  1.00  0.00            
ATOM   1059  CE  LYS    68      59.390  47.420  37.940  1.00  0.00            
ATOM   1060  HE1 LYS    68      60.020  47.020  37.150  1.00  0.00            
ATOM   1061  HE2 LYS    68      58.950  46.470  38.240  1.00  0.00            
ATOM   1062  NZ  LYS    68      60.180  48.080  38.990  1.00  0.00            
ATOM   1063  HZ1 LYS    68      60.600  48.950  38.690  1.00  0.00            
ATOM   1064  HZ2 LYS    68      59.590  48.410  39.730  1.00  0.00            
ATOM   1065  HZ3 LYS    68      60.920  47.510  39.380  1.00  0.00            
ATOM   1066  C   LYS    68      58.150  48.250  32.960  1.00  0.00            
ATOM   1067  O   LYS    68      59.270  47.750  32.970  1.00  0.00            
ATOM   1068  N   PHE    69      57.940  49.330  32.190  1.00  0.00            
ATOM   1069  H   PHE    69      57.030  49.740  32.290  1.00  0.00            
ATOM   1070  CA  PHE    69      58.780  49.880  31.150  1.00  0.00            
ATOM   1071  HA  PHE    69      59.650  49.220  31.150  1.00  0.00            
ATOM   1072  CB  PHE    69      57.960  49.580  29.900  1.00  0.00            
ATOM   1073  HB1 PHE    69      58.540  49.940  29.040  1.00  0.00            
ATOM   1074  HB2 PHE    69      57.080  50.230  29.820  1.00  0.00            
ATOM   1075  CG  PHE    69      57.610  48.140  29.620  1.00  0.00            
ATOM   1076  CD1 PHE    69      56.360  47.620  29.960  1.00  0.00            
ATOM   1077  HD1 PHE    69      55.570  48.200  30.440  1.00  0.00            
ATOM   1078  CE1 PHE    69      56.030  46.290  29.670  1.00  0.00            
ATOM   1079  HE1 PHE    69      55.090  45.950  30.050  1.00  0.00            
ATOM   1080  CZ  PHE    69      57.020  45.410  29.200  1.00  0.00            
ATOM   1081  HZ  PHE    69      56.880  44.340  29.140  1.00  0.00            
ATOM   1082  CE2 PHE    69      58.290  45.930  28.910  1.00  0.00            
ATOM   1083  HE2 PHE    69      59.070  45.310  28.500  1.00  0.00            
ATOM   1084  CD2 PHE    69      58.600  47.260  29.190  1.00  0.00            
ATOM   1085  HD2 PHE    69      59.610  47.640  29.040  1.00  0.00            
ATOM   1086  C   PHE    69      59.220  51.330  31.290  1.00  0.00            
ATOM   1087  O   PHE    69      58.580  52.190  31.890  1.00  0.00            
ATOM   1088  N   ALA    70      60.240  51.730  30.530  1.00  0.00            
ATOM   1089  H   ALA    70      60.740  50.960  30.100  1.00  0.00            
ATOM   1090  CA  ALA    70      60.740  53.090  30.510  1.00  0.00            
ATOM   1091  HA  ALA    70      60.940  53.430  31.530  1.00  0.00            
ATOM   1092  CB  ALA    70      62.110  53.100  29.850  1.00  0.00            
ATOM   1093  HB1 ALA    70      62.520  54.040  29.470  1.00  0.00            
ATOM   1094  HB2 ALA    70      62.780  52.610  30.540  1.00  0.00            
ATOM   1095  HB3 ALA    70      62.010  52.480  28.940  1.00  0.00            
ATOM   1096  C   ALA    70      59.840  54.080  29.800  1.00  0.00            
ATOM   1097  O   ALA    70      59.750  55.270  30.100  1.00  0.00            
ATOM   1098  N   THR    71      59.130  53.560  28.800  1.00  0.00            
ATOM   1099  H   THR    71      59.180  52.560  28.670  1.00  0.00            
ATOM   1100  CA  THR    71      58.520  54.370  27.760  1.00  0.00            
ATOM   1101  HA  THR    71      58.020  55.210  28.220  1.00  0.00            
ATOM   1102  CB  THR    71      59.520  54.860  26.710  1.00  0.00            
ATOM   1103  HB  THR    71      58.870  55.130  25.880  1.00  0.00            
ATOM   1104  CG2 THR    71      60.480  55.990  27.060  1.00  0.00            
ATOM   1105 1HG2 THR    71      59.910  56.710  27.650  1.00  0.00            
ATOM   1106 2HG2 THR    71      61.370  55.600  27.550  1.00  0.00            
ATOM   1107 3HG2 THR    71      60.650  56.520  26.110  1.00  0.00            
ATOM   1108  OG1 THR    71      60.220  53.800  26.100  1.00  0.00            
ATOM   1109  HG1 THR    71      61.080  54.170  25.950  1.00  0.00            
ATOM   1110  C   THR    71      57.360  53.640  27.080  1.00  0.00            
ATOM   1111  O   THR    71      57.410  52.420  27.170  1.00  0.00            
ATOM   1112  N   LEU    72      56.420  54.240  26.350  1.00  0.00            
ATOM   1113  H   LEU    72      56.360  55.240  26.430  1.00  0.00            
ATOM   1114  CA  LEU    72      55.580  53.550  25.380  1.00  0.00            
ATOM   1115  HA  LEU    72      54.860  52.840  25.800  1.00  0.00            
ATOM   1116  CB  LEU    72      54.740  54.640  24.730  1.00  0.00            
ATOM   1117  HB1 LEU    72      55.400  55.380  24.290  1.00  0.00            
ATOM   1118  HB2 LEU    72      54.190  55.080  25.560  1.00  0.00            
ATOM   1119  CG  LEU    72      53.670  54.230  23.730  1.00  0.00            
ATOM   1120  HG  LEU    72      53.030  55.100  23.710  1.00  0.00            
ATOM   1121  CD1 LEU    72      54.200  53.910  22.330  1.00  0.00            
ATOM   1122 1HD1 LEU    72      54.800  52.990  22.320  1.00  0.00            
ATOM   1123 2HD1 LEU    72      53.420  53.760  21.580  1.00  0.00            
ATOM   1124 3HD1 LEU    72      54.820  54.760  22.030  1.00  0.00            
ATOM   1125  CD2 LEU    72      52.790  53.050  24.130  1.00  0.00            
ATOM   1126 1HD2 LEU    72      51.900  52.960  23.510  1.00  0.00            
ATOM   1127 2HD2 LEU    72      53.360  52.120  24.020  1.00  0.00            
ATOM   1128 3HD2 LEU    72      52.380  53.090  25.140  1.00  0.00            
ATOM   1129  C   LEU    72      56.410  52.750  24.390  1.00  0.00            
ATOM   1130  O   LEU    72      56.180  51.560  24.190  1.00  0.00            
ATOM   1131  N   ALA    73      57.500  53.350  23.900  1.00  0.00            
ATOM   1132  H   ALA    73      57.500  54.360  23.850  1.00  0.00            
ATOM   1133  CA  ALA    73      58.450  52.710  23.020  1.00  0.00            
ATOM   1134  HA  ALA    73      57.930  52.480  22.090  1.00  0.00            
ATOM   1135  CB  ALA    73      59.470  53.720  22.500  1.00  0.00            
ATOM   1136  HB1 ALA    73      60.190  53.890  23.300  1.00  0.00            
ATOM   1137  HB2 ALA    73      60.060  53.260  21.690  1.00  0.00            
ATOM   1138  HB3 ALA    73      58.920  54.590  22.170  1.00  0.00            
ATOM   1139  C   ALA    73      59.160  51.470  23.530  1.00  0.00            
ATOM   1140  O   ALA    73      59.360  50.530  22.770  1.00  0.00            
ATOM   1141  N   GLU    74      59.500  51.350  24.820  1.00  0.00            
ATOM   1142  H   GLU    74      59.290  52.120  25.430  1.00  0.00            
ATOM   1143  CA  GLU    74      60.090  50.140  25.360  1.00  0.00            
ATOM   1144  HA  GLU    74      60.890  49.840  24.670  1.00  0.00            
ATOM   1145  CB  GLU    74      60.810  50.450  26.660  1.00  0.00            
ATOM   1146  HB1 GLU    74      60.140  50.800  27.440  1.00  0.00            
ATOM   1147  HB2 GLU    74      61.540  51.250  26.520  1.00  0.00            
ATOM   1148  CG  GLU    74      61.550  49.230  27.220  1.00  0.00            
ATOM   1149  HG1 GLU    74      62.190  48.850  26.420  1.00  0.00            
ATOM   1150  HG2 GLU    74      60.870  48.430  27.510  1.00  0.00            
ATOM   1151  CD  GLU    74      62.480  49.530  28.380  1.00  0.00            
ATOM   1152  OE1 GLU    74      63.720  49.580  28.240  1.00  0.00            
ATOM   1153  OE2 GLU    74      61.940  49.850  29.460  1.00  0.00            
ATOM   1154  C   GLU    74      59.020  49.060  25.510  1.00  0.00            
ATOM   1155  O   GLU    74      59.210  47.890  25.200  1.00  0.00            
ATOM   1156  N   LEU    75      57.790  49.470  25.860  1.00  0.00            
ATOM   1157  H   LEU    75      57.770  50.460  26.060  1.00  0.00            
ATOM   1158  CA  LEU    75      56.650  48.600  26.040  1.00  0.00            
ATOM   1159  HA  LEU    75      56.810  47.750  26.700  1.00  0.00            
ATOM   1160  CB  LEU    75      55.610  49.480  26.730  1.00  0.00            
ATOM   1161  HB1 LEU    75      55.610  50.450  26.260  1.00  0.00            
ATOM   1162  HB2 LEU    75      55.940  49.840  27.710  1.00  0.00            
ATOM   1163  CG  LEU    75      54.210  48.910  26.930  1.00  0.00            
ATOM   1164  HG  LEU    75      54.220  47.890  27.340  1.00  0.00            
ATOM   1165  CD1 LEU    75      53.450  49.700  28.000  1.00  0.00            
ATOM   1166 1HD1 LEU    75      53.990  49.690  28.950  1.00  0.00            
ATOM   1167 2HD1 LEU    75      53.290  50.750  27.770  1.00  0.00            
ATOM   1168 3HD1 LEU    75      52.560  49.090  28.160  1.00  0.00            
ATOM   1169  CD2 LEU    75      53.310  49.070  25.710  1.00  0.00            
ATOM   1170 1HD2 LEU    75      53.740  48.630  24.820  1.00  0.00            
ATOM   1171 2HD2 LEU    75      52.300  48.730  25.930  1.00  0.00            
ATOM   1172 3HD2 LEU    75      53.120  50.110  25.420  1.00  0.00            
ATOM   1173  C   LEU    75      56.230  47.960  24.720  1.00  0.00            
ATOM   1174  O   LEU    75      56.050  46.740  24.630  1.00  0.00            
ATOM   1175  N   VAL    76      56.130  48.700  23.620  1.00  0.00            
ATOM   1176  H   VAL    76      56.280  49.690  23.720  1.00  0.00            
ATOM   1177  CA  VAL    76      55.810  48.110  22.340  1.00  0.00            
ATOM   1178  HA  VAL    76      54.990  47.430  22.580  1.00  0.00            
ATOM   1179  CB  VAL    76      55.360  49.100  21.260  1.00  0.00            
ATOM   1180  HB  VAL    76      55.130  48.530  20.360  1.00  0.00            
ATOM   1181  CG1 VAL    76      54.160  49.830  21.850  1.00  0.00            
ATOM   1182 1HG1 VAL    76      53.430  49.070  22.110  1.00  0.00            
ATOM   1183 2HG1 VAL    76      54.460  50.510  22.660  1.00  0.00            
ATOM   1184 3HG1 VAL    76      53.660  50.470  21.120  1.00  0.00            
ATOM   1185  CG2 VAL    76      56.400  50.150  20.930  1.00  0.00            
ATOM   1186 1HG2 VAL    76      56.550  50.810  21.790  1.00  0.00            
ATOM   1187 2HG2 VAL    76      57.350  49.720  20.580  1.00  0.00            
ATOM   1188 3HG2 VAL    76      55.930  50.750  20.150  1.00  0.00            
ATOM   1189  C   VAL    76      56.870  47.230  21.680  1.00  0.00            
ATOM   1190  O   VAL    76      56.540  46.160  21.180  1.00  0.00            
ATOM   1191  N   GLN    77      58.120  47.690  21.660  1.00  0.00            
ATOM   1192  H   GLN    77      58.340  48.600  22.080  1.00  0.00            
ATOM   1193  CA  GLN    77      59.280  46.980  21.170  1.00  0.00            
ATOM   1194  HA  GLN    77      59.020  46.610  20.180  1.00  0.00            
ATOM   1195  CB  GLN    77      60.510  47.880  21.190  1.00  0.00            
ATOM   1196  HB1 GLN    77      61.430  47.290  21.150  1.00  0.00            
ATOM   1197  HB2 GLN    77      60.440  48.450  22.110  1.00  0.00            
ATOM   1198  CG  GLN    77      60.460  48.820  19.990  1.00  0.00            
ATOM   1199  HG1 GLN    77      59.570  49.420  19.830  1.00  0.00            
ATOM   1200  HG2 GLN    77      60.620  48.200  19.100  1.00  0.00            
ATOM   1201  CD  GLN    77      61.640  49.790  20.010  1.00  0.00            
ATOM   1202  OE1 GLN    77      62.670  49.680  19.350  1.00  0.00            
ATOM   1203  NE2 GLN    77      61.610  50.740  20.940  1.00  0.00            
ATOM   1204 1HE2 GLN    77      60.790  50.730  21.540  1.00  0.00            
ATOM   1205 2HE2 GLN    77      62.480  51.210  21.170  1.00  0.00            
ATOM   1206  C   GLN    77      59.550  45.760  22.040  1.00  0.00            
ATOM   1207  O   GLN    77      60.130  44.810  21.530  1.00  0.00            
ATOM   1208  N   TYR    78      59.160  45.690  23.320  1.00  0.00            
ATOM   1209  H   TYR    78      58.780  46.470  23.830  1.00  0.00            
ATOM   1210  CA  TYR    78      59.290  44.450  24.070  1.00  0.00            
ATOM   1211  HA  TYR    78      60.290  44.130  23.770  1.00  0.00            
ATOM   1212  CB  TYR    78      59.170  44.740  25.570  1.00  0.00            
ATOM   1213  HB1 TYR    78      58.150  45.040  25.730  1.00  0.00            
ATOM   1214  HB2 TYR    78      59.850  45.500  25.950  1.00  0.00            
ATOM   1215  CG  TYR    78      59.380  43.580  26.520  1.00  0.00            
ATOM   1216  CD1 TYR    78      60.590  43.400  27.180  1.00  0.00            
ATOM   1217  HD1 TYR    78      61.360  44.150  27.020  1.00  0.00            
ATOM   1218  CE1 TYR    78      60.720  42.320  28.060  1.00  0.00            
ATOM   1219  HE1 TYR    78      61.650  42.080  28.570  1.00  0.00            
ATOM   1220  CZ  TYR    78      59.680  41.390  28.230  1.00  0.00            
ATOM   1221  OH  TYR    78      59.850  40.250  28.950  1.00  0.00            
ATOM   1222  HH  TYR    78      60.730  40.040  29.270  1.00  0.00            
ATOM   1223  CE2 TYR    78      58.480  41.540  27.490  1.00  0.00            
ATOM   1224  HE2 TYR    78      57.660  40.830  27.550  1.00  0.00            
ATOM   1225  CD2 TYR    78      58.320  42.670  26.690  1.00  0.00            
ATOM   1226  HD2 TYR    78      57.450  42.760  26.060  1.00  0.00            
ATOM   1227  C   TYR    78      58.250  43.480  23.520  1.00  0.00            
ATOM   1228  O   TYR    78      58.710  42.380  23.230  1.00  0.00            
ATOM   1229  N   TYR    79      56.970  43.800  23.340  1.00  0.00            
ATOM   1230  H   TYR    79      56.610  44.680  23.690  1.00  0.00            
ATOM   1231  CA  TYR    79      56.080  42.780  22.860  1.00  0.00            
ATOM   1232  HA  TYR    79      56.320  41.890  23.430  1.00  0.00            
ATOM   1233  CB  TYR    79      54.630  43.000  23.310  1.00  0.00            
ATOM   1234  HB1 TYR    79      53.910  42.310  22.880  1.00  0.00            
ATOM   1235  HB2 TYR    79      54.270  43.930  22.890  1.00  0.00            
ATOM   1236  CG  TYR    79      54.450  42.960  24.820  1.00  0.00            
ATOM   1237  CD1 TYR    79      54.600  41.760  25.520  1.00  0.00            
ATOM   1238  HD1 TYR    79      54.800  40.890  24.910  1.00  0.00            
ATOM   1239  CE1 TYR    79      54.430  41.770  26.910  1.00  0.00            
ATOM   1240  HE1 TYR    79      54.650  40.840  27.440  1.00  0.00            
ATOM   1241  CZ  TYR    79      54.250  42.960  27.630  1.00  0.00            
ATOM   1242  OH  TYR    79      54.270  42.940  28.990  1.00  0.00            
ATOM   1243  HH  TYR    79      54.490  42.050  29.290  1.00  0.00            
ATOM   1244  CE2 TYR    79      54.140  44.160  26.890  1.00  0.00            
ATOM   1245  HE2 TYR    79      53.900  45.080  27.400  1.00  0.00            
ATOM   1246  CD2 TYR    79      54.280  44.180  25.490  1.00  0.00            
ATOM   1247  HD2 TYR    79      54.270  45.150  25.030  1.00  0.00            
ATOM   1248  C   TYR    79      56.150  42.440  21.380  1.00  0.00            
ATOM   1249  O   TYR    79      55.700  41.330  21.090  1.00  0.00            
ATOM   1250  N   MET    80      56.780  43.220  20.510  1.00  0.00            
ATOM   1251  H   MET    80      57.080  44.110  20.880  1.00  0.00            
ATOM   1252  CA  MET    80      57.080  42.910  19.120  1.00  0.00            
ATOM   1253  HA  MET    80      56.120  42.600  18.740  1.00  0.00            
ATOM   1254  CB  MET    80      57.480  44.240  18.480  1.00  0.00            
ATOM   1255  HB1 MET    80      58.370  44.590  19.010  1.00  0.00            
ATOM   1256  HB2 MET    80      56.670  44.930  18.700  1.00  0.00            
ATOM   1257  CG  MET    80      57.690  44.180  16.970  1.00  0.00            
ATOM   1258  HG1 MET    80      57.260  43.270  16.560  1.00  0.00            
ATOM   1259  HG2 MET    80      58.710  43.910  16.690  1.00  0.00            
ATOM   1260  SD  MET    80      57.240  45.610  15.950  1.00  0.00            
ATOM   1261  CE  MET    80      58.610  46.750  16.230  1.00  0.00            
ATOM   1262  HE1 MET    80      59.420  46.650  15.500  1.00  0.00            
ATOM   1263  HE2 MET    80      58.140  47.730  16.160  1.00  0.00            
ATOM   1264  HE3 MET    80      58.910  46.440  17.220  1.00  0.00            
ATOM   1265  C   MET    80      58.000  41.720  18.910  1.00  0.00            
ATOM   1266  O   MET    80      58.170  41.240  17.790  1.00  0.00            
ATOM   1267  N   GLU    81      58.480  41.090  19.990  1.00  0.00            
ATOM   1268  H   GLU    81      58.240  41.430  20.910  1.00  0.00            
ATOM   1269  CA  GLU    81      59.460  40.040  19.900  1.00  0.00            
ATOM   1270  HA  GLU    81      59.330  39.460  18.990  1.00  0.00            
ATOM   1271  CB  GLU    81      60.910  40.510  19.870  1.00  0.00            
ATOM   1272  HB1 GLU    81      61.050  41.210  19.040  1.00  0.00            
ATOM   1273  HB2 GLU    81      61.530  39.630  19.710  1.00  0.00            
ATOM   1274  CG  GLU    81      61.470  41.150  21.140  1.00  0.00            
ATOM   1275  HG1 GLU    81      61.330  40.460  21.970  1.00  0.00            
ATOM   1276  HG2 GLU    81      60.930  42.020  21.520  1.00  0.00            
ATOM   1277  CD  GLU    81      62.910  41.550  20.910  1.00  0.00            
ATOM   1278  OE1 GLU    81      63.170  42.780  20.850  1.00  0.00            
ATOM   1279  OE2 GLU    81      63.680  40.620  20.570  1.00  0.00            
ATOM   1280  C   GLU    81      59.210  39.080  21.060  1.00  0.00            
ATOM   1281  O   GLU    81      59.380  37.890  20.820  1.00  0.00            
ATOM   1282  N   HIS    82      58.780  39.540  22.230  1.00  0.00            
ATOM   1283  H   HIS    82      58.830  40.530  22.440  1.00  0.00            
ATOM   1284  CA  HIS    82      58.330  38.630  23.260  1.00  0.00            
ATOM   1285  HA  HIS    82      58.950  37.720  23.260  1.00  0.00            
ATOM   1286  CB  HIS    82      58.580  39.270  24.620  1.00  0.00            
ATOM   1287  HB1 HIS    82      58.210  38.560  25.360  1.00  0.00            
ATOM   1288  HB2 HIS    82      58.030  40.210  24.730  1.00  0.00            
ATOM   1289  CG  HIS    82      60.000  39.600  24.960  1.00  0.00            
ATOM   1290  ND1 HIS    82      60.770  40.690  24.600  1.00  0.00            
ATOM   1291  HD1 HIS    82      60.430  41.340  23.900  1.00  0.00            
ATOM   1292  CE1 HIS    82      61.990  40.600  25.140  1.00  0.00            
ATOM   1293  HE1 HIS    82      62.790  41.330  25.050  1.00  0.00            
ATOM   1294  NE2 HIS    82      62.100  39.500  25.870  1.00  0.00            
ATOM   1295  CD2 HIS    82      60.890  38.850  25.720  1.00  0.00            
ATOM   1296  HD2 HIS    82      60.630  37.940  26.240  1.00  0.00            
ATOM   1297  C   HIS    82      56.890  38.180  23.050  1.00  0.00            
ATOM   1298  O   HIS    82      55.970  38.740  23.620  1.00  0.00            
ATOM   1299  N   HIS    83      56.740  37.150  22.200  1.00  0.00            
ATOM   1300  H   HIS    83      57.610  36.850  21.790  1.00  0.00            
ATOM   1301  CA  HIS    83      55.530  36.740  21.530  1.00  0.00            
ATOM   1302  HA  HIS    83      54.930  37.630  21.340  1.00  0.00            
ATOM   1303  CB  HIS    83      55.870  36.250  20.130  1.00  0.00            
ATOM   1304  HB1 HIS    83      55.060  35.640  19.740  1.00  0.00            
ATOM   1305  HB2 HIS    83      56.750  35.620  20.260  1.00  0.00            
ATOM   1306  CG  HIS    83      56.240  37.280  19.090  1.00  0.00            
ATOM   1307  ND1 HIS    83      57.350  37.270  18.250  1.00  0.00            
ATOM   1308  CE1 HIS    83      57.130  38.330  17.470  1.00  0.00            
ATOM   1309  HE1 HIS    83      57.930  38.710  16.850  1.00  0.00            
ATOM   1310  NE2 HIS    83      56.120  39.100  17.890  1.00  0.00            
ATOM   1311  HE2 HIS    83      56.000  40.040  17.540  1.00  0.00            
ATOM   1312  CD2 HIS    83      55.450  38.380  18.860  1.00  0.00            
ATOM   1313  HD2 HIS    83      54.650  38.690  19.510  1.00  0.00            
ATOM   1314  C   HIS    83      54.730  35.690  22.290  1.00  0.00            
ATOM   1315  O   HIS    83      55.370  34.800  22.860  1.00  0.00            
ATOM   1316  N   GLY    84      53.400  35.750  22.340  1.00  0.00            
ATOM   1317  H   GLY    84      52.890  36.480  21.880  1.00  0.00            
ATOM   1318  CA  GLY    84      52.620  34.770  23.080  1.00  0.00            
ATOM   1319  HA1 GLY    84      52.850  33.740  22.800  1.00  0.00            
ATOM   1320  HA2 GLY    84      51.590  34.930  22.790  1.00  0.00            
ATOM   1321  C   GLY    84      52.600  34.940  24.600  1.00  0.00            
ATOM   1322  O   GLY    84      52.060  34.100  25.300  1.00  0.00            
ATOM   1323  N   GLN    85      53.090  36.070  25.120  1.00  0.00            
ATOM   1324  H   GLN    85      53.330  36.840  24.510  1.00  0.00            
ATOM   1325  CA  GLN    85      53.310  36.390  26.510  1.00  0.00            
ATOM   1326  HA  GLN    85      53.500  35.490  27.110  1.00  0.00            
ATOM   1327  CB  GLN    85      54.480  37.360  26.580  1.00  0.00            
ATOM   1328  HB1 GLN    85      54.410  37.860  27.560  1.00  0.00            
ATOM   1329  HB2 GLN    85      54.430  38.090  25.780  1.00  0.00            
ATOM   1330  CG  GLN    85      55.860  36.710  26.640  1.00  0.00            
ATOM   1331  HG1 GLN    85      56.550  37.550  26.650  1.00  0.00            
ATOM   1332  HG2 GLN    85      55.980  36.020  25.790  1.00  0.00            
ATOM   1333  CD  GLN    85      56.210  35.840  27.830  1.00  0.00            
ATOM   1334  OE1 GLN    85      56.770  36.380  28.790  1.00  0.00            
ATOM   1335  NE2 GLN    85      55.730  34.610  28.010  1.00  0.00            
ATOM   1336 1HE2 GLN    85      55.190  34.170  27.280  1.00  0.00            
ATOM   1337 2HE2 GLN    85      56.040  34.130  28.840  1.00  0.00            
ATOM   1338  C   GLN    85      52.060  36.980  27.140  1.00  0.00            
ATOM   1339  O   GLN    85      52.030  37.060  28.360  1.00  0.00            
ATOM   1340  N   LEU    86      51.060  37.390  26.340  1.00  0.00            
ATOM   1341  H   LEU    86      51.260  37.410  25.360  1.00  0.00            
ATOM   1342  CA  LEU    86      49.790  37.920  26.760  1.00  0.00            
ATOM   1343  HA  LEU    86      49.750  37.770  27.840  1.00  0.00            
ATOM   1344  CB  LEU    86      49.750  39.430  26.510  1.00  0.00            
ATOM   1345  HB1 LEU    86      48.800  39.710  26.980  1.00  0.00            
ATOM   1346  HB2 LEU    86      49.680  39.680  25.450  1.00  0.00            
ATOM   1347  CG  LEU    86      50.880  40.290  27.050  1.00  0.00            
ATOM   1348  HG  LEU    86      51.790  39.880  26.600  1.00  0.00            
ATOM   1349  CD1 LEU    86      50.820  41.740  26.590  1.00  0.00            
ATOM   1350 1HD1 LEU    86      50.770  41.870  25.510  1.00  0.00            
ATOM   1351 2HD1 LEU    86      50.000  42.320  27.020  1.00  0.00            
ATOM   1352 3HD1 LEU    86      51.700  42.250  26.990  1.00  0.00            
ATOM   1353  CD2 LEU    86      50.810  40.260  28.570  1.00  0.00            
ATOM   1354 1HD2 LEU    86      50.940  39.260  28.980  1.00  0.00            
ATOM   1355 2HD2 LEU    86      51.650  40.870  28.890  1.00  0.00            
ATOM   1356 3HD2 LEU    86      49.850  40.630  28.940  1.00  0.00            
ATOM   1357  C   LEU    86      48.590  37.250  26.110  1.00  0.00            
ATOM   1358  O   LEU    86      48.620  36.740  24.990  1.00  0.00            
ATOM   1359  N   LYS    87      47.460  37.370  26.800  1.00  0.00            
ATOM   1360  H   LYS    87      47.520  37.660  27.760  1.00  0.00            
ATOM   1361  CA  LYS    87      46.150  36.860  26.380  1.00  0.00            
ATOM   1362  HA  LYS    87      46.090  37.000  25.300  1.00  0.00            
ATOM   1363  CB  LYS    87      45.810  35.410  26.720  1.00  0.00            
ATOM   1364  HB1 LYS    87      46.510  34.680  26.290  1.00  0.00            
ATOM   1365  HB2 LYS    87      44.810  35.170  26.360  1.00  0.00            
ATOM   1366  CG  LYS    87      45.780  35.200  28.230  1.00  0.00            
ATOM   1367  HG1 LYS    87      45.060  35.780  28.800  1.00  0.00            
ATOM   1368  HG2 LYS    87      46.720  35.460  28.710  1.00  0.00            
ATOM   1369  CD  LYS    87      45.460  33.750  28.610  1.00  0.00            
ATOM   1370  HD1 LYS    87      45.400  33.740  29.700  1.00  0.00            
ATOM   1371  HD2 LYS    87      46.260  33.140  28.230  1.00  0.00            
ATOM   1372  CE  LYS    87      44.210  33.190  27.940  1.00  0.00            
ATOM   1373  HE1 LYS    87      44.410  32.120  27.970  1.00  0.00            
ATOM   1374  HE2 LYS    87      44.140  33.530  26.910  1.00  0.00            
ATOM   1375  NZ  LYS    87      42.940  33.450  28.660  1.00  0.00            
ATOM   1376  HZ1 LYS    87      42.610  34.400  28.600  1.00  0.00            
ATOM   1377  HZ2 LYS    87      42.220  32.900  28.210  1.00  0.00            
ATOM   1378  HZ3 LYS    87      43.030  33.210  29.640  1.00  0.00            
ATOM   1379  C   LYS    87      45.040  37.760  26.900  1.00  0.00            
ATOM   1380  O   LYS    87      45.160  38.510  27.870  1.00  0.00            
ATOM   1381  N   GLU    88      43.830  37.580  26.370  1.00  0.00            
ATOM   1382  H   GLU    88      43.770  36.980  25.560  1.00  0.00            
ATOM   1383  CA  GLU    88      42.660  38.180  26.970  1.00  0.00            
ATOM   1384  HA  GLU    88      42.870  39.190  27.310  1.00  0.00            
ATOM   1385  CB  GLU    88      41.510  38.190  25.960  1.00  0.00            
ATOM   1386  HB1 GLU    88      40.520  38.430  26.350  1.00  0.00            
ATOM   1387  HB2 GLU    88      41.340  37.190  25.580  1.00  0.00            
ATOM   1388  CG  GLU    88      41.730  39.050  24.720  1.00  0.00            
ATOM   1389  HG1 GLU    88      42.630  38.680  24.220  1.00  0.00            
ATOM   1390  HG2 GLU    88      42.050  40.060  24.990  1.00  0.00            
ATOM   1391  CD  GLU    88      40.420  38.990  23.940  1.00  0.00            
ATOM   1392  OE1 GLU    88      40.290  38.300  22.900  1.00  0.00            
ATOM   1393  OE2 GLU    88      39.370  39.590  24.240  1.00  0.00            
ATOM   1394  C   GLU    88      42.220  37.450  28.220  1.00  0.00            
ATOM   1395  O   GLU    88      42.200  36.220  28.220  1.00  0.00            
ATOM   1396  N   LYS    89      41.680  38.180  29.200  1.00  0.00            
ATOM   1397  H   LYS    89      41.490  39.160  29.080  1.00  0.00            
ATOM   1398  CA  LYS    89      41.230  37.730  30.500  1.00  0.00            
ATOM   1399  HA  LYS    89      42.080  37.330  31.030  1.00  0.00            
ATOM   1400  CB  LYS    89      40.670  38.890  31.320  1.00  0.00            
ATOM   1401  HB1 LYS    89      39.890  39.400  30.760  1.00  0.00            
ATOM   1402  HB2 LYS    89      41.470  39.590  31.510  1.00  0.00            
ATOM   1403  CG  LYS    89      40.070  38.530  32.670  1.00  0.00            
ATOM   1404  HG1 LYS    89      40.820  38.230  33.410  1.00  0.00            
ATOM   1405  HG2 LYS    89      39.390  37.690  32.520  1.00  0.00            
ATOM   1406  CD  LYS    89      39.140  39.560  33.320  1.00  0.00            
ATOM   1407  HD1 LYS    89      38.410  39.920  32.600  1.00  0.00            
ATOM   1408  HD2 LYS    89      39.720  40.460  33.550  1.00  0.00            
ATOM   1409  CE  LYS    89      38.510  38.960  34.580  1.00  0.00            
ATOM   1410  HE1 LYS    89      39.300  38.600  35.240  1.00  0.00            
ATOM   1411  HE2 LYS    89      37.860  38.100  34.440  1.00  0.00            
ATOM   1412  NZ  LYS    89      37.670  39.930  35.290  1.00  0.00            
ATOM   1413  HZ1 LYS    89      38.210  40.610  35.800  1.00  0.00            
ATOM   1414  HZ2 LYS    89      36.950  40.370  34.730  1.00  0.00            
ATOM   1415  HZ3 LYS    89      37.130  39.430  35.970  1.00  0.00            
ATOM   1416  C   LYS    89      40.160  36.640  30.380  1.00  0.00            
ATOM   1417  O   LYS    89      40.110  35.610  31.040  1.00  0.00            
ATOM   1418  N   ASN    90      39.250  36.750  29.420  1.00  0.00            
ATOM   1419  H   ASN    90      39.360  37.580  28.840  1.00  0.00            
ATOM   1420  CA  ASN    90      38.140  35.890  29.060  1.00  0.00            
ATOM   1421  HA  ASN    90      38.130  34.950  29.610  1.00  0.00            
ATOM   1422  CB  ASN    90      36.790  36.470  29.480  1.00  0.00            
ATOM   1423  HB1 ASN    90      36.040  35.790  29.080  1.00  0.00            
ATOM   1424  HB2 ASN    90      36.550  37.410  28.950  1.00  0.00            
ATOM   1425  CG  ASN    90      36.680  36.710  30.970  1.00  0.00            
ATOM   1426  OD1 ASN    90      37.060  35.920  31.820  1.00  0.00            
ATOM   1427  ND2 ASN    90      36.100  37.820  31.460  1.00  0.00            
ATOM   1428 1HD2 ASN    90      36.070  38.620  30.840  1.00  0.00            
ATOM   1429 2HD2 ASN    90      36.070  37.960  32.460  1.00  0.00            
ATOM   1430  C   ASN    90      38.240  35.450  27.610  1.00  0.00            
ATOM   1431  O   ASN    90      37.210  35.200  26.980  1.00  0.00            
ATOM   1432  N   GLY    91      39.460  35.460  27.060  1.00  0.00            
ATOM   1433  H   GLY    91      40.310  35.630  27.600  1.00  0.00            
ATOM   1434  CA  GLY    91      39.710  35.170  25.670  1.00  0.00            
ATOM   1435  HA1 GLY    91      39.600  36.080  25.080  1.00  0.00            
ATOM   1436  HA2 GLY    91      39.010  34.420  25.300  1.00  0.00            
ATOM   1437  C   GLY    91      41.030  34.470  25.410  1.00  0.00            
ATOM   1438  O   GLY    91      41.630  33.810  26.270  1.00  0.00            
ATOM   1439  N   ASP    92      41.640  34.740  24.250  1.00  0.00            
ATOM   1440  H   ASP    92      41.120  35.350  23.630  1.00  0.00            
ATOM   1441  CA  ASP    92      42.800  34.160  23.610  1.00  0.00            
ATOM   1442  HA  ASP    92      43.190  33.370  24.260  1.00  0.00            
ATOM   1443  CB  ASP    92      42.370  33.510  22.300  1.00  0.00            
ATOM   1444  HB1 ASP    92      42.150  34.170  21.480  1.00  0.00            
ATOM   1445  HB2 ASP    92      41.500  32.910  22.550  1.00  0.00            
ATOM   1446  CG  ASP    92      43.300  32.410  21.780  1.00  0.00            
ATOM   1447  OD1 ASP    92      43.160  32.050  20.600  1.00  0.00            
ATOM   1448  OD2 ASP    92      44.260  31.980  22.450  1.00  0.00            
ATOM   1449  C   ASP    92      44.020  35.060  23.490  1.00  0.00            
ATOM   1450  O   ASP    92      43.970  36.260  23.780  1.00  0.00            
ATOM   1451  N   VAL    93      45.120  34.530  22.950  1.00  0.00            
ATOM   1452  H   VAL    93      45.010  33.610  22.550  1.00  0.00            
ATOM   1453  CA  VAL    93      46.420  35.150  22.870  1.00  0.00            
ATOM   1454  HA  VAL    93      46.650  35.190  23.950  1.00  0.00            
ATOM   1455  CB  VAL    93      47.390  34.130  22.290  1.00  0.00            
ATOM   1456  HB  VAL    93      47.270  33.200  22.840  1.00  0.00            
ATOM   1457  CG1 VAL    93      47.130  33.830  20.820  1.00  0.00            
ATOM   1458 1HG1 VAL    93      46.060  33.690  20.650  1.00  0.00            
ATOM   1459 2HG1 VAL    93      47.420  34.640  20.150  1.00  0.00            
ATOM   1460 3HG1 VAL    93      47.620  32.900  20.530  1.00  0.00            
ATOM   1461  CG2 VAL    93      48.840  34.480  22.590  1.00  0.00            
ATOM   1462 1HG2 VAL    93      49.140  35.440  22.160  1.00  0.00            
ATOM   1463 2HG2 VAL    93      49.050  34.460  23.670  1.00  0.00            
ATOM   1464 3HG2 VAL    93      49.380  33.700  22.060  1.00  0.00            
ATOM   1465  C   VAL    93      46.440  36.510  22.180  1.00  0.00            
ATOM   1466  O   VAL    93      45.690  36.710  21.220  1.00  0.00            
ATOM   1467  N   ILE    94      47.280  37.410  22.700  1.00  0.00            
ATOM   1468  H   ILE    94      47.940  37.020  23.360  1.00  0.00            
ATOM   1469  CA  ILE    94      47.530  38.700  22.100  1.00  0.00            
ATOM   1470  HA  ILE    94      46.950  38.800  21.170  1.00  0.00            
ATOM   1471  CB  ILE    94      47.200  39.750  23.160  1.00  0.00            
ATOM   1472  HB  ILE    94      47.860  39.610  24.020  1.00  0.00            
ATOM   1473  CG2 ILE    94      47.450  41.150  22.620  1.00  0.00            
ATOM   1474 1HG2 ILE    94      46.870  41.220  21.700  1.00  0.00            
ATOM   1475 2HG2 ILE    94      47.040  41.830  23.360  1.00  0.00            
ATOM   1476 3HG2 ILE    94      48.520  41.270  22.440  1.00  0.00            
ATOM   1477  CG1 ILE    94      45.750  39.610  23.630  1.00  0.00            
ATOM   1478 1HG1 ILE    94      45.520  38.590  23.940  1.00  0.00            
ATOM   1479 2HG1 ILE    94      45.040  39.880  22.850  1.00  0.00            
ATOM   1480  CD  ILE    94      45.440  40.400  24.890  1.00  0.00            
ATOM   1481  HD1 ILE    94      45.330  41.470  24.680  1.00  0.00            
ATOM   1482  HD2 ILE    94      44.440  40.070  25.200  1.00  0.00            
ATOM   1483  HD3 ILE    94      46.150  40.270  25.710  1.00  0.00            
ATOM   1484  C   ILE    94      49.040  38.790  21.840  1.00  0.00            
ATOM   1485  O   ILE    94      49.960  38.550  22.600  1.00  0.00            
ATOM   1486  N   GLU    95      49.280  39.190  20.580  1.00  0.00            
ATOM   1487  H   GLU    95      48.550  39.280  19.890  1.00  0.00            
ATOM   1488  CA  GLU    95      50.600  39.370  20.000  1.00  0.00            
ATOM   1489  HA  GLU    95      51.370  39.460  20.760  1.00  0.00            
ATOM   1490  CB  GLU    95      51.000  38.090  19.270  1.00  0.00            
ATOM   1491  HB1 GLU    95      51.810  38.340  18.590  1.00  0.00            
ATOM   1492  HB2 GLU    95      50.170  37.810  18.610  1.00  0.00            
ATOM   1493  CG  GLU    95      51.580  36.960  20.110  1.00  0.00            
ATOM   1494  HG1 GLU    95      50.820  36.640  20.820  1.00  0.00            
ATOM   1495  HG2 GLU    95      52.520  37.310  20.540  1.00  0.00            
ATOM   1496  CD  GLU    95      51.980  35.850  19.150  1.00  0.00            
ATOM   1497  OE1 GLU    95      51.330  34.780  19.050  1.00  0.00            
ATOM   1498  OE2 GLU    95      53.070  35.980  18.540  1.00  0.00            
ATOM   1499  C   GLU    95      50.760  40.610  19.140  1.00  0.00            
ATOM   1500  O   GLU    95      49.960  41.070  18.320  1.00  0.00            
ATOM   1501  N   LEU    96      51.870  41.280  19.450  1.00  0.00            
ATOM   1502  H   LEU    96      52.390  40.970  20.250  1.00  0.00            
ATOM   1503  CA  LEU    96      52.290  42.410  18.640  1.00  0.00            
ATOM   1504  HA  LEU    96      51.410  42.700  18.080  1.00  0.00            
ATOM   1505  CB  LEU    96      52.690  43.560  19.560  1.00  0.00            
ATOM   1506  HB1 LEU    96      53.300  44.200  18.910  1.00  0.00            
ATOM   1507  HB2 LEU    96      53.330  43.140  20.330  1.00  0.00            
ATOM   1508  CG  LEU    96      51.600  44.370  20.250  1.00  0.00            
ATOM   1509  HG  LEU    96      50.770  44.660  19.610  1.00  0.00            
ATOM   1510  CD1 LEU    96      50.980  43.650  21.460  1.00  0.00            
ATOM   1511 1HD1 LEU    96      50.470  42.780  21.050  1.00  0.00            
ATOM   1512 2HD1 LEU    96      51.790  43.330  22.110  1.00  0.00            
ATOM   1513 3HD1 LEU    96      50.230  44.270  21.950  1.00  0.00            
ATOM   1514  CD2 LEU    96      52.080  45.680  20.840  1.00  0.00            
ATOM   1515 1HD2 LEU    96      52.380  46.360  20.050  1.00  0.00            
ATOM   1516 2HD2 LEU    96      51.260  46.190  21.370  1.00  0.00            
ATOM   1517 3HD2 LEU    96      52.890  45.610  21.570  1.00  0.00            
ATOM   1518  C   LEU    96      53.270  41.900  17.580  1.00  0.00            
ATOM   1519  O   LEU    96      54.140  41.150  18.010  1.00  0.00            
ATOM   1520  N   LYS    97      53.190  42.370  16.330  1.00  0.00            
ATOM   1521  H   LYS    97      52.380  42.830  15.970  1.00  0.00            
ATOM   1522  CA  LYS    97      54.030  41.790  15.310  1.00  0.00            
ATOM   1523  HA  LYS    97      54.950  41.340  15.700  1.00  0.00            
ATOM   1524  CB  LYS    97      53.230  40.720  14.560  1.00  0.00            
ATOM   1525  HB1 LYS    97      53.800  40.440  13.670  1.00  0.00            
ATOM   1526  HB2 LYS    97      52.260  41.180  14.390  1.00  0.00            
ATOM   1527  CG  LYS    97      52.870  39.510  15.410  1.00  0.00            
ATOM   1528  HG1 LYS    97      52.240  39.740  16.270  1.00  0.00            
ATOM   1529  HG2 LYS    97      53.790  39.020  15.730  1.00  0.00            
ATOM   1530  CD  LYS    97      52.150  38.480  14.540  1.00  0.00            
ATOM   1531  HD1 LYS    97      51.300  38.980  14.080  1.00  0.00            
ATOM   1532  HD2 LYS    97      51.850  37.780  15.310  1.00  0.00            
ATOM   1533  CE  LYS    97      52.910  37.880  13.360  1.00  0.00            
ATOM   1534  HE1 LYS    97      53.270  38.710  12.740  1.00  0.00            
ATOM   1535  HE2 LYS    97      52.150  37.300  12.830  1.00  0.00            
ATOM   1536  NZ  LYS    97      53.990  36.970  13.770  1.00  0.00            
ATOM   1537  HZ1 LYS    97      53.570  36.160  14.190  1.00  0.00            
ATOM   1538  HZ2 LYS    97      54.550  36.650  13.010  1.00  0.00            
ATOM   1539  HZ3 LYS    97      54.500  37.340  14.550  1.00  0.00            
ATOM   1540  C   LYS    97      54.470  42.930  14.410  1.00  0.00            
ATOM   1541  O   LYS    97      55.600  42.830  13.940  1.00  0.00            
ATOM   1542  N   TYR    98      53.810  44.070  14.190  1.00  0.00            
ATOM   1543  H   TYR    98      52.920  44.210  14.660  1.00  0.00            
ATOM   1544  CA  TYR    98      54.350  45.040  13.260  1.00  0.00            
ATOM   1545  HA  TYR    98      55.430  45.000  13.180  1.00  0.00            
ATOM   1546  CB  TYR    98      53.840  44.750  11.840  1.00  0.00            
ATOM   1547  HB1 TYR    98      54.560  45.250  11.180  1.00  0.00            
ATOM   1548  HB2 TYR    98      52.820  45.120  11.760  1.00  0.00            
ATOM   1549  CG  TYR    98      53.850  43.350  11.280  1.00  0.00            
ATOM   1550  CD1 TYR    98      55.000  42.760  10.740  1.00  0.00            
ATOM   1551  HD1 TYR    98      55.920  43.330  10.660  1.00  0.00            
ATOM   1552  CE1 TYR    98      54.900  41.480  10.190  1.00  0.00            
ATOM   1553  HE1 TYR    98      55.750  41.030   9.700  1.00  0.00            
ATOM   1554  CZ  TYR    98      53.690  40.750  10.190  1.00  0.00            
ATOM   1555  OH  TYR    98      53.540  39.590   9.480  1.00  0.00            
ATOM   1556  HH  TYR    98      52.670  39.230   9.660  1.00  0.00            
ATOM   1557  CE2 TYR    98      52.580  41.370  10.780  1.00  0.00            
ATOM   1558  HE2 TYR    98      51.630  40.860  10.750  1.00  0.00            
ATOM   1559  CD2 TYR    98      52.660  42.630  11.400  1.00  0.00            
ATOM   1560  HD2 TYR    98      51.770  43.030  11.870  1.00  0.00            
ATOM   1561  C   TYR    98      53.920  46.470  13.570  1.00  0.00            
ATOM   1562  O   TYR    98      52.800  46.670  14.050  1.00  0.00            
ATOM   1563  N   PRO    99      54.700  47.490  13.240  1.00  0.00            
ATOM   1564  CD  PRO    99      56.110  47.370  12.920  1.00  0.00            
ATOM   1565  HD1 PRO    99      56.270  47.140  11.870  1.00  0.00            
ATOM   1566  HD2 PRO    99      56.690  46.700  13.580  1.00  0.00            
ATOM   1567  CG  PRO    99      56.620  48.800  13.090  1.00  0.00            
ATOM   1568  HG1 PRO    99      57.290  49.020  12.260  1.00  0.00            
ATOM   1569  HG2 PRO    99      57.170  48.780  14.030  1.00  0.00            
ATOM   1570  CB  PRO    99      55.450  49.780  13.070  1.00  0.00            
ATOM   1571  HB1 PRO    99      55.440  50.280  12.110  1.00  0.00            
ATOM   1572  HB2 PRO    99      55.640  50.420  13.930  1.00  0.00            
ATOM   1573  CA  PRO    99      54.240  48.860  13.200  1.00  0.00            
ATOM   1574  HA  PRO    99      53.650  49.030  14.110  1.00  0.00            
ATOM   1575  C   PRO    99      53.370  49.070  11.970  1.00  0.00            
ATOM   1576  O   PRO    99      53.600  48.560  10.870  1.00  0.00            
ATOM   1577  N   LEU   100      52.360  49.950  12.070  1.00  0.00            
ATOM   1578  H   LEU   100      52.210  50.370  12.960  1.00  0.00            
ATOM   1579  CA  LEU   100      51.640  50.520  10.950  1.00  0.00            
ATOM   1580  HA  LEU   100      51.080  49.730  10.460  1.00  0.00            
ATOM   1581  CB  LEU   100      50.620  51.530  11.440  1.00  0.00            
ATOM   1582  HB1 LEU   100      51.220  52.230  12.030  1.00  0.00            
ATOM   1583  HB2 LEU   100      49.870  51.020  12.030  1.00  0.00            
ATOM   1584  CG  LEU   100      49.810  52.370  10.450  1.00  0.00            
ATOM   1585  HG  LEU   100      50.520  52.800   9.750  1.00  0.00            
ATOM   1586  CD1 LEU   100      48.820  51.460   9.720  1.00  0.00            
ATOM   1587 1HD1 LEU   100      48.210  50.900  10.420  1.00  0.00            
ATOM   1588 2HD1 LEU   100      48.130  52.060   9.110  1.00  0.00            
ATOM   1589 3HD1 LEU   100      49.350  50.750   9.100  1.00  0.00            
ATOM   1590  CD2 LEU   100      48.970  53.360  11.240  1.00  0.00            
ATOM   1591 1HD2 LEU   100      48.170  52.830  11.760  1.00  0.00            
ATOM   1592 2HD2 LEU   100      49.620  53.950  11.890  1.00  0.00            
ATOM   1593 3HD2 LEU   100      48.430  54.130  10.670  1.00  0.00            
ATOM   1594  C   LEU   100      52.570  51.270  10.010  1.00  0.00            
ATOM   1595  O   LEU   100      53.500  51.930  10.460  1.00  0.00            
ATOM   1596  N   ASN   101      52.410  51.180   8.690  1.00  0.00            
ATOM   1597  H   ASN   101      51.670  50.610   8.290  1.00  0.00            
ATOM   1598  CA  ASN   101      53.180  51.880   7.680  1.00  0.00            
ATOM   1599  HA  ASN   101      53.720  52.730   8.090  1.00  0.00            
ATOM   1600  CB  ASN   101      54.240  50.930   7.110  1.00  0.00            
ATOM   1601  HB1 ASN   101      53.760  50.050   6.660  1.00  0.00            
ATOM   1602  HB2 ASN   101      54.910  50.590   7.900  1.00  0.00            
ATOM   1603  CG  ASN   101      55.030  51.370   5.890  1.00  0.00            
ATOM   1604  OD1 ASN   101      55.960  52.150   6.020  1.00  0.00            
ATOM   1605  ND2 ASN   101      54.780  50.830   4.690  1.00  0.00            
ATOM   1606 1HD2 ASN   101      54.020  50.170   4.630  1.00  0.00            
ATOM   1607 2HD2 ASN   101      54.980  51.360   3.850  1.00  0.00            
ATOM   1608  C   ASN   101      52.270  52.350   6.570  1.00  0.00            
ATOM   1609  OC1 ASN   101      52.110  53.590   6.500  1.00  0.00            
ATOM   1610  OC2 ASN   101      51.770  51.520   5.780  1.00  0.00            
ATOM   1611  CH3 ACE   102      32.970  58.150  20.820  1.00  0.00            
ATOM   1612 1HH3 ACE   102      32.400  57.670  20.020  1.00  0.00            
ATOM   1613 2HH3 ACE   102      32.310  58.420  21.640  1.00  0.00            
ATOM   1614 3HH3 ACE   102      33.340  59.140  20.540  1.00  0.00            
ATOM   1615  C   ACE   102      34.000  57.180  21.370  1.00  0.00            
ATOM   1616  O   ACE   102      35.080  57.630  21.760  1.00  0.00            
ATOM   1617  N   SER   103      33.520  55.980  21.710  1.00  0.00            
ATOM   1618  H   SER   103      32.570  55.750  21.410  1.00  0.00            
ATOM   1619  CA  SER   103      34.100  55.050  22.670  1.00  0.00            
ATOM   1620  HA  SER   103      35.090  55.370  22.990  1.00  0.00            
ATOM   1621  CB  SER   103      33.320  54.970  23.970  1.00  0.00            
ATOM   1622  HB1 SER   103      33.710  54.180  24.620  1.00  0.00            
ATOM   1623  HB2 SER   103      32.260  54.730  23.850  1.00  0.00            
ATOM   1624  OG  SER   103      33.480  56.250  24.520  1.00  0.00            
ATOM   1625  HG  SER   103      32.760  56.840  24.290  1.00  0.00            
ATOM   1626  C   SER   103      34.260  53.690  22.030  1.00  0.00            
ATOM   1627  O   SER   103      33.600  53.320  21.060  1.00  0.00            
ATOM   1628  N   VAL   104      35.290  52.960  22.480  1.00  0.00            
ATOM   1629  H   VAL   104      35.710  53.350  23.310  1.00  0.00            
ATOM   1630  CA  VAL   104      35.690  51.630  22.050  1.00  0.00            
ATOM   1631  HA  VAL   104      35.110  51.330  21.180  1.00  0.00            
ATOM   1632  CB  VAL   104      37.140  51.580  21.570  1.00  0.00            
ATOM   1633  HB  VAL   104      37.320  50.660  21.020  1.00  0.00            
ATOM   1634  CG1 VAL   104      37.500  52.710  20.600  1.00  0.00            
ATOM   1635 1HG1 VAL   104      38.440  52.490  20.110  1.00  0.00            
ATOM   1636 2HG1 VAL   104      36.880  52.650  19.700  1.00  0.00            
ATOM   1637 3HG1 VAL   104      37.520  53.680  21.100  1.00  0.00            
ATOM   1638  CG2 VAL   104      38.150  51.540  22.710  1.00  0.00            
ATOM   1639 1HG2 VAL   104      37.960  50.680  23.360  1.00  0.00            
ATOM   1640 2HG2 VAL   104      39.150  51.390  22.340  1.00  0.00            
ATOM   1641 3HG2 VAL   104      38.150  52.510  23.210  1.00  0.00            
ATOM   1642  C   VAL   104      35.450  50.560  23.100  1.00  0.00            
ATOM   1643  O   VAL   104      35.390  50.920  24.280  1.00  0.00            
ATOM   1644  N   LEU   105      35.450  49.260  22.780  1.00  0.00            
ATOM   1645  H   LEU   105      35.590  49.050  21.800  1.00  0.00            
ATOM   1646  CA  LEU   105      35.660  48.220  23.760  1.00  0.00            
ATOM   1647  HA  LEU   105      35.040  48.480  24.630  1.00  0.00            
ATOM   1648  CB  LEU   105      35.280  46.850  23.230  1.00  0.00            
ATOM   1649  HB1 LEU   105      35.930  46.560  22.420  1.00  0.00            
ATOM   1650  HB2 LEU   105      34.270  46.930  22.800  1.00  0.00            
ATOM   1651  CG  LEU   105      35.230  45.630  24.160  1.00  0.00            
ATOM   1652  HG  LEU   105      36.240  45.400  24.530  1.00  0.00            
ATOM   1653  CD1 LEU   105      34.280  45.900  25.320  1.00  0.00            
ATOM   1654 1HD1 LEU   105      34.580  46.810  25.850  1.00  0.00            
ATOM   1655 2HD1 LEU   105      33.230  45.940  25.070  1.00  0.00            
ATOM   1656 3HD1 LEU   105      34.450  45.080  26.020  1.00  0.00            
ATOM   1657  CD2 LEU   105      34.730  44.380  23.450  1.00  0.00            
ATOM   1658 1HD2 LEU   105      35.410  44.160  22.620  1.00  0.00            
ATOM   1659 2HD2 LEU   105      34.780  43.550  24.160  1.00  0.00            
ATOM   1660 3HD2 LEU   105      33.740  44.650  23.090  1.00  0.00            
ATOM   1661  C   LEU   105      37.120  48.120  24.150  1.00  0.00            
ATOM   1662  O   LEU   105      37.990  47.810  23.340  1.00  0.00            
ATOM   1663  N   PTR   106      37.380  48.290  25.450  1.00  0.00            
ATOM   1664  H   PTR   106      36.580  48.490  26.030  1.00  0.00            
ATOM   1665  CA  PTR   106      38.670  47.930  26.010  1.00  0.00            
ATOM   1666  HA  PTR   106      39.470  47.970  25.270  1.00  0.00            
ATOM   1667  CB  PTR   106      39.040  48.890  27.140  1.00  0.00            
ATOM   1668  HB1 PTR   106      40.080  48.820  27.440  1.00  0.00            
ATOM   1669  HB2 PTR   106      38.440  48.740  28.040  1.00  0.00            
ATOM   1670  CG  PTR   106      39.060  50.350  26.730  1.00  0.00            
ATOM   1671  CD1 PTR   106      38.270  51.300  27.380  1.00  0.00            
ATOM   1672  HD1 PTR   106      37.490  51.040  28.090  1.00  0.00            
ATOM   1673  CE1 PTR   106      38.410  52.650  27.030  1.00  0.00            
ATOM   1674  HE1 PTR   106      37.770  53.310  27.580  1.00  0.00            
ATOM   1675  CZ  PTR   106      39.240  53.030  25.960  1.00  0.00            
ATOM   1676  OH  PTR   106      39.580  54.310  25.600  1.00  0.00            
ATOM   1677  P   PTR   106      39.200  55.630  26.450  1.00  0.00            
ATOM   1678  O1P PTR   106      39.690  56.840  25.790  1.00  0.00            
ATOM   1679  O2P PTR   106      39.870  55.640  27.770  1.00  0.00            
ATOM   1680  O3P PTR   106      37.730  55.670  26.600  1.00  0.00            
ATOM   1681  CE2 PTR   106      40.020  52.060  25.320  1.00  0.00            
ATOM   1682  HE2 PTR   106      40.620  52.370  24.470  1.00  0.00            
ATOM   1683  CD2 PTR   106      39.920  50.710  25.700  1.00  0.00            
ATOM   1684  HD2 PTR   106      40.510  49.960  25.190  1.00  0.00            
ATOM   1685  C   PTR   106      38.710  46.520  26.570  1.00  0.00            
ATOM   1686  O   PTR   106      37.780  46.080  27.230  1.00  0.00            
ATOM   1687  N   THR   107      39.830  45.780  26.470  1.00  0.00            
ATOM   1688  H   THR   107      40.510  46.240  25.890  1.00  0.00            
ATOM   1689  CA  THR   107      39.950  44.390  26.830  1.00  0.00            
ATOM   1690  HA  THR   107      39.020  43.970  27.180  1.00  0.00            
ATOM   1691  CB  THR   107      40.400  43.580  25.610  1.00  0.00            
ATOM   1692  HB  THR   107      41.330  44.000  25.240  1.00  0.00            
ATOM   1693  CG2 THR   107      40.570  42.090  25.840  1.00  0.00            
ATOM   1694 1HG2 THR   107      41.430  41.880  26.480  1.00  0.00            
ATOM   1695 2HG2 THR   107      39.610  41.820  26.290  1.00  0.00            
ATOM   1696 3HG2 THR   107      40.520  41.580  24.890  1.00  0.00            
ATOM   1697  OG1 THR   107      39.440  43.750  24.590  1.00  0.00            
ATOM   1698  HG1 THR   107      38.740  43.090  24.680  1.00  0.00            
ATOM   1699  C   THR   107      41.050  44.170  27.880  1.00  0.00            
ATOM   1700  O   THR   107      42.230  44.430  27.660  1.00  0.00            
ATOM   1701  N   ALA   108      40.720  43.460  28.960  1.00  0.00            
ATOM   1702  H   ALA   108      39.730  43.270  29.080  1.00  0.00            
ATOM   1703  CA  ALA   108      41.540  43.100  30.090  1.00  0.00            
ATOM   1704  HA  ALA   108      42.130  43.970  30.410  1.00  0.00            
ATOM   1705  CB  ALA   108      40.660  42.810  31.290  1.00  0.00            
ATOM   1706  HB1 ALA   108      39.890  43.570  31.370  1.00  0.00            
ATOM   1707  HB2 ALA   108      40.150  41.850  31.130  1.00  0.00            
ATOM   1708  HB3 ALA   108      41.200  42.600  32.210  1.00  0.00            
ATOM   1709  C   ALA   108      42.530  42.010  29.700  1.00  0.00            
ATOM   1710  O   ALA   108      42.200  41.020  29.060  1.00  0.00            
ATOM   1711  N   VAL   109      43.750  42.140  30.240  1.00  0.00            
ATOM   1712  H   VAL   109      43.950  42.910  30.880  1.00  0.00            
ATOM   1713  CA  VAL   109      44.910  41.330  29.940  1.00  0.00            
ATOM   1714  HA  VAL   109      44.660  40.680  29.100  1.00  0.00            
ATOM   1715  CB  VAL   109      46.080  42.180  29.460  1.00  0.00            
ATOM   1716  HB  VAL   109      46.380  42.860  30.260  1.00  0.00            
ATOM   1717  CG1 VAL   109      47.320  41.360  29.140  1.00  0.00            
ATOM   1718 1HG1 VAL   109      48.080  42.000  28.660  1.00  0.00            
ATOM   1719 2HG1 VAL   109      47.760  40.920  30.030  1.00  0.00            
ATOM   1720 3HG1 VAL   109      47.010  40.600  28.420  1.00  0.00            
ATOM   1721  CG2 VAL   109      45.730  43.020  28.230  1.00  0.00            
ATOM   1722 1HG2 VAL   109      46.590  43.330  27.630  1.00  0.00            
ATOM   1723 2HG2 VAL   109      45.140  42.470  27.480  1.00  0.00            
ATOM   1724 3HG2 VAL   109      45.140  43.890  28.480  1.00  0.00            
ATOM   1725  C   VAL   109      45.360  40.360  31.030  1.00  0.00            
ATOM   1726  O   VAL   109      45.440  40.850  32.160  1.00  0.00            
ATOM   1727  N   GLN   110      45.760  39.140  30.690  1.00  0.00            
ATOM   1728  H   GLN   110      45.500  38.820  29.770  1.00  0.00            
ATOM   1729  CA  GLN   110      46.400  38.190  31.580  1.00  0.00            
ATOM   1730  HA  GLN   110      46.670  38.700  32.500  1.00  0.00            
ATOM   1731  CB  GLN   110      45.520  36.970  31.830  1.00  0.00            
ATOM   1732  HB1 GLN   110      46.110  36.130  32.200  1.00  0.00            
ATOM   1733  HB2 GLN   110      45.090  36.600  30.890  1.00  0.00            
ATOM   1734  CG  GLN   110      44.330  37.220  32.740  1.00  0.00            
ATOM   1735  HG1 GLN   110      43.530  36.490  32.680  1.00  0.00            
ATOM   1736  HG2 GLN   110      43.940  38.150  32.300  1.00  0.00            
ATOM   1737  CD  GLN   110      44.740  37.500  34.170  1.00  0.00            
ATOM   1738  OE1 GLN   110      44.620  38.620  34.650  1.00  0.00            
ATOM   1739  NE2 GLN   110      45.520  36.610  34.790  1.00  0.00            
ATOM   1740 1HE2 GLN   110      45.480  35.650  34.490  1.00  0.00            
ATOM   1741 2HE2 GLN   110      45.740  36.780  35.770  1.00  0.00            
ATOM   1742  C   GLN   110      47.760  37.710  31.120  1.00  0.00            
ATOM   1743  O   GLN   110      47.890  37.670  29.910  1.00  0.00            
ATOM   1744  N   PRO   111      48.660  37.250  32.010  1.00  0.00            
ATOM   1745  CD  PRO   111      48.690  37.400  33.450  1.00  0.00            
ATOM   1746  HD1 PRO   111      47.740  37.020  33.830  1.00  0.00            
ATOM   1747  HD2 PRO   111      48.870  38.400  33.830  1.00  0.00            
ATOM   1748  CG  PRO   111      49.820  36.530  34.000  1.00  0.00            
ATOM   1749  HG1 PRO   111      49.410  35.520  33.970  1.00  0.00            
ATOM   1750  HG2 PRO   111      50.180  36.680  35.020  1.00  0.00            
ATOM   1751  CB  PRO   111      50.830  36.670  32.860  1.00  0.00            
ATOM   1752  HB1 PRO   111      51.540  35.850  32.910  1.00  0.00            
ATOM   1753  HB2 PRO   111      51.390  37.600  32.860  1.00  0.00            
ATOM   1754  CA  PRO   111      49.930  36.670  31.620  1.00  0.00            
ATOM   1755  HA  PRO   111      50.370  37.340  30.880  1.00  0.00            
ATOM   1756  C   PRO   111      49.780  35.270  31.050  1.00  0.00            
ATOM   1757  O   PRO   111      48.990  34.450  31.500  1.00  0.00            
ATOM   1758  N   ASN   112      50.530  34.950  30.000  1.00  0.00            
ATOM   1759  H   ASN   112      51.040  35.730  29.630  1.00  0.00            
ATOM   1760  CA  ASN   112      50.460  33.760  29.160  1.00  0.00            
ATOM   1761  HA  ASN   112      49.910  33.070  29.790  1.00  0.00            
ATOM   1762  CB  ASN   112      49.730  34.080  27.870  1.00  0.00            
ATOM   1763  HB1 ASN   112      50.340  34.750  27.250  1.00  0.00            
ATOM   1764  HB2 ASN   112      48.770  34.590  27.960  1.00  0.00            
ATOM   1765  CG  ASN   112      49.380  32.830  27.080  1.00  0.00            
ATOM   1766  OD1 ASN   112      48.620  32.020  27.600  1.00  0.00            
ATOM   1767  ND2 ASN   112      49.940  32.580  25.900  1.00  0.00            
ATOM   1768 1HD2 ASN   112      50.580  33.280  25.560  1.00  0.00            
ATOM   1769 2HD2 ASN   112      49.960  31.620  25.590  1.00  0.00            
ATOM   1770  C   ASN   112      51.820  33.110  28.910  1.00  0.00            
ATOM   1771  O   ASN   112      52.850  33.770  28.740  1.00  0.00            
ATOM   1772  N   GLU   113      51.880  31.780  29.020  1.00  0.00            
ATOM   1773  H   GLU   113      50.980  31.320  29.040  1.00  0.00            
ATOM   1774  CA  GLU   113      53.140  31.060  29.040  1.00  0.00            
ATOM   1775  HA  GLU   113      53.900  31.580  29.610  1.00  0.00            
ATOM   1776  CB  GLU   113      52.890  29.770  29.820  1.00  0.00            
ATOM   1777  HB1 GLU   113      52.260  30.060  30.660  1.00  0.00            
ATOM   1778  HB2 GLU   113      53.820  29.390  30.230  1.00  0.00            
ATOM   1779  CG  GLU   113      52.200  28.610  29.110  1.00  0.00            
ATOM   1780  HG1 GLU   113      52.110  27.790  29.820  1.00  0.00            
ATOM   1781  HG2 GLU   113      52.730  28.260  28.230  1.00  0.00            
ATOM   1782  CD  GLU   113      50.810  28.960  28.590  1.00  0.00            
ATOM   1783  OE1 GLU   113      49.950  29.410  29.390  1.00  0.00            
ATOM   1784  OE2 GLU   113      50.500  28.830  27.390  1.00  0.00            
ATOM   1785  C   GLU   113      53.750  30.860  27.650  1.00  0.00            
ATOM   1786  O   GLU   113      54.710  30.090  27.520  1.00  0.00            
ATOM   1787  N   NHE   114      53.260  31.460  26.570  1.00  0.00            
ATOM   1788  H1  NHE   114      52.500  32.110  26.640  1.00  0.00            
ATOM   1789  H2  NHE   114      53.620  31.440  25.620  1.00  0.00            
TER
ENDMDL
