# Supplementary material for: Structural Determinants of Phosphopeptide Binding to the N-Terminal Src Homology 2 Domain of the SHP2 Phosphatase
Source: J Chem Inf Model. 2020 May 12;60(6):3157–71. doi: 10.1021/acs.jcim.0c00307 (PMC8007070; doi:10.1021/acs.jcim.0c00307)
Supplement: Supplementary file 1 — ci0c00307_si_001.zip [file ci0c00307_si_001.zip › cstructure_Ac-VL-pY-MQPLNGRK-NH2.pdb]

REMARK    GENERATED BY TRJCONV
TITLE     frame t= 681300.00000
MODEL        1
ATOM      1  N   MET     1      58.370  53.230   6.300  1.00  0.00            
ATOM      2  H1  MET     1      57.420  53.310   5.930  1.00  0.00            
ATOM      3  H2  MET     1      59.050  53.620   5.670  1.00  0.00            
ATOM      4  H3  MET     1      58.620  52.300   6.580  1.00  0.00            
ATOM      5  CA  MET     1      58.340  54.090   7.490  1.00  0.00            
ATOM      6  HA  MET     1      59.240  53.890   8.090  1.00  0.00            
ATOM      7  CB  MET     1      58.340  55.560   7.120  1.00  0.00            
ATOM      8  HB1 MET     1      57.510  55.910   6.510  1.00  0.00            
ATOM      9  HB2 MET     1      59.280  55.710   6.580  1.00  0.00            
ATOM     10  CG  MET     1      58.440  56.470   8.350  1.00  0.00            
ATOM     11  HG1 MET     1      58.930  57.390   8.040  1.00  0.00            
ATOM     12  HG2 MET     1      59.070  56.030   9.120  1.00  0.00            
ATOM     13  SD  MET     1      56.830  56.700   9.140  1.00  0.00            
ATOM     14  CE  MET     1      57.520  57.420  10.640  1.00  0.00            
ATOM     15  HE1 MET     1      58.150  56.690  11.140  1.00  0.00            
ATOM     16  HE2 MET     1      57.970  58.380  10.390  1.00  0.00            
ATOM     17  HE3 MET     1      56.610  57.550  11.240  1.00  0.00            
ATOM     18  C   MET     1      57.170  53.690   8.370  1.00  0.00            
ATOM     19  O   MET     1      56.030  53.760   7.910  1.00  0.00            
ATOM     20  N   ARG     2      57.460  52.980   9.470  1.00  0.00            
ATOM     21  H   ARG     2      58.440  52.820   9.610  1.00  0.00            
ATOM     22  CA  ARG     2      56.480  52.380  10.350  1.00  0.00            
ATOM     23  HA  ARG     2      55.510  52.370   9.860  1.00  0.00            
ATOM     24  CB  ARG     2      56.880  50.910  10.470  1.00  0.00            
ATOM     25  HB1 ARG     2      56.270  50.460  11.260  1.00  0.00            
ATOM     26  HB2 ARG     2      57.920  50.760  10.780  1.00  0.00            
ATOM     27  CG  ARG     2      56.560  50.100   9.220  1.00  0.00            
ATOM     28  HG1 ARG     2      56.930  50.530   8.290  1.00  0.00            
ATOM     29  HG2 ARG     2      55.480  49.960   9.190  1.00  0.00            
ATOM     30  CD  ARG     2      57.170  48.730   9.470  1.00  0.00            
ATOM     31  HD1 ARG     2      56.900  48.360  10.460  1.00  0.00            
ATOM     32  HD2 ARG     2      58.250  48.760   9.590  1.00  0.00            
ATOM     33  NE  ARG     2      56.830  47.680   8.520  1.00  0.00            
ATOM     34  HE  ARG     2      57.630  47.190   8.140  1.00  0.00            
ATOM     35  CZ  ARG     2      55.630  47.160   8.240  1.00  0.00            
ATOM     36  NH1 ARG     2      54.510  47.530   8.880  1.00  0.00            
ATOM     37 1HH1 ARG     2      54.670  48.250   9.560  1.00  0.00            
ATOM     38 2HH1 ARG     2      53.630  47.210   8.510  1.00  0.00            
ATOM     39  NH2 ARG     2      55.520  46.120   7.390  1.00  0.00            
ATOM     40 1HH2 ARG     2      56.360  45.770   6.950  1.00  0.00            
ATOM     41 2HH2 ARG     2      54.610  45.720   7.220  1.00  0.00            
ATOM     42  C   ARG     2      56.490  53.070  11.710  1.00  0.00            
ATOM     43  O   ARG     2      57.410  53.770  12.120  1.00  0.00            
ATOM     44  N   ARG     3      55.330  52.950  12.370  1.00  0.00            
ATOM     45  H   ARG     3      54.590  52.600  11.790  1.00  0.00            
ATOM     46  CA  ARG     3      54.860  53.750  13.480  1.00  0.00            
ATOM     47  HA  ARG     3      55.730  54.340  13.790  1.00  0.00            
ATOM     48  CB  ARG     3      53.710  54.670  13.120  1.00  0.00            
ATOM     49  HB1 ARG     3      53.490  55.260  14.010  1.00  0.00            
ATOM     50  HB2 ARG     3      52.790  54.180  12.810  1.00  0.00            
ATOM     51  CG  ARG     3      54.140  55.640  12.010  1.00  0.00            
ATOM     52  HG1 ARG     3      54.570  55.080  11.190  1.00  0.00            
ATOM     53  HG2 ARG     3      54.900  56.350  12.350  1.00  0.00            
ATOM     54  CD  ARG     3      52.980  56.490  11.500  1.00  0.00            
ATOM     55  HD1 ARG     3      53.340  57.300  10.870  1.00  0.00            
ATOM     56  HD2 ARG     3      52.410  56.860  12.350  1.00  0.00            
ATOM     57  NE  ARG     3      52.160  55.730  10.550  1.00  0.00            
ATOM     58  HE  ARG     3      52.390  54.810  10.200  1.00  0.00            
ATOM     59  CZ  ARG     3      51.070  56.240   9.940  1.00  0.00            
ATOM     60  NH1 ARG     3      50.370  57.280  10.430  1.00  0.00            
ATOM     61 1HH1 ARG     3      50.820  57.870  11.120  1.00  0.00            
ATOM     62 2HH1 ARG     3      49.500  57.550  10.010  1.00  0.00            
ATOM     63  NH2 ARG     3      50.410  55.600   8.970  1.00  0.00            
ATOM     64 1HH2 ARG     3      50.980  54.950   8.460  1.00  0.00            
ATOM     65 2HH2 ARG     3      49.490  55.890   8.670  1.00  0.00            
ATOM     66  C   ARG     3      54.530  52.850  14.660  1.00  0.00            
ATOM     67  O   ARG     3      53.740  51.910  14.530  1.00  0.00            
ATOM     68  N   TRP     4      55.060  53.110  15.860  1.00  0.00            
ATOM     69  H   TRP     4      55.800  53.790  15.940  1.00  0.00            
ATOM     70  CA  TRP     4      54.570  52.500  17.080  1.00  0.00            
ATOM     71  HA  TRP     4      54.090  51.560  16.790  1.00  0.00            
ATOM     72  CB  TRP     4      55.780  52.260  17.960  1.00  0.00            
ATOM     73  HB1 TRP     4      56.380  51.520  17.410  1.00  0.00            
ATOM     74  HB2 TRP     4      55.590  51.890  18.970  1.00  0.00            
ATOM     75  CG  TRP     4      56.760  53.370  18.120  1.00  0.00            
ATOM     76  CD1 TRP     4      57.920  53.430  17.420  1.00  0.00            
ATOM     77  HD1 TRP     4      58.140  52.750  16.620  1.00  0.00            
ATOM     78  NE1 TRP     4      58.670  54.420  18.020  1.00  0.00            
ATOM     79  HE1 TRP     4      59.400  54.900  17.520  1.00  0.00            
ATOM     80  CE2 TRP     4      58.040  55.010  19.100  1.00  0.00            
ATOM     81  CZ2 TRP     4      58.480  55.950  20.030  1.00  0.00            
ATOM     82  HZ2 TRP     4      59.360  56.550  19.850  1.00  0.00            
ATOM     83  CH2 TRP     4      57.630  56.280  21.100  1.00  0.00            
ATOM     84  HH2 TRP     4      57.850  57.110  21.750  1.00  0.00            
ATOM     85  CZ3 TRP     4      56.450  55.550  21.290  1.00  0.00            
ATOM     86  HZ3 TRP     4      55.830  55.730  22.150  1.00  0.00            
ATOM     87  CE3 TRP     4      56.120  54.450  20.460  1.00  0.00            
ATOM     88  HE3 TRP     4      55.220  53.880  20.610  1.00  0.00            
ATOM     89  CD2 TRP     4      56.880  54.210  19.300  1.00  0.00            
ATOM     90  C   TRP     4      53.630  53.390  17.880  1.00  0.00            
ATOM     91  O   TRP     4      52.870  52.870  18.700  1.00  0.00            
ATOM     92  N   PHE     5      53.510  54.670  17.530  1.00  0.00            
ATOM     93  H   PHE     5      54.320  54.950  17.000  1.00  0.00            
ATOM     94  CA  PHE     5      52.690  55.650  18.210  1.00  0.00            
ATOM     95  HA  PHE     5      51.780  55.090  18.430  1.00  0.00            
ATOM     96  CB  PHE     5      53.380  56.180  19.460  1.00  0.00            
ATOM     97  HB1 PHE     5      54.410  56.410  19.150  1.00  0.00            
ATOM     98  HB2 PHE     5      53.510  55.370  20.190  1.00  0.00            
ATOM     99  CG  PHE     5      52.920  57.450  20.120  1.00  0.00            
ATOM    100  CD1 PHE     5      53.350  58.660  19.540  1.00  0.00            
ATOM    101  HD1 PHE     5      53.870  58.690  18.600  1.00  0.00            
ATOM    102  CE1 PHE     5      52.950  59.840  20.180  1.00  0.00            
ATOM    103  HE1 PHE     5      53.260  60.770  19.720  1.00  0.00            
ATOM    104  CZ  PHE     5      52.190  59.850  21.350  1.00  0.00            
ATOM    105  HZ  PHE     5      51.890  60.790  21.810  1.00  0.00            
ATOM    106  CE2 PHE     5      51.780  58.650  21.940  1.00  0.00            
ATOM    107  HE2 PHE     5      51.310  58.580  22.900  1.00  0.00            
ATOM    108  CD2 PHE     5      52.120  57.470  21.260  1.00  0.00            
ATOM    109  HD2 PHE     5      51.840  56.530  21.720  1.00  0.00            
ATOM    110  C   PHE     5      52.320  56.770  17.240  1.00  0.00            
ATOM    111  O   PHE     5      53.200  57.250  16.520  1.00  0.00            
ATOM    112  N   HIS     6      51.160  57.350  17.490  1.00  0.00            
ATOM    113  H   HIS     6      50.540  56.940  18.180  1.00  0.00            
ATOM    114  CA  HIS     6      50.700  58.580  16.860  1.00  0.00            
ATOM    115  HA  HIS     6      51.420  59.110  16.230  1.00  0.00            
ATOM    116  CB  HIS     6      49.650  58.090  15.860  1.00  0.00            
ATOM    117  HB1 HIS     6      48.890  57.490  16.380  1.00  0.00            
ATOM    118  HB2 HIS     6      50.100  57.350  15.210  1.00  0.00            
ATOM    119  CG  HIS     6      48.990  59.030  14.890  1.00  0.00            
ATOM    120  ND1 HIS     6      48.710  60.370  15.160  1.00  0.00            
ATOM    121  CE1 HIS     6      48.060  60.790  14.070  1.00  0.00            
ATOM    122  HE1 HIS     6      47.690  61.790  13.950  1.00  0.00            
ATOM    123  NE2 HIS     6      48.190  59.930  13.040  1.00  0.00            
ATOM    124  HE2 HIS     6      47.970  60.120  12.070  1.00  0.00            
ATOM    125  CD2 HIS     6      48.750  58.780  13.570  1.00  0.00            
ATOM    126  HD2 HIS     6      48.780  57.850  13.040  1.00  0.00            
ATOM    127  C   HIS     6      50.090  59.560  17.850  1.00  0.00            
ATOM    128  O   HIS     6      49.200  59.130  18.580  1.00  0.00            
ATOM    129  N   PRO     7      50.490  60.830  17.870  1.00  0.00            
ATOM    130  CD  PRO     7      51.300  61.590  16.940  1.00  0.00            
ATOM    131  HD1 PRO     7      50.910  61.530  15.930  1.00  0.00            
ATOM    132  HD2 PRO     7      52.290  61.120  16.970  1.00  0.00            
ATOM    133  CG  PRO     7      51.370  63.040  17.430  1.00  0.00            
ATOM    134  HG1 PRO     7      50.650  63.690  16.930  1.00  0.00            
ATOM    135  HG2 PRO     7      52.380  63.400  17.230  1.00  0.00            
ATOM    136  CB  PRO     7      51.150  62.840  18.920  1.00  0.00            
ATOM    137  HB1 PRO     7      50.850  63.730  19.460  1.00  0.00            
ATOM    138  HB2 PRO     7      52.090  62.460  19.340  1.00  0.00            
ATOM    139  CA  PRO     7      50.120  61.710  18.960  1.00  0.00            
ATOM    140  HA  PRO     7      50.190  61.090  19.850  1.00  0.00            
ATOM    141  C   PRO     7      48.710  62.270  18.840  1.00  0.00            
ATOM    142  O   PRO     7      48.240  63.000  19.710  1.00  0.00            
ATOM    143  N   ASN     8      47.990  62.040  17.750  1.00  0.00            
ATOM    144  H   ASN     8      48.480  61.580  17.000  1.00  0.00            
ATOM    145  CA  ASN     8      46.730  62.710  17.440  1.00  0.00            
ATOM    146  HA  ASN     8      46.280  62.900  18.410  1.00  0.00            
ATOM    147  CB  ASN     8      47.060  64.010  16.720  1.00  0.00            
ATOM    148  HB1 ASN     8      47.500  63.760  15.740  1.00  0.00            
ATOM    149  HB2 ASN     8      47.830  64.610  17.200  1.00  0.00            
ATOM    150  CG  ASN     8      45.800  64.810  16.480  1.00  0.00            
ATOM    151  OD1 ASN     8      44.890  64.850  17.310  1.00  0.00            
ATOM    152  ND2 ASN     8      45.650  65.380  15.270  1.00  0.00            
ATOM    153 1HD2 ASN     8      46.500  65.590  14.770  1.00  0.00            
ATOM    154 2HD2 ASN     8      44.840  65.980  15.180  1.00  0.00            
ATOM    155  C   ASN     8      45.810  61.790  16.660  1.00  0.00            
ATOM    156  O   ASN     8      45.600  62.040  15.480  1.00  0.00            
ATOM    157  N   ILE     9      45.200  60.750  17.240  1.00  0.00            
ATOM    158  H   ILE     9      45.530  60.570  18.180  1.00  0.00            
ATOM    159  CA  ILE     9      44.210  59.890  16.640  1.00  0.00            
ATOM    160  HA  ILE     9      43.570  60.560  16.070  1.00  0.00            
ATOM    161  CB  ILE     9      44.820  58.920  15.640  1.00  0.00            
ATOM    162  HB  ILE     9      45.470  59.540  15.030  1.00  0.00            
ATOM    163  CG2 ILE     9      45.650  57.820  16.320  1.00  0.00            
ATOM    164 1HG2 ILE     9      46.290  58.300  17.060  1.00  0.00            
ATOM    165 2HG2 ILE     9      45.070  57.120  16.910  1.00  0.00            
ATOM    166 3HG2 ILE     9      46.390  57.420  15.620  1.00  0.00            
ATOM    167  CG1 ILE     9      43.700  58.400  14.760  1.00  0.00            
ATOM    168 1HG1 ILE     9      43.010  59.170  14.420  1.00  0.00            
ATOM    169 2HG1 ILE     9      43.080  57.730  15.370  1.00  0.00            
ATOM    170  CD  ILE     9      44.220  57.620  13.550  1.00  0.00            
ATOM    171  HD1 ILE     9      43.350  57.280  12.980  1.00  0.00            
ATOM    172  HD2 ILE     9      44.890  58.270  13.000  1.00  0.00            
ATOM    173  HD3 ILE     9      44.690  56.680  13.850  1.00  0.00            
ATOM    174  C   ILE     9      43.390  59.250  17.750  1.00  0.00            
ATOM    175  O   ILE     9      43.920  58.840  18.780  1.00  0.00            
ATOM    176  N   THR    10      42.090  59.220  17.470  1.00  0.00            
ATOM    177  H   THR    10      41.720  59.610  16.610  1.00  0.00            
ATOM    178  CA  THR    10      41.160  58.710  18.460  1.00  0.00            
ATOM    179  HA  THR    10      41.600  58.870  19.430  1.00  0.00            
ATOM    180  CB  THR    10      39.900  59.590  18.460  1.00  0.00            
ATOM    181  HB  THR    10      39.180  59.200  19.190  1.00  0.00            
ATOM    182  CG2 THR    10      40.110  61.030  18.910  1.00  0.00            
ATOM    183 1HG2 THR    10      40.760  61.510  18.180  1.00  0.00            
ATOM    184 2HG2 THR    10      39.160  61.480  19.150  1.00  0.00            
ATOM    185 3HG2 THR    10      40.630  61.070  19.880  1.00  0.00            
ATOM    186  OG1 THR    10      39.220  59.490  17.230  1.00  0.00            
ATOM    187  HG1 THR    10      39.630  60.080  16.590  1.00  0.00            
ATOM    188  C   THR    10      40.880  57.220  18.280  1.00  0.00            
ATOM    189  O   THR    10      41.270  56.620  17.280  1.00  0.00            
ATOM    190  N   GLY    11      40.170  56.620  19.230  1.00  0.00            
ATOM    191  H   GLY    11      39.680  57.130  19.960  1.00  0.00            
ATOM    192  CA  GLY    11      39.810  55.210  19.160  1.00  0.00            
ATOM    193  HA1 GLY    11      39.360  55.070  20.140  1.00  0.00            
ATOM    194  HA2 GLY    11      40.700  54.590  19.190  1.00  0.00            
ATOM    195  C   GLY    11      38.950  54.770  17.970  1.00  0.00            
ATOM    196  O   GLY    11      39.260  53.770  17.320  1.00  0.00            
ATOM    197  N   VAL    12      37.930  55.510  17.560  1.00  0.00            
ATOM    198  H   VAL    12      37.650  56.230  18.220  1.00  0.00            
ATOM    199  CA  VAL    12      37.040  55.200  16.460  1.00  0.00            
ATOM    200  HA  VAL    12      36.900  54.110  16.460  1.00  0.00            
ATOM    201  CB  VAL    12      35.680  55.890  16.520  1.00  0.00            
ATOM    202  HB  VAL    12      35.210  56.040  15.550  1.00  0.00            
ATOM    203  CG1 VAL    12      34.740  55.100  17.420  1.00  0.00            
ATOM    204 1HG1 VAL    12      35.040  54.950  18.450  1.00  0.00            
ATOM    205 2HG1 VAL    12      33.760  55.590  17.360  1.00  0.00            
ATOM    206 3HG1 VAL    12      34.520  54.100  17.020  1.00  0.00            
ATOM    207  CG2 VAL    12      35.750  57.330  17.020  1.00  0.00            
ATOM    208 1HG2 VAL    12      34.860  57.890  16.740  1.00  0.00            
ATOM    209 2HG2 VAL    12      35.800  57.260  18.110  1.00  0.00            
ATOM    210 3HG2 VAL    12      36.620  57.830  16.600  1.00  0.00            
ATOM    211  C   VAL    12      37.730  55.550  15.150  1.00  0.00            
ATOM    212  O   VAL    12      37.410  54.970  14.120  1.00  0.00            
ATOM    213  N   GLU    13      38.730  56.430  15.160  1.00  0.00            
ATOM    214  H   GLU    13      39.060  56.610  16.100  1.00  0.00            
ATOM    215  CA  GLU    13      39.590  56.740  14.030  1.00  0.00            
ATOM    216  HA  GLU    13      39.010  56.580  13.120  1.00  0.00            
ATOM    217  CB  GLU    13      40.240  58.120  14.150  1.00  0.00            
ATOM    218  HB1 GLU    13      40.990  58.270  13.360  1.00  0.00            
ATOM    219  HB2 GLU    13      40.720  58.230  15.120  1.00  0.00            
ATOM    220  CG  GLU    13      39.290  59.300  13.960  1.00  0.00            
ATOM    221  HG1 GLU    13      38.380  59.190  14.550  1.00  0.00            
ATOM    222  HG2 GLU    13      39.050  59.330  12.900  1.00  0.00            
ATOM    223  CD  GLU    13      40.030  60.570  14.370  1.00  0.00            
ATOM    224  OE1 GLU    13      40.610  60.680  15.470  1.00  0.00            
ATOM    225  OE2 GLU    13      39.970  61.570  13.620  1.00  0.00            
ATOM    226  C   GLU    13      40.680  55.690  13.900  1.00  0.00            
ATOM    227  O   GLU    13      40.940  55.350  12.750  1.00  0.00            
ATOM    228  N   ALA    14      41.270  55.150  14.970  1.00  0.00            
ATOM    229  H   ALA    14      41.180  55.700  15.810  1.00  0.00            
ATOM    230  CA  ALA    14      42.280  54.120  15.050  1.00  0.00            
ATOM    231  HA  ALA    14      43.030  54.350  14.300  1.00  0.00            
ATOM    232  CB  ALA    14      42.990  53.990  16.400  1.00  0.00            
ATOM    233  HB1 ALA    14      43.720  53.200  16.240  1.00  0.00            
ATOM    234  HB2 ALA    14      43.360  54.960  16.740  1.00  0.00            
ATOM    235  HB3 ALA    14      42.330  53.620  17.190  1.00  0.00            
ATOM    236  C   ALA    14      41.720  52.770  14.640  1.00  0.00            
ATOM    237  O   ALA    14      42.270  52.030  13.820  1.00  0.00            
ATOM    238  N   GLU    15      40.450  52.500  14.980  1.00  0.00            
ATOM    239  H   GLU    15      39.960  53.090  15.640  1.00  0.00            
ATOM    240  CA  GLU    15      39.830  51.330  14.400  1.00  0.00            
ATOM    241  HA  GLU    15      40.580  50.540  14.390  1.00  0.00            
ATOM    242  CB  GLU    15      38.570  50.850  15.120  1.00  0.00            
ATOM    243  HB1 GLU    15      38.000  51.780  15.150  1.00  0.00            
ATOM    244  HB2 GLU    15      38.610  50.560  16.170  1.00  0.00            
ATOM    245  CG  GLU    15      37.720  49.840  14.360  1.00  0.00            
ATOM    246  HG1 GLU    15      38.300  48.980  14.030  1.00  0.00            
ATOM    247  HG2 GLU    15      37.360  50.370  13.480  1.00  0.00            
ATOM    248  CD  GLU    15      36.520  49.390  15.180  1.00  0.00            
ATOM    249  OE1 GLU    15      35.380  49.390  14.660  1.00  0.00            
ATOM    250  OE2 GLU    15      36.700  48.910  16.330  1.00  0.00            
ATOM    251  C   GLU    15      39.650  51.390  12.890  1.00  0.00            
ATOM    252  O   GLU    15      39.950  50.450  12.150  1.00  0.00            
ATOM    253  N   ASN    16      39.210  52.540  12.370  1.00  0.00            
ATOM    254  H   ASN    16      38.860  53.240  13.010  1.00  0.00            
ATOM    255  CA  ASN    16      38.910  52.590  10.950  1.00  0.00            
ATOM    256  HA  ASN    16      38.400  51.710  10.570  1.00  0.00            
ATOM    257  CB  ASN    16      38.080  53.860  10.800  1.00  0.00            
ATOM    258  HB1 ASN    16      38.760  54.670  11.030  1.00  0.00            
ATOM    259  HB2 ASN    16      37.240  53.890  11.500  1.00  0.00            
ATOM    260  CG  ASN    16      37.680  54.010   9.340  1.00  0.00            
ATOM    261  OD1 ASN    16      38.240  54.750   8.540  1.00  0.00            
ATOM    262  ND2 ASN    16      36.630  53.290   8.920  1.00  0.00            
ATOM    263 1HD2 ASN    16      36.110  52.850   9.660  1.00  0.00            
ATOM    264 2HD2 ASN    16      36.370  53.510   7.970  1.00  0.00            
ATOM    265  C   ASN    16      40.250  52.560  10.220  1.00  0.00            
ATOM    266  O   ASN    16      40.360  51.970   9.140  1.00  0.00            
ATOM    267  N   LEU    17      41.340  53.070  10.780  1.00  0.00            
ATOM    268  H   LEU    17      41.080  53.650  11.570  1.00  0.00            
ATOM    269  CA  LEU    17      42.700  52.980  10.260  1.00  0.00            
ATOM    270  HA  LEU    17      42.660  53.300   9.230  1.00  0.00            
ATOM    271  CB  LEU    17      43.700  53.870  10.980  1.00  0.00            
ATOM    272  HB1 LEU    17      43.720  53.510  12.010  1.00  0.00            
ATOM    273  HB2 LEU    17      43.240  54.850  10.910  1.00  0.00            
ATOM    274  CG  LEU    17      45.140  53.970  10.480  1.00  0.00            
ATOM    275  HG  LEU    17      45.590  52.970  10.500  1.00  0.00            
ATOM    276  CD1 LEU    17      45.300  54.700   9.150  1.00  0.00            
ATOM    277 1HD1 LEU    17      45.030  55.750   9.160  1.00  0.00            
ATOM    278 2HD1 LEU    17      46.360  54.680   8.900  1.00  0.00            
ATOM    279 3HD1 LEU    17      44.700  54.170   8.410  1.00  0.00            
ATOM    280  CD2 LEU    17      45.920  54.870  11.430  1.00  0.00            
ATOM    281 1HD2 LEU    17      46.040  54.390  12.400  1.00  0.00            
ATOM    282 2HD2 LEU    17      46.910  55.160  11.090  1.00  0.00            
ATOM    283 3HD2 LEU    17      45.360  55.770  11.710  1.00  0.00            
ATOM    284  C   LEU    17      43.250  51.570  10.230  1.00  0.00            
ATOM    285  O   LEU    17      43.740  51.120   9.210  1.00  0.00            
ATOM    286  N   LEU    18      43.130  50.800  11.320  1.00  0.00            
ATOM    287  H   LEU    18      43.040  51.150  12.260  1.00  0.00            
ATOM    288  CA  LEU    18      43.680  49.450  11.310  1.00  0.00            
ATOM    289  HA  LEU    18      44.660  49.500  10.850  1.00  0.00            
ATOM    290  CB  LEU    18      43.790  48.900  12.730  1.00  0.00            
ATOM    291  HB1 LEU    18      43.730  47.820  12.700  1.00  0.00            
ATOM    292  HB2 LEU    18      42.880  49.330  13.170  1.00  0.00            
ATOM    293  CG  LEU    18      44.980  49.170  13.650  1.00  0.00            
ATOM    294  HG  LEU    18      44.630  48.830  14.640  1.00  0.00            
ATOM    295  CD1 LEU    18      46.210  48.320  13.350  1.00  0.00            
ATOM    296 1HD1 LEU    18      45.880  47.280  13.430  1.00  0.00            
ATOM    297 2HD1 LEU    18      46.600  48.640  12.390  1.00  0.00            
ATOM    298 3HD1 LEU    18      46.970  48.420  14.120  1.00  0.00            
ATOM    299  CD2 LEU    18      45.330  50.620  13.930  1.00  0.00            
ATOM    300 1HD2 LEU    18      44.470  51.270  14.020  1.00  0.00            
ATOM    301 2HD2 LEU    18      46.010  50.620  14.790  1.00  0.00            
ATOM    302 3HD2 LEU    18      45.870  51.070  13.110  1.00  0.00            
ATOM    303  C   LEU    18      42.830  48.570  10.400  1.00  0.00            
ATOM    304  O   LEU    18      43.370  47.560   9.940  1.00  0.00            
ATOM    305  N   LEU    19      41.570  48.870  10.140  1.00  0.00            
ATOM    306  H   LEU    19      41.160  49.520  10.800  1.00  0.00            
ATOM    307  CA  LEU    19      40.700  48.180   9.210  1.00  0.00            
ATOM    308  HA  LEU    19      40.890  47.130   9.370  1.00  0.00            
ATOM    309  CB  LEU    19      39.270  48.480   9.650  1.00  0.00            
ATOM    310  HB1 LEU    19      39.000  49.510   9.430  1.00  0.00            
ATOM    311  HB2 LEU    19      39.180  48.450  10.740  1.00  0.00            
ATOM    312  CG  LEU    19      38.210  47.610   8.980  1.00  0.00            
ATOM    313  HG  LEU    19      38.500  47.420   7.950  1.00  0.00            
ATOM    314  CD1 LEU    19      38.230  46.260   9.670  1.00  0.00            
ATOM    315 1HD1 LEU    19      37.940  46.350  10.720  1.00  0.00            
ATOM    316 2HD1 LEU    19      37.520  45.580   9.220  1.00  0.00            
ATOM    317 3HD1 LEU    19      39.190  45.730   9.600  1.00  0.00            
ATOM    318  CD2 LEU    19      36.770  48.070   9.100  1.00  0.00            
ATOM    319 1HD2 LEU    19      36.790  49.110   8.780  1.00  0.00            
ATOM    320 2HD2 LEU    19      36.150  47.410   8.470  1.00  0.00            
ATOM    321 3HD2 LEU    19      36.410  48.030  10.120  1.00  0.00            
ATOM    322  C   LEU    19      40.930  48.590   7.760  1.00  0.00            
ATOM    323  O   LEU    19      40.720  47.750   6.880  1.00  0.00            
ATOM    324  N   THR    20      41.370  49.830   7.540  1.00  0.00            
ATOM    325  H   THR    20      41.400  50.480   8.320  1.00  0.00            
ATOM    326  CA  THR    20      41.600  50.300   6.190  1.00  0.00            
ATOM    327  HA  THR    20      41.050  49.620   5.550  1.00  0.00            
ATOM    328  CB  THR    20      41.050  51.680   5.840  1.00  0.00            
ATOM    329  HB  THR    20      41.310  51.960   4.820  1.00  0.00            
ATOM    330  CG2 THR    20      39.520  51.570   5.900  1.00  0.00            
ATOM    331 1HG2 THR    20      39.140  52.220   5.130  1.00  0.00            
ATOM    332 2HG2 THR    20      39.140  50.590   5.610  1.00  0.00            
ATOM    333 3HG2 THR    20      39.210  51.900   6.890  1.00  0.00            
ATOM    334  OG1 THR    20      41.600  52.590   6.760  1.00  0.00            
ATOM    335  HG1 THR    20      41.090  52.540   7.580  1.00  0.00            
ATOM    336  C   THR    20      43.030  50.180   5.670  1.00  0.00            
ATOM    337  O   THR    20      43.160  50.000   4.460  1.00  0.00            
ATOM    338  N   ARG    21      44.070  50.210   6.510  1.00  0.00            
ATOM    339  H   ARG    21      43.860  50.480   7.460  1.00  0.00            
ATOM    340  CA  ARG    21      45.460  50.270   6.130  1.00  0.00            
ATOM    341  HA  ARG    21      45.550  50.070   5.050  1.00  0.00            
ATOM    342  CB  ARG    21      45.820  51.750   6.240  1.00  0.00            
ATOM    343  HB1 ARG    21      45.550  52.140   7.210  1.00  0.00            
ATOM    344  HB2 ARG    21      45.160  52.250   5.530  1.00  0.00            
ATOM    345  CG  ARG    21      47.250  52.070   5.830  1.00  0.00            
ATOM    346  HG1 ARG    21      47.450  51.840   4.780  1.00  0.00            
ATOM    347  HG2 ARG    21      47.990  51.660   6.510  1.00  0.00            
ATOM    348  CD  ARG    21      47.510  53.550   6.060  1.00  0.00            
ATOM    349  HD1 ARG    21      47.420  53.570   7.150  1.00  0.00            
ATOM    350  HD2 ARG    21      46.740  54.170   5.610  1.00  0.00            
ATOM    351  NE  ARG    21      48.920  53.940   5.850  1.00  0.00            
ATOM    352  HE  ARG    21      49.560  53.450   6.470  1.00  0.00            
ATOM    353  CZ  ARG    21      49.580  54.630   4.910  1.00  0.00            
ATOM    354  NH1 ARG    21      49.000  55.100   3.800  1.00  0.00            
ATOM    355 1HH1 ARG    21      48.040  54.920   3.540  1.00  0.00            
ATOM    356 2HH1 ARG    21      49.420  55.820   3.230  1.00  0.00            
ATOM    357  NH2 ARG    21      50.860  54.920   5.110  1.00  0.00            
ATOM    358 1HH2 ARG    21      51.210  54.640   6.020  1.00  0.00            
ATOM    359 2HH2 ARG    21      51.330  55.550   4.470  1.00  0.00            
ATOM    360  C   ARG    21      46.300  49.260   6.910  1.00  0.00            
ATOM    361  O   ARG    21      47.300  48.760   6.410  1.00  0.00            
ATOM    362  N   GLY    22      45.900  48.980   8.150  1.00  0.00            
ATOM    363  H   GLY    22      45.070  49.460   8.440  1.00  0.00            
ATOM    364  CA  GLY    22      46.480  47.950   8.990  1.00  0.00            
ATOM    365  HA1 GLY    22      46.170  48.020  10.040  1.00  0.00            
ATOM    366  HA2 GLY    22      47.560  48.070   8.960  1.00  0.00            
ATOM    367  C   GLY    22      46.220  46.530   8.530  1.00  0.00            
ATOM    368  O   GLY    22      45.520  46.400   7.520  1.00  0.00            
ATOM    369  N   VAL    23      46.730  45.540   9.250  1.00  0.00            
ATOM    370  H   VAL    23      47.310  45.850  10.030  1.00  0.00            
ATOM    371  CA  VAL    23      46.920  44.160   8.840  1.00  0.00            
ATOM    372  HA  VAL    23      46.040  43.710   8.400  1.00  0.00            
ATOM    373  CB  VAL    23      48.200  44.090   8.010  1.00  0.00            
ATOM    374  HB  VAL    23      48.470  43.050   7.810  1.00  0.00            
ATOM    375  CG1 VAL    23      48.020  44.660   6.610  1.00  0.00            
ATOM    376 1HG1 VAL    23      48.880  44.420   5.970  1.00  0.00            
ATOM    377 2HG1 VAL    23      47.210  44.090   6.140  1.00  0.00            
ATOM    378 3HG1 VAL    23      47.650  45.680   6.500  1.00  0.00            
ATOM    379  CG2 VAL    23      49.450  44.640   8.710  1.00  0.00            
ATOM    380 1HG2 VAL    23      50.290  44.730   8.030  1.00  0.00            
ATOM    381 2HG2 VAL    23      49.180  45.650   9.040  1.00  0.00            
ATOM    382 3HG2 VAL    23      49.650  44.000   9.570  1.00  0.00            
ATOM    383  C   VAL    23      47.150  43.370  10.120  1.00  0.00            
ATOM    384  O   VAL    23      47.330  43.980  11.180  1.00  0.00            
ATOM    385  N   ASP    24      46.940  42.060  10.040  1.00  0.00            
ATOM    386  H   ASP    24      46.730  41.660   9.130  1.00  0.00            
ATOM    387  CA  ASP    24      47.100  41.190  11.190  1.00  0.00            
ATOM    388  HA  ASP    24      46.260  41.360  11.860  1.00  0.00            
ATOM    389  CB  ASP    24      47.120  39.760  10.650  1.00  0.00            
ATOM    390  HB1 ASP    24      47.920  39.690   9.920  1.00  0.00            
ATOM    391  HB2 ASP    24      46.290  39.500  10.000  1.00  0.00            
ATOM    392  CG  ASP    24      47.290  38.800  11.820  1.00  0.00            
ATOM    393  OD1 ASP    24      48.320  38.070  11.890  1.00  0.00            
ATOM    394  OD2 ASP    24      46.410  38.730  12.690  1.00  0.00            
ATOM    395  C   ASP    24      48.390  41.350  11.960  1.00  0.00            
ATOM    396  O   ASP    24      49.450  41.330  11.350  1.00  0.00            
ATOM    397  N   GLY    25      48.340  41.350  13.300  1.00  0.00            
ATOM    398  H   GLY    25      47.480  41.100  13.760  1.00  0.00            
ATOM    399  CA  GLY    25      49.560  41.530  14.060  1.00  0.00            
ATOM    400  HA1 GLY    25      50.350  40.880  13.690  1.00  0.00            
ATOM    401  HA2 GLY    25      49.380  41.350  15.130  1.00  0.00            
ATOM    402  C   GLY    25      50.090  42.960  14.020  1.00  0.00            
ATOM    403  O   GLY    25      51.100  43.140  14.700  1.00  0.00            
ATOM    404  N   SER    26      49.470  43.970  13.410  1.00  0.00            
ATOM    405  H   SER    26      48.520  43.750  13.160  1.00  0.00            
ATOM    406  CA  SER    26      49.870  45.360  13.350  1.00  0.00            
ATOM    407  HA  SER    26      50.950  45.290  13.550  1.00  0.00            
ATOM    408  CB  SER    26      49.850  45.920  11.930  1.00  0.00            
ATOM    409  HB1 SER    26      50.200  45.140  11.260  1.00  0.00            
ATOM    410  HB2 SER    26      50.540  46.760  11.870  1.00  0.00            
ATOM    411  OG  SER    26      48.570  46.390  11.560  1.00  0.00            
ATOM    412  HG  SER    26      47.910  45.870  12.020  1.00  0.00            
ATOM    413  C   SER    26      49.340  46.200  14.500  1.00  0.00            
ATOM    414  O   SER    26      48.310  45.830  15.050  1.00  0.00            
ATOM    415  N   PHE    27      50.130  47.170  14.970  1.00  0.00            
ATOM    416  H   PHE    27      51.040  47.360  14.560  1.00  0.00            
ATOM    417  CA  PHE    27      49.750  47.920  16.150  1.00  0.00            
ATOM    418  HA  PHE    27      48.700  47.740  16.380  1.00  0.00            
ATOM    419  CB  PHE    27      50.530  47.420  17.350  1.00  0.00            
ATOM    420  HB1 PHE    27      50.360  46.340  17.260  1.00  0.00            
ATOM    421  HB2 PHE    27      50.000  47.860  18.200  1.00  0.00            
ATOM    422  CG  PHE    27      52.000  47.770  17.400  1.00  0.00            
ATOM    423  CD1 PHE    27      52.900  46.830  16.900  1.00  0.00            
ATOM    424  HD1 PHE    27      52.560  45.980  16.340  1.00  0.00            
ATOM    425  CE1 PHE    27      54.280  47.070  17.040  1.00  0.00            
ATOM    426  HE1 PHE    27      55.000  46.350  16.670  1.00  0.00            
ATOM    427  CZ  PHE    27      54.700  48.160  17.800  1.00  0.00            
ATOM    428  HZ  PHE    27      55.760  48.350  17.900  1.00  0.00            
ATOM    429  CE2 PHE    27      53.780  49.090  18.300  1.00  0.00            
ATOM    430  HE2 PHE    27      54.190  49.930  18.830  1.00  0.00            
ATOM    431  CD2 PHE    27      52.420  48.960  17.990  1.00  0.00            
ATOM    432  HD2 PHE    27      51.710  49.740  18.240  1.00  0.00            
ATOM    433  C   PHE    27      50.010  49.410  16.000  1.00  0.00            
ATOM    434  O   PHE    27      50.900  49.810  15.240  1.00  0.00            
ATOM    435  N   LEU    28      49.390  50.250  16.830  1.00  0.00            
ATOM    436  H   LEU    28      48.620  50.010  17.450  1.00  0.00            
ATOM    437  CA  LEU    28      49.640  51.670  17.000  1.00  0.00            
ATOM    438  HA  LEU    28      50.710  51.860  16.900  1.00  0.00            
ATOM    439  CB  LEU    28      48.880  52.270  15.830  1.00  0.00            
ATOM    440  HB1 LEU    28      47.810  52.110  15.990  1.00  0.00            
ATOM    441  HB2 LEU    28      49.100  51.710  14.910  1.00  0.00            
ATOM    442  CG  LEU    28      49.160  53.760  15.600  1.00  0.00            
ATOM    443  HG  LEU    28      49.360  54.230  16.570  1.00  0.00            
ATOM    444  CD1 LEU    28      50.420  53.950  14.770  1.00  0.00            
ATOM    445 1HD1 LEU    28      50.360  53.370  13.850  1.00  0.00            
ATOM    446 2HD1 LEU    28      50.660  54.990  14.530  1.00  0.00            
ATOM    447 3HD1 LEU    28      51.280  53.580  15.340  1.00  0.00            
ATOM    448  CD2 LEU    28      47.990  54.440  14.900  1.00  0.00            
ATOM    449 1HD2 LEU    28      47.780  53.930  13.980  1.00  0.00            
ATOM    450 2HD2 LEU    28      47.060  54.300  15.470  1.00  0.00            
ATOM    451 3HD2 LEU    28      48.190  55.490  14.690  1.00  0.00            
ATOM    452  C   LEU    28      49.190  52.110  18.370  1.00  0.00            
ATOM    453  O   LEU    28      48.100  51.750  18.820  1.00  0.00            
ATOM    454  N   ALA    29      50.070  52.860  19.050  1.00  0.00            
ATOM    455  H   ALA    29      50.990  53.000  18.660  1.00  0.00            
ATOM    456  CA  ALA    29      49.790  53.520  20.310  1.00  0.00            
ATOM    457  HA  ALA    29      49.000  52.930  20.780  1.00  0.00            
ATOM    458  CB  ALA    29      50.990  53.360  21.230  1.00  0.00            
ATOM    459  HB1 ALA    29      51.140  52.290  21.350  1.00  0.00            
ATOM    460  HB2 ALA    29      51.840  53.870  20.770  1.00  0.00            
ATOM    461  HB3 ALA    29      50.760  53.880  22.160  1.00  0.00            
ATOM    462  C   ALA    29      49.160  54.900  20.150  1.00  0.00            
ATOM    463  O   ALA    29      49.490  55.580  19.180  1.00  0.00            
ATOM    464  N   ARG    30      48.300  55.270  21.090  1.00  0.00            
ATOM    465  H   ARG    30      48.080  54.610  21.830  1.00  0.00            
ATOM    466  CA  ARG    30      47.630  56.570  21.110  1.00  0.00            
ATOM    467  HA  ARG    30      48.200  57.140  20.380  1.00  0.00            
ATOM    468  CB  ARG    30      46.270  56.420  20.440  1.00  0.00            
ATOM    469  HB1 ARG    30      46.330  56.140  19.390  1.00  0.00            
ATOM    470  HB2 ARG    30      45.860  57.430  20.450  1.00  0.00            
ATOM    471  CG  ARG    30      45.200  55.480  21.010  1.00  0.00            
ATOM    472  HG1 ARG    30      45.070  55.780  22.050  1.00  0.00            
ATOM    473  HG2 ARG    30      45.530  54.440  20.930  1.00  0.00            
ATOM    474  CD  ARG    30      43.850  55.750  20.340  1.00  0.00            
ATOM    475  HD1 ARG    30      44.080  55.690  19.280  1.00  0.00            
ATOM    476  HD2 ARG    30      43.470  56.730  20.640  1.00  0.00            
ATOM    477  NE  ARG    30      42.850  54.760  20.720  1.00  0.00            
ATOM    478  HE  ARG    30      42.970  53.890  20.230  1.00  0.00            
ATOM    479  CZ  ARG    30      41.940  54.840  21.710  1.00  0.00            
ATOM    480  NH1 ARG    30      41.710  55.980  22.380  1.00  0.00            
ATOM    481 1HH1 ARG    30      42.120  56.860  22.110  1.00  0.00            
ATOM    482 2HH1 ARG    30      41.160  55.960  23.220  1.00  0.00            
ATOM    483  NH2 ARG    30      41.110  53.820  21.930  1.00  0.00            
ATOM    484 1HH2 ARG    30      41.010  53.150  21.180  1.00  0.00            
ATOM    485 2HH2 ARG    30      40.480  53.800  22.730  1.00  0.00            
ATOM    486  C   ARG    30      47.560  57.240  22.470  1.00  0.00            
ATOM    487  O   ARG    30      47.360  56.610  23.520  1.00  0.00            
ATOM    488  N   PRO    31      47.720  58.550  22.590  1.00  0.00            
ATOM    489  CD  PRO    31      48.260  59.450  21.590  1.00  0.00            
ATOM    490  HD1 PRO    31      47.590  59.650  20.760  1.00  0.00            
ATOM    491  HD2 PRO    31      49.140  58.980  21.150  1.00  0.00            
ATOM    492  CG  PRO    31      48.520  60.770  22.310  1.00  0.00            
ATOM    493  HG1 PRO    31      47.910  61.620  22.020  1.00  0.00            
ATOM    494  HG2 PRO    31      49.550  61.010  22.040  1.00  0.00            
ATOM    495  CB  PRO    31      48.410  60.400  23.790  1.00  0.00            
ATOM    496  HB1 PRO    31      48.120  61.220  24.440  1.00  0.00            
ATOM    497  HB2 PRO    31      49.410  60.050  24.060  1.00  0.00            
ATOM    498  CA  PRO    31      47.420  59.230  23.830  1.00  0.00            
ATOM    499  HA  PRO    31      47.640  58.720  24.770  1.00  0.00            
ATOM    500  C   PRO    31      45.960  59.630  23.980  1.00  0.00            
ATOM    501  O   PRO    31      45.260  59.750  22.980  1.00  0.00            
ATOM    502  N   SER    32      45.530  59.910  25.220  1.00  0.00            
ATOM    503  H   SER    32      46.160  59.760  26.000  1.00  0.00            
ATOM    504  CA  SER    32      44.280  60.550  25.520  1.00  0.00            
ATOM    505  HA  SER    32      43.460  59.950  25.120  1.00  0.00            
ATOM    506  CB  SER    32      44.240  60.680  27.040  1.00  0.00            
ATOM    507  HB1 SER    32      45.080  61.340  27.300  1.00  0.00            
ATOM    508  HB2 SER    32      44.410  59.740  27.550  1.00  0.00            
ATOM    509  OG  SER    32      43.100  61.370  27.480  1.00  0.00            
ATOM    510  HG  SER    32      42.390  60.760  27.710  1.00  0.00            
ATOM    511  C   SER    32      44.190  61.990  25.030  1.00  0.00            
ATOM    512  O   SER    32      45.220  62.670  24.990  1.00  0.00            
ATOM    513  N   LYS    33      43.030  62.490  24.610  1.00  0.00            
ATOM    514  H   LYS    33      42.260  61.840  24.630  1.00  0.00            
ATOM    515  CA  LYS    33      42.880  63.900  24.330  1.00  0.00            
ATOM    516  HA  LYS    33      43.700  64.220  23.690  1.00  0.00            
ATOM    517  CB  LYS    33      41.590  64.240  23.600  1.00  0.00            
ATOM    518  HB1 LYS    33      41.590  65.290  23.290  1.00  0.00            
ATOM    519  HB2 LYS    33      40.750  63.990  24.250  1.00  0.00            
ATOM    520  CG  LYS    33      41.320  63.420  22.340  1.00  0.00            
ATOM    521  HG1 LYS    33      41.070  62.360  22.410  1.00  0.00            
ATOM    522  HG2 LYS    33      42.260  63.590  21.810  1.00  0.00            
ATOM    523  CD  LYS    33      40.310  64.040  21.370  1.00  0.00            
ATOM    524  HD1 LYS    33      40.430  63.610  20.380  1.00  0.00            
ATOM    525  HD2 LYS    33      40.500  65.120  21.330  1.00  0.00            
ATOM    526  CE  LYS    33      38.870  63.780  21.780  1.00  0.00            
ATOM    527  HE1 LYS    33      38.470  64.250  22.690  1.00  0.00            
ATOM    528  HE2 LYS    33      38.790  62.730  22.030  1.00  0.00            
ATOM    529  NZ  LYS    33      37.910  63.950  20.680  1.00  0.00            
ATOM    530  HZ1 LYS    33      38.180  64.780  20.180  1.00  0.00            
ATOM    531  HZ2 LYS    33      38.020  63.160  20.050  1.00  0.00            
ATOM    532  HZ3 LYS    33      36.970  64.080  21.030  1.00  0.00            
ATOM    533  C   LYS    33      42.940  64.750  25.600  1.00  0.00            
ATOM    534  O   LYS    33      43.350  65.900  25.490  1.00  0.00            
ATOM    535  N   SER    34      42.470  64.310  26.760  1.00  0.00            
ATOM    536  H   SER    34      42.200  63.330  26.850  1.00  0.00            
ATOM    537  CA  SER    34      42.370  65.090  27.970  1.00  0.00            
ATOM    538  HA  SER    34      42.620  66.120  27.710  1.00  0.00            
ATOM    539  CB  SER    34      40.900  65.230  28.340  1.00  0.00            
ATOM    540  HB1 SER    34      40.830  65.940  29.170  1.00  0.00            
ATOM    541  HB2 SER    34      40.540  64.310  28.810  1.00  0.00            
ATOM    542  OG  SER    34      40.060  65.750  27.340  1.00  0.00            
ATOM    543  HG  SER    34      39.250  66.060  27.730  1.00  0.00            
ATOM    544  C   SER    34      43.120  64.700  29.240  1.00  0.00            
ATOM    545  O   SER    34      43.330  65.590  30.050  1.00  0.00            
ATOM    546  N   ASN    35      43.570  63.450  29.380  1.00  0.00            
ATOM    547  H   ASN    35      43.360  62.830  28.610  1.00  0.00            
ATOM    548  CA  ASN    35      44.440  63.000  30.440  1.00  0.00            
ATOM    549  HA  ASN    35      44.530  63.820  31.170  1.00  0.00            
ATOM    550  CB  ASN    35      43.820  61.850  31.240  1.00  0.00            
ATOM    551  HB1 ASN    35      43.710  61.010  30.550  1.00  0.00            
ATOM    552  HB2 ASN    35      42.850  62.100  31.670  1.00  0.00            
ATOM    553  CG  ASN    35      44.550  61.530  32.530  1.00  0.00            
ATOM    554  OD1 ASN    35      45.640  62.010  32.870  1.00  0.00            
ATOM    555  ND2 ASN    35      44.030  60.550  33.270  1.00  0.00            
ATOM    556 1HD2 ASN    35      43.100  60.250  33.000  1.00  0.00            
ATOM    557 2HD2 ASN    35      44.290  60.260  34.200  1.00  0.00            
ATOM    558  C   ASN    35      45.850  62.780  29.900  1.00  0.00            
ATOM    559  O   ASN    35      46.110  61.750  29.290  1.00  0.00            
ATOM    560  N   PRO    36      46.860  63.540  30.320  1.00  0.00            
ATOM    561  CD  PRO    36      46.860  64.860  30.910  1.00  0.00            
ATOM    562  HD1 PRO    36      46.160  64.880  31.740  1.00  0.00            
ATOM    563  HD2 PRO    36      46.570  65.610  30.170  1.00  0.00            
ATOM    564  CG  PRO    36      48.290  65.180  31.320  1.00  0.00            
ATOM    565  HG1 PRO    36      48.500  64.680  32.260  1.00  0.00            
ATOM    566  HG2 PRO    36      48.510  66.230  31.520  1.00  0.00            
ATOM    567  CB  PRO    36      49.060  64.530  30.180  1.00  0.00            
ATOM    568  HB1 PRO    36      50.100  64.330  30.420  1.00  0.00            
ATOM    569  HB2 PRO    36      48.970  65.260  29.370  1.00  0.00            
ATOM    570  CA  PRO    36      48.230  63.270  29.970  1.00  0.00            
ATOM    571  HA  PRO    36      48.220  63.050  28.890  1.00  0.00            
ATOM    572  C   PRO    36      48.820  62.000  30.590  1.00  0.00            
ATOM    573  O   PRO    36      49.980  61.670  30.370  1.00  0.00            
ATOM    574  N   GLY    37      48.110  61.390  31.530  1.00  0.00            
ATOM    575  H   GLY    37      47.210  61.780  31.770  1.00  0.00            
ATOM    576  CA  GLY    37      48.480  60.150  32.190  1.00  0.00            
ATOM    577  HA1 GLY    37      48.070  60.060  33.190  1.00  0.00            
ATOM    578  HA2 GLY    37      49.570  60.080  32.260  1.00  0.00            
ATOM    579  C   GLY    37      48.060  58.880  31.480  1.00  0.00            
ATOM    580  O   GLY    37      48.560  57.800  31.820  1.00  0.00            
ATOM    581  N   ASP    38      47.020  59.040  30.650  1.00  0.00            
ATOM    582  H   ASP    38      46.710  59.960  30.400  1.00  0.00            
ATOM    583  CA  ASP    38      46.260  58.000  29.980  1.00  0.00            
ATOM    584  HA  ASP    38      46.500  57.080  30.510  1.00  0.00            
ATOM    585  CB  ASP    38      44.770  58.320  30.170  1.00  0.00            
ATOM    586  HB1 ASP    38      44.450  59.200  29.640  1.00  0.00            
ATOM    587  HB2 ASP    38      44.640  58.490  31.240  1.00  0.00            
ATOM    588  CG  ASP    38      43.920  57.150  29.690  1.00  0.00            
ATOM    589  OD1 ASP    38      43.470  57.150  28.520  1.00  0.00            
ATOM    590  OD2 ASP    38      43.690  56.210  30.480  1.00  0.00            
ATOM    591  C   ASP    38      46.640  57.780  28.530  1.00  0.00            
ATOM    592  O   ASP    38      46.930  58.730  27.800  1.00  0.00            
ATOM    593  N   PHE    39      46.730  56.520  28.090  1.00  0.00            
ATOM    594  H   PHE    39      46.710  55.720  28.710  1.00  0.00            
ATOM    595  CA  PHE    39      47.210  56.060  26.810  1.00  0.00            
ATOM    596  HA  PHE    39      46.940  56.840  26.090  1.00  0.00            
ATOM    597  CB  PHE    39      48.720  55.850  26.890  1.00  0.00            
ATOM    598  HB1 PHE    39      49.000  55.310  25.970  1.00  0.00            
ATOM    599  HB2 PHE    39      48.870  55.070  27.640  1.00  0.00            
ATOM    600  CG  PHE    39      49.760  56.940  27.020  1.00  0.00            
ATOM    601  CD1 PHE    39      49.970  57.640  28.210  1.00  0.00            
ATOM    602  HD1 PHE    39      49.560  57.160  29.090  1.00  0.00            
ATOM    603  CE1 PHE    39      50.820  58.740  28.350  1.00  0.00            
ATOM    604  HE1 PHE    39      51.010  59.180  29.320  1.00  0.00            
ATOM    605  CZ  PHE    39      51.450  59.190  27.190  1.00  0.00            
ATOM    606  HZ  PHE    39      52.200  59.960  27.350  1.00  0.00            
ATOM    607  CE2 PHE    39      51.310  58.490  25.980  1.00  0.00            
ATOM    608  HE2 PHE    39      51.970  58.760  25.170  1.00  0.00            
ATOM    609  CD2 PHE    39      50.380  57.460  25.880  1.00  0.00            
ATOM    610  HD2 PHE    39      50.150  56.950  24.950  1.00  0.00            
ATOM    611  C   PHE    39      46.580  54.730  26.430  1.00  0.00            
ATOM    612  O   PHE    39      46.110  53.930  27.240  1.00  0.00            
ATOM    613  N   THR    40      46.650  54.400  25.140  1.00  0.00            
ATOM    614  H   THR    40      47.020  55.060  24.480  1.00  0.00            
ATOM    615  CA  THR    40      45.980  53.210  24.650  1.00  0.00            
ATOM    616  HA  THR    40      45.910  52.450  25.420  1.00  0.00            
ATOM    617  CB  THR    40      44.520  53.480  24.280  1.00  0.00            
ATOM    618  HB  THR    40      44.490  53.970  23.310  1.00  0.00            
ATOM    619  CG2 THR    40      43.680  52.200  24.240  1.00  0.00            
ATOM    620 1HG2 THR    40      44.160  51.520  23.550  1.00  0.00            
ATOM    621 2HG2 THR    40      43.550  51.780  25.240  1.00  0.00            
ATOM    622 3HG2 THR    40      42.700  52.400  23.800  1.00  0.00            
ATOM    623  OG1 THR    40      43.880  54.380  25.130  1.00  0.00            
ATOM    624  HG1 THR    40      42.970  54.390  24.790  1.00  0.00            
ATOM    625  C   THR    40      46.810  52.580  23.550  1.00  0.00            
ATOM    626  O   THR    40      47.330  53.340  22.740  1.00  0.00            
ATOM    627  N   LEU    41      46.890  51.250  23.410  1.00  0.00            
ATOM    628  H   LEU    41      46.310  50.700  24.020  1.00  0.00            
ATOM    629  CA  LEU    41      47.330  50.460  22.280  1.00  0.00            
ATOM    630  HA  LEU    41      48.010  51.000  21.630  1.00  0.00            
ATOM    631  CB  LEU    41      48.150  49.280  22.780  1.00  0.00            
ATOM    632  HB1 LEU    41      47.390  48.690  23.280  1.00  0.00            
ATOM    633  HB2 LEU    41      48.890  49.680  23.470  1.00  0.00            
ATOM    634  CG  LEU    41      48.750  48.430  21.650  1.00  0.00            
ATOM    635  HG  LEU    41      47.900  48.070  21.070  1.00  0.00            
ATOM    636  CD1 LEU    41      49.770  49.150  20.770  1.00  0.00            
ATOM    637 1HD1 LEU    41      49.320  49.500  19.840  1.00  0.00            
ATOM    638 2HD1 LEU    41      50.200  49.960  21.350  1.00  0.00            
ATOM    639 3HD1 LEU    41      50.560  48.420  20.620  1.00  0.00            
ATOM    640  CD2 LEU    41      49.360  47.260  22.400  1.00  0.00            
ATOM    641 1HD2 LEU    41      50.170  47.570  23.070  1.00  0.00            
ATOM    642 2HD2 LEU    41      48.590  46.720  22.940  1.00  0.00            
ATOM    643 3HD2 LEU    41      49.790  46.600  21.640  1.00  0.00            
ATOM    644  C   LEU    41      46.110  50.010  21.470  1.00  0.00            
ATOM    645  O   LEU    41      45.040  49.640  21.940  1.00  0.00            
ATOM    646  N   SER    42      46.280  50.000  20.150  1.00  0.00            
ATOM    647  H   SER    42      47.160  50.360  19.820  1.00  0.00            
ATOM    648  CA  SER    42      45.380  49.370  19.200  1.00  0.00            
ATOM    649  HA  SER    42      44.470  49.100  19.730  1.00  0.00            
ATOM    650  CB  SER    42      45.080  50.350  18.060  1.00  0.00            
ATOM    651  HB1 SER    42      45.630  50.090  17.160  1.00  0.00            
ATOM    652  HB2 SER    42      45.330  51.370  18.320  1.00  0.00            
ATOM    653  OG  SER    42      43.700  50.370  17.780  1.00  0.00            
ATOM    654  HG  SER    42      43.160  50.760  18.460  1.00  0.00            
ATOM    655  C   SER    42      46.130  48.120  18.750  1.00  0.00            
ATOM    656  O   SER    42      47.300  48.230  18.410  1.00  0.00            
ATOM    657  N   VAL    43      45.440  46.980  18.670  1.00  0.00            
ATOM    658  H   VAL    43      44.460  46.950  18.930  1.00  0.00            
ATOM    659  CA  VAL    43      45.880  45.750  18.040  1.00  0.00            
ATOM    660  HA  VAL    43      46.840  45.920  17.550  1.00  0.00            
ATOM    661  CB  VAL    43      46.070  44.640  19.070  1.00  0.00            
ATOM    662  HB  VAL    43      45.150  44.190  19.400  1.00  0.00            
ATOM    663  CG1 VAL    43      46.880  43.530  18.410  1.00  0.00            
ATOM    664 1HG1 VAL    43      47.230  42.880  19.210  1.00  0.00            
ATOM    665 2HG1 VAL    43      46.170  43.070  17.730  1.00  0.00            
ATOM    666 3HG1 VAL    43      47.730  43.890  17.830  1.00  0.00            
ATOM    667  CG2 VAL    43      46.850  45.180  20.270  1.00  0.00            
ATOM    668 1HG2 VAL    43      46.210  45.840  20.870  1.00  0.00            
ATOM    669 2HG2 VAL    43      47.120  44.370  20.940  1.00  0.00            
ATOM    670 3HG2 VAL    43      47.760  45.680  19.960  1.00  0.00            
ATOM    671  C   VAL    43      44.840  45.290  17.020  1.00  0.00            
ATOM    672  O   VAL    43      43.700  45.150  17.420  1.00  0.00            
ATOM    673  N   ARG    44      45.160  44.870  15.780  1.00  0.00            
ATOM    674  H   ARG    44      46.060  45.210  15.480  1.00  0.00            
ATOM    675  CA  ARG    44      44.370  44.090  14.880  1.00  0.00            
ATOM    676  HA  ARG    44      43.300  44.240  15.090  1.00  0.00            
ATOM    677  CB  ARG    44      44.360  44.550  13.430  1.00  0.00            
ATOM    678  HB1 ARG    44      45.380  44.390  13.030  1.00  0.00            
ATOM    679  HB2 ARG    44      44.060  45.590  13.370  1.00  0.00            
ATOM    680  CG  ARG    44      43.340  43.920  12.490  1.00  0.00            
ATOM    681  HG1 ARG    44      42.310  43.890  12.860  1.00  0.00            
ATOM    682  HG2 ARG    44      43.700  42.890  12.390  1.00  0.00            
ATOM    683  CD  ARG    44      43.370  44.640  11.150  1.00  0.00            
ATOM    684  HD1 ARG    44      44.380  45.000  10.980  1.00  0.00            
ATOM    685  HD2 ARG    44      42.620  45.430  11.070  1.00  0.00            
ATOM    686  NE  ARG    44      43.070  43.730  10.040  1.00  0.00            
ATOM    687  HE  ARG    44      42.990  42.760  10.300  1.00  0.00            
ATOM    688  CZ  ARG    44      42.820  44.080   8.780  1.00  0.00            
ATOM    689  NH1 ARG    44      42.860  45.350   8.360  1.00  0.00            
ATOM    690 1HH1 ARG    44      43.190  46.040   9.020  1.00  0.00            
ATOM    691 2HH1 ARG    44      42.630  45.560   7.390  1.00  0.00            
ATOM    692  NH2 ARG    44      42.410  43.070   8.000  1.00  0.00            
ATOM    693 1HH2 ARG    44      42.600  42.160   8.380  1.00  0.00            
ATOM    694 2HH2 ARG    44      42.220  43.180   7.020  1.00  0.00            
ATOM    695  C   ARG    44      44.700  42.610  15.000  1.00  0.00            
ATOM    696  O   ARG    44      45.740  42.130  14.530  1.00  0.00            
ATOM    697  N   ARG    45      43.740  41.870  15.570  1.00  0.00            
ATOM    698  H   ARG    45      42.840  42.290  15.760  1.00  0.00            
ATOM    699  CA  ARG    45      43.820  40.440  15.740  1.00  0.00            
ATOM    700  HA  ARG    45      44.460  40.030  14.960  1.00  0.00            
ATOM    701  CB  ARG    45      44.430  40.060  17.090  1.00  0.00            
ATOM    702  HB1 ARG    45      45.380  40.600  17.090  1.00  0.00            
ATOM    703  HB2 ARG    45      44.480  38.980  17.130  1.00  0.00            
ATOM    704  CG  ARG    45      43.650  40.520  18.320  1.00  0.00            
ATOM    705  HG1 ARG    45      42.800  39.850  18.470  1.00  0.00            
ATOM    706  HG2 ARG    45      43.310  41.550  18.180  1.00  0.00            
ATOM    707  CD  ARG    45      44.350  40.550  19.680  1.00  0.00            
ATOM    708  HD1 ARG    45      43.690  41.120  20.330  1.00  0.00            
ATOM    709  HD2 ARG    45      45.260  41.140  19.590  1.00  0.00            
ATOM    710  NE  ARG    45      44.710  39.250  20.240  1.00  0.00            
ATOM    711  HE  ARG    45      45.570  38.840  19.910  1.00  0.00            
ATOM    712  CZ  ARG    45      44.080  38.570  21.210  1.00  0.00            
ATOM    713  NH1 ARG    45      42.880  38.940  21.680  1.00  0.00            
ATOM    714 1HH1 ARG    45      42.360  39.740  21.380  1.00  0.00            
ATOM    715 2HH1 ARG    45      42.400  38.280  22.290  1.00  0.00            
ATOM    716  NH2 ARG    45      44.570  37.460  21.760  1.00  0.00            
ATOM    717 1HH2 ARG    45      45.460  37.010  21.580  1.00  0.00            
ATOM    718 2HH2 ARG    45      44.010  36.860  22.370  1.00  0.00            
ATOM    719  C   ARG    45      42.530  39.720  15.350  1.00  0.00            
ATOM    720  O   ARG    45      41.430  40.240  15.450  1.00  0.00            
ATOM    721  N   ASN    46      42.630  38.440  14.980  1.00  0.00            
ATOM    722  H   ASN    46      43.550  38.030  14.940  1.00  0.00            
ATOM    723  CA  ASN    46      41.520  37.680  14.460  1.00  0.00            
ATOM    724  HA  ASN    46      41.900  36.820  13.920  1.00  0.00            
ATOM    725  CB  ASN    46      40.790  37.110  15.670  1.00  0.00            
ATOM    726  HB1 ASN    46      40.280  37.940  16.140  1.00  0.00            
ATOM    727  HB2 ASN    46      41.470  36.600  16.360  1.00  0.00            
ATOM    728  CG  ASN    46      39.740  36.010  15.490  1.00  0.00            
ATOM    729  OD1 ASN    46      39.490  35.430  14.440  1.00  0.00            
ATOM    730  ND2 ASN    46      39.010  35.670  16.550  1.00  0.00            
ATOM    731 1HD2 ASN    46      39.230  35.910  17.500  1.00  0.00            
ATOM    732 2HD2 ASN    46      38.230  35.050  16.370  1.00  0.00            
ATOM    733  C   ASN    46      40.560  38.380  13.500  1.00  0.00            
ATOM    734  O   ASN    46      39.370  38.090  13.460  1.00  0.00            
ATOM    735  N   GLY    47      41.150  39.240  12.670  1.00  0.00            
ATOM    736  H   GLY    47      42.140  39.080  12.560  1.00  0.00            
ATOM    737  CA  GLY    47      40.440  40.080  11.730  1.00  0.00            
ATOM    738  HA1 GLY    47      39.750  39.460  11.160  1.00  0.00            
ATOM    739  HA2 GLY    47      41.180  40.470  11.030  1.00  0.00            
ATOM    740  C   GLY    47      39.730  41.300  12.320  1.00  0.00            
ATOM    741  O   GLY    47      39.080  42.000  11.560  1.00  0.00            
ATOM    742  N   ALA    48      39.940  41.610  13.580  1.00  0.00            
ATOM    743  H   ALA    48      40.420  40.980  14.210  1.00  0.00            
ATOM    744  CA  ALA    48      39.260  42.740  14.180  1.00  0.00            
ATOM    745  HA  ALA    48      38.910  43.410  13.400  1.00  0.00            
ATOM    746  CB  ALA    48      38.070  42.270  15.020  1.00  0.00            
ATOM    747  HB1 ALA    48      38.360  41.590  15.810  1.00  0.00            
ATOM    748  HB2 ALA    48      37.580  43.100  15.520  1.00  0.00            
ATOM    749  HB3 ALA    48      37.340  41.830  14.340  1.00  0.00            
ATOM    750  C   ALA    48      40.180  43.620  15.030  1.00  0.00            
ATOM    751  O   ALA    48      41.160  43.250  15.670  1.00  0.00            
ATOM    752  N   VAL    49      39.900  44.930  15.100  1.00  0.00            
ATOM    753  H   VAL    49      39.060  45.180  14.590  1.00  0.00            
ATOM    754  CA  VAL    49      40.620  45.900  15.880  1.00  0.00            
ATOM    755  HA  VAL    49      41.650  45.540  15.930  1.00  0.00            
ATOM    756  CB  VAL    49      40.670  47.280  15.230  1.00  0.00            
ATOM    757  HB  VAL    49      39.780  47.880  15.390  1.00  0.00            
ATOM    758  CG1 VAL    49      41.880  48.060  15.760  1.00  0.00            
ATOM    759 1HG1 VAL    49      42.760  47.460  15.580  1.00  0.00            
ATOM    760 2HG1 VAL    49      42.030  49.050  15.330  1.00  0.00            
ATOM    761 3HG1 VAL    49      41.960  48.220  16.840  1.00  0.00            
ATOM    762  CG2 VAL    49      40.910  47.170  13.730  1.00  0.00            
ATOM    763 1HG2 VAL    49      40.870  48.160  13.290  1.00  0.00            
ATOM    764 2HG2 VAL    49      41.830  46.590  13.550  1.00  0.00            
ATOM    765 3HG2 VAL    49      40.030  46.620  13.400  1.00  0.00            
ATOM    766  C   VAL    49      40.180  46.040  17.340  1.00  0.00            
ATOM    767  O   VAL    49      39.070  46.450  17.680  1.00  0.00            
ATOM    768  N   THR    50      41.180  45.870  18.210  1.00  0.00            
ATOM    769  H   THR    50      42.080  45.750  17.770  1.00  0.00            
ATOM    770  CA  THR    50      40.910  45.750  19.630  1.00  0.00            
ATOM    771  HA  THR    50      39.890  46.110  19.710  1.00  0.00            
ATOM    772  CB  THR    50      40.890  44.270  20.040  1.00  0.00            
ATOM    773  HB  THR    50      41.920  43.920  20.100  1.00  0.00            
ATOM    774  CG2 THR    50      40.180  44.150  21.380  1.00  0.00            
ATOM    775 1HG2 THR    50      40.790  44.630  22.140  1.00  0.00            
ATOM    776 2HG2 THR    50      39.180  44.590  21.320  1.00  0.00            
ATOM    777 3HG2 THR    50      40.090  43.120  21.700  1.00  0.00            
ATOM    778  OG1 THR    50      40.250  43.450  19.090  1.00  0.00            
ATOM    779  HG1 THR    50      40.390  42.570  19.460  1.00  0.00            
ATOM    780  C   THR    50      41.860  46.580  20.460  1.00  0.00            
ATOM    781  O   THR    50      43.070  46.600  20.270  1.00  0.00            
ATOM    782  N   HID    51      41.290  47.250  21.480  1.00  0.00            
ATOM    783  H   HID    51      40.330  47.120  21.700  1.00  0.00            
ATOM    784  CA  HID    51      41.980  48.240  22.290  1.00  0.00            
ATOM    785  HA  HID    51      43.020  48.310  21.940  1.00  0.00            
ATOM    786  CB  HID    51      41.250  49.580  22.340  1.00  0.00            
ATOM    787  HB1 HID    51      41.660  50.120  23.210  1.00  0.00            
ATOM    788  HB2 HID    51      40.190  49.420  22.550  1.00  0.00            
ATOM    789  CG  HID    51      41.380  50.290  21.030  1.00  0.00            
ATOM    790  ND1 HID    51      40.460  50.290  19.990  1.00  0.00            
ATOM    791  HD1 HID    51      39.710  49.650  19.800  1.00  0.00            
ATOM    792  CE1 HID    51      40.800  51.300  19.160  1.00  0.00            
ATOM    793  HE1 HID    51      40.280  51.370  18.210  1.00  0.00            
ATOM    794  NE2 HID    51      41.910  51.920  19.570  1.00  0.00            
ATOM    795  CD2 HID    51      42.290  51.270  20.750  1.00  0.00            
ATOM    796  HD2 HID    51      43.160  51.520  21.350  1.00  0.00            
ATOM    797  C   HID    51      42.110  47.780  23.730  1.00  0.00            
ATOM    798  O   HID    51      41.340  47.030  24.330  1.00  0.00            
ATOM    799  N   ILE    52      43.170  48.320  24.340  1.00  0.00            
ATOM    800  H   ILE    52      43.740  48.870  23.720  1.00  0.00            
ATOM    801  CA  ILE    52      43.700  47.900  25.630  1.00  0.00            
ATOM    802  HA  ILE    52      42.900  47.690  26.340  1.00  0.00            
ATOM    803  CB  ILE    52      44.490  46.600  25.470  1.00  0.00            
ATOM    804  HB  ILE    52      43.770  45.850  25.140  1.00  0.00            
ATOM    805  CG2 ILE    52      45.570  46.550  24.400  1.00  0.00            
ATOM    806 1HG2 ILE    52      45.330  46.840  23.380  1.00  0.00            
ATOM    807 2HG2 ILE    52      46.470  47.100  24.670  1.00  0.00            
ATOM    808 3HG2 ILE    52      45.910  45.510  24.390  1.00  0.00            
ATOM    809  CG1 ILE    52      44.990  46.210  26.860  1.00  0.00            
ATOM    810 1HG1 ILE    52      44.270  46.410  27.640  1.00  0.00            
ATOM    811 2HG1 ILE    52      45.930  46.710  27.090  1.00  0.00            
ATOM    812  CD  ILE    52      45.290  44.710  26.940  1.00  0.00            
ATOM    813  HD1 ILE    52      44.400  44.100  26.860  1.00  0.00            
ATOM    814  HD2 ILE    52      45.930  44.380  26.130  1.00  0.00            
ATOM    815  HD3 ILE    52      45.650  44.530  27.960  1.00  0.00            
ATOM    816  C   ILE    52      44.610  49.020  26.070  1.00  0.00            
ATOM    817  O   ILE    52      45.460  49.500  25.330  1.00  0.00            
ATOM    818  N   LYS    53      44.400  49.450  27.330  1.00  0.00            
ATOM    819  H   LYS    53      43.680  48.960  27.850  1.00  0.00            
ATOM    820  CA  LYS    53      44.990  50.620  27.950  1.00  0.00            
ATOM    821  HA  LYS    53      44.920  51.390  27.190  1.00  0.00            
ATOM    822  CB  LYS    53      44.190  51.030  29.180  1.00  0.00            
ATOM    823  HB1 LYS    53      44.750  51.710  29.820  1.00  0.00            
ATOM    824  HB2 LYS    53      44.020  50.180  29.860  1.00  0.00            
ATOM    825  CG  LYS    53      42.870  51.700  28.830  1.00  0.00            
ATOM    826  HG1 LYS    53      42.150  51.740  29.650  1.00  0.00            
ATOM    827  HG2 LYS    53      42.290  51.110  28.130  1.00  0.00            
ATOM    828  CD  LYS    53      42.880  53.080  28.160  1.00  0.00            
ATOM    829  HD1 LYS    53      42.990  53.060  27.080  1.00  0.00            
ATOM    830  HD2 LYS    53      43.750  53.570  28.600  1.00  0.00            
ATOM    831  CE  LYS    53      41.600  53.850  28.500  1.00  0.00            
ATOM    832  HE1 LYS    53      41.530  53.990  29.580  1.00  0.00            
ATOM    833  HE2 LYS    53      40.730  53.250  28.230  1.00  0.00            
ATOM    834  NZ  LYS    53      41.650  55.190  27.900  1.00  0.00            
ATOM    835  HZ1 LYS    53      41.000  55.750  28.440  1.00  0.00            
ATOM    836  HZ2 LYS    53      42.550  55.590  28.090  1.00  0.00            
ATOM    837  HZ3 LYS    53      41.320  55.240  26.950  1.00  0.00            
ATOM    838  C   LYS    53      46.470  50.400  28.250  1.00  0.00            
ATOM    839  O   LYS    53      46.890  49.320  28.660  1.00  0.00            
ATOM    840  N   ILE    54      47.230  51.490  28.170  1.00  0.00            
ATOM    841  H   ILE    54      46.690  52.320  27.950  1.00  0.00            
ATOM    842  CA  ILE    54      48.580  51.630  28.680  1.00  0.00            
ATOM    843  HA  ILE    54      48.930  50.740  29.210  1.00  0.00            
ATOM    844  CB  ILE    54      49.560  51.990  27.570  1.00  0.00            
ATOM    845  HB  ILE    54      49.000  52.610  26.860  1.00  0.00            
ATOM    846  CG2 ILE    54      50.860  52.630  28.040  1.00  0.00            
ATOM    847 1HG2 ILE    54      50.690  53.640  28.430  1.00  0.00            
ATOM    848 2HG2 ILE    54      51.270  52.120  28.920  1.00  0.00            
ATOM    849 3HG2 ILE    54      51.530  52.820  27.210  1.00  0.00            
ATOM    850  CG1 ILE    54      49.900  50.800  26.670  1.00  0.00            
ATOM    851 1HG1 ILE    54      48.940  50.420  26.320  1.00  0.00            
ATOM    852 2HG1 ILE    54      50.370  49.970  27.200  1.00  0.00            
ATOM    853  CD  ILE    54      50.740  50.980  25.410  1.00  0.00            
ATOM    854  HD1 ILE    54      50.310  51.710  24.730  1.00  0.00            
ATOM    855  HD2 ILE    54      51.770  51.320  25.490  1.00  0.00            
ATOM    856  HD3 ILE    54      50.660  50.110  24.770  1.00  0.00            
ATOM    857  C   ILE    54      48.530  52.690  29.770  1.00  0.00            
ATOM    858  O   ILE    54      48.150  53.830  29.540  1.00  0.00            
ATOM    859  N   GLN    55      48.890  52.250  30.980  1.00  0.00            
ATOM    860  H   GLN    55      49.160  51.290  31.150  1.00  0.00            
ATOM    861  CA  GLN    55      49.060  53.110  32.130  1.00  0.00            
ATOM    862  HA  GLN    55      48.290  53.890  32.160  1.00  0.00            
ATOM    863  CB  GLN    55      49.100  52.190  33.350  1.00  0.00            
ATOM    864  HB1 GLN    55      49.970  51.600  33.100  1.00  0.00            
ATOM    865  HB2 GLN    55      48.100  51.760  33.330  1.00  0.00            
ATOM    866  CG  GLN    55      49.360  52.920  34.660  1.00  0.00            
ATOM    867  HG1 GLN    55      48.720  53.810  34.640  1.00  0.00            
ATOM    868  HG2 GLN    55      50.400  53.200  34.790  1.00  0.00            
ATOM    869  CD  GLN    55      48.900  52.120  35.870  1.00  0.00            
ATOM    870  OE1 GLN    55      49.660  51.370  36.470  1.00  0.00            
ATOM    871  NE2 GLN    55      47.600  52.180  36.190  1.00  0.00            
ATOM    872 1HE2 GLN    55      46.950  52.830  35.770  1.00  0.00            
ATOM    873 2HE2 GLN    55      47.110  51.740  36.950  1.00  0.00            
ATOM    874  C   GLN    55      50.360  53.880  31.920  1.00  0.00            
ATOM    875  O   GLN    55      51.300  53.490  31.210  1.00  0.00            
ATOM    876  N   ASN    56      50.450  54.930  32.730  1.00  0.00            
ATOM    877  H   ASN    56      49.630  55.250  33.220  1.00  0.00            
ATOM    878  CA  ASN    56      51.600  55.700  33.160  1.00  0.00            
ATOM    879  HA  ASN    56      52.460  55.070  32.960  1.00  0.00            
ATOM    880  CB  ASN    56      51.780  56.930  32.290  1.00  0.00            
ATOM    881  HB1 ASN    56      50.890  57.570  32.340  1.00  0.00            
ATOM    882  HB2 ASN    56      51.850  56.600  31.260  1.00  0.00            
ATOM    883  CG  ASN    56      52.980  57.740  32.740  1.00  0.00            
ATOM    884  OD1 ASN    56      52.870  58.600  33.620  1.00  0.00            
ATOM    885  ND2 ASN    56      54.140  57.480  32.140  1.00  0.00            
ATOM    886 1HD2 ASN    56      54.140  56.780  31.420  1.00  0.00            
ATOM    887 2HD2 ASN    56      54.990  57.830  32.560  1.00  0.00            
ATOM    888  C   ASN    56      51.530  55.980  34.670  1.00  0.00            
ATOM    889  O   ASN    56      50.510  56.490  35.100  1.00  0.00            
ATOM    890  N   THR    57      52.590  55.700  35.430  1.00  0.00            
ATOM    891  H   THR    57      53.430  55.330  35.020  1.00  0.00            
ATOM    892  CA  THR    57      52.630  55.950  36.860  1.00  0.00            
ATOM    893  HA  THR    57      51.640  55.870  37.280  1.00  0.00            
ATOM    894  CB  THR    57      53.380  54.850  37.610  1.00  0.00            
ATOM    895  HB  THR    57      53.470  55.030  38.680  1.00  0.00            
ATOM    896  CG2 THR    57      52.620  53.540  37.430  1.00  0.00            
ATOM    897 1HG2 THR    57      53.090  52.740  38.010  1.00  0.00            
ATOM    898 2HG2 THR    57      51.600  53.590  37.820  1.00  0.00            
ATOM    899 3HG2 THR    57      52.550  53.230  36.390  1.00  0.00            
ATOM    900  OG1 THR    57      54.710  54.740  37.140  1.00  0.00            
ATOM    901  HG1 THR    57      55.170  54.090  37.660  1.00  0.00            
ATOM    902  C   THR    57      53.260  57.290  37.200  1.00  0.00            
ATOM    903  O   THR    57      53.420  57.610  38.380  1.00  0.00            
ATOM    904  N   GLY    58      53.830  58.020  36.230  1.00  0.00            
ATOM    905  H   GLY    58      53.480  57.910  35.280  1.00  0.00            
ATOM    906  CA  GLY    58      54.810  59.050  36.500  1.00  0.00            
ATOM    907  HA1 GLY    58      54.440  59.610  37.350  1.00  0.00            
ATOM    908  HA2 GLY    58      54.840  59.830  35.740  1.00  0.00            
ATOM    909  C   GLY    58      56.180  58.470  36.820  1.00  0.00            
ATOM    910  O   GLY    58      57.060  59.270  37.110  1.00  0.00            
ATOM    911  N   ASP    59      56.390  57.160  36.690  1.00  0.00            
ATOM    912  H   ASP    59      55.560  56.600  36.620  1.00  0.00            
ATOM    913  CA  ASP    59      57.670  56.500  36.850  1.00  0.00            
ATOM    914  HA  ASP    59      58.470  57.240  36.820  1.00  0.00            
ATOM    915  CB  ASP    59      57.650  55.820  38.220  1.00  0.00            
ATOM    916  HB1 ASP    59      57.080  54.900  38.100  1.00  0.00            
ATOM    917  HB2 ASP    59      57.220  56.560  38.910  1.00  0.00            
ATOM    918  CG  ASP    59      59.070  55.480  38.620  1.00  0.00            
ATOM    919  OD1 ASP    59      59.460  54.300  38.420  1.00  0.00            
ATOM    920  OD2 ASP    59      59.840  56.330  39.120  1.00  0.00            
ATOM    921  C   ASP    59      57.940  55.540  35.700  1.00  0.00            
ATOM    922  O   ASP    59      59.080  55.450  35.250  1.00  0.00            
ATOM    923  N   TYR    60      56.890  54.850  35.270  1.00  0.00            
ATOM    924  H   TYR    60      56.010  55.050  35.710  1.00  0.00            
ATOM    925  CA  TYR    60      56.870  53.880  34.190  1.00  0.00            
ATOM    926  HA  TYR    60      57.700  54.130  33.520  1.00  0.00            
ATOM    927  CB  TYR    60      57.170  52.520  34.790  1.00  0.00            
ATOM    928  HB1 TYR    60      58.190  52.520  35.170  1.00  0.00            
ATOM    929  HB2 TYR    60      57.240  51.850  33.930  1.00  0.00            
ATOM    930  CG  TYR    60      56.310  52.010  35.920  1.00  0.00            
ATOM    931  CD1 TYR    60      56.660  52.140  37.270  1.00  0.00            
ATOM    932  HD1 TYR    60      57.600  52.620  37.490  1.00  0.00            
ATOM    933  CE1 TYR    60      55.880  51.510  38.250  1.00  0.00            
ATOM    934  HE1 TYR    60      56.170  51.610  39.280  1.00  0.00            
ATOM    935  CZ  TYR    60      54.720  50.770  37.940  1.00  0.00            
ATOM    936  OH  TYR    60      54.030  50.110  38.910  1.00  0.00            
ATOM    937  HH  TYR    60      53.140  49.900  38.610  1.00  0.00            
ATOM    938  CE2 TYR    60      54.330  50.750  36.580  1.00  0.00            
ATOM    939  HE2 TYR    60      53.450  50.180  36.320  1.00  0.00            
ATOM    940  CD2 TYR    60      55.100  51.380  35.590  1.00  0.00            
ATOM    941  HD2 TYR    60      54.750  51.220  34.580  1.00  0.00            
ATOM    942  C   TYR    60      55.580  53.960  33.390  1.00  0.00            
ATOM    943  O   TYR    60      54.610  54.560  33.850  1.00  0.00            
ATOM    944  N   TYR    61      55.530  53.230  32.260  1.00  0.00            
ATOM    945  H   TYR    61      56.400  52.740  32.100  1.00  0.00            
ATOM    946  CA  TYR    61      54.380  52.800  31.500  1.00  0.00            
ATOM    947  HA  TYR    61      53.520  53.430  31.730  1.00  0.00            
ATOM    948  CB  TYR    61      54.550  53.050  30.000  1.00  0.00            
ATOM    949  HB1 TYR    61      53.700  52.660  29.450  1.00  0.00            
ATOM    950  HB2 TYR    61      55.380  52.470  29.620  1.00  0.00            
ATOM    951  CG  TYR    61      54.800  54.510  29.680  1.00  0.00            
ATOM    952  CD1 TYR    61      53.770  55.240  29.080  1.00  0.00            
ATOM    953  HD1 TYR    61      52.780  54.870  28.860  1.00  0.00            
ATOM    954  CE1 TYR    61      54.060  56.550  28.710  1.00  0.00            
ATOM    955  HE1 TYR    61      53.240  57.100  28.270  1.00  0.00            
ATOM    956  CZ  TYR    61      55.320  57.170  28.880  1.00  0.00            
ATOM    957  OH  TYR    61      55.590  58.460  28.530  1.00  0.00            
ATOM    958  HH  TYR    61      56.410  58.920  28.750  1.00  0.00            
ATOM    959  CE2 TYR    61      56.330  56.470  29.570  1.00  0.00            
ATOM    960  HE2 TYR    61      57.260  56.970  29.750  1.00  0.00            
ATOM    961  CD2 TYR    61      56.050  55.120  29.860  1.00  0.00            
ATOM    962  HD2 TYR    61      56.800  54.580  30.410  1.00  0.00            
ATOM    963  C   TYR    61      54.150  51.300  31.630  1.00  0.00            
ATOM    964  O   TYR    61      55.060  50.480  31.670  1.00  0.00            
ATOM    965  N   ASP    62      52.880  50.910  31.720  1.00  0.00            
ATOM    966  H   ASP    62      52.210  51.670  31.790  1.00  0.00            
ATOM    967  CA  ASP    62      52.450  49.570  32.090  1.00  0.00            
ATOM    968  HA  ASP    62      53.280  49.020  31.650  1.00  0.00            
ATOM    969  CB  ASP    62      52.420  49.430  33.610  1.00  0.00            
ATOM    970  HB1 ASP    62      51.490  49.830  34.030  1.00  0.00            
ATOM    971  HB2 ASP    62      53.110  50.130  34.080  1.00  0.00            
ATOM    972  CG  ASP    62      52.530  47.990  34.080  1.00  0.00            
ATOM    973  OD1 ASP    62      52.650  47.760  35.300  1.00  0.00            
ATOM    974  OD2 ASP    62      52.560  46.960  33.370  1.00  0.00            
ATOM    975  C   ASP    62      51.200  49.080  31.370  1.00  0.00            
ATOM    976  O   ASP    62      50.190  49.780  31.360  1.00  0.00            
ATOM    977  N   LEU    63      51.330  47.930  30.710  1.00  0.00            
ATOM    978  H   LEU    63      52.230  47.490  30.650  1.00  0.00            
ATOM    979  CA  LEU    63      50.290  47.330  29.890  1.00  0.00            
ATOM    980  HA  LEU    63      49.580  48.150  29.730  1.00  0.00            
ATOM    981  CB  LEU    63      50.950  46.970  28.570  1.00  0.00            
ATOM    982  HB1 LEU    63      51.890  46.470  28.780  1.00  0.00            
ATOM    983  HB2 LEU    63      51.320  47.880  28.120  1.00  0.00            
ATOM    984  CG  LEU    63      50.040  46.370  27.500  1.00  0.00            
ATOM    985  HG  LEU    63      49.910  45.320  27.740  1.00  0.00            
ATOM    986  CD1 LEU    63      48.680  47.010  27.200  1.00  0.00            
ATOM    987 1HD1 LEU    63      47.980  46.660  27.960  1.00  0.00            
ATOM    988 2HD1 LEU    63      48.870  48.070  27.230  1.00  0.00            
ATOM    989 3HD1 LEU    63      48.280  46.650  26.250  1.00  0.00            
ATOM    990  CD2 LEU    63      50.770  46.430  26.160  1.00  0.00            
ATOM    991 1HD2 LEU    63      51.680  45.850  26.200  1.00  0.00            
ATOM    992 2HD2 LEU    63      50.150  45.840  25.470  1.00  0.00            
ATOM    993 3HD2 LEU    63      50.880  47.450  25.800  1.00  0.00            
ATOM    994  C   LEU    63      49.590  46.200  30.640  1.00  0.00            
ATOM    995  O   LEU    63      48.650  45.590  30.130  1.00  0.00            
ATOM    996  N   TYR    64      50.190  45.910  31.800  1.00  0.00            
ATOM    997  H   TYR    64      51.070  46.360  31.970  1.00  0.00            
ATOM    998  CA  TYR    64      49.880  44.820  32.690  1.00  0.00            
ATOM    999  HA  TYR    64      50.530  44.930  33.550  1.00  0.00            
ATOM   1000  CB  TYR    64      48.470  45.020  33.240  1.00  0.00            
ATOM   1001  HB1 TYR    64      48.030  44.080  33.540  1.00  0.00            
ATOM   1002  HB2 TYR    64      47.910  45.330  32.350  1.00  0.00            
ATOM   1003  CG  TYR    64      48.360  45.880  34.480  1.00  0.00            
ATOM   1004  CD1 TYR    64      48.680  45.410  35.770  1.00  0.00            
ATOM   1005  HD1 TYR    64      48.730  44.350  35.940  1.00  0.00            
ATOM   1006  CE1 TYR    64      48.810  46.360  36.790  1.00  0.00            
ATOM   1007  HE1 TYR    64      49.040  46.050  37.790  1.00  0.00            
ATOM   1008  CZ  TYR    64      48.650  47.740  36.540  1.00  0.00            
ATOM   1009  OH  TYR    64      48.910  48.650  37.520  1.00  0.00            
ATOM   1010  HH  TYR    64      48.900  49.550  37.180  1.00  0.00            
ATOM   1011  CE2 TYR    64      48.370  48.210  35.240  1.00  0.00            
ATOM   1012  HE2 TYR    64      48.370  49.250  34.980  1.00  0.00            
ATOM   1013  CD2 TYR    64      48.150  47.240  34.250  1.00  0.00            
ATOM   1014  HD2 TYR    64      47.920  47.550  33.240  1.00  0.00            
ATOM   1015  C   TYR    64      50.220  43.430  32.140  1.00  0.00            
ATOM   1016  O   TYR    64      49.720  42.470  32.710  1.00  0.00            
ATOM   1017  N   GLY    65      51.140  43.320  31.180  1.00  0.00            
ATOM   1018  H   GLY    65      51.610  44.170  30.910  1.00  0.00            
ATOM   1019  CA  GLY    65      51.700  42.060  30.760  1.00  0.00            
ATOM   1020  HA1 GLY    65      51.900  42.070  29.680  1.00  0.00            
ATOM   1021  HA2 GLY    65      50.970  41.260  30.910  1.00  0.00            
ATOM   1022  C   GLY    65      52.940  41.790  31.590  1.00  0.00            
ATOM   1023  O   GLY    65      53.090  42.350  32.680  1.00  0.00            
ATOM   1024  N   GLY    66      53.810  40.900  31.110  1.00  0.00            
ATOM   1025  H   GLY    66      53.580  40.490  30.220  1.00  0.00            
ATOM   1026  CA  GLY    66      55.020  40.460  31.780  1.00  0.00            
ATOM   1027  HA1 GLY    66      55.590  39.990  30.990  1.00  0.00            
ATOM   1028  HA2 GLY    66      54.740  39.730  32.560  1.00  0.00            
ATOM   1029  C   GLY    66      56.000  41.400  32.460  1.00  0.00            
ATOM   1030  O   GLY    66      56.490  41.080  33.540  1.00  0.00            
ATOM   1031  N   GLU    67      56.180  42.570  31.840  1.00  0.00            
ATOM   1032  H   GLU    67      55.710  42.730  30.960  1.00  0.00            
ATOM   1033  CA  GLU    67      57.170  43.480  32.380  1.00  0.00            
ATOM   1034  HA  GLU    67      57.300  43.360  33.460  1.00  0.00            
ATOM   1035  CB  GLU    67      58.550  43.150  31.800  1.00  0.00            
ATOM   1036  HB1 GLU    67      58.520  43.480  30.770  1.00  0.00            
ATOM   1037  HB2 GLU    67      58.680  42.060  31.810  1.00  0.00            
ATOM   1038  CG  GLU    67      59.790  43.790  32.410  1.00  0.00            
ATOM   1039  HG1 GLU    67      59.650  44.860  32.280  1.00  0.00            
ATOM   1040  HG2 GLU    67      60.670  43.480  31.840  1.00  0.00            
ATOM   1041  CD  GLU    67      59.900  43.470  33.890  1.00  0.00            
ATOM   1042  OE1 GLU    67      60.330  42.360  34.250  1.00  0.00            
ATOM   1043  OE2 GLU    67      59.620  44.320  34.750  1.00  0.00            
ATOM   1044  C   GLU    67      56.770  44.920  32.070  1.00  0.00            
ATOM   1045  O   GLU    67      56.150  45.230  31.070  1.00  0.00            
ATOM   1046  N   LYS    68      57.330  45.800  32.910  1.00  0.00            
ATOM   1047  H   LYS    68      58.160  45.530  33.400  1.00  0.00            
ATOM   1048  CA  LYS    68      56.890  47.180  32.980  1.00  0.00            
ATOM   1049  HA  LYS    68      56.220  47.380  32.140  1.00  0.00            
ATOM   1050  CB  LYS    68      56.090  47.350  34.270  1.00  0.00            
ATOM   1051  HB1 LYS    68      55.210  46.710  34.190  1.00  0.00            
ATOM   1052  HB2 LYS    68      55.830  48.410  34.380  1.00  0.00            
ATOM   1053  CG  LYS    68      56.830  46.990  35.550  1.00  0.00            
ATOM   1054  HG1 LYS    68      57.590  47.760  35.700  1.00  0.00            
ATOM   1055  HG2 LYS    68      57.350  46.030  35.420  1.00  0.00            
ATOM   1056  CD  LYS    68      55.810  46.970  36.680  1.00  0.00            
ATOM   1057  HD1 LYS    68      55.000  46.270  36.450  1.00  0.00            
ATOM   1058  HD2 LYS    68      55.310  47.920  36.870  1.00  0.00            
ATOM   1059  CE  LYS    68      56.510  46.600  37.980  1.00  0.00            
ATOM   1060  HE1 LYS    68      55.950  46.940  38.840  1.00  0.00            
ATOM   1061  HE2 LYS    68      57.490  47.070  38.030  1.00  0.00            
ATOM   1062  NZ  LYS    68      56.680  45.140  38.140  1.00  0.00            
ATOM   1063  HZ1 LYS    68      57.330  44.890  38.860  1.00  0.00            
ATOM   1064  HZ2 LYS    68      55.830  44.610  38.270  1.00  0.00            
ATOM   1065  HZ3 LYS    68      57.000  44.730  37.270  1.00  0.00            
ATOM   1066  C   LYS    68      58.130  48.050  32.870  1.00  0.00            
ATOM   1067  O   LYS    68      59.140  47.860  33.550  1.00  0.00            
ATOM   1068  N   PHE    69      57.970  49.060  32.010  1.00  0.00            
ATOM   1069  H   PHE    69      57.100  49.250  31.530  1.00  0.00            
ATOM   1070  CA  PHE    69      59.070  49.870  31.530  1.00  0.00            
ATOM   1071  HA  PHE    69      59.960  49.710  32.150  1.00  0.00            
ATOM   1072  CB  PHE    69      59.550  49.440  30.150  1.00  0.00            
ATOM   1073  HB1 PHE    69      60.380  50.100  29.870  1.00  0.00            
ATOM   1074  HB2 PHE    69      58.710  49.720  29.510  1.00  0.00            
ATOM   1075  CG  PHE    69      59.960  48.000  29.970  1.00  0.00            
ATOM   1076  CD1 PHE    69      59.010  47.150  29.410  1.00  0.00            
ATOM   1077  HD1 PHE    69      58.000  47.450  29.180  1.00  0.00            
ATOM   1078  CE1 PHE    69      59.370  45.810  29.210  1.00  0.00            
ATOM   1079  HE1 PHE    69      58.650  45.140  28.760  1.00  0.00            
ATOM   1080  CZ  PHE    69      60.670  45.390  29.470  1.00  0.00            
ATOM   1081  HZ  PHE    69      60.910  44.350  29.320  1.00  0.00            
ATOM   1082  CE2 PHE    69      61.640  46.280  29.960  1.00  0.00            
ATOM   1083  HE2 PHE    69      62.600  45.880  30.240  1.00  0.00            
ATOM   1084  CD2 PHE    69      61.280  47.600  30.250  1.00  0.00            
ATOM   1085  HD2 PHE    69      61.910  48.260  30.820  1.00  0.00            
ATOM   1086  C   PHE    69      58.880  51.390  31.580  1.00  0.00            
ATOM   1087  O   PHE    69      57.760  51.850  31.350  1.00  0.00            
ATOM   1088  N   ALA    70      59.980  52.130  31.670  1.00  0.00            
ATOM   1089  H   ALA    70      60.900  51.720  31.780  1.00  0.00            
ATOM   1090  CA  ALA    70      60.060  53.560  31.870  1.00  0.00            
ATOM   1091  HA  ALA    70      59.440  53.750  32.730  1.00  0.00            
ATOM   1092  CB  ALA    70      61.470  53.890  32.330  1.00  0.00            
ATOM   1093  HB1 ALA    70      61.590  53.390  33.300  1.00  0.00            
ATOM   1094  HB2 ALA    70      62.160  53.440  31.620  1.00  0.00            
ATOM   1095  HB3 ALA    70      61.700  54.950  32.450  1.00  0.00            
ATOM   1096  C   ALA    70      59.680  54.380  30.640  1.00  0.00            
ATOM   1097  O   ALA    70      59.250  55.520  30.770  1.00  0.00            
ATOM   1098  N   THR    71      59.770  53.840  29.420  1.00  0.00            
ATOM   1099  H   THR    71      60.210  52.940  29.270  1.00  0.00            
ATOM   1100  CA  THR    71      59.400  54.530  28.210  1.00  0.00            
ATOM   1101  HA  THR    71      58.750  55.380  28.420  1.00  0.00            
ATOM   1102  CB  THR    71      60.590  54.910  27.330  1.00  0.00            
ATOM   1103  HB  THR    71      60.160  55.420  26.480  1.00  0.00            
ATOM   1104  CG2 THR    71      61.590  55.840  28.030  1.00  0.00            
ATOM   1105 1HG2 THR    71      62.350  56.110  27.300  1.00  0.00            
ATOM   1106 2HG2 THR    71      61.090  56.800  28.150  1.00  0.00            
ATOM   1107 3HG2 THR    71      61.980  55.370  28.930  1.00  0.00            
ATOM   1108  OG1 THR    71      61.280  53.780  26.840  1.00  0.00            
ATOM   1109  HG1 THR    71      61.430  53.130  27.540  1.00  0.00            
ATOM   1110  C   THR    71      58.460  53.730  27.320  1.00  0.00            
ATOM   1111  O   THR    71      58.350  52.520  27.480  1.00  0.00            
ATOM   1112  N   LEU    72      57.700  54.450  26.480  1.00  0.00            
ATOM   1113  H   LEU    72      57.900  55.420  26.320  1.00  0.00            
ATOM   1114  CA  LEU    72      56.580  53.880  25.760  1.00  0.00            
ATOM   1115  HA  LEU    72      56.060  53.150  26.390  1.00  0.00            
ATOM   1116  CB  LEU    72      55.640  54.980  25.290  1.00  0.00            
ATOM   1117  HB1 LEU    72      56.250  55.650  24.670  1.00  0.00            
ATOM   1118  HB2 LEU    72      55.360  55.450  26.230  1.00  0.00            
ATOM   1119  CG  LEU    72      54.400  54.550  24.510  1.00  0.00            
ATOM   1120  HG  LEU    72      54.690  54.140  23.550  1.00  0.00            
ATOM   1121  CD1 LEU    72      53.530  53.560  25.280  1.00  0.00            
ATOM   1122 1HD1 LEU    72      52.460  53.570  25.050  1.00  0.00            
ATOM   1123 2HD1 LEU    72      53.940  52.560  25.120  1.00  0.00            
ATOM   1124 3HD1 LEU    72      53.640  53.810  26.330  1.00  0.00            
ATOM   1125  CD2 LEU    72      53.460  55.700  24.170  1.00  0.00            
ATOM   1126 1HD2 LEU    72      54.130  56.450  23.730  1.00  0.00            
ATOM   1127 2HD2 LEU    72      52.730  55.370  23.430  1.00  0.00            
ATOM   1128 3HD2 LEU    72      52.990  56.040  25.090  1.00  0.00            
ATOM   1129  C   LEU    72      57.150  52.970  24.680  1.00  0.00            
ATOM   1130  O   LEU    72      56.700  51.830  24.560  1.00  0.00            
ATOM   1131  N   ALA    73      58.340  53.290  24.140  1.00  0.00            
ATOM   1132  H   ALA    73      58.690  54.230  24.250  1.00  0.00            
ATOM   1133  CA  ALA    73      58.990  52.470  23.140  1.00  0.00            
ATOM   1134  HA  ALA    73      58.270  52.290  22.340  1.00  0.00            
ATOM   1135  CB  ALA    73      60.170  53.240  22.550  1.00  0.00            
ATOM   1136  HB1 ALA    73      60.850  53.520  23.350  1.00  0.00            
ATOM   1137  HB2 ALA    73      60.770  52.740  21.770  1.00  0.00            
ATOM   1138  HB3 ALA    73      59.820  54.160  22.100  1.00  0.00            
ATOM   1139  C   ALA    73      59.520  51.160  23.700  1.00  0.00            
ATOM   1140  O   ALA    73      59.720  50.270  22.880  1.00  0.00            
ATOM   1141  N   GLU    74      59.840  51.020  24.990  1.00  0.00            
ATOM   1142  H   GLU    74      59.750  51.800  25.620  1.00  0.00            
ATOM   1143  CA  GLU    74      60.300  49.780  25.580  1.00  0.00            
ATOM   1144  HA  GLU    74      61.090  49.380  24.950  1.00  0.00            
ATOM   1145  CB  GLU    74      60.850  49.980  26.990  1.00  0.00            
ATOM   1146  HB1 GLU    74      60.760  49.040  27.540  1.00  0.00            
ATOM   1147  HB2 GLU    74      60.200  50.610  27.610  1.00  0.00            
ATOM   1148  CG  GLU    74      62.290  50.450  27.100  1.00  0.00            
ATOM   1149  HG1 GLU    74      62.660  51.200  26.380  1.00  0.00            
ATOM   1150  HG2 GLU    74      62.910  49.560  27.010  1.00  0.00            
ATOM   1151  CD  GLU    74      62.560  51.070  28.460  1.00  0.00            
ATOM   1152  OE1 GLU    74      63.330  50.570  29.310  1.00  0.00            
ATOM   1153  OE2 GLU    74      62.050  52.170  28.800  1.00  0.00            
ATOM   1154  C   GLU    74      59.140  48.810  25.680  1.00  0.00            
ATOM   1155  O   GLU    74      59.310  47.680  25.240  1.00  0.00            
ATOM   1156  N   LEU    75      57.990  49.300  26.160  1.00  0.00            
ATOM   1157  H   LEU    75      57.980  50.210  26.600  1.00  0.00            
ATOM   1158  CA  LEU    75      56.840  48.530  26.570  1.00  0.00            
ATOM   1159  HA  LEU    75      57.260  47.750  27.200  1.00  0.00            
ATOM   1160  CB  LEU    75      55.820  49.410  27.280  1.00  0.00            
ATOM   1161  HB1 LEU    75      55.460  50.130  26.550  1.00  0.00            
ATOM   1162  HB2 LEU    75      56.310  49.880  28.140  1.00  0.00            
ATOM   1163  CG  LEU    75      54.630  48.650  27.860  1.00  0.00            
ATOM   1164  HG  LEU    75      54.130  48.110  27.050  1.00  0.00            
ATOM   1165  CD1 LEU    75      55.070  47.740  29.000  1.00  0.00            
ATOM   1166 1HD1 LEU    75      55.780  46.960  28.720  1.00  0.00            
ATOM   1167 2HD1 LEU    75      55.580  48.390  29.710  1.00  0.00            
ATOM   1168 3HD1 LEU    75      54.210  47.280  29.500  1.00  0.00            
ATOM   1169  CD2 LEU    75      53.700  49.720  28.410  1.00  0.00            
ATOM   1170 1HD2 LEU    75      53.290  50.290  27.570  1.00  0.00            
ATOM   1171 2HD2 LEU    75      52.790  49.310  28.840  1.00  0.00            
ATOM   1172 3HD2 LEU    75      54.310  50.330  29.080  1.00  0.00            
ATOM   1173  C   LEU    75      56.160  47.930  25.340  1.00  0.00            
ATOM   1174  O   LEU    75      55.870  46.740  25.390  1.00  0.00            
ATOM   1175  N   VAL    76      55.990  48.650  24.230  1.00  0.00            
ATOM   1176  H   VAL    76      56.230  49.630  24.180  1.00  0.00            
ATOM   1177  CA  VAL    76      55.500  48.090  22.990  1.00  0.00            
ATOM   1178  HA  VAL    76      54.750  47.320  23.180  1.00  0.00            
ATOM   1179  CB  VAL    76      54.810  49.100  22.080  1.00  0.00            
ATOM   1180  HB  VAL    76      54.430  48.580  21.200  1.00  0.00            
ATOM   1181  CG1 VAL    76      53.550  49.660  22.730  1.00  0.00            
ATOM   1182 1HG1 VAL    76      53.060  50.230  21.940  1.00  0.00            
ATOM   1183 2HG1 VAL    76      52.800  48.890  22.970  1.00  0.00            
ATOM   1184 3HG1 VAL    76      53.730  50.200  23.650  1.00  0.00            
ATOM   1185  CG2 VAL    76      55.660  50.280  21.630  1.00  0.00            
ATOM   1186 1HG2 VAL    76      55.180  51.000  20.980  1.00  0.00            
ATOM   1187 2HG2 VAL    76      56.080  50.850  22.460  1.00  0.00            
ATOM   1188 3HG2 VAL    76      56.580  49.880  21.190  1.00  0.00            
ATOM   1189  C   VAL    76      56.450  47.300  22.110  1.00  0.00            
ATOM   1190  O   VAL    76      56.050  46.500  21.270  1.00  0.00            
ATOM   1191  N   GLN    77      57.760  47.410  22.330  1.00  0.00            
ATOM   1192  H   GLN    77      58.170  47.880  23.120  1.00  0.00            
ATOM   1193  CA  GLN    77      58.740  46.640  21.600  1.00  0.00            
ATOM   1194  HA  GLN    77      58.310  46.280  20.670  1.00  0.00            
ATOM   1195  CB  GLN    77      59.970  47.410  21.140  1.00  0.00            
ATOM   1196  HB1 GLN    77      60.670  46.730  20.650  1.00  0.00            
ATOM   1197  HB2 GLN    77      60.430  47.900  22.010  1.00  0.00            
ATOM   1198  CG  GLN    77      59.460  48.450  20.160  1.00  0.00            
ATOM   1199  HG1 GLN    77      58.820  49.210  20.610  1.00  0.00            
ATOM   1200  HG2 GLN    77      58.920  48.000  19.330  1.00  0.00            
ATOM   1201  CD  GLN    77      60.600  49.230  19.500  1.00  0.00            
ATOM   1202  OE1 GLN    77      61.230  48.930  18.490  1.00  0.00            
ATOM   1203  NE2 GLN    77      61.000  50.210  20.300  1.00  0.00            
ATOM   1204 1HE2 GLN    77      60.560  50.350  21.200  1.00  0.00            
ATOM   1205 2HE2 GLN    77      61.770  50.810  20.040  1.00  0.00            
ATOM   1206  C   GLN    77      59.140  45.400  22.380  1.00  0.00            
ATOM   1207  O   GLN    77      59.370  44.350  21.780  1.00  0.00            
ATOM   1208  N   TYR    78      58.980  45.390  23.700  1.00  0.00            
ATOM   1209  H   TYR    78      58.700  46.250  24.150  1.00  0.00            
ATOM   1210  CA  TYR    78      59.080  44.130  24.410  1.00  0.00            
ATOM   1211  HA  TYR    78      60.090  43.720  24.320  1.00  0.00            
ATOM   1212  CB  TYR    78      58.920  44.380  25.910  1.00  0.00            
ATOM   1213  HB1 TYR    78      57.970  44.870  26.090  1.00  0.00            
ATOM   1214  HB2 TYR    78      59.700  45.050  26.270  1.00  0.00            
ATOM   1215  CG  TYR    78      58.970  43.210  26.860  1.00  0.00            
ATOM   1216  CD1 TYR    78      60.150  42.510  27.110  1.00  0.00            
ATOM   1217  HD1 TYR    78      61.040  42.820  26.560  1.00  0.00            
ATOM   1218  CE1 TYR    78      60.200  41.420  27.980  1.00  0.00            
ATOM   1219  HE1 TYR    78      61.160  40.950  28.100  1.00  0.00            
ATOM   1220  CZ  TYR    78      59.010  40.960  28.600  1.00  0.00            
ATOM   1221  OH  TYR    78      59.050  39.960  29.510  1.00  0.00            
ATOM   1222  HH  TYR    78      59.910  39.560  29.650  1.00  0.00            
ATOM   1223  CE2 TYR    78      57.790  41.600  28.310  1.00  0.00            
ATOM   1224  HE2 TYR    78      56.900  41.200  28.780  1.00  0.00            
ATOM   1225  CD2 TYR    78      57.790  42.680  27.420  1.00  0.00            
ATOM   1226  HD2 TYR    78      56.900  43.230  27.150  1.00  0.00            
ATOM   1227  C   TYR    78      58.140  43.010  24.010  1.00  0.00            
ATOM   1228  O   TYR    78      58.560  41.890  23.770  1.00  0.00            
ATOM   1229  N   TYR    79      56.860  43.380  23.810  1.00  0.00            
ATOM   1230  H   TYR    79      56.680  44.360  23.930  1.00  0.00            
ATOM   1231  CA  TYR    79      55.770  42.560  23.340  1.00  0.00            
ATOM   1232  HA  TYR    79      55.930  41.610  23.850  1.00  0.00            
ATOM   1233  CB  TYR    79      54.490  43.230  23.850  1.00  0.00            
ATOM   1234  HB1 TYR    79      53.600  42.680  23.530  1.00  0.00            
ATOM   1235  HB2 TYR    79      54.300  44.180  23.380  1.00  0.00            
ATOM   1236  CG  TYR    79      54.290  43.240  25.360  1.00  0.00            
ATOM   1237  CD1 TYR    79      54.450  42.060  26.080  1.00  0.00            
ATOM   1238  HD1 TYR    79      54.650  41.130  25.560  1.00  0.00            
ATOM   1239  CE1 TYR    79      54.500  42.060  27.470  1.00  0.00            
ATOM   1240  HE1 TYR    79      54.590  41.130  28.010  1.00  0.00            
ATOM   1241  CZ  TYR    79      54.310  43.290  28.140  1.00  0.00            
ATOM   1242  OH  TYR    79      54.410  43.310  29.500  1.00  0.00            
ATOM   1243  HH  TYR    79      54.470  44.200  29.840  1.00  0.00            
ATOM   1244  CE2 TYR    79      54.220  44.500  27.440  1.00  0.00            
ATOM   1245  HE2 TYR    79      54.130  45.380  28.040  1.00  0.00            
ATOM   1246  CD2 TYR    79      54.070  44.440  26.040  1.00  0.00            
ATOM   1247  HD2 TYR    79      53.970  45.360  25.460  1.00  0.00            
ATOM   1248  C   TYR    79      55.780  42.140  21.870  1.00  0.00            
ATOM   1249  O   TYR    79      54.930  41.370  21.460  1.00  0.00            
ATOM   1250  N   MET    80      56.740  42.740  21.160  1.00  0.00            
ATOM   1251  H   MET    80      57.490  43.210  21.660  1.00  0.00            
ATOM   1252  CA  MET    80      57.100  42.400  19.800  1.00  0.00            
ATOM   1253  HA  MET    80      56.180  41.990  19.380  1.00  0.00            
ATOM   1254  CB  MET    80      57.370  43.690  19.050  1.00  0.00            
ATOM   1255  HB1 MET    80      58.280  44.190  19.370  1.00  0.00            
ATOM   1256  HB2 MET    80      56.570  44.410  19.210  1.00  0.00            
ATOM   1257  CG  MET    80      57.410  43.420  17.550  1.00  0.00            
ATOM   1258  HG1 MET    80      56.490  42.930  17.240  1.00  0.00            
ATOM   1259  HG2 MET    80      58.280  42.850  17.200  1.00  0.00            
ATOM   1260  SD  MET    80      57.520  44.950  16.570  1.00  0.00            
ATOM   1261  CE  MET    80      59.320  45.020  16.390  1.00  0.00            
ATOM   1262  HE1 MET    80      59.700  44.010  16.230  1.00  0.00            
ATOM   1263  HE2 MET    80      59.500  45.570  15.460  1.00  0.00            
ATOM   1264  HE3 MET    80      59.770  45.370  17.320  1.00  0.00            
ATOM   1265  C   MET    80      58.220  41.370  19.740  1.00  0.00            
ATOM   1266  O   MET    80      58.340  40.660  18.750  1.00  0.00            
ATOM   1267  N   GLU    81      58.960  41.140  20.840  1.00  0.00            
ATOM   1268  H   GLU    81      58.830  41.830  21.570  1.00  0.00            
ATOM   1269  CA  GLU    81      60.230  40.450  20.820  1.00  0.00            
ATOM   1270  HA  GLU    81      60.560  40.070  19.840  1.00  0.00            
ATOM   1271  CB  GLU    81      61.270  41.420  21.370  1.00  0.00            
ATOM   1272  HB1 GLU    81      60.930  41.960  22.240  1.00  0.00            
ATOM   1273  HB2 GLU    81      61.390  42.120  20.530  1.00  0.00            
ATOM   1274  CG  GLU    81      62.620  40.770  21.650  1.00  0.00            
ATOM   1275  HG1 GLU    81      62.830  40.290  20.690  1.00  0.00            
ATOM   1276  HG2 GLU    81      62.550  40.060  22.470  1.00  0.00            
ATOM   1277  CD  GLU    81      63.680  41.840  21.860  1.00  0.00            
ATOM   1278  OE1 GLU    81      63.580  42.700  22.770  1.00  0.00            
ATOM   1279  OE2 GLU    81      64.820  41.680  21.370  1.00  0.00            
ATOM   1280  C   GLU    81      60.070  39.240  21.740  1.00  0.00            
ATOM   1281  O   GLU    81      60.560  38.170  21.400  1.00  0.00            
ATOM   1282  N   HIS    82      59.260  39.290  22.790  1.00  0.00            
ATOM   1283  H   HIS    82      58.780  40.180  22.940  1.00  0.00            
ATOM   1284  CA  HIS    82      58.920  38.210  23.680  1.00  0.00            
ATOM   1285  HA  HIS    82      59.510  37.310  23.430  1.00  0.00            
ATOM   1286  CB  HIS    82      59.440  38.570  25.070  1.00  0.00            
ATOM   1287  HB1 HIS    82      59.260  37.810  25.820  1.00  0.00            
ATOM   1288  HB2 HIS    82      58.860  39.410  25.450  1.00  0.00            
ATOM   1289  CG  HIS    82      60.880  39.030  25.140  1.00  0.00            
ATOM   1290  ND1 HIS    82      61.930  38.180  25.490  1.00  0.00            
ATOM   1291  CE1 HIS    82      63.010  38.970  25.500  1.00  0.00            
ATOM   1292  HE1 HIS    82      63.970  38.570  25.790  1.00  0.00            
ATOM   1293  NE2 HIS    82      62.690  40.250  25.240  1.00  0.00            
ATOM   1294  HE2 HIS    82      63.310  41.010  25.490  1.00  0.00            
ATOM   1295  CD2 HIS    82      61.330  40.320  25.040  1.00  0.00            
ATOM   1296  HD2 HIS    82      60.580  41.090  24.950  1.00  0.00            
ATOM   1297  C   HIS    82      57.440  37.880  23.600  1.00  0.00            
ATOM   1298  O   HIS    82      56.580  38.750  23.730  1.00  0.00            
ATOM   1299  N   HIS    83      57.200  36.600  23.330  1.00  0.00            
ATOM   1300  H   HIS    83      57.950  35.940  23.470  1.00  0.00            
ATOM   1301  CA  HIS    83      55.930  36.020  22.960  1.00  0.00            
ATOM   1302  HA  HIS    83      55.240  36.760  22.560  1.00  0.00            
ATOM   1303  CB  HIS    83      56.160  34.870  21.950  1.00  0.00            
ATOM   1304  HB1 HIS    83      56.590  33.970  22.370  1.00  0.00            
ATOM   1305  HB2 HIS    83      56.930  35.230  21.250  1.00  0.00            
ATOM   1306  CG  HIS    83      54.930  34.500  21.180  1.00  0.00            
ATOM   1307  ND1 HIS    83      53.930  33.710  21.740  1.00  0.00            
ATOM   1308  CE1 HIS    83      53.020  33.640  20.770  1.00  0.00            
ATOM   1309  HE1 HIS    83      52.140  33.000  20.720  1.00  0.00            
ATOM   1310  NE2 HIS    83      53.400  34.260  19.640  1.00  0.00            
ATOM   1311  HE2 HIS    83      52.830  34.230  18.800  1.00  0.00            
ATOM   1312  CD2 HIS    83      54.610  34.890  19.910  1.00  0.00            
ATOM   1313  HD2 HIS    83      55.190  35.410  19.160  1.00  0.00            
ATOM   1314  C   HIS    83      55.290  35.490  24.240  1.00  0.00            
ATOM   1315  O   HIS    83      56.010  35.090  25.160  1.00  0.00            
ATOM   1316  N   GLY    84      53.950  35.530  24.340  1.00  0.00            
ATOM   1317  H   GLY    84      53.340  35.930  23.640  1.00  0.00            
ATOM   1318  CA  GLY    84      53.180  35.090  25.480  1.00  0.00            
ATOM   1319  HA1 GLY    84      53.630  34.090  25.570  1.00  0.00            
ATOM   1320  HA2 GLY    84      52.130  34.960  25.210  1.00  0.00            
ATOM   1321  C   GLY    84      53.260  35.800  26.820  1.00  0.00            
ATOM   1322  O   GLY    84      52.510  35.600  27.770  1.00  0.00            
ATOM   1323  N   GLN    85      54.190  36.760  26.910  1.00  0.00            
ATOM   1324  H   GLN    85      54.890  36.890  26.180  1.00  0.00            
ATOM   1325  CA  GLN    85      54.290  37.840  27.870  1.00  0.00            
ATOM   1326  HA  GLN    85      54.380  37.230  28.770  1.00  0.00            
ATOM   1327  CB  GLN    85      55.590  38.640  27.740  1.00  0.00            
ATOM   1328  HB1 GLN    85      55.590  39.240  28.660  1.00  0.00            
ATOM   1329  HB2 GLN    85      55.450  39.320  26.900  1.00  0.00            
ATOM   1330  CG  GLN    85      56.890  37.880  27.530  1.00  0.00            
ATOM   1331  HG1 GLN    85      57.740  38.540  27.390  1.00  0.00            
ATOM   1332  HG2 GLN    85      56.880  37.200  26.680  1.00  0.00            
ATOM   1333  CD  GLN    85      57.270  37.020  28.750  1.00  0.00            
ATOM   1334  OE1 GLN    85      56.560  36.620  29.660  1.00  0.00            
ATOM   1335  NE2 GLN    85      58.520  36.560  28.780  1.00  0.00            
ATOM   1336 1HE2 GLN    85      59.180  37.020  28.170  1.00  0.00            
ATOM   1337 2HE2 GLN    85      58.970  36.140  29.580  1.00  0.00            
ATOM   1338  C   GLN    85      53.100  38.770  27.950  1.00  0.00            
ATOM   1339  O   GLN    85      52.840  39.310  29.030  1.00  0.00            
ATOM   1340  N   LEU    86      52.320  38.910  26.890  1.00  0.00            
ATOM   1341  H   LEU    86      52.580  38.430  26.040  1.00  0.00            
ATOM   1342  CA  LEU    86      51.020  39.520  26.940  1.00  0.00            
ATOM   1343  HA  LEU    86      50.810  39.880  27.950  1.00  0.00            
ATOM   1344  CB  LEU    86      50.840  40.830  26.170  1.00  0.00            
ATOM   1345  HB1 LEU    86      51.040  40.600  25.130  1.00  0.00            
ATOM   1346  HB2 LEU    86      51.740  41.380  26.400  1.00  0.00            
ATOM   1347  CG  LEU    86      49.570  41.650  26.370  1.00  0.00            
ATOM   1348  HG  LEU    86      48.720  41.070  26.010  1.00  0.00            
ATOM   1349  CD1 LEU    86      49.270  42.170  27.770  1.00  0.00            
ATOM   1350 1HD1 LEU    86      48.350  42.750  27.880  1.00  0.00            
ATOM   1351 2HD1 LEU    86      49.260  41.340  28.470  1.00  0.00            
ATOM   1352 3HD1 LEU    86      50.120  42.750  28.120  1.00  0.00            
ATOM   1353  CD2 LEU    86      49.620  42.890  25.470  1.00  0.00            
ATOM   1354 1HD2 LEU    86      49.920  42.590  24.460  1.00  0.00            
ATOM   1355 2HD2 LEU    86      48.720  43.500  25.390  1.00  0.00            
ATOM   1356 3HD2 LEU    86      50.460  43.500  25.760  1.00  0.00            
ATOM   1357  C   LEU    86      49.870  38.540  26.650  1.00  0.00            
ATOM   1358  O   LEU    86      49.800  38.040  25.530  1.00  0.00            
ATOM   1359  N   LYS    87      48.890  38.470  27.550  1.00  0.00            
ATOM   1360  H   LYS    87      49.060  38.880  28.460  1.00  0.00            
ATOM   1361  CA  LYS    87      47.660  37.780  27.240  1.00  0.00            
ATOM   1362  HA  LYS    87      47.580  37.550  26.180  1.00  0.00            
ATOM   1363  CB  LYS    87      47.580  36.500  28.060  1.00  0.00            
ATOM   1364  HB1 LYS    87      46.680  35.950  27.760  1.00  0.00            
ATOM   1365  HB2 LYS    87      47.540  36.730  29.120  1.00  0.00            
ATOM   1366  CG  LYS    87      48.740  35.530  27.860  1.00  0.00            
ATOM   1367  HG1 LYS    87      49.650  35.780  28.410  1.00  0.00            
ATOM   1368  HG2 LYS    87      48.910  35.300  26.800  1.00  0.00            
ATOM   1369  CD  LYS    87      48.620  34.090  28.350  1.00  0.00            
ATOM   1370  HD1 LYS    87      47.830  33.550  27.810  1.00  0.00            
ATOM   1371  HD2 LYS    87      48.530  34.120  29.430  1.00  0.00            
ATOM   1372  CE  LYS    87      49.950  33.460  27.960  1.00  0.00            
ATOM   1373  HE1 LYS    87      50.810  34.020  28.300  1.00  0.00            
ATOM   1374  HE2 LYS    87      49.990  33.380  26.880  1.00  0.00            
ATOM   1375  NZ  LYS    87      50.010  32.110  28.560  1.00  0.00            
ATOM   1376  HZ1 LYS    87      49.500  31.420  28.030  1.00  0.00            
ATOM   1377  HZ2 LYS    87      50.970  31.840  28.640  1.00  0.00            
ATOM   1378  HZ3 LYS    87      49.590  32.140  29.480  1.00  0.00            
ATOM   1379  C   LYS    87      46.400  38.590  27.560  1.00  0.00            
ATOM   1380  O   LYS    87      46.580  39.600  28.240  1.00  0.00            
ATOM   1381  N   GLU    88      45.280  38.240  26.950  1.00  0.00            
ATOM   1382  H   GLU    88      45.320  37.450  26.290  1.00  0.00            
ATOM   1383  CA  GLU    88      43.980  38.860  27.110  1.00  0.00            
ATOM   1384  HA  GLU    88      43.960  39.930  27.350  1.00  0.00            
ATOM   1385  CB  GLU    88      43.170  38.740  25.820  1.00  0.00            
ATOM   1386  HB1 GLU    88      43.830  39.060  25.010  1.00  0.00            
ATOM   1387  HB2 GLU    88      42.320  39.420  25.870  1.00  0.00            
ATOM   1388  CG  GLU    88      42.630  37.330  25.590  1.00  0.00            
ATOM   1389  HG1 GLU    88      42.060  36.940  26.430  1.00  0.00            
ATOM   1390  HG2 GLU    88      43.480  36.640  25.590  1.00  0.00            
ATOM   1391  CD  GLU    88      41.870  37.300  24.270  1.00  0.00            
ATOM   1392  OE1 GLU    88      40.740  37.840  24.240  1.00  0.00            
ATOM   1393  OE2 GLU    88      42.440  36.840  23.260  1.00  0.00            
ATOM   1394  C   GLU    88      43.310  38.170  28.290  1.00  0.00            
ATOM   1395  O   GLU    88      43.620  37.070  28.740  1.00  0.00            
ATOM   1396  N   LYS    89      42.280  38.790  28.880  1.00  0.00            
ATOM   1397  H   LYS    89      41.880  39.680  28.610  1.00  0.00            
ATOM   1398  CA  LYS    89      41.610  38.370  30.090  1.00  0.00            
ATOM   1399  HA  LYS    89      42.340  38.300  30.910  1.00  0.00            
ATOM   1400  CB  LYS    89      40.580  39.430  30.450  1.00  0.00            
ATOM   1401  HB1 LYS    89      39.740  39.420  29.750  1.00  0.00            
ATOM   1402  HB2 LYS    89      40.990  40.430  30.320  1.00  0.00            
ATOM   1403  CG  LYS    89      39.840  39.380  31.790  1.00  0.00            
ATOM   1404  HG1 LYS    89      39.240  38.480  31.810  1.00  0.00            
ATOM   1405  HG2 LYS    89      39.180  40.220  31.960  1.00  0.00            
ATOM   1406  CD  LYS    89      40.790  39.400  32.980  1.00  0.00            
ATOM   1407  HD1 LYS    89      41.350  40.340  32.940  1.00  0.00            
ATOM   1408  HD2 LYS    89      41.510  38.580  33.000  1.00  0.00            
ATOM   1409  CE  LYS    89      39.960  39.430  34.260  1.00  0.00            
ATOM   1410  HE1 LYS    89      39.350  38.530  34.400  1.00  0.00            
ATOM   1411  HE2 LYS    89      39.260  40.270  34.190  1.00  0.00            
ATOM   1412  NZ  LYS    89      40.740  39.680  35.470  1.00  0.00            
ATOM   1413  HZ1 LYS    89      40.150  39.560  36.290  1.00  0.00            
ATOM   1414  HZ2 LYS    89      41.530  39.080  35.620  1.00  0.00            
ATOM   1415  HZ3 LYS    89      41.150  40.610  35.500  1.00  0.00            
ATOM   1416  C   LYS    89      41.030  36.960  30.050  1.00  0.00            
ATOM   1417  O   LYS    89      40.990  36.330  31.110  1.00  0.00            
ATOM   1418  N   ASN    90      40.560  36.470  28.900  1.00  0.00            
ATOM   1419  H   ASN    90      40.770  37.090  28.130  1.00  0.00            
ATOM   1420  CA  ASN    90      40.000  35.140  28.670  1.00  0.00            
ATOM   1421  HA  ASN    90      39.440  34.840  29.560  1.00  0.00            
ATOM   1422  CB  ASN    90      39.060  35.180  27.480  1.00  0.00            
ATOM   1423  HB1 ASN    90      38.850  34.120  27.250  1.00  0.00            
ATOM   1424  HB2 ASN    90      39.580  35.650  26.650  1.00  0.00            
ATOM   1425  CG  ASN    90      37.740  35.850  27.800  1.00  0.00            
ATOM   1426  OD1 ASN    90      37.190  35.860  28.900  1.00  0.00            
ATOM   1427  ND2 ASN    90      37.170  36.590  26.840  1.00  0.00            
ATOM   1428 1HD2 ASN    90      37.550  36.710  25.910  1.00  0.00            
ATOM   1429 2HD2 ASN    90      36.360  37.110  27.150  1.00  0.00            
ATOM   1430  C   ASN    90      41.060  34.110  28.360  1.00  0.00            
ATOM   1431  O   ASN    90      40.700  32.940  28.190  1.00  0.00            
ATOM   1432  N   GLY    91      42.340  34.470  28.310  1.00  0.00            
ATOM   1433  H   GLY    91      42.380  35.480  28.460  1.00  0.00            
ATOM   1434  CA  GLY    91      43.410  33.540  28.580  1.00  0.00            
ATOM   1435  HA1 GLY    91      43.020  32.530  28.660  1.00  0.00            
ATOM   1436  HA2 GLY    91      43.840  33.910  29.510  1.00  0.00            
ATOM   1437  C   GLY    91      44.500  33.530  27.520  1.00  0.00            
ATOM   1438  O   GLY    91      45.380  32.680  27.640  1.00  0.00            
ATOM   1439  N   ASP    92      44.410  34.300  26.430  1.00  0.00            
ATOM   1440  H   ASP    92      43.680  35.000  26.430  1.00  0.00            
ATOM   1441  CA  ASP    92      45.050  34.060  25.170  1.00  0.00            
ATOM   1442  HA  ASP    92      45.800  33.270  25.290  1.00  0.00            
ATOM   1443  CB  ASP    92      43.930  33.660  24.190  1.00  0.00            
ATOM   1444  HB1 ASP    92      43.270  34.500  24.030  1.00  0.00            
ATOM   1445  HB2 ASP    92      43.340  32.840  24.640  1.00  0.00            
ATOM   1446  CG  ASP    92      44.510  33.070  22.910  1.00  0.00            
ATOM   1447  OD1 ASP    92      43.860  33.130  21.850  1.00  0.00            
ATOM   1448  OD2 ASP    92      45.530  32.340  22.940  1.00  0.00            
ATOM   1449  C   ASP    92      45.940  35.150  24.590  1.00  0.00            
ATOM   1450  O   ASP    92      45.780  36.340  24.800  1.00  0.00            
ATOM   1451  N   VAL    93      47.030  34.720  23.960  1.00  0.00            
ATOM   1452  H   VAL    93      47.220  33.740  23.790  1.00  0.00            
ATOM   1453  CA  VAL    93      48.100  35.620  23.530  1.00  0.00            
ATOM   1454  HA  VAL    93      48.450  36.110  24.430  1.00  0.00            
ATOM   1455  CB  VAL    93      49.310  34.860  23.020  1.00  0.00            
ATOM   1456  HB  VAL    93      49.130  34.510  21.990  1.00  0.00            
ATOM   1457  CG1 VAL    93      50.560  35.710  22.870  1.00  0.00            
ATOM   1458 1HG1 VAL    93      50.890  36.050  23.850  1.00  0.00            
ATOM   1459 2HG1 VAL    93      51.390  35.090  22.490  1.00  0.00            
ATOM   1460 3HG1 VAL    93      50.290  36.570  22.260  1.00  0.00            
ATOM   1461  CG2 VAL    93      49.720  33.710  23.940  1.00  0.00            
ATOM   1462 1HG2 VAL    93      49.010  32.890  23.740  1.00  0.00            
ATOM   1463 2HG2 VAL    93      50.690  33.310  23.620  1.00  0.00            
ATOM   1464 3HG2 VAL    93      49.620  33.980  24.980  1.00  0.00            
ATOM   1465  C   VAL    93      47.740  36.780  22.620  1.00  0.00            
ATOM   1466  O   VAL    93      47.250  36.510  21.530  1.00  0.00            
ATOM   1467  N   ILE    94      47.990  38.020  23.030  1.00  0.00            
ATOM   1468  H   ILE    94      48.510  38.060  23.900  1.00  0.00            
ATOM   1469  CA  ILE    94      48.050  39.220  22.210  1.00  0.00            
ATOM   1470  HA  ILE    94      47.300  39.080  21.430  1.00  0.00            
ATOM   1471  CB  ILE    94      47.800  40.490  23.000  1.00  0.00            
ATOM   1472  HB  ILE    94      48.480  40.500  23.860  1.00  0.00            
ATOM   1473  CG2 ILE    94      48.020  41.780  22.200  1.00  0.00            
ATOM   1474 1HG2 ILE    94      47.470  41.870  21.280  1.00  0.00            
ATOM   1475 2HG2 ILE    94      47.770  42.680  22.750  1.00  0.00            
ATOM   1476 3HG2 ILE    94      49.090  41.760  21.980  1.00  0.00            
ATOM   1477  CG1 ILE    94      46.400  40.470  23.610  1.00  0.00            
ATOM   1478 1HG1 ILE    94      46.230  39.560  24.180  1.00  0.00            
ATOM   1479 2HG1 ILE    94      45.700  40.530  22.770  1.00  0.00            
ATOM   1480  CD  ILE    94      46.140  41.620  24.560  1.00  0.00            
ATOM   1481  HD1 ILE    94      45.150  41.510  25.020  1.00  0.00            
ATOM   1482  HD2 ILE    94      46.960  41.610  25.280  1.00  0.00            
ATOM   1483  HD3 ILE    94      46.080  42.570  24.030  1.00  0.00            
ATOM   1484  C   ILE    94      49.410  39.290  21.520  1.00  0.00            
ATOM   1485  O   ILE    94      50.470  39.530  22.080  1.00  0.00            
ATOM   1486  N   GLU    95      49.430  38.900  20.240  1.00  0.00            
ATOM   1487  H   GLU    95      48.550  38.740  19.780  1.00  0.00            
ATOM   1488  CA  GLU    95      50.630  38.650  19.470  1.00  0.00            
ATOM   1489  HA  GLU    95      51.460  38.480  20.140  1.00  0.00            
ATOM   1490  CB  GLU    95      50.470  37.360  18.660  1.00  0.00            
ATOM   1491  HB1 GLU    95      51.340  37.360  18.000  1.00  0.00            
ATOM   1492  HB2 GLU    95      49.530  37.350  18.110  1.00  0.00            
ATOM   1493  CG  GLU    95      50.440  36.110  19.530  1.00  0.00            
ATOM   1494  HG1 GLU    95      49.570  36.090  20.190  1.00  0.00            
ATOM   1495  HG2 GLU    95      51.310  36.200  20.180  1.00  0.00            
ATOM   1496  CD  GLU    95      50.550  34.830  18.710  1.00  0.00            
ATOM   1497  OE1 GLU    95      51.200  34.760  17.640  1.00  0.00            
ATOM   1498  OE2 GLU    95      49.980  33.810  19.150  1.00  0.00            
ATOM   1499  C   GLU    95      50.910  39.810  18.520  1.00  0.00            
ATOM   1500  O   GLU    95      50.380  39.910  17.410  1.00  0.00            
ATOM   1501  N   LEU    96      51.970  40.590  18.770  1.00  0.00            
ATOM   1502  H   LEU    96      52.690  40.300  19.430  1.00  0.00            
ATOM   1503  CA  LEU    96      52.290  41.770  18.000  1.00  0.00            
ATOM   1504  HA  LEU    96      51.430  42.050  17.390  1.00  0.00            
ATOM   1505  CB  LEU    96      52.600  42.920  18.950  1.00  0.00            
ATOM   1506  HB1 LEU    96      52.720  43.820  18.330  1.00  0.00            
ATOM   1507  HB2 LEU    96      53.550  42.640  19.400  1.00  0.00            
ATOM   1508  CG  LEU    96      51.690  43.140  20.140  1.00  0.00            
ATOM   1509  HG  LEU    96      51.810  42.320  20.850  1.00  0.00            
ATOM   1510  CD1 LEU    96      52.200  44.360  20.900  1.00  0.00            
ATOM   1511 1HD1 LEU    96      53.260  44.450  21.130  1.00  0.00            
ATOM   1512 2HD1 LEU    96      52.050  45.240  20.260  1.00  0.00            
ATOM   1513 3HD1 LEU    96      51.690  44.510  21.850  1.00  0.00            
ATOM   1514  CD2 LEU    96      50.220  43.390  19.790  1.00  0.00            
ATOM   1515 1HD2 LEU    96      49.800  42.490  19.340  1.00  0.00            
ATOM   1516 2HD2 LEU    96      49.680  43.880  20.600  1.00  0.00            
ATOM   1517 3HD2 LEU    96      50.300  44.010  18.890  1.00  0.00            
ATOM   1518  C   LEU    96      53.410  41.450  17.030  1.00  0.00            
ATOM   1519  O   LEU    96      54.430  40.910  17.440  1.00  0.00            
ATOM   1520  N   LYS    97      53.290  41.890  15.770  1.00  0.00            
ATOM   1521  H   LYS    97      52.360  42.200  15.520  1.00  0.00            
ATOM   1522  CA  LYS    97      54.360  41.650  14.820  1.00  0.00            
ATOM   1523  HA  LYS    97      55.320  41.360  15.260  1.00  0.00            
ATOM   1524  CB  LYS    97      53.680  40.590  13.960  1.00  0.00            
ATOM   1525  HB1 LYS    97      52.770  41.000  13.530  1.00  0.00            
ATOM   1526  HB2 LYS    97      53.380  39.780  14.630  1.00  0.00            
ATOM   1527  CG  LYS    97      54.600  39.910  12.950  1.00  0.00            
ATOM   1528  HG1 LYS    97      55.010  40.710  12.340  1.00  0.00            
ATOM   1529  HG2 LYS    97      53.920  39.250  12.440  1.00  0.00            
ATOM   1530  CD  LYS    97      55.840  39.340  13.630  1.00  0.00            
ATOM   1531  HD1 LYS    97      55.640  38.800  14.570  1.00  0.00            
ATOM   1532  HD2 LYS    97      56.480  40.190  13.880  1.00  0.00            
ATOM   1533  CE  LYS    97      56.590  38.500  12.610  1.00  0.00            
ATOM   1534  HE1 LYS    97      56.720  39.030  11.670  1.00  0.00            
ATOM   1535  HE2 LYS    97      56.010  37.600  12.420  1.00  0.00            
ATOM   1536  NZ  LYS    97      57.910  38.090  13.110  1.00  0.00            
ATOM   1537  HZ1 LYS    97      57.810  37.750  14.060  1.00  0.00            
ATOM   1538  HZ2 LYS    97      58.210  37.300  12.570  1.00  0.00            
ATOM   1539  HZ3 LYS    97      58.620  38.810  13.040  1.00  0.00            
ATOM   1540  C   LYS    97      54.790  42.940  14.130  1.00  0.00            
ATOM   1541  O   LYS    97      55.920  42.870  13.660  1.00  0.00            
ATOM   1542  N   TYR    98      53.970  43.930  13.800  1.00  0.00            
ATOM   1543  H   TYR    98      53.030  43.930  14.180  1.00  0.00            
ATOM   1544  CA  TYR    98      54.280  45.040  12.920  1.00  0.00            
ATOM   1545  HA  TYR    98      55.350  44.950  12.760  1.00  0.00            
ATOM   1546  CB  TYR    98      53.620  44.880  11.550  1.00  0.00            
ATOM   1547  HB1 TYR    98      53.680  45.860  11.070  1.00  0.00            
ATOM   1548  HB2 TYR    98      52.550  44.730  11.510  1.00  0.00            
ATOM   1549  CG  TYR    98      54.430  43.950  10.690  1.00  0.00            
ATOM   1550  CD1 TYR    98      55.750  44.190  10.300  1.00  0.00            
ATOM   1551  HD1 TYR    98      56.360  45.050  10.530  1.00  0.00            
ATOM   1552  CE1 TYR    98      56.520  43.210   9.640  1.00  0.00            
ATOM   1553  HE1 TYR    98      57.500  43.440   9.270  1.00  0.00            
ATOM   1554  CZ  TYR    98      55.980  41.910   9.610  1.00  0.00            
ATOM   1555  OH  TYR    98      56.730  40.940   9.010  1.00  0.00            
ATOM   1556  HH  TYR    98      56.310  40.080   9.110  1.00  0.00            
ATOM   1557  CE2 TYR    98      54.640  41.650   9.980  1.00  0.00            
ATOM   1558  HE2 TYR    98      54.250  40.650   9.810  1.00  0.00            
ATOM   1559  CD2 TYR    98      53.850  42.700  10.460  1.00  0.00            
ATOM   1560  HD2 TYR    98      52.890  42.440  10.860  1.00  0.00            
ATOM   1561  C   TYR    98      53.940  46.430  13.440  1.00  0.00            
ATOM   1562  O   TYR    98      52.760  46.690  13.670  1.00  0.00            
ATOM   1563  N   PRO    99      54.860  47.400  13.510  1.00  0.00            
ATOM   1564  CD  PRO    99      56.270  47.130  13.350  1.00  0.00            
ATOM   1565  HD1 PRO    99      56.390  46.820  12.310  1.00  0.00            
ATOM   1566  HD2 PRO    99      56.660  46.550  14.170  1.00  0.00            
ATOM   1567  CG  PRO    99      56.960  48.500  13.500  1.00  0.00            
ATOM   1568  HG1 PRO    99      57.340  48.750  12.510  1.00  0.00            
ATOM   1569  HG2 PRO    99      57.790  48.430  14.210  1.00  0.00            
ATOM   1570  CB  PRO    99      55.850  49.400  14.020  1.00  0.00            
ATOM   1571  HB1 PRO    99      56.030  50.400  13.630  1.00  0.00            
ATOM   1572  HB2 PRO    99      55.850  49.270  15.100  1.00  0.00            
ATOM   1573  CA  PRO    99      54.490  48.790  13.650  1.00  0.00            
ATOM   1574  HA  PRO    99      53.830  49.010  14.490  1.00  0.00            
ATOM   1575  C   PRO    99      53.870  49.210  12.320  1.00  0.00            
ATOM   1576  O   PRO    99      54.290  48.790  11.250  1.00  0.00            
ATOM   1577  N   LEU   100      52.760  49.960  12.420  1.00  0.00            
ATOM   1578  H   LEU   100      52.520  50.190  13.380  1.00  0.00            
ATOM   1579  CA  LEU   100      51.910  50.310  11.300  1.00  0.00            
ATOM   1580  HA  LEU   100      51.700  49.330  10.860  1.00  0.00            
ATOM   1581  CB  LEU   100      50.630  50.950  11.840  1.00  0.00            
ATOM   1582  HB1 LEU   100      50.830  51.850  12.400  1.00  0.00            
ATOM   1583  HB2 LEU   100      50.120  50.210  12.460  1.00  0.00            
ATOM   1584  CG  LEU   100      49.650  51.200  10.690  1.00  0.00            
ATOM   1585  HG  LEU   100      50.210  51.710   9.910  1.00  0.00            
ATOM   1586  CD1 LEU   100      48.940  49.960  10.170  1.00  0.00            
ATOM   1587 1HD1 LEU   100      48.380  49.480  10.980  1.00  0.00            
ATOM   1588 2HD1 LEU   100      48.180  50.270   9.460  1.00  0.00            
ATOM   1589 3HD1 LEU   100      49.680  49.290   9.740  1.00  0.00            
ATOM   1590  CD2 LEU   100      48.560  52.190  11.110  1.00  0.00            
ATOM   1591 1HD2 LEU   100      49.040  53.040  11.600  1.00  0.00            
ATOM   1592 2HD2 LEU   100      47.900  52.520  10.300  1.00  0.00            
ATOM   1593 3HD2 LEU   100      47.970  51.700  11.870  1.00  0.00            
ATOM   1594  C   LEU   100      52.670  51.220  10.360  1.00  0.00            
ATOM   1595  O   LEU   100      53.130  52.290  10.740  1.00  0.00            
ATOM   1596  N   ASN   101      52.610  50.950   9.050  1.00  0.00            
ATOM   1597  H   ASN   101      52.100  50.100   8.840  1.00  0.00            
ATOM   1598  CA  ASN   101      52.920  51.870   7.980  1.00  0.00            
ATOM   1599  HA  ASN   101      53.610  52.650   8.290  1.00  0.00            
ATOM   1600  CB  ASN   101      53.560  51.180   6.770  1.00  0.00            
ATOM   1601  HB1 ASN   101      53.000  50.280   6.500  1.00  0.00            
ATOM   1602  HB2 ASN   101      54.610  51.010   7.020  1.00  0.00            
ATOM   1603  CG  ASN   101      53.490  51.920   5.440  1.00  0.00            
ATOM   1604  OD1 ASN   101      54.600  52.100   4.940  1.00  0.00            
ATOM   1605  ND2 ASN   101      52.320  52.130   4.840  1.00  0.00            
ATOM   1606 1HD2 ASN   101      51.500  51.880   5.360  1.00  0.00            
ATOM   1607 2HD2 ASN   101      52.230  52.650   3.970  1.00  0.00            
ATOM   1608  C   ASN   101      51.670  52.640   7.580  1.00  0.00            
ATOM   1609  OC1 ASN   101      51.790  53.880   7.520  1.00  0.00            
ATOM   1610  OC2 ASN   101      50.750  51.930   7.140  1.00  0.00            
ATOM   1611  CH3 ACE   102      32.620  53.100  19.380  1.00  0.00            
ATOM   1612 1HH3 ACE   102      31.920  53.210  18.550  1.00  0.00            
ATOM   1613 2HH3 ACE   102      31.990  52.610  20.130  1.00  0.00            
ATOM   1614 3HH3 ACE   102      33.000  54.090  19.680  1.00  0.00            
ATOM   1615  C   ACE   102      33.760  52.120  19.260  1.00  0.00            
ATOM   1616  O   ACE   102      33.940  51.570  18.170  1.00  0.00            
ATOM   1617  N   VAL   103      34.540  51.820  20.310  1.00  0.00            
ATOM   1618  H   VAL   103      34.320  52.280  21.180  1.00  0.00            
ATOM   1619  CA  VAL   103      35.710  50.960  20.310  1.00  0.00            
ATOM   1620  HA  VAL   103      35.810  50.650  19.270  1.00  0.00            
ATOM   1621  CB  VAL   103      36.990  51.650  20.750  1.00  0.00            
ATOM   1622  HB  VAL   103      37.730  50.860  20.860  1.00  0.00            
ATOM   1623  CG1 VAL   103      37.510  52.660  19.720  1.00  0.00            
ATOM   1624 1HG1 VAL   103      36.850  53.510  19.590  1.00  0.00            
ATOM   1625 2HG1 VAL   103      38.530  52.910  19.990  1.00  0.00            
ATOM   1626 3HG1 VAL   103      37.640  52.250  18.720  1.00  0.00            
ATOM   1627  CG2 VAL   103      36.760  52.430  22.040  1.00  0.00            
ATOM   1628 1HG2 VAL   103      36.290  51.790  22.790  1.00  0.00            
ATOM   1629 2HG2 VAL   103      37.740  52.760  22.400  1.00  0.00            
ATOM   1630 3HG2 VAL   103      36.200  53.350  21.830  1.00  0.00            
ATOM   1631  C   VAL   103      35.410  49.640  21.000  1.00  0.00            
ATOM   1632  O   VAL   103      34.580  49.610  21.900  1.00  0.00            
ATOM   1633  N   LEU   104      36.060  48.570  20.520  1.00  0.00            
ATOM   1634  H   LEU   104      36.860  48.760  19.940  1.00  0.00            
ATOM   1635  CA  LEU   104      35.940  47.210  21.000  1.00  0.00            
ATOM   1636  HA  LEU   104      35.040  47.200  21.620  1.00  0.00            
ATOM   1637  CB  LEU   104      35.920  46.270  19.790  1.00  0.00            
ATOM   1638  HB1 LEU   104      36.920  46.260  19.360  1.00  0.00            
ATOM   1639  HB2 LEU   104      35.230  46.530  19.000  1.00  0.00            
ATOM   1640  CG  LEU   104      35.720  44.800  20.180  1.00  0.00            
ATOM   1641  HG  LEU   104      36.480  44.510  20.910  1.00  0.00            
ATOM   1642  CD1 LEU   104      34.320  44.510  20.680  1.00  0.00            
ATOM   1643 1HD1 LEU   104      33.640  44.650  19.840  1.00  0.00            
ATOM   1644 2HD1 LEU   104      34.290  43.460  20.980  1.00  0.00            
ATOM   1645 3HD1 LEU   104      34.110  45.110  21.560  1.00  0.00            
ATOM   1646  CD2 LEU   104      36.010  43.890  18.980  1.00  0.00            
ATOM   1647 1HD2 LEU   104      35.260  44.220  18.260  1.00  0.00            
ATOM   1648 2HD2 LEU   104      37.000  44.040  18.560  1.00  0.00            
ATOM   1649 3HD2 LEU   104      35.860  42.860  19.280  1.00  0.00            
ATOM   1650  C   LEU   104      37.090  46.890  21.940  1.00  0.00            
ATOM   1651  O   LEU   104      38.220  46.720  21.490  1.00  0.00            
ATOM   1652  N   PTR   105      36.960  46.850  23.270  1.00  0.00            
ATOM   1653  H   PTR   105      35.990  46.800  23.570  1.00  0.00            
ATOM   1654  CA  PTR   105      38.060  46.780  24.210  1.00  0.00            
ATOM   1655  HA  PTR   105      38.910  47.140  23.630  1.00  0.00            
ATOM   1656  CB  PTR   105      37.840  47.680  25.410  1.00  0.00            
ATOM   1657  HB1 PTR   105      38.230  47.170  26.300  1.00  0.00            
ATOM   1658  HB2 PTR   105      36.770  47.720  25.650  1.00  0.00            
ATOM   1659  CG  PTR   105      38.450  49.060  25.420  1.00  0.00            
ATOM   1660  CD1 PTR   105      39.730  49.200  25.970  1.00  0.00            
ATOM   1661  HD1 PTR   105      40.280  48.310  26.250  1.00  0.00            
ATOM   1662  CE1 PTR   105      40.340  50.450  26.050  1.00  0.00            
ATOM   1663  HE1 PTR   105      41.340  50.420  26.450  1.00  0.00            
ATOM   1664  CZ  PTR   105      39.700  51.600  25.520  1.00  0.00            
ATOM   1665  OH  PTR   105      40.510  52.690  25.500  1.00  0.00            
ATOM   1666  P   PTR   105      40.040  54.210  25.190  1.00  0.00            
ATOM   1667  O1P PTR   105      39.200  54.670  26.300  1.00  0.00            
ATOM   1668  O2P PTR   105      39.240  54.210  23.940  1.00  0.00            
ATOM   1669  O3P PTR   105      41.220  55.090  25.030  1.00  0.00            
ATOM   1670  CE2 PTR   105      38.420  51.480  24.940  1.00  0.00            
ATOM   1671  HE2 PTR   105      37.960  52.350  24.510  1.00  0.00            
ATOM   1672  CD2 PTR   105      37.800  50.230  25.010  1.00  0.00            
ATOM   1673  HD2 PTR   105      36.770  50.130  24.690  1.00  0.00            
ATOM   1674  C   PTR   105      38.270  45.320  24.610  1.00  0.00            
ATOM   1675  O   PTR   105      37.490  44.390  24.390  1.00  0.00            
ATOM   1676  N   MET   106      39.490  45.120  25.120  1.00  0.00            
ATOM   1677  H   MET   106      40.100  45.900  25.270  1.00  0.00            
ATOM   1678  CA  MET   106      39.840  43.910  25.840  1.00  0.00            
ATOM   1679  HA  MET   106      38.970  43.400  26.270  1.00  0.00            
ATOM   1680  CB  MET   106      40.440  42.860  24.910  1.00  0.00            
ATOM   1681  HB1 MET   106      39.840  42.860  24.010  1.00  0.00            
ATOM   1682  HB2 MET   106      40.360  41.870  25.370  1.00  0.00            
ATOM   1683  CG  MET   106      41.920  43.070  24.620  1.00  0.00            
ATOM   1684  HG1 MET   106      42.570  42.670  25.400  1.00  0.00            
ATOM   1685  HG2 MET   106      42.020  44.150  24.570  1.00  0.00            
ATOM   1686  SD  MET   106      42.540  42.300  23.100  1.00  0.00            
ATOM   1687  CE  MET   106      43.690  43.560  22.500  1.00  0.00            
ATOM   1688  HE1 MET   106      44.290  43.270  21.630  1.00  0.00            
ATOM   1689  HE2 MET   106      43.090  44.440  22.230  1.00  0.00            
ATOM   1690  HE3 MET   106      44.440  43.830  23.250  1.00  0.00            
ATOM   1691  C   MET   106      40.620  44.310  27.090  1.00  0.00            
ATOM   1692  O   MET   106      41.210  45.380  27.180  1.00  0.00            
ATOM   1693  N   GLN   107      40.590  43.410  28.070  1.00  0.00            
ATOM   1694  H   GLN   107      40.010  42.590  27.960  1.00  0.00            
ATOM   1695  CA  GLN   107      41.420  43.570  29.250  1.00  0.00            
ATOM   1696  HA  GLN   107      41.890  44.550  29.310  1.00  0.00            
ATOM   1697  CB  GLN   107      40.620  43.400  30.530  1.00  0.00            
ATOM   1698  HB1 GLN   107      41.190  43.130  31.420  1.00  0.00            
ATOM   1699  HB2 GLN   107      39.930  42.560  30.390  1.00  0.00            
ATOM   1700  CG  GLN   107      39.830  44.650  30.880  1.00  0.00            
ATOM   1701  HG1 GLN   107      40.510  45.410  31.250  1.00  0.00            
ATOM   1702  HG2 GLN   107      39.270  44.310  31.760  1.00  0.00            
ATOM   1703  CD  GLN   107      38.870  45.240  29.850  1.00  0.00            
ATOM   1704  OE1 GLN   107      38.920  46.370  29.360  1.00  0.00            
ATOM   1705  NE2 GLN   107      37.910  44.380  29.500  1.00  0.00            
ATOM   1706 1HE2 GLN   107      37.730  43.620  30.130  1.00  0.00            
ATOM   1707 2HE2 GLN   107      37.340  44.670  28.710  1.00  0.00            
ATOM   1708  C   GLN   107      42.620  42.620  29.220  1.00  0.00            
ATOM   1709  O   GLN   107      42.480  41.610  28.540  1.00  0.00            
ATOM   1710  N   PRO   108      43.670  42.770  30.040  1.00  0.00            
ATOM   1711  CD  PRO   108      43.930  43.790  31.020  1.00  0.00            
ATOM   1712  HD1 PRO   108      43.250  43.730  31.880  1.00  0.00            
ATOM   1713  HD2 PRO   108      43.680  44.780  30.630  1.00  0.00            
ATOM   1714  CG  PRO   108      45.370  43.640  31.480  1.00  0.00            
ATOM   1715  HG1 PRO   108      45.490  43.530  32.560  1.00  0.00            
ATOM   1716  HG2 PRO   108      45.890  44.550  31.170  1.00  0.00            
ATOM   1717  CB  PRO   108      45.920  42.540  30.590  1.00  0.00            
ATOM   1718  HB1 PRO   108      46.620  41.880  31.100  1.00  0.00            
ATOM   1719  HB2 PRO   108      46.480  42.970  29.750  1.00  0.00            
ATOM   1720  CA  PRO   108      44.710  41.770  30.040  1.00  0.00            
ATOM   1721  HA  PRO   108      44.880  41.440  29.020  1.00  0.00            
ATOM   1722  C   PRO   108      44.440  40.540  30.900  1.00  0.00            
ATOM   1723  O   PRO   108      43.510  40.560  31.710  1.00  0.00            
ATOM   1724  N   LEU   109      45.270  39.510  30.970  1.00  0.00            
ATOM   1725  H   LEU   109      45.850  39.380  30.140  1.00  0.00            
ATOM   1726  CA  LEU   109      45.330  38.400  31.910  1.00  0.00            
ATOM   1727  HA  LEU   109      44.290  38.230  32.160  1.00  0.00            
ATOM   1728  CB  LEU   109      45.960  37.160  31.290  1.00  0.00            
ATOM   1729  HB1 LEU   109      47.030  37.340  31.180  1.00  0.00            
ATOM   1730  HB2 LEU   109      45.650  36.930  30.270  1.00  0.00            
ATOM   1731  CG  LEU   109      45.680  35.920  32.130  1.00  0.00            
ATOM   1732  HG  LEU   109      45.850  36.160  33.190  1.00  0.00            
ATOM   1733  CD1 LEU   109      44.240  35.430  32.100  1.00  0.00            
ATOM   1734 1HD1 LEU   109      44.390  34.420  32.480  1.00  0.00            
ATOM   1735 2HD1 LEU   109      43.620  36.030  32.770  1.00  0.00            
ATOM   1736 3HD1 LEU   109      43.840  35.410  31.080  1.00  0.00            
ATOM   1737  CD2 LEU   109      46.530  34.720  31.710  1.00  0.00            
ATOM   1738 1HD2 LEU   109      46.160  34.330  30.770  1.00  0.00            
ATOM   1739 2HD2 LEU   109      47.570  35.040  31.740  1.00  0.00            
ATOM   1740 3HD2 LEU   109      46.280  33.900  32.390  1.00  0.00            
ATOM   1741  C   LEU   109      46.000  38.870  33.180  1.00  0.00            
ATOM   1742  O   LEU   109      47.200  39.150  33.120  1.00  0.00            
ATOM   1743  N   ASN   110      45.340  38.920  34.340  1.00  0.00            
ATOM   1744  H   ASN   110      44.370  38.650  34.340  1.00  0.00            
ATOM   1745  CA  ASN   110      45.860  39.430  35.590  1.00  0.00            
ATOM   1746  HA  ASN   110      46.250  40.440  35.460  1.00  0.00            
ATOM   1747  CB  ASN   110      44.740  39.500  36.620  1.00  0.00            
ATOM   1748  HB1 ASN   110      44.650  38.500  37.020  1.00  0.00            
ATOM   1749  HB2 ASN   110      43.790  39.870  36.220  1.00  0.00            
ATOM   1750  CG  ASN   110      44.970  40.420  37.820  1.00  0.00            
ATOM   1751  OD1 ASN   110      45.830  41.280  37.730  1.00  0.00            
ATOM   1752  ND2 ASN   110      44.120  40.330  38.860  1.00  0.00            
ATOM   1753 1HD2 ASN   110      43.520  39.530  38.980  1.00  0.00            
ATOM   1754 2HD2 ASN   110      44.150  40.990  39.620  1.00  0.00            
ATOM   1755  C   ASN   110      46.940  38.550  36.200  1.00  0.00            
ATOM   1756  O   ASN   110      47.180  37.430  35.770  1.00  0.00            
ATOM   1757  N   GLY   111      47.750  39.200  37.030  1.00  0.00            
ATOM   1758  H   GLY   111      47.640  40.200  37.060  1.00  0.00            
ATOM   1759  CA  GLY   111      48.910  38.570  37.620  1.00  0.00            
ATOM   1760  HA1 GLY   111      48.590  37.580  37.950  1.00  0.00            
ATOM   1761  HA2 GLY   111      49.140  39.160  38.510  1.00  0.00            
ATOM   1762  C   GLY   111      50.120  38.340  36.720  1.00  0.00            
ATOM   1763  O   GLY   111      51.110  37.700  37.050  1.00  0.00            
ATOM   1764  N   ARG   112      50.030  38.990  35.570  1.00  0.00            
ATOM   1765  H   ARG   112      49.410  39.800  35.560  1.00  0.00            
ATOM   1766  CA  ARG   112      50.950  38.950  34.430  1.00  0.00            
ATOM   1767  HA  ARG   112      50.500  39.410  33.550  1.00  0.00            
ATOM   1768  CB  ARG   112      52.240  39.700  34.740  1.00  0.00            
ATOM   1769  HB1 ARG   112      52.780  39.790  33.800  1.00  0.00            
ATOM   1770  HB2 ARG   112      52.880  38.980  35.250  1.00  0.00            
ATOM   1771  CG  ARG   112      52.150  41.030  35.470  1.00  0.00            
ATOM   1772  HG1 ARG   112      51.620  40.730  36.370  1.00  0.00            
ATOM   1773  HG2 ARG   112      51.500  41.710  34.920  1.00  0.00            
ATOM   1774  CD  ARG   112      53.390  41.790  35.910  1.00  0.00            
ATOM   1775  HD1 ARG   112      53.970  42.030  35.010  1.00  0.00            
ATOM   1776  HD2 ARG   112      53.880  41.180  36.660  1.00  0.00            
ATOM   1777  NE  ARG   112      53.130  43.060  36.560  1.00  0.00            
ATOM   1778  HE  ARG   112      52.910  42.970  37.550  1.00  0.00            
ATOM   1779  CZ  ARG   112      52.950  44.280  36.030  1.00  0.00            
ATOM   1780  NH1 ARG   112      53.290  44.590  34.760  1.00  0.00            
ATOM   1781 1HH1 ARG   112      53.730  43.890  34.180  1.00  0.00            
ATOM   1782 2HH1 ARG   112      52.900  45.440  34.410  1.00  0.00            
ATOM   1783  NH2 ARG   112      52.300  45.260  36.670  1.00  0.00            
ATOM   1784 1HH2 ARG   112      51.980  45.010  37.600  1.00  0.00            
ATOM   1785 2HH2 ARG   112      52.380  46.170  36.250  1.00  0.00            
ATOM   1786  C   ARG   112      51.110  37.530  33.900  1.00  0.00            
ATOM   1787  O   ARG   112      51.880  37.430  32.950  1.00  0.00            
ATOM   1788  N   LYS   113      50.420  36.510  34.390  1.00  0.00            
ATOM   1789  H   LYS   113      49.710  36.660  35.080  1.00  0.00            
ATOM   1790  CA  LYS   113      50.810  35.130  34.150  1.00  0.00            
ATOM   1791  HA  LYS   113      51.170  35.000  33.130  1.00  0.00            
ATOM   1792  CB  LYS   113      51.920  34.810  35.140  1.00  0.00            
ATOM   1793  HB1 LYS   113      51.550  34.740  36.160  1.00  0.00            
ATOM   1794  HB2 LYS   113      52.700  35.570  35.030  1.00  0.00            
ATOM   1795  CG  LYS   113      52.630  33.470  34.970  1.00  0.00            
ATOM   1796  HG1 LYS   113      53.060  33.280  33.990  1.00  0.00            
ATOM   1797  HG2 LYS   113      51.890  32.680  35.140  1.00  0.00            
ATOM   1798  CD  LYS   113      53.670  33.420  36.080  1.00  0.00            
ATOM   1799  HD1 LYS   113      53.310  33.830  37.030  1.00  0.00            
ATOM   1800  HD2 LYS   113      54.580  33.990  35.890  1.00  0.00            
ATOM   1801  CE  LYS   113      54.280  32.050  36.350  1.00  0.00            
ATOM   1802  HE1 LYS   113      53.640  31.190  36.560  1.00  0.00            
ATOM   1803  HE2 LYS   113      54.990  32.100  37.170  1.00  0.00            
ATOM   1804  NZ  LYS   113      55.050  31.510  35.200  1.00  0.00            
ATOM   1805  HZ1 LYS   113      54.460  31.330  34.400  1.00  0.00            
ATOM   1806  HZ2 LYS   113      55.800  32.150  34.960  1.00  0.00            
ATOM   1807  HZ3 LYS   113      55.510  30.670  35.500  1.00  0.00            
ATOM   1808  C   LYS   113      49.660  34.130  34.270  1.00  0.00            
ATOM   1809  O   LYS   113      48.830  34.150  35.180  1.00  0.00            
ATOM   1810  N   NHE   114      49.600  33.120  33.390  1.00  0.00            
ATOM   1811  H1  NHE   114      50.300  33.090  32.660  1.00  0.00            
ATOM   1812  H2  NHE   114      48.880  32.440  33.520  1.00  0.00            
TER
ENDMDL
